# Supplementary material for: U2AF1 modulates alternative exon selection and guards zygotic splicing activation in mouse preimplantation embryogenesis
Source: Cell Mol Life Sci. 2026 Apr 16;83(1):226. doi: 10.1007/s00018-026-06197-y (PMC13199581; doi:10.1007/s00018-026-06197-y)
Supplement: Supplementary file 2 — Supplementary Material 2 (XLSX 3.10 MB) [file 18_2026_6197_MOESM2_ESM.xlsx]

## Sheet: SE
ID	GeneID	geneSymbol	chr	strand	exonStart_0base	exonEnd	upstreamES	upstreamEE	downstreamES	downstreamEE	ID	IJC_SAMPLE_1	SJC_SAMPLE_1	IJC_SAMPLE_2	SJC_SAMPLE_2	IncFormLen	SkipFormLen	PValue	FDR	IncLevel1	IncLevel2	IncLevelDifference
1	ENSMUSG00000024991	Eif3a	chr19	-	60764031	60764233	60763064	60763264	60766333	60766995	1	25,30,43	0,0,0	233137186	0,0,1	300	150	1	1	1.0,1.0,1.0	1.0,1.0,0.989	0.004
2	ENSMUSG00000024991	Eif3a	chr19	-	60775750	60775855	60775292	60775391	60776625	60776797	2	22,45,36	0,0,0	277,96,190	0,0,2	255	150	1	1	1.0,1.0,1.0	1.0,1.0,0.982	0.006
3	ENSMUSG00000024991	Eif3a	chr19	-	60779357	60779557	60777938	60778147	60781353	60781517	3	27,9,13	0,0,0	192,89,144	2,0,0	300	150	1	1	1.0,1.0,1.0	0.98,1.0,1.0	0.007
4	ENSMUSG00000024991	Eif3a	chr19	-	60781353	60781517	60779357	60779557	60781884	60782021	4	14,12,23	0,0,0	217112128	0,1,0	300	150	1	1	1.0,1.0,1.0	1.0,0.982,1.0	0.006
5	ENSMUSG00000041362	Shtn1	chr19	-	58990188	58990381	58973357	58975208	58995017	58995138	5	0,9,11	0,0,0	2,2,2	0,0,4	300	150	1	1	NA,1.0,1.0	1.0,1.0,0.2	0.267
6	ENSMUSG00000041362	Shtn1	chr19	-	58995017	58995138	58973357	58975208	58999892	58999946	6	0,0,1	0,3,1	0,0,4	0,0,0	271	150	1	1	NA,0.0,0.356	NA,NA,1.0	-0.822
9	ENSMUSG00000025081	Tdrd1	chr19	+	56834405	56834464	56830711	56831373	56837641	56837786	9	2,13,5	0,0,0	3,1,2	0,1,0	209	150	1	1	1.0,1.0,1.0	1.0,0.418,1.0	0.194
10	ENSMUSG00000025081	Tdrd1	chr19	+	56865774	56866002	56864271	56864439	56866424	56866471	10	17,19,116	0,0,2	5,8,7	0,0,0	300	150	1	1	1.0,1.0,0.967	1.0,1.0,1.0	-0.011
11	ENSMUSG00000025081	Tdrd1	chr19	+	56866424	56866471	56865774	56866002	56866549	56866642	11	8,10,81	0,0,1	6,6,3	0,0,0	197	150	1	1	1.0,1.0,0.984	1.0,1.0,1.0	-0.005
12	ENSMUSG00000035173	Ccdc186	chr19	-	56791940	56792160	56787480	56791046	56793295	56793506	12	65,60,22	0,1,0	76,62,75	0,0,0	300	150	1	1	1.0,0.968,1.0	1.0,1.0,1.0	-0.011
13	ENSMUSG00000035173	Ccdc186	chr19	-	56795089	56795170	56792961	56793506	56797443	56797508	13	120,152,48	0,0,0	74,68,132	0,1,0	231	150	1	1	1.0,1.0,1.0	1.0,0.978,1.0	0.007
14	ENSMUSG00000035173	Ccdc186	chr19	-	56806965	56807085	56801884	56801989	56807977	56808190	14	184,221,88	0,0,0	101,59,117	2,0,0	270	150	1	1	1.0,1.0,1.0	0.966,1.0,1.0	0.011
15	ENSMUSG00000035173	Ccdc186	chr19	-	56809192	56809321	56807977	56808190	56821987	56822190	15	164,202,76	0,0,0	70,39,91	0,0,2	279	150	1	1	1.0,1.0,1.0	1.0,1.0,0.961	0.013
16	ENSMUSG00000035173	Ccdc186	chr19	-	56810238	56810365	56809192	56809321	56812994	56813683	16	496503247	0,0,0	128,70,129	0,0,1	277	150	1	1	1.0,1.0,1.0	1.0,1.0,0.986	0.005
17	ENSMUSG00000035173	Ccdc186	chr19	-	56810238	56810365	56809192	56809321	56821987	56822190	17	168,195,87	0,3,0	62,31,41	2,0,6	277	150	0.00223935	0.0234904	1.0,0.972,1.0	0.944,1.0,0.787	0.08
18	ENSMUSG00000035173	Ccdc186	chr19	-	56812994	56813689	56809192	56809321	56821987	56822190	18	158,174,84	0,3,0	84,53,94	2,0,6	300	150	0.0129487	0.108387	1.0,0.967,1.0	0.955,1.0,0.887	0.042
19	ENSMUSG00000035173	Ccdc186	chr19	-	56812994	56813689	56810238	56810365	56821987	56822190	19	497487247	6,0,0	158,92,182	8,0,1	300	150	0.0387419	0.273869	0.976,1.0,1.0	0.908,1.0,0.989	0.026
25	ENSMUSG00000024985	Tcf7l2	chr19	+	55755013	55755082	55743072	55743197	55817763	55817865	25	0,0,1	7,1,7	0,2,0	0,3,0	219	150	1	1	0.0,0.0,0.089	NA,0.313,NA	-0.283
26	ENSMUSG00000024985	Tcf7l2	chr19	+	55863417	55863561	55817763	55817865	55908422	55908555	26	1,0,2	3,1,4	2,0,1	6,2,6	294	150	0.623985	1	0.145,0.0,0.203	0.145,0.0,0.078	0.042
28	ENSMUSG00000024985	Tcf7l2	chr19	+	55924529	55924580	55923895	55923944	55925976	55926049	28	0,0,0	0,0,2	0,0,2	0,0,0	201	150	1	1	NA,NA,0.0	NA,NA,1.0	-1
30	ENSMUSG00000024985	Tcf7l2	chr19	+	55925976	55926049	55923895	55923944	55926683	55926756	30	0,0,1	0,0,0	0,0,0	1,0,0	223	150	1	1	NA,NA,1.0	0.0,NA,NA	1
38	ENSMUSG00000024976	Shoc2	chr19	+	54017548	54017679	54003008	54003146	54026349	54026538	38	32,6,17	0,0,0	29,9,39	4,0,0	281	150	0.346768	1	1.0,1.0,1.0	0.795,1.0,1.0	0.068
45	ENSMUSG00000006435	Neurl1a	chr19	+	47253118	47253808	47240349	47240671	47256711	47256858	45	0,0,1	0,0,0	0,0,0	1,0,3	300	150	1	1	NA,NA,1.0	0.0,NA,0.0	1
46	ENSMUSG00000025050	Pcgf6	chr19	-	47037237	47037324	47033618	47034685	47040043	47040142	46	152189321	0,0,0	188104206	0,0,1	237	150	1	1	1.0,1.0,1.0	1.0,1.0,0.992	0.003
47	ENSMUSG00000025050	Pcgf6	chr19	-	47045809	47045918	47042765	47042793	47047946	47048006	47	77131193	0,0,0	178,90,175	2,2,0	259	150	1	1	1.0,1.0,1.0	0.981,0.963,1.0	0.019
48	ENSMUSG00000064105	Cnnm2	chr19	+	46868537	46868631	46858942	46859112	46877207	46877392	48	0,0,77	0,0,0	160,44,146	2,0,0	244	150	1	1	NA,NA,1.0	0.98,1.0,1.0	0.007
49	ENSMUSG00000064105	Cnnm2	chr19	+	46871655	46871721	46868537	46868631	46877207	46877392	49	0,1,47	0,0,13	20,5,22	86,24,70	216	150	1	1	NA,1.0,0.715	0.139,0.126,0.179	0.709
50	ENSMUSG00000047731	Wbp1l	chr19	+	46606711	46606759	46599113	46599293	46644352	46644455	50	0,4,0	0,0,0	2,0,5	2,0,0	198	150	1	1	NA,1.0,NA	0.431,NA,1.0	0.284
52	ENSMUSG00000025226	Fbxl15	chr19	+	46328674	46328828	46328183	46328526	46329087	46329593	52	0,0,2	0,0,0	1,4,0	1,0,0	300	150	1	1	NA,NA,1.0	0.333,1.0,NA	0.334
57	ENSMUSG00000025224	Gbf1	chr19	+	46284004	46284118	46283621	46283723	46284249	46284430	57	54,15,46	0,0,0	24,16,23	2,0,0	264	150	1	1	1.0,1.0,1.0	0.872,1.0,1.0	0.043
60	ENSMUSG00000025219	Fgf8	chr19	-	45741910	45741997	45741498	45741679	45742323	45742552	60	0,0,29	0,0,6	0,2,0	0,0,0	237	150	1	1	NA,NA,0.754	NA,1.0,NA	-0.246
61	ENSMUSG00000025219	Fgf8	chr19	-	45741910	45741997	45741498	45741679	45742515	45742552	61	0,0,36	0,0,5	0,2,0	0,0,0	237	150	1	1	NA,NA,0.82	NA,1.0,NA	-0.18
64	ENSMUSG00000025217	Btrc	chr19	+	45423132	45423240	45363733	45363886	45456532	45456610	64	9,7,68	0,2,2	7,2,2	12,4,12	258	150	1.77e-12	1.5e-10	1.0,0.67,0.952	0.253,0.225,0.088	0.685
65	ENSMUSG00000025217	Btrc	chr19	+	45423132	45423240	45363733	45363886	45471014	45471104	65	2,1,30	0,0,1	7,2,2	4,0,0	258	150	0.101932	0.625522	1.0,1.0,0.946	0.504,1.0,1.0	0.147
66	ENSMUSG00000025217	Btrc	chr19	+	45456532	45456610	45363733	45363886	45471014	45471104	66	3,5,38	0,0,1	14,6,21	4,0,0	228	150	0.213756	1	1.0,1.0,0.962	0.697,1.0,1.0	0.088
67	ENSMUSG00000025217	Btrc	chr19	+	45456532	45456610	45423132	45423240	45471014	45471104	67	11,9,83	0,0,9	11,2,9	5,0,0	228	150	0.606082	1	1.0,1.0,0.859	0.591,1.0,1.0	0.089
68	ENSMUSG00000025217	Btrc	chr19	+	45456532	45456610	45423132	45423240	45502931	45503163	68	8,6,25	1,0,0	9,0,0	0,0,0	228	150	1	1	0.84,1.0,1.0	1.0,NA,NA	-0.053
69	ENSMUSG00000025217	Btrc	chr19	+	45471014	45471104	45423132	45423240	45502931	45503163	69	1,2,88	1,0,0	30,5,5	0,0,0	240	150	1	1	0.385,1.0,1.0	1.0,1.0,1.0	-0.205
70	ENSMUSG00000025217	Btrc	chr19	+	45471014	45471104	45456532	45456610	45502931	45503163	70	3,6,130	0,0,2	37,13,22	8,0,0	240	150	0.00147695	0.0162331	1.0,1.0,0.976	0.743,1.0,1.0	0.078
71	ENSMUSG00000025217	Btrc	chr19	+	45507683	45507870	45502931	45503163	45512644	45512741	71	11,7,206	0,0,0	40,18,30	2,0,0	300	150	1	1	1.0,1.0,1.0	0.909,1.0,1.0	0.03
74	ENSMUSG00000025204	Ndufb8	chr19	-	44552697	44552853	44550239	44550412	44553668	44553768	74	69,92,601	0,0,1	81,38,71	0,0,0	300	150	1	1	1.0,1.0,0.997	1.0,1.0,1.0	-0.001
75	ENSMUSG00000057506	Bloc1s2	chr19	-	44142123	44142228	44139265	44139713	44143020	44143140	75	2,0,90	0,0,0	108,71,94	0,4,0	255	150	1	1	1.0,NA,1.0	1.0,0.913,1.0	0.029
76	ENSMUSG00000057506	Bloc1s2	chr19	-	44143020	44143140	44139265	44139713	44145940	44146057	76	0,0,30	0,0,4	41,26,60	0,0,0	270	150	1	1	NA,NA,0.806	1.0,1.0,1.0	-0.194
77	ENSMUSG00000025199	Chuk	chr19	-	44078292	44078440	44076937	44077379	44078888	44078985	77	7,19,15	0,0,0	26,17,26	0,0,2	298	150	1	1	1.0,1.0,1.0	1.0,1.0,0.867	0.044
78	ENSMUSG00000025199	Chuk	chr19	-	44086907	44087059	44084416	44084478	44087915	44088039	78	4,5,15	0,0,0	24,13,37	3,3,0	300	150	0.0054239	0.0506173	1.0,1.0,1.0	0.8,0.684,1.0	0.172
79	ENSMUSG00000025199	Chuk	chr19	-	44088674	44088777	44087915	44088039	44096223	44096359	79	2,4,1	0,0,0	26,6,16	4,0,0	253	150	0.279249	1	1.0,1.0,1.0	0.794,1.0,1.0	0.069
80	ENSMUSG00000025199	Chuk	chr19	-	44090932	44091127	44088674	44088777	44096223	44096359	80	3,3,8	0,0,0	44,29,55	0,0,2	300	150	1	1	1.0,1.0,1.0	1.0,1.0,0.932	0.023
81	ENSMUSG00000025199	Chuk	chr19	-	44096223	44096359	44090932	44091127	44096908	44097016	81	0,5,9	0,0,0	41,24,42	2,0,4	286	150	1	1	NA,1.0,1.0	0.915,1.0,0.846	0.08
82	ENSMUSG00000025199	Chuk	chr19	-	44097202	44097327	44096908	44097016	44097441	44097531	82	2,12,5	0,0,0	34,16,31	1,0,0	275	150	1	1	1.0,1.0,1.0	0.949,1.0,1.0	0.017
84	ENSMUSG00000025196	Cpn1	chr19	-	43959985	43960104	43956306	43956636	43963730	43963830	84	0,0,2	0,0,0	17,14,18	1,1,0	269	150	1	1	NA,NA,1.0	0.905,0.886,1.0	0.07
85	ENSMUSG00000025195	Dnmbp	chr19	-	43854796	43855129	43854132	43854312	43856501	43856630	85	0,1,0	0,0,1	3,0,5	0,0,0	300	150	1	1	NA,1.0,0.0	1.0,NA,1.0	-0.5
88	ENSMUSG00000025178	Pi4k2a	chr19	+	42113042	42113104	42105329	42105483	42119792	42122218	88	0,1,3	0,0,0	4,3,7	2,0,0	212	150	1	1	NA,1.0,1.0	0.586,1.0,1.0	0.138
89	ENSMUSG00000025159	Mms19	chr19	-	41948215	41948316	41947689	41947746	41949454	41949581	89	0,3,32	0,0,0	2,3,4	0,2,0	251	150	1	1	NA,1.0,1.0	1.0,0.473,1.0	0.176
90	ENSMUSG00000025159	Mms19	chr19	-	41952406	41952562	41950751	41950851	41953668	41953818	90	1,4,46	0,0,0	5,1,7	2,0,0	300	150	0.87561	1	1.0,1.0,1.0	0.556,1.0,1.0	0.148
94	ENSMUSG00000025159	Mms19	chr19	-	41963862	41963937	41963400	41963470	41964317	41964403	94	0,0,13	0,0,0	5,0,16	2,0,3	225	150	1	1	NA,NA,1.0	0.625,NA,0.78	0.297
96	ENSMUSG00000025157	Zdhhc16	chr19	+	41938022	41938217	41937602	41937850	41938363	41938452	96	2,0,26	0,2,2	20,8,4	0,0,0	300	150	0.0326608	0.235312	1.0,0.0,0.867	1.0,1.0,1.0	-0.378
97	ENSMUSG00000025019	Lcor	chr19	+	41545874	41546007	41483526	41483600	41552448	41552736	97	6,7,5	1,0,0	11,3,11	0,0,0	283	150	1	1	0.761,1.0,1.0	1.0,1.0,1.0	-0.08
98	ENSMUSG00000025019	Lcor	chr19	+	41545874	41546007	41528560	41528640	41552448	41552736	98	9,10,7	0,0,1	24,6,20	0,0,0	283	150	1	1	1.0,1.0,0.788	1.0,1.0,1.0	-0.071
100	ENSMUSG00000048120	Entpd1	chr19	+	40711162	40711290	40659769	40659900	40720456	40720574	100	6,6,18	0,0,1	2,6,8	0,0,0	278	150	1	1	1.0,1.0,0.907	1.0,1.0,1.0	-0.031
101	ENSMUSG00000025006	Sorbs1	chr19	-	40321792	40321960	40318021	40318068	40324746	40324832	101	29,38,10	106,93,68	8,3,18	13,4,11	300	150	0.00110081	0.0125041	0.12,0.17,0.068	0.235,0.273,0.45	-0.2
103	ENSMUSG00000025006	Sorbs1	chr19	-	40340044	40340146	40336985	40337035	40349898	40350013	103	0,1,0	42,49,33	0,0,0	1,2,16	252	150	1	1	0.0,0.012,0.0	0.0,0.0,0.0	0.004
105	ENSMUSG00000025006	Sorbs1	chr19	-	40344355	40344439	40336985	40337035	40349898	40350013	105	1,0,2	42,49,33	0,0,0	1,2,16	234	150	1	1	0.015,0.0,0.037	0.0,0.0,0.0	0.017
106	ENSMUSG00000025006	Sorbs1	chr19	-	40369689	40369719	40364993	40365166	40373475	40373617	106	24,7,12	15,29,20	2,5,5	0,0,0	180	150	9.06e-10	4.6e-08	0.571,0.167,0.333	1.0,1.0,1.0	-0.643
107	ENSMUSG00000025006	Sorbs1	chr19	-	40376644	40377016	40373475	40373617	40382520	40382633	107	8,4,8	32,19,19	4,3,0	2,2,4	300	150	0.471282	1	0.111,0.095,0.174	0.5,0.429,0.0	-0.183
111	ENSMUSG00000093610	Cyp2c53-ps	chr19	+	39271459	39271647	39256126	39256220	39273228	39273370	111	0,1,70	0,0,15	0,1,0	0,0,0	300	150	1	1	NA,1.0,0.7	NA,1.0,NA	-0.15
112	ENSMUSG00000025001	Hells	chr19	+	38935413	38935536	38931029	38931512	38938405	38938462	112	153,152,58	0,2,0	50,41,46	0,0,0	273	150	1	1	1.0,0.977,1.0	1.0,1.0,1.0	-0.008
113	ENSMUSG00000025001	Hells	chr19	+	38950187	38950384	38946724	38946868	38951834	38951931	113	213,164,82	0,0,0	34,34,68	1,1,2	300	150	0.427224	1	1.0,1.0,1.0	0.944,0.944,0.944	0.056
114	ENSMUSG00000025001	Hells	chr19	+	38954690	38954830	38953542	38953704	38954913	38955052	114	314248107	0,4,0	48,35,21	0,0,4	290	150	0.389389	1	1.0,0.97,1.0	1.0,1.0,0.731	0.08
115	ENSMUSG00000025001	Hells	chr19	+	38964596	38964693	38959668	38959828	38965406	38965483	115	268225134	0,0,0	32,54,28	2,5,0	247	150	0.00696472	0.0630572	1.0,1.0,1.0	0.907,0.868,1.0	0.075
121	ENSMUSG00000024989	Cep55	chr19	+	38057409	38057566	38055039	38055081	38057788	38057983	121	11,16,12	0,0,0	20,4,11	2,0,0	300	150	1	1	1.0,1.0,1.0	0.833,1.0,1.0	0.056
122	ENSMUSG00000024989	Cep55	chr19	+	38057409	38057566	38055041	38055317	38057788	38057983	122	19,22,10	0,2,0	14,1,8	0,0,0	300	150	1	1	1.0,0.846,1.0	1.0,1.0,1.0	-0.051
124	ENSMUSG00000056999	Ide	chr19	-	37277740	37278013	37276514	37276576	37284120	37284232	124	40,27,43	3,0,3	1,2,3	0,0,0	300	150	0.0156286	0.127385	0.87,1.0,0.878	1.0,1.0,1.0	-0.084
125	ENSMUSG00000056999	Ide	chr19	-	37280584	37280752	37277740	37278013	37284120	37284232	125	13,17,19	7,4,16	4,0,6	0,0,0	300	150	1	1	0.481,0.68,0.373	1.0,NA,1.0	-0.489
126	ENSMUSG00000039652	Cpeb3	chr19	-	37054259	37054374	37044521	37044703	37068172	37068291	126	4,0,4	0,0,0	4,0,9	0,2,0	265	150	1	1	1.0,NA,1.0	1.0,0.0,1.0	0.333
127	ENSMUSG00000039652	Cpeb3	chr19	-	37105790	37105814	37088419	37088587	37126331	37126388	127	0,0,1	0,0,3	0,0,0	4,1,4	174	150	1	1	NA,NA,0.223	0.0,0.0,0.0	0.223
128	ENSMUSG00000040565	Btaf1	chr19	+	36958372	36958509	36956370	36956534	36961638	36961768	128	9,14,17	0,2,0	20,4,0	4,0,0	287	150	1	1	1.0,0.785,1.0	0.723,1.0,NA	0.067
129	ENSMUSG00000040565	Btaf1	chr19	+	36966675	36966852	36966491	36966587	36969055	36969196	129	12,13,5	0,0,0	24,9,15	0,1,0	300	150	1	1	1.0,1.0,1.0	1.0,0.818,1.0	0.061
130	ENSMUSG00000040565	Btaf1	chr19	+	37000091	37000233	36997505	36997635	37000316	37000447	130	17,19,34	0,0,0	18,11,23	0,0,1	292	150	1	1	1.0,1.0,1.0	1.0,1.0,0.922	0.026
133	ENSMUSG00000041180	Hectd2	chr19	+	36597076	36597186	36595208	36595254	36598886	36599035	133	29,35,29	0,1,0	4,2,8	0,0,0	260	150	1	1	1.0,0.953,1.0	1.0,1.0,1.0	-0.016
134	ENSMUSG00000041180	Hectd2	chr19	+	36601428	36601528	36599595	36599719	36604249	36604357	134	11,6,15	0,0,0	0,2,19	0,1,0	250	150	1	1	1.0,1.0,1.0	NA,0.545,1.0	0.228
135	ENSMUSG00000041180	Hectd2	chr19	+	36601431	36601528	36599595	36599719	36604249	36604357	135	14,2,17	0,0,0	0,0,9	0,1,0	247	150	1	1	1.0,1.0,1.0	NA,0.0,1.0	0.5
136	ENSMUSG00000041180	Hectd2	chr19	+	36601469	36601528	36599595	36599719	36604249	36604357	136	2,1,2	0,0,0	0,0,3	0,1,0	209	150	1	1	1.0,1.0,1.0	NA,0.0,1.0	0.5
137	ENSMUSG00000024805	Pcgf5	chr19	+	36437154	36437210	36434569	36434666	36437302	36437362	137	0,1,7	0,0,0	700480795	0,0,2	206	150	1	1	NA,1.0,1.0	1.0,1.0,0.997	0.001
138	ENSMUSG00000024805	Pcgf5	chr19	+	36439998	36440147	36411955	36412236	36442843	36442942	138	0,1,4	0,0,0	522332667	3,2,3	299	150	1	1	NA,1.0,1.0	0.989,0.988,0.991	0.011
141	ENSMUSG00000024805	Pcgf5	chr19	+	36442843	36442942	36439998	36440147	36455620	36456192	141	0,1,1	0,0,0	422245520	0,2,2	249	150	1	1	NA,1.0,1.0	1.0,0.987,0.994	0.006
142	ENSMUSG00000024805	Pcgf5	chr19	+	36444987	36445077	36442843	36442942	36455620	36456192	142	0,1,9	0,0,0	8004981059	41,16,28	240	150	1	1	NA,1.0,1.0	0.924,0.951,0.959	0.055
143	ENSMUSG00000024800	Rpp30	chr19	+	36086958	36087015	36085065	36085121	36087323	36087398	143	9,5,89	0,0,0	175,86,142	4,0,2	207	150	0.558846	1	1.0,1.0,1.0	0.969,1.0,0.981	0.017
144	ENSMUSG00000024800	Rpp30	chr19	+	36087323	36087398	36085065	36085121	36094375	36094465	144	1,0,3	0,0,0	9,0,2	2,0,0	225	150	1	1	1.0,NA,1.0	0.75,NA,1.0	0.125
145	ENSMUSG00000024800	Rpp30	chr19	+	36089138	36089210	36087323	36087398	36094375	36094465	145	14,8,190	1,0,4	208116295	11,0,4	222	150	0.411561	1	0.904,1.0,0.97	0.927,1.0,0.98	-0.011
147	ENSMUSG00000013662	Atad1	chr19	-	32706834	32707009	32702539	32702638	32712265	32712298	147	272260242	0,0,0	134,85,118	2,0,4	300	150	0.487126	1	1.0,1.0,1.0	0.971,1.0,0.937	0.031
148	ENSMUSG00000040451	Sgms1	chr19	-	32125225	32125392	32122726	32124524	32129540	32129694	148	47,37,67	0,0,0	56,46,68	4,2,0	300	150	0.0711409	0.463302	1.0,1.0,1.0	0.875,0.92,1.0	0.068
149	ENSMUSG00000040451	Sgms1	chr19	-	32129540	32129694	32125225	32125392	32142745	32142863	149	35,30,76	0,0,0	75,47,95	4,2,0	300	150	0.142277	0.831178	1.0,1.0,1.0	0.904,0.922,1.0	0.058
150	ENSMUSG00000040451	Sgms1	chr19	-	32129540	32129694	32125225	32125392	32156569	32156647	150	13,15,29	0,0,0	37,26,45	0,0,2	300	150	1	1	1.0,1.0,1.0	1.0,1.0,0.918	0.027
151	ENSMUSG00000040451	Sgms1	chr19	-	32142745	32142863	32125225	32125392	32156569	32156647	151	6,1,1	0,0,0	4,4,2	0,0,2	268	150	0.602573	1	1.0,1.0,1.0	1.0,1.0,0.359	0.214
152	ENSMUSG00000040451	Sgms1	chr19	-	32142745	32142863	32129540	32129694	32156569	32156647	152	26,14,46	0,0,0	38,19,52	0,0,1	268	150	1	1	1.0,1.0,1.0	1.0,1.0,0.967	0.011
153	ENSMUSG00000040451	Sgms1	chr19	-	32142745	32142863	32129540	32129694	32159523	32160363	153	29,21,56	0,0,3	71,52,92	0,0,0	268	150	0.512509	1	1.0,1.0,0.913	1.0,1.0,1.0	-0.029
154	ENSMUSG00000040451	Sgms1	chr19	-	32156569	32156647	32129540	32129694	32159523	32160223	154	0,0,0	0,0,3	0,0,2	0,0,0	228	150	1	1	NA,NA,0.0	NA,NA,1.0	-1
155	ENSMUSG00000040451	Sgms1	chr19	-	32156569	32156647	32142745	32142863	32159523	32160223	155	2,0,0	9,8,13	1,0,3	34,35,42	228	150	0.510777	1	0.128,0.0,0.0	0.019,0.0,0.045	0.021
156	ENSMUSG00000040451	Sgms1	chr19	-	32157322	32157379	32156569	32156647	32159523	32160363	156	6,1,0	0,0,0	0,2,4	0,0,1	207	150	1	1	1.0,1.0,NA	NA,1.0,0.743	0.129
157	ENSMUSG00000040451	Sgms1	chr19	-	32259975	32260097	32247993	32248036	32289540	32289631	157	0,0,4	0,0,0	0,0,0	0,1,1	272	150	1	1	NA,NA,1.0	NA,0.0,0.0	1
159	ENSMUSG00000024863	Mbl2	chr19	+	30238386	30238455	30234930	30235047	30239150	30239685	159	171180726	3,8,17	12,15,10	0,0,0	219	150	0.00518467	0.0487186	0.975,0.939,0.967	1.0,1.0,1.0	-0.04
160	ENSMUSG00000024817	Uhrf2	chr19	+	30056234	30056494	30039063	30039297	30071242	30071461	160	0,0,5	0,0,0	8,6,27	1,0,0	300	150	1	1	NA,NA,1.0	0.8,1.0,1.0	0.067
167	ENSMUSG00000024789	Jak2	chr19	+	29291166	29291301	29288673	29288801	29294855	29294943	167	38,37,56	0,2,0	123,83,169	0,0,0	285	150	1	1	1.0,0.907,1.0	1.0,1.0,1.0	-0.031
168	ENSMUSG00000024935	Slc1a1	chr19	+	28904611	28904734	28902685	28902793	28905332	28905527	168	0,0,1	0,0,0	53,39,41	1,0,0	273	150	1	1	NA,NA,1.0	0.967,1.0,1.0	0.011
185	ENSMUSG00000024921	Smarca2	chr19	+	26751121	26751156	26749851	26749947	26751823	26751981	185	0,0,1	1,0,0	1,0,0	0,0,2	185	150	1	1	0.0,NA,1.0	1.0,NA,0.0	0
187	ENSMUSG00000024921	Smarca2	chr19	+	26759877	26759931	26751823	26752041	26770937	26771043	187	12,16,49	57,42,87	32,10,12	31,51,63	204	150	0.761455	1	0.134,0.219,0.293	0.431,0.126,0.123	-0.011
192	ENSMUSG00000024921	Smarca2	chr19	+	26775851	26775953	26774172	26774305	26776100	26776181	192	0,0,0	13,24,92	0,0,2	30,69,58	252	150	1	1	0.0,0.0,0.0	0.0,0.0,0.02	-0.007
193	ENSMUSG00000024878	Cbwd1	chr19	-	24942682	24942729	24940748	24940835	24948068	24948106	193	0,0,10	0,0,0	72,44,43	0,2,2	197	150	1	1	NA,NA,1.0	1.0,0.944,0.942	0.038
194	ENSMUSG00000024878	Cbwd1	chr19	-	24953259	24953351	24949201	24949261	24955335	24955432	194	1,0,6	0,0,0	120,44,69	1,0,3	242	150	1	1	1.0,NA,1.0	0.987,1.0,0.934	0.026
195	ENSMUSG00000024878	Cbwd1	chr19	-	24955335	24955432	24953259	24953351	24957903	24957990	195	1,0,7	0,0,0	112,56,58	2,0,0	247	150	1	1	1.0,NA,1.0	0.971,1.0,1.0	0.01
196	ENSMUSG00000024878	Cbwd1	chr19	-	24957903	24957990	24953259	24953351	24961383	24961616	196	1,0,0	0,0,0	40,13,37	0,0,2	237	150	1	1	1.0,NA,NA	1.0,1.0,0.921	0.026
198	ENSMUSG00000074925	Ptar1	chr19	+	23717812	23718102	23708753	23708967	23720057	23721129	198	5,3,3	0,1,0	9,3,11	0,0,0	300	150	1	1	1.0,0.6,1.0	1.0,1.0,1.0	-0.133
203	ENSMUSG00000035171	1110059E24Rik	chr19	-	21610605	21610662	21598825	21598868	21619108	21619215	203	0,0,2	9,11,41	0,0,0	30,15,29	207	150	1	1	0.0,0.0,0.034	0.0,0.0,0.0	0.011
206	ENSMUSG00000035171	1110059E24Rik	chr19	-	21619108	21619215	21598324	21598868	21652606	21652917	206	19,18,75	0,0,3	50,26,62	2,8,6	257	150	0.000621931	0.00753731	1.0,1.0,0.936	0.936,0.655,0.858	0.162
209	ENSMUSG00000024750	Zfand5	chr19	+	21277654	21277758	21275979	21277089	21279624	21279750	209	94158143	0,2,0	1150306783	34,8,9	254	150	0.000463509	0.00590581	1.0,0.979,1.0	0.952,0.958,0.981	0.029
211	ENSMUSG00000024726	Carnmt1	chr19	+	18690229	18690370	18679103	18679267	18691416	18691595	211	50,65,19	0,0,0	6,8,19	2,0,0	291	150	1	1	1.0,1.0,1.0	0.607,1.0,1.0	0.131
214	ENSMUSG00000041491	Cep78	chr19	-	15959531	15959700	15955773	15956403	15960942	15961109	214	68,53,44	8,5,2	8,8,7	2,0,0	300	150	0.0117498	0.0996626	0.81,0.841,0.917	0.667,1.0,1.0	-0.033
215	ENSMUSG00000041491	Cep78	chr19	-	15959531	15959700	15955773	15956403	15969071	15969200	215	27,26,19	0,0,0	6,6,5	1,0,1	300	150	1	1	1.0,1.0,1.0	0.75,1.0,0.714	0.179
216	ENSMUSG00000041491	Cep78	chr19	-	15960942	15961109	15955773	15956403	15969071	15969200	216	8,5,2	0,0,0	2,1,0	1,0,1	300	150	1	1	1.0,1.0,1.0	0.5,1.0,0.0	0.5
217	ENSMUSG00000041491	Cep78	chr19	-	15960942	15961109	15959531	15959700	15962371	15962449	217	61,42,42	0,0,0	6,2,6	1,0,0	300	150	1	1	1.0,1.0,1.0	0.75,1.0,1.0	0.083
218	ENSMUSG00000041491	Cep78	chr19	-	15960942	15961109	15959531	15959700	15969071	15969200	218	41,27,25	0,0,0	4,3,2	2,0,0	300	150	0.78074	1	1.0,1.0,1.0	0.5,1.0,1.0	0.167
219	ENSMUSG00000041491	Cep78	chr19	-	15962371	15962449	15959531	15959700	15969071	15969200	219	6,10,3	0,0,0	3,1,0	2,0,0	228	150	1	1	1.0,1.0,1.0	0.497,1.0,NA	0.252
220	ENSMUSG00000041491	Cep78	chr19	-	15962371	15962449	15960942	15961109	15969071	15969200	220	25,25,20	0,0,0	4,1,4	0,1,0	228	150	1	1	1.0,1.0,1.0	1.0,0.397,1.0	0.201
221	ENSMUSG00000041491	Cep78	chr19	-	15974355	15974467	15970895	15971031	15974887	15974952	221	30,26,21	0,0,0	4,0,6	0,3,0	262	150	0.0588107	0.393505	1.0,1.0,1.0	1.0,0.0,1.0	0.333
227	ENSMUSG00000025231	Sufu	chr19	+	46401123	46401258	46396895	46397284	46424998	46425135	227	9,3,20	0,0,2	23,12,18	0,0,2	285	150	1	1	1.0,1.0,0.84	1.0,1.0,0.826	0.005
228	ENSMUSG00000025231	Sufu	chr19	+	46450578	46450664	46449828	46449971	46450890	46450963	228	0,10,20	0,0,0	8,12,8	0,0,2	236	150	1	1	NA,1.0,1.0	1.0,1.0,0.718	0.094
229	ENSMUSG00000025231	Sufu	chr19	+	46453161	46453315	46424998	46425135	46454734	46454846	229	0,0,4	0,0,0	2,1,11	1,0,0	300	150	1	1	NA,NA,1.0	0.5,1.0,1.0	0.167
231	ENSMUSG00000024695	Zfp91	chr19	-	12774819	12774934	12771002	12771102	12775994	12776073	231	16,12,5	0,0,0	36,23,34	0,0,2	265	150	1	1	1.0,1.0,1.0	1.0,1.0,0.906	0.031
232	ENSMUSG00000084981	Gm15962	chr19	-	12718471	12718516	12718122	12718302	12721096	12721203	232	0,0,12	2,0,4	0,1,2	0,0,0	195	150	1	1	0.0,NA,0.698	NA,1.0,1.0	-0.651
233	ENSMUSG00000024691	Fam111a	chr19	+	12564553	12564650	12545739	12545855	12577089	12577170	233	0,0,2	3,0,0	0,0,0	2,0,0	247	150	1	1	0.0,NA,1.0	0.0,NA,NA	0.5
234	ENSMUSG00000024691	Fam111a	chr19	+	12573529	12573580	12564553	12564650	12577089	12577170	234	0,0,0	0,0,2	2,0,1	0,0,0	201	150	1	1	NA,NA,0.0	1.0,NA,1.0	-1
238	ENSMUSG00000055933	Oosp3	chr19	+	11699351	11699530	11697054	11697171	11700913	11701011	238	518252692795	833953355	569316555	65,26,46	300	150	2.48e-05	0.000454084	0.757,0.734,0.797	0.814,0.859,0.858	-0.081
239	ENSMUSG00000055933	Oosp3	chr19	+	11700913	11701011	11697077	11697171	11703875	11703932	239	595661902376	1,3,1	418249357	0,0,0	248	150	1	1	1.0,0.999,0.999	1.0,1.0,1.0	-0.001
240	ENSMUSG00000055933	Oosp3	chr19	+	11703875	11703932	11700913	11701011	11705376	11705488	240	853086903403	2,2,115	519354479	0,0,0	207	150	0.0147947	0.121341	1.0,1.0,0.955	1.0,1.0,1.0	-0.015
241	ENSMUSG00000055933	Oosp3	chr19	+	11703875	11703932	11700913	11701011	11711614	11711858	241	16801738630	0,0,0	175,95,148	2,0,0	207	150	1	1	1.0,1.0,1.0	0.984,1.0,1.0	0.005
242	ENSMUSG00000055933	Oosp3	chr19	+	11705376	11705488	11700913	11701011	11711614	11711858	242	546052932465	0,0,0	353174340	2,0,0	262	150	1	1	1.0,1.0,1.0	0.99,1.0,1.0	0.003
243	ENSMUSG00000055933	Oosp3	chr19	+	11705376	11705488	11703875	11703932	11711614	11711858	243	12254122035113	9,9,7	699433677	0,0,0	262	150	1	1	0.999,0.999,0.998	1.0,1.0,1.0	-0.001
247	ENSMUSG00000024673	Ms4a1	chr19	-	11252049	11252106	11250876	11251883	11253178	11254684	247	2,3,4	70,50,61	0,0,0	20,4,6	207	150	0.0576933	0.387267	0.02,0.042,0.045	0.0,0.0,0.0	0.036
251	ENSMUSG00000034659	Tmem109	chr19	-	10880179	10880302	10874259	10874486	10881651	10881698	251	0,4,0	12,15,6	0,0,0	2,2,2	273	150	0.698059	1	0.0,0.128,0.0	0.0,0.0,0.0	0.043
252	ENSMUSG00000024667	Tmem216	chr19	-	10551772	10551974	10550460	10551040	10554528	10554621	252	57,52,42	0,0,0	152117129	0,2,0	300	150	1	1	1.0,1.0,1.0	1.0,0.967,1.0	0.011
253	ENSMUSG00000024667	Tmem216	chr19	-	10554528	10554621	10551772	10551974	10555062	10555164	253	45,28,36	0,0,0	89,71,102	4,0,0	243	150	0.493681	1	1.0,1.0,1.0	0.932,1.0,1.0	0.023
257	ENSMUSG00000024660	Incenp	chr19	-	9874815	9874923	9874219	9874370	9875097	9875176	257	12,8,34	0,0,0	42,21,78	1,0,0	258	150	1	1	1.0,1.0,1.0	0.961,1.0,1.0	0.013
258	ENSMUSG00000024660	Incenp	chr19	-	9883698	9883833	9878318	9878428	9883904	9884019	258	16,31,26	0,0,0	38,22,21	0,0,2	285	150	1	1	1.0,1.0,1.0	1.0,1.0,0.847	0.051
259	ENSMUSG00000071645	Tut1	chr19	+	8959086	8959402	8955386	8955577	8962343	8962822	259	1,1,12	0,0,0	4,3,4	2,0,0	300	150	0.780739	1	1.0,1.0,1.0	0.5,1.0,1.0	0.167
260	ENSMUSG00000071645	Tut1	chr19	+	8959742	8959843	8959086	8959402	8962343	8962822	260	4,1,16	0,0,0	6,1,14	0,2,2	251	150	0.0601012	0.400675	1.0,1.0,1.0	1.0,0.23,0.807	0.321
261	ENSMUSG00000071650	Ganab	chr19	+	8907850	8907916	8907214	8907394	8908677	8908747	261	0,0,2	0,0,0	0,0,2	5,3,0	216	150	1	1	NA,NA,1.0	0.0,0.0,1.0	0.667
262	ENSMUSG00000071650	Ganab	chr19	+	8912710	8912954	8912473	8912575	8914300	8914365	262	2,0,31	0,0,0	6,6,9	0,0,2	300	150	1	1	1.0,NA,1.0	1.0,1.0,0.692	0.103
263	ENSMUSG00000071658	Gng3	chr19	-	8838553	8838653	8836928	8838271	8838990	8839246	263	74,53,925	0,0,4	60,82,134	0,0,0	250	150	1	1	1.0,1.0,0.993	1.0,1.0,1.0	-0.002
264	ENSMUSG00000071660	Ttc9c	chr19	-	8815853	8816036	8809074	8811838	8818435	8818684	264	103,142,81	0,4,0	97,82,90	0,0,0	300	150	0.500528	1	1.0,0.947,1.0	1.0,1.0,1.0	-0.018
266	ENSMUSG00000010110	Stx5a	chr19	+	8742853	8742924	8741802	8742497	8743079	8743135	266	1,2,323	0,0,4	118,48,100	15,9,12	221	150	3.26e-10	1.87e-08	1.0,1.0,0.982	0.842,0.784,0.85	0.169
267	ENSMUSG00000010110	Stx5a	chr19	+	8742853	8742924	8741802	8742497	8743352	8743423	267	0,0,105	0,0,0	31,13,35	8,2,2	221	150	1	1	NA,NA,1.0	0.725,0.815,0.922	0.179
268	ENSMUSG00000010110	Stx5a	chr19	+	8743079	8743135	8742253	8742497	8743352	8743423	268	0,0,68	0,0,0	40,22,52	8,2,2	206	150	1	1	NA,NA,1.0	0.785,0.889,0.95	0.125
269	ENSMUSG00000010110	Stx5a	chr19	+	8743079	8743135	8742853	8742924	8743352	8743423	269	2,2,290	0,0,0	112,47,104	2,0,0	206	150	1	1	1.0,1.0,1.0	0.976,1.0,1.0	0.008
270	ENSMUSG00000010110	Stx5a	chr19	+	8748460	8748577	8743079	8743423	8748654	8748711	270	3,3,569	0,0,1	120,64,156	0,0,0	267	150	1	1	1.0,1.0,0.997	1.0,1.0,1.0	-0.001
271	ENSMUSG00000010110	Stx5a	chr19	+	8748806	8748888	8748502	8748711	8749665	8749772	271	2,0,567	0,0,3	120,68,118	1,1,0	232	150	1	1	1.0,NA,0.992	0.987,0.978,1.0	0.008
272	ENSMUSG00000010110	Stx5a	chr19	+	8748806	8748899	8748654	8748711	8749665	8749772	272	1,0,219	0,0,3	44,22,35	1,1,0	243	150	1	1	1.0,NA,0.978	0.964,0.931,1.0	0.024
273	ENSMUSG00000010110	Stx5a	chr19	+	8749665	8749772	8748654	8748888	8749905	8750027	273	3,1,610	0,0,0	153,74,163	2,1,0	257	150	1	1	1.0,1.0,1.0	0.978,0.977,1.0	0.015
274	ENSMUSG00000010110	Stx5a	chr19	+	8749665	8749772	8748654	8748888	8754908	8754984	274	1,0,264	0,0,0	67,33,72	0,1,0	257	150	1	1	1.0,NA,1.0	1.0,0.951,1.0	0.016
275	ENSMUSG00000010110	Stx5a	chr19	+	8749905	8750027	8748654	8748888	8754908	8754984	275	0,4,415	0,0,0	74,53,82	0,1,0	272	150	1	1	NA,1.0,1.0	1.0,0.967,1.0	0.011
276	ENSMUSG00000010110	Stx5a	chr19	+	8749905	8750027	8749002	8749772	8754908	8754984	276	2,5,794	0,0,2	156,92,177	0,0,2	272	150	1	1	1.0,1.0,0.995	1.0,1.0,0.98	0.005
280	ENSMUSG00000110298	RP23-385G14.1	chr19	-	8477282	8477391	8474726	8474968	8478953	8479056	280	5,6,15	0,2,4	14,2,12	0,2,0	259	150	0.0277882	0.206571	1.0,0.635,0.685	1.0,0.367,1.0	-0.016
282	ENSMUSG00000063590	Slc22a28	chr19	-	8063286	8063490	8062208	8062408	8064446	8064555	282	2,0,0	0,0,0	66,16,36	10,6,2	300	150	1	1	1.0,NA,NA	0.767,0.571,0.9	0.254
283	ENSMUSG00000063590	Slc22a28	chr19	-	8064446	8064555	8062208	8062408	8070995	8071210	283	0,0,0	1,0,0	82,28,69	2,6,0	259	150	1	1	0.0,NA,NA	0.96,0.73,1.0	-0.897
285	ENSMUSG00000024758	Rtn3	chr19	-	7456299	7458423	7434930	7435138	7482938	7483289	285	0,2,0	22,13,23	0,0,0	18,9,31	300	150	1	1	0.0,0.071,0.0	0.0,0.0,0.0	0.024
303	ENSMUSG00000024791	Cdca5	chr19	+	6086551	6086587	6086401	6086467	6090050	6090524	303	39,55,230	0,0,2	411236427	0,0,0	186	150	1	1	1.0,1.0,0.989	1.0,1.0,1.0	-0.004
307	ENSMUSG00000024799	Tm7sf2	chr19	-	6067122	6067319	6066145	6067022	6067668	6067776	307	0,1,8	0,0,0	1,0,0	5,0,0	300	150	1	1	NA,1.0,1.0	0.091,NA,NA	0.909
314	ENSMUSG00000024940	Ltbp3	chr19	+	5755545	5755674	5753928	5754048	5755931	5756099	314	0,0,2	0,0,0	0,0,0	0,2,0	279	150	1	1	NA,NA,1.0	NA,0.0,NA	1
321	ENSMUSG00000024906	Mus81	chr19	-	5483634	5483665	5483454	5483558	5483929	5484025	321	0,0,32	0,0,2	0,1,3	2,0,0	181	150	1	1	NA,NA,0.93	0.0,1.0,1.0	0.263
322	ENSMUSG00000024906	Mus81	chr19	-	5483634	5483763	5483454	5483558	5483929	5484025	322	4,3,219	0,0,2	24,2,4	2,0,0	279	150	1	1	1.0,1.0,0.983	0.866,1.0,1.0	0.039
323	ENSMUSG00000024906	Mus81	chr19	-	5484858	5484956	5484112	5484229	5485038	5485160	323	1,4,159	0,0,0	12,6,7	0,1,0	248	150	1	1	1.0,1.0,1.0	1.0,0.784,1.0	0.072
326	ENSMUSG00000039330	Tsga10ip	chr19	-	5390608	5390727	5390048	5390197	5390913	5391013	326	7,5,232	0,0,2	0,0,2	0,0,0	269	150	1	1	1.0,1.0,0.985	NA,NA,1.0	-0.005
327	ENSMUSG00000039330	Tsga10ip	chr19	-	5390913	5391013	5390608	5390727	5394282	5394401	327	6,1,177	0,0,8	0,0,4	0,0,0	250	150	1	1	1.0,1.0,0.93	NA,NA,1.0	-0.023
328	ENSMUSG00000024853	Sf3b2	chr19	-	5287909	5288006	5287534	5287626	5288303	5288413	328	63,68,22	0,0,0	19,5,18	0,2,0	247	150	1	1	1.0,1.0,1.0	1.0,0.603,1.0	0.132
330	ENSMUSG00000080268	Brms1	chr19	+	5046649	5046729	5046393	5046521	5048508	5048573	330	0,1,31	0,0,0	64,20,61	1,0,0	230	150	1	1	NA,1.0,1.0	0.977,1.0,1.0	0.008
331	ENSMUSG00000080268	Brms1	chr19	+	5046814	5046911	5046649	5046729	5048508	5048573	331	0,0,37	0,0,0	60,39,74	2,0,0	247	150	1	1	NA,NA,1.0	0.948,1.0,1.0	0.017
332	ENSMUSG00000080268	Brms1	chr19	+	5047391	5047484	5046814	5046911	5048508	5048573	332	0,0,98	0,0,0	84,49,98	3,6,10	243	150	1	1	NA,NA,1.0	0.945,0.834,0.858	0.121
333	ENSMUSG00000080268	Brms1	chr19	+	5048992	5049032	5048508	5048573	5049406	5049917	333	2,0,66	0,0,0	94,38,83	4,2,10	190	150	1	1	1.0,NA,1.0	0.949,0.938,0.868	0.082
334	ENSMUSG00000024891	Slc29a2	chr19	+	5024510	5024592	5024005	5024277	5026027	5026188	334	2,0,2	0,0,0	10,5,16	0,0,2	232	150	1	1	1.0,NA,1.0	1.0,1.0,0.838	0.054
336	ENSMUSG00000024891	Slc29a2	chr19	+	5026027	5026188	5024005	5024277	5026357	5026497	336	2,0,3	0,0,0	7,9,16	0,1,0	300	150	1	1	1.0,NA,1.0	1.0,0.818,1.0	0.061
337	ENSMUSG00000024891	Slc29a2	chr19	+	5026027	5026188	5024510	5024592	5026357	5026497	337	4,0,5	0,0,0	9,12,27	0,0,2	300	150	1	1	1.0,NA,1.0	1.0,1.0,0.871	0.043
338	ENSMUSG00000024891	Slc29a2	chr19	+	5027024	5027159	5026357	5026497	5027342	5027440	338	0,0,9	0,0,0	11,7,18	0,1,1	285	150	1	1	NA,NA,1.0	1.0,0.787,0.905	0.103
339	ENSMUSG00000024891	Slc29a2	chr19	+	5030287	5030490	5029408	5029494	5031001	5031971	339	2,0,2	0,0,0	10,7,8	0,2,0	300	150	1	1	1.0,NA,1.0	1.0,0.636,1.0	0.121
340	ENSMUSG00000095913	Gm21844	chr19	+	4804833	4804881	4804559	4804631	4805590	4805784	340	43,33,35	11,6,2	0,0,4	2,0,0	198	150	1	1	0.748,0.806,0.93	0.0,NA,1.0	0.328
341	ENSMUSG00000006456	Rbm14	chr19	-	4802550	4804015	4800568	4801805	4811171	4811634	341	27,19,22	0,0,0	16,19,32	0,0,1	300	150	1	1	1.0,1.0,1.0	1.0,1.0,0.941	0.02
342	ENSMUSG00000094936	Rbm4	chr19	-	4787360	4788042	4784292	4785567	4792397	4792820	342	0,5,78	0,0,16	62,14,37	16,8,35	300	150	1	1	NA,1.0,0.709	0.66,0.467,0.346	0.364
345	ENSMUSG00000024889	Rce1	chr19	-	4623500	4623563	4622550	4623242	4623825	4623897	345	4,11,146	0,0,5	9,5,25	0,1,2	213	150	0.530022	1	1.0,1.0,0.954	1.0,0.779,0.898	0.092
346	ENSMUSG00000024858	Adrbk1	chr19	-	4288411	4288507	4287822	4287985	4288591	4288658	346	1,0,6	0,0,0	13,5,11	0,2,0	246	150	1	1	1.0,NA,1.0	1.0,0.604,1.0	0.132
352	ENSMUSG00000024824	Rad9a	chr19	-	4197670	4197780	4197476	4197586	4200271	4200371	352	0,0,10	0,0,3	26,17,33	3,5,5	260	150	1	1	NA,NA,0.658	0.833,0.662,0.792	-0.104
353	ENSMUSG00000040385	Ppp1ca	chr19	+	4194466	4194690	4193766	4193871	4194771	4194906	353	31,34,146	0,0,0	339169288	0,0,2	300	150	1	1	1.0,1.0,1.0	1.0,1.0,0.986	0.005
355	ENSMUSG00000024835	Coro1b	chr19	+	4150089	4150219	4149862	4149985	4150439	4150504	355	3,3,45	0,0,0	2,4,2	0,2,0	280	150	0.808131	1	1.0,1.0,1.0	1.0,0.517,1.0	0.161
356	ENSMUSG00000024835	Coro1b	chr19	+	4153226	4153490	4152521	4152579	4153596	4154035	356	4,2,72	0,0,1	1,3,5	0,0,0	300	150	1	1	1.0,1.0,0.973	1.0,1.0,1.0	-0.009
357	ENSMUSG00000037916	Ndufv1	chr19	-	4008342	4008509	4008047	4008129	4008593	4008806	357	1,4,222	0,0,1	15,3,25	0,0,0	300	150	1	1	1.0,1.0,0.991	1.0,1.0,1.0	-0.003
360	ENSMUSG00000059734	Ndufs8	chr19	-	3909152	3909281	3908869	3909074	3910897	3911070	360	0,0,162	0,0,0	115,63,113	0,1,0	279	150	1	1	NA,NA,1.0	1.0,0.971,1.0	0.01
367	ENSMUSG00000024843	Chka	chr19	+	3884471	3884585	3864647	3864759	3885859	3885864	367	0,0,1	0,0,0	154,96,153	0,0,9	264	150	1	1	NA,NA,1.0	1.0,1.0,0.906	0.031
368	ENSMUSG00000024843	Chka	chr19	+	3884471	3884585	3875734	3875788	3885859	3885864	368	0,0,1	0,0,0	239141220	2,0,1	264	150	1	1	NA,NA,1.0	0.985,1.0,0.992	0.008
369	ENSMUSG00000045098	Suv420h1	chr19	+	3782219	3782279	3768021	3768340	3786388	3786627	369	0,0,0	0,0,5	2,1,0	20,4,9	210	150	1	1	NA,NA,0.0	0.067,0.152,0.0	-0.073
375	ENSMUSG00000110277	CH25-588N10.2	chr18	+	90589273	90589334	90588955	90589082	90590830	90591075	375	48,36,88	7,8,6	11,8,7	0,0,2	211	150	0.00462849	0.0439538	0.83,0.762,0.912	1.0,1.0,0.713	-0.07
376	ENSMUSG00000024614	Tmx3	chr18	+	90519104	90519150	90517393	90517517	90520956	90521037	376	13,3,4	0,0,0	49,30,39	2,0,0	196	150	1	1	1.0,1.0,1.0	0.949,1.0,1.0	0.017
377	ENSMUSG00000024614	Tmx3	chr18	+	90519104	90519150	90517393	90517517	90523529	90523629	377	1,0,1	0,0,0	12,6,7	2,0,1	196	150	1	1	1.0,NA,1.0	0.821,1.0,0.843	0.112
378	ENSMUSG00000024614	Tmx3	chr18	+	90520956	90521037	90517393	90517517	90523529	90523629	378	2,6,10	0,0,0	80,13,36	2,0,1	231	150	0.405347	1	1.0,1.0,1.0	0.963,1.0,0.959	0.026
379	ENSMUSG00000024614	Tmx3	chr18	+	90520956	90521037	90519104	90519150	90523529	90523629	379	14,9,13	0,0,0	116,35,68	2,0,0	231	150	1	1	1.0,1.0,1.0	0.974,1.0,1.0	0.009
380	ENSMUSG00000024614	Tmx3	chr18	+	90524280	90524358	90523529	90523629	90527875	90527942	380	27,10,16	0,0,0	80,27,74	2,0,0	228	150	1	1	1.0,1.0,1.0	0.963,1.0,1.0	0.012
381	ENSMUSG00000024614	Tmx3	chr18	+	90534381	90534438	90533220	90533274	90537074	90537204	381	9,15,4	0,0,0	33,15,39	2,1,0	207	150	0.451845	1	1.0,1.0,1.0	0.923,0.916,1.0	0.054
382	ENSMUSG00000023066	Rttn	chr18	+	89108048	89108154	89103843	89104061	89109250	89109348	382	77,60,52	0,1,0	1,1,3	0,0,0	256	150	1	1	1.0,0.972,1.0	1.0,1.0,1.0	-0.009
383	ENSMUSG00000024645	Timm21	chr18	-	84948022	84948096	84947833	84947939	84949193	84949291	383	147,116,65	2,7,0	19,15,47	0,0,0	224	150	0.0324438	0.234434	0.98,0.917,1.0	1.0,1.0,1.0	-0.034
384	ENSMUSG00000034391	Fbxo15	chr18	+	84962593	84962720	84960009	84960219	84965430	84965585	384	11,22,11	0,0,0	10946051043	4,1,0	277	150	1	1	1.0,1.0,1.0	0.993,0.997,1.0	0.003
385	ENSMUSG00000034391	Fbxo15	chr18	+	84962593	84962720	84960009	84960219	84977366	84977491	385	11,22,11	0,0,0	10926061043	5,6,5	277	150	1	1	1.0,1.0,1.0	0.992,0.982,0.991	0.012
386	ENSMUSG00000034391	Fbxo15	chr18	+	84964108	84964191	84962593	84962720	84965430	84965585	386	38,44,24	0,0,0	204611682029	2,0,0	233	150	1	1	1.0,1.0,1.0	0.998,1.0,1.0	0.001
387	ENSMUSG00000034391	Fbxo15	chr18	+	84964108	84964191	84962593	84962720	84977366	84977491	387	10,13,11	0,0,0	763418817	0,1,0	233	150	1	1	1.0,1.0,1.0	1.0,0.996,1.0	0.001
388	ENSMUSG00000034391	Fbxo15	chr18	+	84965430	84965585	84960009	84960219	84977366	84977491	388	29,50,29	0,0,0	12188111229	5,6,5	300	150	1	1	1.0,1.0,1.0	0.992,0.985,0.992	0.01
389	ENSMUSG00000034391	Fbxo15	chr18	+	84965430	84965585	84962593	84962720	84977366	84977491	389	29,50,29	0,0,0	12168101229	0,1,0	300	150	1	1	1.0,1.0,1.0	1.0,0.998,1.0	0.001
390	ENSMUSG00000034391	Fbxo15	chr18	+	84965430	84965585	84964108	84964191	84977366	84977491	390	59,86,42	0,0,0	252215742464	0,1,2	300	150	1	1	1.0,1.0,1.0	1.0,0.999,0.998	0.001
391	ENSMUSG00000034391	Fbxo15	chr18	+	84977366	84977491	84935157	84935180	84981121	84981376	391	29,37,13	0,0,0	11767231251	2,0,0	275	150	1	1	1.0,1.0,1.0	0.997,1.0,1.0	0.001
392	ENSMUSG00000034391	Fbxo15	chr18	+	84977366	84977491	84965430	84965585	84981121	84981376	392	59,84,39	0,0,0	238915312478	6,3,2	275	150	1	1	1.0,1.0,1.0	0.995,0.996,0.999	0.003
401	ENSMUSG00000024571	Gm16286	chr18	+	80208109	80208229	80207259	80207343	80210061	80210130	401	0,0,0	0,0,37	6,3,3	88,37,34	270	150	1	1	NA,NA,0.0	0.036,0.043,0.047	-0.042
402	ENSMUSG00000024571	Gm16286	chr18	+	80210061	80210130	80207153	80207343	80211412	80211487	402	0,2,49	0,0,0	162,59,69	3,9,0	219	150	1	1	NA,1.0,1.0	0.974,0.818,1.0	0.069
409	ENSMUSG00000090000	Ier3ip1	chr18	+	76930623	76930759	76930044	76930216	76939567	76939669	409	2,0,0	3,0,27	0,2,0	109,54,88	286	150	1	1	0.259,NA,0.0	0.0,0.019,0.0	0.123
411	ENSMUSG00000036299	BC031181	chr18	+	75008650	75008826	75005899	75006114	75009277	75009933	411	10,20,452	0,0,2	212102264	4,0,0	300	150	1	1	1.0,1.0,0.991	0.964,1.0,1.0	0.009
416	ENSMUSG00000035394	Cfap53	chr18	+	74329399	74329502	74307157	74307374	74359522	74359984	416	13,28,47	0,0,2	1,0,0	0,0,0	253	150	1	1	1.0,1.0,0.933	1.0,NA,NA	-0.022
419	ENSMUSG00000064036	Mro	chr18	+	73871917	73872064	73869953	73870047	73873223	73873406	419	0,2,8	0,0,8	0,0,3	0,3,0	297	150	1	1	NA,1.0,0.336	NA,0.0,1.0	0.168
421	ENSMUSG00000024556	Me2	chr18	-	73796313	73796389	73794780	73794942	73797828	73797978	421	13,15,99	0,0,1	11,11,23	0,1,1	226	150	1	1	1.0,1.0,0.985	1.0,0.88,0.939	0.055
423	ENSMUSG00000038121	Fam210a	chr18	-	68279266	68279428	68275916	68276274	68300073	68300202	423	1,0,15	11,2,69	2,0,5	22,11,21	300	150	0.201331	1	0.043,0.0,0.098	0.043,0.0,0.106	-0.003
424	ENSMUSG00000024539	Ptpn2	chr18	-	67672666	67672768	67665510	67665874	67675719	67675829	424	339375516	0,0,0	856406794	0,0,1	252	150	1	1	1.0,1.0,1.0	1.0,1.0,0.998	0.001
425	ENSMUSG00000024539	Ptpn2	chr18	-	67675719	67675829	67672666	67672768	67677709	67677862	425	156184215	0,0,0	472216450	4,2,0	260	150	1	1	1.0,1.0,1.0	0.986,0.984,1.0	0.01
426	ENSMUSG00000024539	Ptpn2	chr18	-	67675719	67675886	67671211	67672768	67677709	67677862	426	622618705	0,0,0	12125711077	4,2,0	300	150	1	1	1.0,1.0,1.0	0.993,0.993,1.0	0.005
427	ENSMUSG00000024539	Ptpn2	chr18	-	67677709	67677862	67675719	67675886	67680839	67681049	427	684646701	0,0,0	13065751038	1,0,2	300	150	1	1	1.0,1.0,1.0	0.998,1.0,0.996	0.002
428	ENSMUSG00000024539	Ptpn2	chr18	-	67681442	67681577	67680839	67681049	67688890	67688989	428	500448559	0,0,0	904424736	8,7,5	285	150	0.112693	0.682177	1.0,1.0,1.0	0.983,0.97,0.987	0.02
429	ENSMUSG00000024539	Ptpn2	chr18	-	67688890	67688989	67681442	67681577	67711836	67711927	429	195149184	0,0,0	358163307	4,0,0	249	150	1	1	1.0,1.0,1.0	0.982,1.0,1.0	0.006
431	ENSMUSG00000024539	Ptpn2	chr18	-	67695623	67695724	67688890	67688989	67711836	67711927	431	349281368	4,2,1	832320684	24,10,12	251	150	5.58e-05	0.000938202	0.981,0.988,0.995	0.954,0.95,0.971	0.03
432	ENSMUSG00000024539	Ptpn2	chr18	-	67711836	67711927	67681442	67681577	67724441	67724573	432	65,40,74	0,0,0	217,67,180	1,0,0	241	150	1	1	1.0,1.0,1.0	0.993,1.0,1.0	0.002
433	ENSMUSG00000024539	Ptpn2	chr18	-	67711836	67711927	67695623	67695724	67724441	67724573	433	241149250	0,0,0	626224549	0,0,4	241	150	1	1	1.0,1.0,1.0	1.0,1.0,0.988	0.004
434	ENSMUSG00000073542	Cep76	chr18	-	67637138	67637363	67634754	67634940	67638265	67638341	434	0,1,6	0,0,0	16,9,6	0,1,0	300	150	1	1	NA,1.0,1.0	1.0,0.818,1.0	0.061
437	ENSMUSG00000024516	Sec11c	chr18	+	65801450	65801492	65800571	65800711	65809444	65809554	437	0,2,2	13,21,170	0,1,2	8,2,5	192	150	0.729529	1	0.0,0.069,0.009	0.0,0.281,0.238	-0.147
441	ENSMUSG00000024587	Nars	chr18	-	64504337	64504473	64503507	64503621	64504847	64505047	441	39,54,119	0,0,0	152,91,156	0,0,2	286	150	1	1	1.0,1.0,1.0	1.0,1.0,0.976	0.008
442	ENSMUSG00000024587	Nars	chr18	-	64504847	64505047	64503507	64503621	64505156	64505378	442	14,19,46	0,0,0	69,32,54	0,0,2	300	150	1	1	1.0,1.0,1.0	1.0,1.0,0.931	0.023
443	ENSMUSG00000024587	Nars	chr18	-	64515325	64515408	64511983	64512049	64516415	64516557	443	188202115	0,0,0	86,39,80	6,5,5	233	150	3.56e-08	1.29e-06	1.0,1.0,1.0	0.902,0.834,0.912	0.117
444	ENSMUSG00000054237	Fra10ac1	chr19	-	38221836	38221913	38219631	38219727	38223961	38224138	444	30,25,67	0,0,0	6,2,3	0,1,0	227	150	1	1	1.0,1.0,1.0	1.0,0.569,1.0	0.144
445	ENSMUSG00000040560	Wdr7	chr18	+	63825124	63825238	63796157	63796281	63865284	63865506	445	0,2,0	0,0,0	2,0,4	4,0,0	264	150	1	1	NA,1.0,NA	0.221,NA,1.0	0.389
447	ENSMUSG00000051412	Vamp7	chrGL456233.1	-	14074	14167	10737	12544	21627	21695	447	106126110	0,0,0	10,9,31	0,0,1	243	150	1	1	1.0,1.0,1.0	1.0,1.0,0.95	0.017
448	ENSMUSG00000051412	Vamp7	chrGL456233.1	-	28975	29113	24871	24962	39024	39148	448	52,54,53	0,0,0	8,4,8	2,1,2	288	150	0.000110982	0.00171933	1.0,1.0,1.0	0.676,0.676,0.676	0.324
449	ENSMUSG00000051412	Vamp7	chrGL456233.1	-	30587	30645	28975	29113	39024	39148	449	23,18,22	0,0,0	4,7,14	2,0,0	208	150	1	1	1.0,1.0,1.0	0.591,1.0,1.0	0.136
450	ENSMUSG00000051412	Vamp7	chrGL456233.1	-	32429	32584	30587	30645	39024	39148	450	49,61,73	0,0,0	14,4,2	0,4,3	300	150	1.14e-05	0.000226675	1.0,1.0,1.0	1.0,0.333,0.25	0.472
454	ENSMUSG00000024576	Csnk1a1	chr18	+	61569463	61569562	61568263	61568390	61575409	61575549	454	295267206	1,2,1	462202445	0,0,4	249	150	1	1	0.994,0.988,0.992	1.0,1.0,0.985	-0.004
455	ENSMUSG00000024576	Csnk1a1	chr18	+	61571873	61571957	61569463	61569562	61575409	61575549	455	17,34,19	171149109	18,7,16	287115226	234	150	2.41e-05	0.000442948	0.06,0.128,0.101	0.039,0.038,0.043	0.056
456	ENSMUSG00000024576	Csnk1a1	chr18	+	61578666	61578773	61577177	61577252	61580338	61580451	456	57,66,121	0,0,0	199176269	4,3,3	257	150	0.160453	0.920469	1.0,1.0,1.0	0.967,0.972,0.981	0.027
461	ENSMUSG00000024604	Rbm22	chr18	+	60564362	60564495	60563765	60563795	60565617	60565718	461	198236103	0,0,0	133,66,80	1,0,0	283	150	1	1	1.0,1.0,1.0	0.986,1.0,1.0	0.005
465	ENSMUSG00000024592	C330018D20Rik	chr18	-	56972804	56972943	56962400	56962518	56973383	56973484	465	0,0,2	11,17,16	2,2,6	0,0,0	289	150	1.11e-16	1.52e-14	0.0,0.0,0.061	1.0,1.0,1.0	-0.98
466	ENSMUSG00000087597	Gm15345	chr18	+	56795776	56795832	56769716	56769786	56796915	56796947	466	7,8,25	3,2,4	2,2,7	2,0,2	206	150	0.889212	1	0.629,0.744,0.82	0.421,1.0,0.718	0.018
467	ENSMUSG00000087597	Gm15345	chr18	+	56800156	56800341	56796915	56796947	56801368	56801688	467	10,26,50	0,0,8	4,0,10	0,1,0	300	150	0.0487618	0.333674	1.0,1.0,0.758	1.0,0.0,1.0	0.253
468	ENSMUSG00000073563	Csnk1g3	chr18	+	53948644	53948668	53948047	53948154	53953244	53955684	468	0,0,0	13,14,29	0,1,0	77,24,93	174	150	1	1	0.0,0.0,0.0	0.0,0.035,0.0	-0.012
469	ENSMUSG00000069378	Prdm6	chr18	+	53540197	53540322	53536611	53536739	53552046	53552389	469	4,9,30	1,0,0	2,2,2	0,0,0	275	150	1	1	0.686,1.0,1.0	1.0,1.0,1.0	-0.105
471	ENSMUSG00000069378	Prdm6	chr18	+	53568155	53568332	53552046	53552389	53574954	53575857	471	24,27,48	0,0,2	2,0,0	0,0,0	300	150	1	1	1.0,1.0,0.923	1.0,NA,NA	-0.026
477	ENSMUSG00000037416	Dmxl1	chr18	+	49898703	49898780	49894981	49895173	49902260	49902388	477	2,0,3	0,0,0	9,3,9	2,0,0	227	150	1	1	1.0,NA,1.0	0.748,1.0,1.0	0.084
478	ENSMUSG00000037416	Dmxl1	chr18	+	49957301	49957393	49955816	49955909	49958396	49958449	478	7,6,6	1,0,0	7,5,6	0,0,0	242	150	1	1	0.813,1.0,1.0	1.0,1.0,1.0	-0.062
481	ENSMUSG00000024480	Ap3s1	chr18	+	46780660	46780768	46779187	46779259	46789896	46790826	481	95127113	0,0,0	55,40,72	2,0,0	258	150	1	1	1.0,1.0,1.0	0.941,1.0,1.0	0.02
482	ENSMUSG00000098284	A330093E20Rik	chr18	-	45701867	45701922	45683486	45685558	45836977	45837083	482	1,6,22	10,5,25	0,0,1	0,0,0	205	150	1	1	0.068,0.468,0.392	NA,NA,1.0	-0.691
485	ENSMUSG00000024498	Tcerg1	chr18	+	42535084	42535147	42530647	42530890	42536177	42536378	485	87,94,39	2,1,4	12,8,14	28,6,15	213	150	0	0	0.968,0.985,0.873	0.232,0.484,0.397	0.571
486	ENSMUSG00000024498	Tcerg1	chr18	+	42571014	42571194	42568427	42568610	42571823	42571907	486	15,23,26	0,0,0	41,34,50	0,2,0	300	150	1	1	1.0,1.0,1.0	1.0,0.895,1.0	0.035
487	ENSMUSG00000024498	Tcerg1	chr18	+	42574159	42574253	42573259	42573360	42574517	42574844	487	0,0,0	8,18,10	7,8,16	27,26,38	244	150	6.42e-08	2.17e-06	0.0,0.0,0.0	0.137,0.159,0.206	-0.167
488	ENSMUSG00000024491	Rbm27	chr18	+	42288107	42288226	42275352	42275592	42291982	42292107	488	349385195	0,0,0	461157363	2,0,0	269	150	1	1	1.0,1.0,1.0	0.992,1.0,1.0	0.003
489	ENSMUSG00000024491	Rbm27	chr18	+	42313970	42314135	42305679	42305814	42317600	42317750	489	46,38,13	11,3,3	64,15,27	7,5,6	300	150	0.897646	1	0.676,0.864,0.684	0.821,0.6,0.692	0.037
490	ENSMUSG00000024491	Rbm27	chr18	+	42319801	42319946	42317600	42317750	42320763	42320917	490	78,81,41	0,0,0	73,37,38	0,0,2	295	150	1	1	1.0,1.0,1.0	1.0,1.0,0.906	0.031
492	ENSMUSG00000024491	Rbm27	chr18	+	42325904	42326024	42324054	42324198	42327163	42327238	492	104,99,30	1,0,0	52,48,52	2,2,0	270	150	0.561505	1	0.983,1.0,1.0	0.935,0.93,1.0	0.039
496	ENSMUSG00000036452	Arhgap26	chr18	+	38617609	38617774	38601533	38601697	38676717	38676805	496	28,25,13	0,0,1	13,8,12	2,0,0	300	150	1	1	1.0,1.0,0.867	0.765,1.0,1.0	0.034
497	ENSMUSG00000036452	Arhgap26	chr18	+	38676717	38676805	38617609	38617774	38775497	38775996	497	30,26,13	0,0,4	3,3,3	0,0,0	238	150	0.275677	1	1.0,1.0,0.672	1.0,1.0,1.0	-0.109
498	ENSMUSG00000036452	Arhgap26	chr18	+	38676717	38676805	38617609	38617774	38788625	38789045	498	38,45,28	1,1,0	27,7,22	0,0,0	238	150	1	1	0.96,0.966,1.0	1.0,1.0,1.0	-0.025
499	ENSMUSG00000036452	Arhgap26	chr18	+	38676717	38676805	38627286	38627375	38788625	38789045	499	26,31,22	1,0,0	15,2,17	0,0,0	238	150	1	1	0.942,1.0,1.0	1.0,1.0,1.0	-0.019
501	ENSMUSG00000036452	Arhgap26	chr18	+	38707985	38708094	38676717	38676805	38788625	38789045	501	1,2,2	39,46,31	0,0,0	30,6,25	259	150	0.491584	1	0.015,0.025,0.036	0.0,0.0,0.0	0.025
502	ENSMUSG00000036452	Arhgap26	chr18	+	38899808	38899899	38892684	38892765	38933792	38933964	502	2,0,1	0,0,0	0,0,0	0,0,2	241	150	1	1	1.0,NA,1.0	NA,NA,0.0	1
507	ENSMUSG00000060450	Rnf14	chr18	+	38297499	38297575	38296634	38296798	38299753	38299926	507	4,2,1	15,6,15	0,0,6	2,1,13	226	150	0.883107	1	0.15,0.181,0.042	0.0,0.0,0.234	0.046
509	ENSMUSG00000060450	Rnf14	chr18	+	38299753	38299926	38296634	38296798	38300428	38300590	509	49,31,68	0,0,1	20,8,50	0,0,0	300	150	1	1	1.0,1.0,0.971	1.0,1.0,1.0	-0.01
510	ENSMUSG00000060450	Rnf14	chr18	+	38299753	38299926	38297499	38297575	38300428	38300590	510	37,27,56	0,0,0	18,7,43	0,0,2	300	150	1	1	1.0,1.0,1.0	1.0,1.0,0.915	0.028
511	ENSMUSG00000060450	Rnf14	chr18	+	38301655	38301807	38300428	38300590	38307864	38308395	511	62,35,61	13,13,18	43,19,82	0,3,0	300	150	6.71e-09	2.95e-07	0.705,0.574,0.629	1.0,0.76,1.0	-0.284
512	ENSMUSG00000060450	Rnf14	chr18	+	38307864	38308395	38301655	38301807	38313211	38313384	512	39,26,36	0,0,0	21,11,44	0,2,0	300	150	1	1	1.0,1.0,1.0	1.0,0.733,1.0	0.089
513	ENSMUSG00000060450	Rnf14	chr18	+	38309484	38309713	38307864	38308395	38313211	38313384	513	146,95,148	1,0,0	81,30,89	0,0,0	300	150	1	1	0.986,1.0,1.0	1.0,1.0,1.0	-0.005
516	ENSMUSG00000042660	Wdr55	chr18	+	36761976	36762077	36760238	36760480	36762165	36762253	516	11,9,19	0,0,0	123,38,114	2,2,1	251	150	0.573324	1	1.0,1.0,1.0	0.974,0.919,0.986	0.04
517	ENSMUSG00000024474	Ik	chr18	+	36753891	36753910	36753426	36753652	36754552	36754631	517	7,5,114	0,0,0	56,33,91	0,1,0	169	150	1	1	1.0,1.0,1.0	1.0,0.967,1.0	0.011
518	ENSMUSG00000006850	Tmco6	chr18	+	36738361	36738447	36738095	36738200	36738627	36738744	518	30,27,27	0,0,0	2,3,4	0,2,0	236	150	0.766648	1	1.0,1.0,1.0	1.0,0.488,1.0	0.171
519	ENSMUSG00000006050	Sra1	chr18	-	36667790	36667893	36667428	36667659	36668651	36668848	519	1,1,37	0,0,0	2,2,9	4,0,0	253	150	0.0594659	0.397162	1.0,1.0,1.0	0.229,1.0,1.0	0.257
520	ENSMUSG00000006050	Sra1	chr18	-	36667790	36667899	36666680	36667659	36668651	36668848	520	1,10,80	0,0,0	6,6,21	4,0,0	259	150	0.138443	0.811747	1.0,1.0,1.0	0.465,1.0,1.0	0.178
521	ENSMUSG00000024483	Ankhd1	chr18	+	36624508	36625267	36614714	36614817	36632066	36632212	521	7,1,2	4,2,3	1,3,0	0,0,5	300	150	0.183059	1	0.467,0.2,0.25	1.0,1.0,0.0	-0.361
522	ENSMUSG00000024483	Ankhd1	chr18	+	36641398	36641478	36640264	36640360	36641576	36641693	522	0,0,0	24,32,30	0,2,4	6,0,5	230	150	0.0119397	0.101214	0.0,0.0,0.0	0.0,1.0,0.343	-0.448
526	ENSMUSG00000091896	Ube2d2a	chr18	+	35793464	35793528	35771558	35772012	35799840	35799872	526	44,65,21	0,0,0	156,87,204	0,0,2	214	150	1	1	1.0,1.0,1.0	1.0,1.0,0.986	0.005
527	ENSMUSG00000091896	Ube2d2a	chr18	+	35799840	35799872	35793464	35793528	35799951	35800029	527	59,81,41	0,0,0	172104227	2,0,0	182	150	1	1	1.0,1.0,1.0	0.986,1.0,1.0	0.005
528	ENSMUSG00000091896	Ube2d2a	chr18	+	35799951	35800029	35793464	35793528	35801273	35801367	528	0,0,0	1,0,0	2,0,0	0,0,0	228	150	1	1	0.0,NA,NA	1.0,NA,NA	-1
529	ENSMUSG00000091896	Ube2d2a	chr18	+	35799951	35800029	35799840	35799872	35800109	35800215	529	114,139,66	0,0,0	226152307	2,2,0	228	150	1	1	1.0,1.0,1.0	0.987,0.98,1.0	0.011
530	ENSMUSG00000091896	Ube2d2a	chr18	+	35800109	35800215	35799951	35800029	35801273	35801367	530	280300155	0,0,0	381243438	2,0,0	256	150	1	1	1.0,1.0,1.0	0.991,1.0,1.0	0.003
531	ENSMUSG00000091896	Ube2d2a	chr18	+	35801273	35801367	35800109	35800215	35805517	35805821	531	414451199	0,0,0	419264469	0,1,0	244	150	1	1	1.0,1.0,1.0	1.0,0.994,1.0	0.002
532	ENSMUSG00000024350	Dnajc18	chr18	-	35686667	35686853	35683217	35683324	35696977	35697123	532	1,0,25	0,0,0	23,18,39	0,0,4	300	150	1	1	1.0,NA,1.0	1.0,1.0,0.83	0.057
534	ENSMUSG00000038773	Kdm3b	chr18	+	34803449	34804049	34799284	34799359	34808240	34809489	534	0,0,1	0,0,0	3,2,2	0,0,2	300	150	1	1	NA,NA,1.0	1.0,1.0,0.333	0.222
535	ENSMUSG00000034300	Fam53c	chr18	+	34763072	34763130	34762494	34762724	34768167	34768952	535	1,4,12	0,0,0	31,27,32	3,0,0	208	150	0.835445	1	1.0,1.0,1.0	0.882,1.0,1.0	0.039
536	ENSMUSG00000097755	2010110K18Rik	chr18	+	34754483	34754569	34751808	34752135	34758231	34758685	536	0,0,11	1,3,1	34,31,49	0,0,0	236	150	2.6e-05	0.000473104	0.0,0.0,0.875	1.0,1.0,1.0	-0.708
537	ENSMUSG00000044201	Cdc25c	chr18	-	34740327	34740429	34738215	34738278	34743937	34744063	537	0,2,22	0,0,0	114,70,136	6,5,8	252	150	1	1	NA,1.0,1.0	0.919,0.893,0.91	0.093
538	ENSMUSG00000044201	Cdc25c	chr18	-	34740327	34740429	34738215	34738278	34747223	34747313	538	0,0,16	0,0,0	70,40,91	6,3,10	252	150	1	1	NA,NA,1.0	0.874,0.888,0.844	0.131
540	ENSMUSG00000044201	Cdc25c	chr18	-	34743937	34744063	34740327	34740429	34744870	34744969	540	0,2,15	0,0,0	93,56,102	1,0,0	276	150	1	1	NA,1.0,1.0	0.981,1.0,1.0	0.006
541	ENSMUSG00000044201	Cdc25c	chr18	-	34743937	34744063	34740327	34740429	34747223	34747313	541	0,2,5	0,0,0	55,39,50	8,2,5	276	150	1	1	NA,1.0,1.0	0.789,0.914,0.845	0.151
542	ENSMUSG00000044201	Cdc25c	chr18	-	34744870	34744969	34740327	34740429	34747223	34747313	542	0,0,8	0,0,0	42,24,37	8,2,5	249	150	1	1	NA,NA,1.0	0.76,0.878,0.817	0.182
543	ENSMUSG00000044201	Cdc25c	chr18	-	34744870	34744969	34743937	34744063	34747223	34747313	543	0,0,17	0,0,0	81,47,89	5,6,0	249	150	1	1	NA,NA,1.0	0.907,0.825,1.0	0.089
544	ENSMUSG00000035984	Nme5	chr18	-	34567035	34567154	34562633	34562803	34578557	34578767	544	2,0,15	0,0,0	58,21,59	0,1,0	269	150	1	1	1.0,NA,1.0	1.0,0.921,1.0	0.026
545	ENSMUSG00000035984	Nme5	chr18	-	34569797	34569898	34567035	34567154	34571455	34571661	545	0,1,21	0,0,2	4,1,5	1,1,4	251	150	1	1	NA,1.0,0.863	0.705,0.374,0.428	0.429
546	ENSMUSG00000035984	Nme5	chr18	-	34571455	34571661	34567035	34567154	34578557	34578767	546	0,1,15	2,0,3	3,5,7	2,0,4	300	150	0.776871	1	0.0,1.0,0.714	0.429,1.0,0.467	-0.061
547	ENSMUSG00000036501	Fam13b	chr18	-	34448025	34448121	34445531	34445615	34448367	34448451	547	0,4,4	0,1,0	51,27,59	0,0,0	246	150	1	1	NA,0.709,1.0	1.0,1.0,1.0	-0.145
548	ENSMUSG00000036501	Fam13b	chr18	-	34454033	34454115	34451207	34451437	34454653	34454783	548	3,9,20	0,0,0	30,26,36	0,0,2	232	150	1	1	1.0,1.0,1.0	1.0,1.0,0.921	0.026
549	ENSMUSG00000036501	Fam13b	chr18	-	34465155	34465220	34462960	34463009	34473549	34473685	549	6,8,6	0,0,0	28,17,39	0,3,0	215	150	0.764472	1	1.0,1.0,1.0	1.0,0.798,1.0	0.067
550	ENSMUSG00000036501	Fam13b	chr18	-	34497333	34497546	34494598	34494776	34499685	34499852	550	2,4,9	0,0,1	6,8,3	2,4,0	300	150	0.000175259	0.00255303	1.0,1.0,0.818	0.6,0.5,1.0	0.239
551	ENSMUSG00000036501	Fam13b	chr18	-	34497967	34498159	34497333	34497546	34499685	34499852	551	7,4,4	0,0,0	12,11,9	0,5,3	300	150	9.09e-06	0.000185408	1.0,1.0,1.0	1.0,0.524,0.6	0.292
552	ENSMUSG00000014504	Srp19	chr18	+	34331749	34331825	34330846	34331111	34334292	34334364	552	70,79,103	0,0,2	82,39,59	0,0,0	226	150	1	1	1.0,1.0,0.972	1.0,1.0,1.0	-0.009
553	ENSMUSG00000014504	Srp19	chr18	+	34331749	34331825	34331144	34331259	34334292	34334364	553	96103135	3,2,1	139,58,97	4,0,2	226	150	0.869923	1	0.955,0.972,0.989	0.958,1.0,0.97	-0.004
554	ENSMUSG00000014504	Srp19	chr18	+	34331749	34331825	34331144	34331259	34334456	34334568	554	14,12,11	0,1,4	79,21,47	5,2,0	226	150	0.484299	1	1.0,0.888,0.646	0.913,0.875,1.0	-0.085
555	ENSMUSG00000014504	Srp19	chr18	+	34331749	34334364	34331144	34331259	34334456	34334568	555	87,95,118	0,1,4	134,64,96	5,2,0	300	150	0.435837	1	1.0,0.979,0.937	0.931,0.941,1.0	0.015
556	ENSMUSG00000014504	Srp19	chr18	+	34332905	34333062	34331749	34331825	34334292	34334364	556	0,0,0	90,92,132	10,3,29	102,45,66	300	150	1.24e-12	1.08e-10	0.0,0.0,0.0	0.047,0.032,0.18	-0.086
557	ENSMUSG00000014504	Srp19	chr18	+	34334292	34334364	34331122	34331259	34334456	34334568	557	74,81,108	0,1,4	87,50,61	5,2,0	222	150	0.279529	1	1.0,0.982,0.948	0.922,0.944,1.0	0.021
558	ENSMUSG00000014504	Srp19	chr18	+	34334292	34334364	34331749	34331825	34334456	34334568	558	156168236	1,0,2	185,95,125	31,8,12	222	150	4.44e-16	5.75e-14	0.991,1.0,0.988	0.801,0.889,0.876	0.138
559	ENSMUSG00000024376	Epb41l4a	chr18	-	33798507	33798589	33796326	33797470	33798690	33798801	559	7,6,52	0,0,0	11,12,42	0,1,0	232	150	1	1	1.0,1.0,1.0	1.0,0.886,1.0	0.038
560	ENSMUSG00000024376	Epb41l4a	chr18	-	33810218	33810338	33802512	33802560	33824458	33824536	560	7,8,35	0,0,1	16,29,22	2,3,2	270	150	0.0011469	0.0129737	1.0,1.0,0.951	0.816,0.843,0.859	0.144
561	ENSMUSG00000024378	Stard4	chr18	-	33205050	33205165	33199354	33203815	33206119	33206246	561	4,2,44	0,0,0	16,6,32	0,2,2	265	150	0.241654	1	1.0,1.0,1.0	1.0,0.629,0.901	0.157
562	ENSMUSG00000024378	Stard4	chr18	-	33205220	33205325	33203404	33203815	33206119	33206246	562	0,0,2	0,0,0	0,8,8	0,2,2	255	150	1	1	NA,NA,1.0	NA,0.702,0.702	0.298
563	ENSMUSG00000038299	Wdr36	chr18	+	32846829	32846962	32845590	32845645	32847141	32847317	563	59,61,146	0,0,0	197,63,88	0,3,0	283	150	1	1	1.0,1.0,1.0	1.0,0.918,1.0	0.027
564	ENSMUSG00000038299	Wdr36	chr18	+	32846829	32846962	32845590	32845645	32847588	32847709	564	30,28,74	0,0,0	98,37,52	1,1,1	283	150	0.535111	1	1.0,1.0,1.0	0.981,0.951,0.965	0.034
565	ENSMUSG00000038299	Wdr36	chr18	+	32847141	32847317	32845590	32845645	32847588	32847709	565	32,34,66	0,0,0	83,49,52	1,1,1	300	150	0.466925	1	1.0,1.0,1.0	0.976,0.961,0.963	0.033
566	ENSMUSG00000038299	Wdr36	chr18	+	32847141	32847317	32846829	32846962	32847588	32847709	566	63,69,140	0,0,0	184,74,88	2,0,0	300	150	1	1	1.0,1.0,1.0	0.979,1.0,1.0	0.007
570	ENSMUSG00000024400	Wdr33	chr18	+	31827261	31827488	31804056	31804254	31833309	31833405	570	59,48,52	0,0,0	102,65,87	0,2,2	300	150	0.400653	1	1.0,1.0,1.0	1.0,0.942,0.956	0.034
571	ENSMUSG00000024400	Wdr33	chr18	+	31829231	31829300	31827261	31827488	31829874	31829979	571	196196164	0,0,0	245134249	1,0,0	219	150	1	1	1.0,1.0,1.0	0.994,1.0,1.0	0.002
572	ENSMUSG00000024400	Wdr33	chr18	+	31829231	31829300	31827261	31827488	31833309	31833405	572	67,65,52	0,0,0	87,45,87	0,0,2	219	150	1	1	1.0,1.0,1.0	1.0,1.0,0.968	0.011
573	ENSMUSG00000024400	Wdr33	chr18	+	31829874	31829979	31827261	31827488	31833309	31833405	573	220147167	0,0,0	157104130	0,0,2	255	150	1	1	1.0,1.0,1.0	1.0,1.0,0.975	0.008
574	ENSMUSG00000024400	Wdr33	chr18	+	31829874	31829979	31829231	31829300	31833309	31833405	574	351280280	0,0,1	329198301	4,0,0	255	150	1	1	1.0,1.0,0.994	0.98,1.0,1.0	0.005
575	ENSMUSG00000024400	Wdr33	chr18	+	31886016	31886103	31885375	31885470	31886654	31886794	575	45,63,27	0,0,0	23,4,13	2,0,0	237	150	1	1	1.0,1.0,1.0	0.879,1.0,1.0	0.04
576	ENSMUSG00000024258	Polr2d	chr18	+	31795287	31795383	31791839	31792020	31796049	31796642	576	3243281190	9,15,22	729537729	67,40,26	246	150	2.1e-07	6.38e-06	0.956,0.93,0.971	0.869,0.891,0.945	0.051
577	ENSMUSG00000041915	Ammecr1l	chr18	+	31761779	31761890	31759823	31760194	31771669	31772114	577	10,8,5	0,0,1	39,17,38	2,0,0	261	150	1	1	1.0,1.0,0.742	0.918,1.0,1.0	-0.059
578	ENSMUSG00000041915	Ammecr1l	chr18	+	31774235	31774346	31771669	31772114	31774636	31774751	578	8,2,11	0,0,0	96,41,144	0,0,1	261	150	1	1	1.0,1.0,1.0	1.0,1.0,0.988	0.004
580	ENSMUSG00000024269	Tpgs2	chr18	-	25149113	25149242	25141520	25141637	25158243	25158323	580	52,96,496	2,0,0	61,65,61	0,0,0	279	150	1	1	0.933,1.0,1.0	1.0,1.0,1.0	-0.022
581	ENSMUSG00000024269	Tpgs2	chr18	-	25151199	25151287	25149113	25149242	25158243	25158323	581	69,76,665	0,0,0	94,87,164	2,0,0	238	150	1	1	1.0,1.0,1.0	0.967,1.0,1.0	0.011
582	ENSMUSG00000034295	Fhod3	chr18	+	24897636	24897704	24770482	24770547	24903892	24903998	582	34,33,24	2,0,0	19,7,21	0,0,0	218	150	1	1	0.921,1.0,1.0	1.0,1.0,1.0	-0.026
583	ENSMUSG00000034295	Fhod3	chr18	+	25020661	25020757	25001790	25002032	25028064	25028169	583	4,7,5	5,5,8	0,2,3	6,3,7	246	150	0.0250666	0.189162	0.328,0.461,0.276	0.0,0.289,0.207	0.19
584	ENSMUSG00000034295	Fhod3	chr18	+	25022621	25022978	25020661	25020757	25028064	25028169	584	0,3,0	2,5,1	0,1,4	0,0,0	300	150	1	1	0.0,0.231,0.0	NA,1.0,1.0	-0.923
585	ENSMUSG00000024271	Elp2	chr18	+	24609629	24609700	24606856	24606935	24611912	24612069	585	5,1,172	0,0,1	2,2,2	0,0,0	221	150	1	1	1.0,1.0,0.992	1.0,1.0,1.0	-0.003
586	ENSMUSG00000024271	Elp2	chr18	+	24617400	24617496	24615888	24616026	24619077	24619178	586	3,1,179	0,0,3	2,2,9	0,0,0	246	150	0.75406	1	1.0,1.0,0.973	1.0,1.0,1.0	-0.009
587	ENSMUSG00000024271	Elp2	chr18	+	24619381	24619513	24619077	24619178	24622078	24622237	587	2,2,144	0,0,10	0,4,11	0,0,0	282	150	1	1	1.0,1.0,0.885	NA,1.0,1.0	-0.038
591	ENSMUSG00000047989	Ino80c	chr18	-	24111714	24111782	24104756	24106658	24121648	24121835	591	0,0,3	0,0,0	43,23,54	4,8,21	218	150	1	1	NA,NA,1.0	0.881,0.664,0.639	0.272
596	ENSMUSG00000033107	Rnf125	chr18	+	20977728	20977823	20974298	20974455	20979050	20979141	596	2,3,87	0,0,0	444182336	3,4,6	245	150	0.130441	0.770957	1.0,1.0,1.0	0.989,0.965,0.972	0.025
597	ENSMUSG00000033382	Trappc8	chr18	-	20820877	20821023	20819223	20819313	20824966	20825068	597	9,10,86	1,0,0	33,15,19	0,0,0	296	150	1	1	0.82,1.0,1.0	1.0,1.0,1.0	-0.06
598	ENSMUSG00000033382	Trappc8	chr18	-	20824966	20825068	20820877	20821023	20828468	20828648	598	5,12,40	0,2,0	16,16,13	0,0,0	252	150	1	1	1.0,0.781,1.0	1.0,1.0,1.0	-0.073
599	ENSMUSG00000033382	Trappc8	chr18	-	20860432	20860538	20854944	20855076	20862894	20862995	599	6,11,5	0,0,0	9,7,14	0,1,0	256	150	1	1	1.0,1.0,1.0	1.0,0.804,1.0	0.065
601	ENSMUSG00000024331	Dsc2	chr18	-	20033061	20033322	20032489	20032535	20034584	20034709	601	2,1,7	4,0,0	1,0,0	0,0,0	300	150	1	1	0.2,1.0,1.0	1.0,NA,NA	-0.267
605	ENSMUSG00000054321	Taf4b	chr18	+	14796912	14797058	14783244	14783934	14799078	14799186	605	3,2,5	0,0,0	128,81,97	0,0,2	296	150	1	1	1.0,1.0,1.0	1.0,1.0,0.961	0.013
606	ENSMUSG00000054321	Taf4b	chr18	+	14804465	14804627	14799078	14799186	14813090	14813690	606	2,1,2	0,0,0	55,30,59	0,0,2	300	150	1	1	1.0,1.0,1.0	1.0,1.0,0.937	0.021
607	ENSMUSG00000054321	Taf4b	chr18	+	14804716	14804839	14804465	14804627	14807344	14807434	607	1,0,5	0,0,0	83,35,100	11,1,1	273	150	1	1	1.0,NA,1.0	0.806,0.951,0.982	0.087
608	ENSMUSG00000054321	Taf4b	chr18	+	14807344	14807434	14804465	14804627	14813090	14813690	608	0,1,2	0,0,0	61,12,44	0,1,0	240	150	1	1	NA,1.0,1.0	1.0,0.882,1.0	0.039
609	ENSMUSG00000037013	Ss18	chr18	-	14637391	14637484	14636495	14636618	14640256	14640361	609	22,20,9	24,23,16	6,10,7	4,2,6	243	150	0.0635656	0.421059	0.361,0.349,0.258	0.481,0.755,0.419	-0.229
610	ENSMUSG00000037013	Ss18	chr18	-	14640256	14640361	14636495	14636618	14640955	14641123	610	39,53,34	0,2,0	10,3,12	0,0,0	255	150	1	1	1.0,0.94,1.0	1.0,1.0,1.0	-0.02
611	ENSMUSG00000037013	Ss18	chr18	-	14640955	14641123	14636495	14636618	14651022	14651244	611	25,15,17	0,0,0	11,8,6	2,0,0	300	150	1	1	1.0,1.0,1.0	0.733,1.0,1.0	0.089
613	ENSMUSG00000037013	Ss18	chr18	-	14655026	14655180	14651022	14651244	14679386	14679463	613	21,26,28	0,0,0	13,5,5	0,0,4	300	150	0.0858571	0.543193	1.0,1.0,1.0	1.0,1.0,0.385	0.205
614	ENSMUSG00000037013	Ss18	chr18	-	14670308	14670393	14655026	14655180	14679386	14679463	614	22,24,25	0,0,1	23,7,10	0,0,0	235	150	1	1	1.0,1.0,0.941	1.0,1.0,1.0	-0.02
617	ENSMUSG00000024404	Riok3	chr18	+	12142935	12143063	12139316	12139460	12148790	12148988	617	67,36,47	0,0,0	109,54,83	17,2,7	278	150	3.53e-08	1.29e-06	1.0,1.0,1.0	0.776,0.936,0.865	0.141
618	ENSMUSG00000024294	Mib1	chr18	+	10792894	10793027	10778148	10778300	10794477	10794564	618	0,2,4	0,0,0	8,0,10	2,0,0	283	150	1	1	NA,1.0,1.0	0.68,NA,1.0	0.16
619	ENSMUSG00000024293	Esco1	chr18	-	10571954	10572142	10566601	10567646	10574874	10575018	619	202285120	0,3,0	283233419	8,5,3	300	150	0.00932782	0.0818701	1.0,0.979,1.0	0.946,0.959,0.986	0.029
620	ENSMUSG00000024293	Esco1	chr18	-	10574874	10575018	10566601	10567646	10577000	10577090	620	114,123,71	0,0,0	162108222	0,2,0	294	150	1	1	1.0,1.0,1.0	1.0,0.965,1.0	0.012
621	ENSMUSG00000024293	Esco1	chr18	-	10577637	10577759	10577000	10577090	10582054	10582186	621	10,17,1	95,126,38	32,11,11	161,91,209	272	150	0.603714	1	0.055,0.069,0.014	0.099,0.062,0.028	-0.017
622	ENSMUSG00000024293	Esco1	chr18	-	10582054	10582186	10577000	10577090	10584247	10584362	622	174217102	0,0,0	339197363	0,1,8	282	150	0.75836	1	1.0,1.0,1.0	1.0,0.991,0.96	0.016
623	ENSMUSG00000024293	Esco1	chr18	-	10585977	10586041	10584247	10584362	10593745	10594055	623	36,50,27	0,0,0	75,57,100	3,0,2	214	150	0.531435	1	1.0,1.0,1.0	0.946,1.0,0.972	0.027
624	ENSMUSG00000024293	Esco1	chr18	-	10588438	10588550	10585977	10586041	10593745	10594055	624	129,105,73	0,0,0	155109295	15,8,7	262	150	8.38e-08	2.76e-06	1.0,1.0,1.0	0.855,0.886,0.96	0.1
625	ENSMUSG00000024293	Esco1	chr18	-	10588438	10588550	10585977	10586041	10595675	10595875	625	57,50,35	0,0,0	75,64,149	2,0,0	262	150	1	1	1.0,1.0,1.0	0.955,1.0,1.0	0.015
626	ENSMUSG00000024293	Esco1	chr18	-	10593745	10595875	10585977	10586041	10610025	10610352	626	0,0,0	0,1,0	17,8,8	0,0,0	300	150	1	1	NA,0.0,NA	1.0,1.0,1.0	-1
628	ENSMUSG00000024293	Esco1	chr18	-	10595675	10595875	10585977	10586041	10610025	10610109	628	0,0,0	0,1,0	4,0,1	0,0,0	300	150	1	1	NA,0.0,NA	1.0,NA,1.0	-1
630	ENSMUSG00000024293	Esco1	chr18	-	10596338	10596441	10593745	10595875	10610025	10610109	630	144,149,75	0,0,0	483209540	2,0,1	253	150	1	1	1.0,1.0,1.0	0.993,1.0,0.997	0.003
633	ENSMUSG00000024290	Rock1	chr18	-	10067470	10067678	10064400	10066051	10070218	10070480	633	101,95,89	1,0,0	77,60,109	0,0,0	300	150	1	1	0.981,1.0,1.0	1.0,1.0,1.0	-0.006
634	ENSMUSG00000024290	Rock1	chr18	-	10122608	10122768	10119884	10119945	10129304	10129396	634	552553310	0,0,0	159124169	2,2,0	300	150	0.949824	1	1.0,1.0,1.0	0.975,0.969,1.0	0.019
635	ENSMUSG00000024287	Thoc1	chr18	+	9959254	9959315	9959097	9959171	9960485	9960552	635	15,3,33	0,0,0	72,37,70	2,2,0	211	150	0.40568	1	1.0,1.0,1.0	0.962,0.929,1.0	0.036
636	ENSMUSG00000024287	Thoc1	chr18	+	9960485	9960552	9959254	9959315	9962372	9962491	636	26,4,45	0,0,0	89,58,122	8,0,0	217	150	0.059257	0.396129	1.0,1.0,1.0	0.885,1.0,1.0	0.038
637	ENSMUSG00000024287	Thoc1	chr18	+	9962372	9962491	9960485	9960552	9963822	9963918	637	11,1,29	0,0,0	64,40,80	2,1,0	269	150	0.58372	1	1.0,1.0,1.0	0.947,0.957,1.0	0.032
638	ENSMUSG00000024287	Thoc1	chr18	+	9963262	9963311	9962372	9962491	9963822	9963918	638	48,21,59	0,0,0	120,70,114	2,1,0	199	150	1	1	1.0,1.0,1.0	0.978,0.981,1.0	0.014
639	ENSMUSG00000024287	Thoc1	chr18	+	9963822	9963918	9963262	9963311	9968750	9968833	639	56,32,80	0,0,0	123,83,152	0,1,0	246	150	1	1	1.0,1.0,1.0	1.0,0.981,1.0	0.006
640	ENSMUSG00000024287	Thoc1	chr18	+	9977846	9977978	9975598	9975707	9984433	9984534	640	54,32,88	0,0,0	188103159	0,0,1	282	150	1	1	1.0,1.0,1.0	1.0,1.0,0.988	0.004
641	ENSMUSG00000024287	Thoc1	chr18	+	9984433	9984534	9977846	9977978	9986288	9986355	641	48,35,96	0,0,0	178,95,176	0,1,0	251	150	1	1	1.0,1.0,1.0	1.0,0.983,1.0	0.006
642	ENSMUSG00000024287	Thoc1	chr18	+	9992831	9992907	9992127	9992275	9993320	9995484	642	43,77,148	0,0,0	130,85,159	0,0,2	226	150	1	1	1.0,1.0,1.0	1.0,1.0,0.981	0.006
643	ENSMUSG00000073639	Rab18	chr18	+	6778494	6778556	6770053	6770109	6783119	6783192	643	84,79,71	0,0,0	21,11,25	0,1,0	212	150	1	1	1.0,1.0,1.0	1.0,0.886,1.0	0.038
644	ENSMUSG00000041225	Arhgap12	chr18	-	6037017	6037116	6034449	6034552	6039353	6039455	644	97,72,63	1,0,0	50,34,53	0,0,0	249	150	1	1	0.983,1.0,1.0	1.0,1.0,1.0	-0.006
645	ENSMUSG00000041225	Arhgap12	chr18	-	6056978	6056993	6052861	6052923	6057516	6057591	645	5,8,8	26,31,22	6,1,3	13,6,22	165	150	0.60456	1	0.149,0.19,0.248	0.296,0.132,0.11	0.016
646	ENSMUSG00000041225	Arhgap12	chr18	-	6056978	6056993	6052861	6052923	6061846	6061972	646	0,0,3	23,22,11	0,1,0	8,3,0	165	150	1	1	0.0,0.0,0.199	0.0,0.233,NA	-0.05
647	ENSMUSG00000041225	Arhgap12	chr18	-	6057516	6057591	6052861	6052923	6061846	6061972	647	41,69,35	23,22,11	24,13,62	8,3,0	225	150	0.0035245	0.0350535	0.543,0.676,0.68	0.667,0.743,1.0	-0.17
648	ENSMUSG00000041225	Arhgap12	chr18	-	6057516	6057591	6056978	6056993	6061846	6061972	648	21,46,20	0,0,2	17,7,43	0,0,0	225	150	1	1	1.0,1.0,0.87	1.0,1.0,1.0	-0.043
649	ENSMUSG00000041225	Arhgap12	chr18	-	6065704	6065845	6064340	6064421	6069830	6070091	649	80,58,31	71,58,36	24,10,23	24,9,23	291	150	0.865512	1	0.367,0.34,0.307	0.34,0.364,0.34	-0.01
650	ENSMUSG00000041225	Arhgap12	chr18	-	6073210	6073286	6069830	6070091	6135803	6135941	650	0,0,2	0,0,0	0,2,0	0,0,2	226	150	1	1	NA,NA,1.0	NA,1.0,0.0	0.5
651	ENSMUSG00000041225	Arhgap12	chr18	-	6111684	6112439	6069830	6070091	6135803	6135888	651	53,44,40	0,0,0	21,17,25	0,0,2	300	150	1	1	1.0,1.0,1.0	1.0,1.0,0.862	0.046
652	ENSMUSG00000041225	Arhgap12	chr18	-	6115813	6115850	6111684	6112439	6135803	6135888	652	41,41,51	2,0,0	24,10,21	0,0,0	187	150	1	1	0.943,1.0,1.0	1.0,1.0,1.0	-0.019
653	ENSMUSG00000063087	Gm10125	chr18	-	5583712	5583796	5583011	5583133	5592159	5592190	653	0,0,0	2,2,0	0,0,2	0,1,0	234	150	1	1	0.0,0.0,NA	NA,0.0,1.0	-0.5
654	ENSMUSG00000024234	Mtpap	chr18	+	4395155	4395229	4394973	4395066	4396104	4397330	654	69,72,144	0,0,2	10,9,9	0,0,0	224	150	1	1	1.0,1.0,0.98	1.0,1.0,1.0	-0.007
655	ENSMUSG00000024231	Cul2	chr18	+	3414129	3414224	3405684	3405787	3417534	3417640	655	8,4,29	0,0,0	30,18,20	1,0,0	245	150	1	1	1.0,1.0,1.0	0.948,1.0,1.0	0.017
656	ENSMUSG00000024231	Cul2	chr18	+	3414173	3414224	3405684	3405787	3417534	3417640	656	2,1,3	0,0,0	11,7,14	1,0,0	201	150	1	1	1.0,1.0,1.0	0.891,1.0,1.0	0.036
657	ENSMUSG00000024231	Cul2	chr18	+	3433993	3434110	3431483	3431585	3434843	3435385	657	33,35,56	0,0,0	44,14,40	2,0,0	267	150	1	1	1.0,1.0,1.0	0.925,1.0,1.0	0.025
658	ENSMUSG00000095134	Gm21857	chrY	+	90759521	90759665	90758541	90758669	90760452	90760614	658	0,0,2	0,0,0	0,0,0	0,2,0	294	150	1	1	NA,NA,1.0	NA,0.0,NA	1
790	ENSMUSG00000041857	Oosp1	chr19	-	11687334	11687432	11668296	11668416	11688666	11688848	790	10057117145313	627704295	236014612339	583380560	248	150	0	0	0.907,0.91,0.916	0.71,0.699,0.716	0.203
791	ENSMUSG00000041857	Oosp1	chr19	-	11688666	11688848	11668296	11668416	11690941	11691034	791	344543472090	76,126,43	176610291845	399327384	300	150	0	0	0.958,0.945,0.96	0.689,0.611,0.706	0.286
801	ENSMUSG00000024792	Zfpl1	chr19	-	6082180	6082327	6081846	6081964	6082398	6082471	801	0,0,123	0,0,2	43,17,29	0,0,0	297	150	1	1	NA,NA,0.969	1.0,1.0,1.0	-0.031
851	ENSMUSG00000047879	Usp14	chr18	-	9997172	9997280	9995431	9996248	9997716	9997774	851	5,7,98	0,0,0	260111139	2,0,0	258	150	1	1	1.0,1.0,1.0	0.987,1.0,1.0	0.004
852	ENSMUSG00000047879	Usp14	chr18	-	10009951	10010082	10007766	10007847	10012212	10012271	852	9,11,83	0,0,0	268,72,161	0,1,0	281	150	1	1	1.0,1.0,1.0	1.0,0.975,1.0	0.008
853	ENSMUSG00000047879	Usp14	chr18	-	10016540	10016644	10012212	10012271	10022817	10022850	853	4,6,37	0,0,0	116,45,82	2,0,0	254	150	1	1	1.0,1.0,1.0	0.972,1.0,1.0	0.009
854	ENSMUSG00000047879	Usp14	chr18	-	10017990	10018095	10016540	10016644	10022817	10022850	854	18,5,66	0,0,0	212,62,142	1,4,2	255	150	0.407349	1	1.0,1.0,1.0	0.992,0.901,0.977	0.043
855	ENSMUSG00000047879	Usp14	chr18	-	10022817	10022850	10017990	10018095	10024533	10024679	855	8,4,29	0,0,0	120,28,59	2,0,0	183	150	1	1	1.0,1.0,1.0	0.98,1.0,1.0	0.007
859	ENSMUSG00000024908	Ppp6r3	chr19	-	3469640	3469762	3467140	3467294	3470970	3471101	859	3,5,13	0,0,0	37,24,51	2,0,0	272	150	1	1	1.0,1.0,1.0	0.911,1.0,1.0	0.03
861	ENSMUSG00000024908	Ppp6r3	chr19	-	3478277	3478364	3473768	3473866	3484830	3484916	861	4,0,6	2,0,0	18,16,27	6,3,6	237	150	1	1	0.559,NA,1.0	0.655,0.771,0.74	0.057
862	ENSMUSG00000024908	Ppp6r3	chr19	-	3486975	3487091	3484830	3484916	3490773	3490838	862	14,0,10	0,0,0	46,21,49	0,0,2	266	150	1	1	1.0,NA,1.0	1.0,1.0,0.933	0.022
863	ENSMUSG00000024908	Ppp6r3	chr19	-	3544107	3544255	3526701	3526934	3575640	3575749	863	7,0,2	0,0,0	34,21,39	12,1,12	298	150	1	1	1.0,NA,1.0	0.588,0.914,0.621	0.292
868	ENSMUSG00000055660	Mettl4	chr17	-	94743931	94743994	94740385	94740755	94747616	94748417	868	4,3,18	0,0,2	27,22,36	3,1,0	213	150	0.722137	1	1.0,1.0,0.864	0.864,0.939,1.0	0.02
875	ENSMUSG00000005371	Fbxo11	chr17	-	87992818	87992927	87992257	87992356	87993146	87993254	875	184115106	0,0,0	152,91,194	0,4,0	259	150	0.896035	1	1.0,1.0,1.0	1.0,0.929,1.0	0.024
877	ENSMUSG00000005371	Fbxo11	chr17	-	88011292	88011376	88010935	88011068	88012556	88012686	877	17,22,19	0,0,2	54,29,36	0,1,0	234	150	1	1	1.0,1.0,0.859	1.0,0.949,1.0	-0.03
878	ENSMUSG00000005370	Msh6	chr17	+	87990430	87990630	87990193	87990348	87990723	87990883	878	708758398	10,0,0	79,34,63	1,2,0	300	150	0.925715	1	0.973,1.0,1.0	0.975,0.895,1.0	0.034
882	ENSMUSG00000037104	Socs5	chr17	+	87120747	87120808	87107678	87108047	87133621	87137583	882	0,0,2	0,0,1	0,0,0	0,0,2	211	150	1	1	NA,NA,0.587	NA,NA,0.0	0.587
883	ENSMUSG00000024145	Pigf	chr17	-	87008802	87008911	86997255	86997567	87020400	87020517	883	10761271560	14,11,3	205117228	11,7,16	259	150	1.03e-10	6.52e-09	0.978,0.985,0.991	0.915,0.906,0.892	0.08
884	ENSMUSG00000024145	Pigf	chr17	-	87020400	87020517	87008802	87008911	87023664	87023913	884	430508225	0,0,2	110,39,118	2,0,0	267	150	1	1	1.0,1.0,0.984	0.969,1.0,1.0	0.005
885	ENSMUSG00000024145	Pigf	chr17	-	87021858	87021950	87020400	87020517	87023664	87023913	885	8651100487	3,8,3	229115204	14,1,3	242	150	3.15e-05	0.000561632	0.994,0.988,0.99	0.91,0.986,0.977	0.033
886	ENSMUSG00000024145	Pigf	chr17	-	87023664	87023913	87008802	87008911	87025297	87025406	886	75,64,45	0,0,0	46,22,39	0,0,2	300	150	1	1	1.0,1.0,1.0	1.0,1.0,0.907	0.031
889	ENSMUSG00000024127	Prepl	chr17	-	85088339	85088875	85083192	85083315	85090105	85090267	889	7,5,19	0,1,4	1,2,6	1,2,0	300	150	0.807156	1	1.0,0.714,0.704	0.333,0.333,1.0	0.251
890	ENSMUSG00000061130	Ppm1b	chr17	+	85023031	85023079	85005508	85005566	85023695	85023991	890	15,11,1	51,97,43	3,6,25	32,16,33	198	150	0.0164993	0.133641	0.182,0.079,0.017	0.066,0.221,0.365	-0.125
893	ENSMUSG00000024248	Cox7a2l	chr17	-	83503930	83503999	83501918	83502737	83504099	83504228	893	1,0,2	20,10,285	0,0,1	4,3,4	219	150	1	1	0.033,0.0,0.005	0.0,0.0,0.146	-0.036
894	ENSMUSG00000032624	Eml4	chr17	+	83425257	83425431	83421605	83421735	83427222	83427351	894	15,8,6	2,2,0	10,2,5	0,0,0	300	150	0.0987327	0.609122	0.789,0.667,1.0	1.0,1.0,1.0	-0.181
895	ENSMUSG00000032624	Eml4	chr17	+	83427222	83427351	83421605	83421735	83427999	83428025	895	2,7,1	0,0,3	0,0,4	0,0,0	279	150	1	1	1.0,1.0,0.152	NA,NA,1.0	-0.283
896	ENSMUSG00000032624	Eml4	chr17	+	83428215	83428248	83427999	83428025	83440030	83440154	896	0,3,0	0,6,6	0,0,0	3,0,4	183	150	1	1	NA,0.291,0.0	0.0,NA,0.0	0.145
901	ENSMUSG00000024241	Sos1	chr17	-	80445601	80445712	80445429	80445528	80449257	80449401	901	2,0,0	0,0,0	5,6,6	3,0,0	261	150	1	1	1.0,NA,NA	0.489,1.0,1.0	0.17
902	ENSMUSG00000035051	Dhx57	chr17	-	80247108	80247183	80245674	80245809	80248270	80248405	902	34,29,78	0,0,0	19,21,23	2,0,0	225	150	1	1	1.0,1.0,1.0	0.864,1.0,1.0	0.045
903	ENSMUSG00000035051	Dhx57	chr17	-	80274763	80275602	80272931	80273110	80275849	80276035	903	7,3,4	0,0,0	0,0,0	0,0,1	300	150	1	1	1.0,1.0,1.0	NA,NA,0.0	1
906	ENSMUSG00000024082	Ndufaf7	chr17	+	78942068	78942282	78939594	78939705	78943252	78943311	906	21,20,144	0,0,2	35,48,65	9,3,6	300	150	8.74e-07	2.36e-05	1.0,1.0,0.973	0.66,0.889,0.844	0.193
907	ENSMUSG00000024082	Ndufaf7	chr17	+	78942068	78942282	78939594	78939705	78946295	78946469	907	9,8,84	0,0,0	32,30,39	7,3,2	300	150	1.44e-06	3.67e-05	1.0,1.0,1.0	0.696,0.833,0.907	0.188
908	ENSMUSG00000024082	Ndufaf7	chr17	+	78943252	78943311	78939594	78939705	78943833	78943944	908	5,2,42	0,0,2	24,14,17	0,2,0	209	150	1	1	1.0,1.0,0.938	1.0,0.834,1.0	0.035
909	ENSMUSG00000024082	Ndufaf7	chr17	+	78943833	78943944	78939594	78939705	78946295	78946469	909	0,0,5	0,0,0	0,1,0	7,3,2	261	150	1	1	NA,NA,1.0	0.0,0.161,0.0	0.946
910	ENSMUSG00000024082	Ndufaf7	chr17	+	78944940	78945084	78943833	78943944	78946295	78946469	910	14,7,140	0,0,5	36,42,34	0,1,0	294	150	0.277319	1	1.0,1.0,0.935	1.0,0.955,1.0	-0.007
911	ENSMUSG00000024081	Cebpz	chr17	-	78923235	78923336	78922513	78922571	78924445	78924512	911	47,69,55	0,0,0	104,80,73	0,3,0	251	150	1	1	1.0,1.0,1.0	1.0,0.941,1.0	0.02
913	ENSMUSG00000024077	Strn	chr17	-	78670354	78670441	78669750	78669894	78672575	78672686	913	0,0,5	8,3,8	17,0,9	6,6,14	237	150	0.0613684	0.408008	0.0,0.0,0.283	0.642,0.0,0.289	-0.216
914	ENSMUSG00000024077	Strn	chr17	-	78677281	78677417	78672575	78672686	78682827	78682963	914	33,22,37	0,0,0	58,21,39	0,1,0	286	150	1	1	1.0,1.0,1.0	1.0,0.917,1.0	0.028
916	ENSMUSG00000024069	Slc30a6	chr17	+	74404003	74404088	74401911	74401998	74405684	74405727	916	2,0,4	0,0,0	34,10,20	0,0,2	235	150	1	1	1.0,NA,1.0	1.0,1.0,0.865	0.045
917	ENSMUSG00000024069	Slc30a6	chr17	+	74410333	74410428	74409352	74409388	74412273	74412322	917	3,0,8	0,0,0	32,27,37	0,1,0	245	150	1	1	1.0,NA,1.0	1.0,0.943,1.0	0.019
918	ENSMUSG00000058704	Memo1	chr17	-	74217026	74217103	74202260	74202365	74225431	74225574	918	79,94,211	11,11,55	113,49,100	95,30,46	227	150	3.27e-08	1.2e-06	0.826,0.85,0.717	0.44,0.519,0.59	0.281
919	ENSMUSG00000058704	Memo1	chr17	-	74217026	74217103	74202260	74202365	74241904	74242016	919	24,25,43	0,0,0	41,17,39	24,14,13	227	150	1.33e-15	1.65e-13	1.0,1.0,1.0	0.53,0.445,0.665	0.453
920	ENSMUSG00000058704	Memo1	chr17	-	74217026	74217103	74202260	74202365	74255227	74255296	920	24,23,43	0,0,0	37,15,35	8,2,0	227	150	3.15e-05	0.000561504	1.0,1.0,1.0	0.753,0.832,1.0	0.138
921	ENSMUSG00000058704	Memo1	chr17	-	74225431	74225574	74202260	74202365	74241904	74242016	921	37,36,111	0,0,0	201,68,103	24,14,13	293	150	3.81e-12	3.01e-10	1.0,1.0,1.0	0.811,0.713,0.802	0.225
922	ENSMUSG00000058704	Memo1	chr17	-	74225431	74225574	74202260	74202365	74255227	74255296	922	11,11,55	0,0,0	108,39,52	8,2,0	293	150	0.00045473	0.005799	1.0,1.0,1.0	0.874,0.909,1.0	0.072
923	ENSMUSG00000058704	Memo1	chr17	-	74225431	74225574	74217026	74217103	74241904	74242016	923	82,96,226	0,2,0	185,73,122	5,2,4	293	150	0.00328575	0.0329701	1.0,0.961,1.0	0.95,0.949,0.94	0.041
924	ENSMUSG00000058704	Memo1	chr17	-	74225431	74225574	74217026	74217103	74255227	74255296	924	56,71,170	0,0,0	92,44,71	1,0,0	293	150	1	1	1.0,1.0,1.0	0.979,1.0,1.0	0.007
926	ENSMUSG00000058704	Memo1	chr17	-	74241904	74242016	74217026	74217103	74255227	74255296	926	0,1,0	0,0,0	5,3,4	1,0,0	262	150	1	1	NA,1.0,NA	0.741,1.0,1.0	0.086
927	ENSMUSG00000058704	Memo1	chr17	-	74241904	74242016	74225431	74225574	74244974	74245087	927	43,41,100	0,0,0	254,88,169	0,1,0	262	150	1	1	1.0,1.0,1.0	1.0,0.981,1.0	0.006
928	ENSMUSG00000058704	Memo1	chr17	-	74241904	74242016	74225431	74225574	74255227	74255296	928	24,21,42	0,0,0	84,31,55	13,9,6	262	150	1.04e-08	4.31e-07	1.0,1.0,1.0	0.787,0.664,0.84	0.236
929	ENSMUSG00000058704	Memo1	chr17	-	74244974	74245087	74225431	74225574	74255227	74255296	929	23,15,26	0,0,0	142,48,133	13,9,6	263	150	4.28e-06	9.42e-05	1.0,1.0,1.0	0.862,0.753,0.927	0.153
930	ENSMUSG00000058704	Memo1	chr17	-	74244974	74245087	74241904	74242016	74255227	74255296	930	46,37,84	0,0,0	320105250	0,1,0	263	150	1	1	1.0,1.0,1.0	1.0,0.984,1.0	0.005
931	ENSMUSG00000058704	Memo1	chr17	-	74255227	74255296	74225431	74225574	74258423	74258505	931	3,5,10	0,0,0	81,37,47	4,0,0	219	150	0.418927	1	1.0,1.0,1.0	0.933,1.0,1.0	0.022
934	ENSMUSG00000039770	Ypel5	chr17	+	72846278	72846443	72836703	72836791	72848579	72851195	934	138715221137	0,0,0	13507351159	1,0,0	300	150	1	1	1.0,1.0,1.0	0.999,1.0,1.0	0
935	ENSMUSG00000024059	Clip4	chr17	+	71849891	71849964	71837693	71837758	71856227	71858351	935	80,70,51	2,3,2	10,7,5	0,3,0	223	150	0.648566	1	0.964,0.94,0.945	1.0,0.611,1.0	0.079
941	ENSMUSG00000024056	Ndc80	chr17	-	71500271	71500402	71499266	71499369	71501508	71501601	941	209,200,70	0,0,0	57,42,59	0,0,1	281	150	1	1	1.0,1.0,1.0	1.0,1.0,0.969	0.01
942	ENSMUSG00000024056	Ndc80	chr17	-	71501508	71501601	71499266	71499369	71504765	71504855	942	60,46,26	0,2,0	9,12,23	0,0,0	243	150	1	1	1.0,0.934,1.0	1.0,1.0,1.0	-0.022
943	ENSMUSG00000024056	Ndc80	chr17	-	71507259	71507412	71504765	71504855	71508567	71508773	943	185,146,81	2,0,0	51,39,52	0,0,0	300	150	1	1	0.979,1.0,1.0	1.0,1.0,1.0	-0.007
944	ENSMUSG00000024056	Ndc80	chr17	-	71512392	71512499	71511344	71511489	71514188	71514282	944	97,77,62	0,0,0	38,29,22	2,0,0	257	150	1	1	1.0,1.0,1.0	0.917,1.0,1.0	0.028
945	ENSMUSG00000024056	Ndc80	chr17	-	71514188	71514282	71511344	71511489	71517543	71517633	945	32,36,26	0,0,0	16,17,23	0,1,0	244	150	1	1	1.0,1.0,1.0	1.0,0.913,1.0	0.029
946	ENSMUSG00000024056	Ndc80	chr17	-	71525632	71525742	71523581	71523659	71526710	71526857	946	51,30,33	0,0,0	63,47,109	2,4,0	260	150	0.188602	1	1.0,1.0,1.0	0.948,0.871,1.0	0.06
952	ENSMUSG00000024044	Epb41l3	chr17	+	69287611	69287728	69287256	69287337	69288850	69289985	952	12,14,22	7,5,4	2,6,6	0,1,2	267	150	0.0585794	0.392137	0.491,0.611,0.755	1.0,0.771,0.628	-0.181
953	ENSMUSG00000024043	Arhgap28	chr17	-	67881435	67881525	67875573	67875658	67884718	67884808	953	17,7,13	0,2,0	11,0,2	0,0,0	240	150	1	1	1.0,0.686,1.0	1.0,NA,1.0	-0.105
954	ENSMUSG00000023460	Rab12	chr17	-	66504988	66505178	66500348	66500448	66506032	66506093	954	1,10,0	4,3,0	4,0,0	6,0,0	300	150	1	1	0.111,0.625,NA	0.25,NA,NA	0.118
958	ENSMUSG00000035842	Ddx11	chr17	+	66147667	66147740	66144177	66144290	66147991	66148095	958	1,0,13	0,0,0	1,0,0	0,0,1	223	150	1	1	1.0,NA,1.0	1.0,NA,0.0	0.5
960	ENSMUSG00000034647	Ankrd12	chr17	-	66042532	66042601	66036797	66037639	66049785	66049933	960	22,35,14	44,64,29	8,6,17	38,27,35	219	150	0.0413456	0.289756	0.255,0.273,0.248	0.126,0.132,0.25	0.089
961	ENSMUSG00000034647	Ankrd12	chr17	-	66050095	66050231	66049785	66049933	66052953	66053091	961	0,0,0	65,89,51	20,8,8	44,36,40	286	150	2.65e-14	2.88e-12	0.0,0.0,0.0	0.193,0.104,0.095	-0.131
964	ENSMUSG00000024083	Pja2	chr17	-	64297723	64297909	64292838	64293024	64308621	64309666	964	9,5,4	1,1,0	0,0,1	0,0,0	300	150	1	1	0.818,0.714,1.0	NA,NA,1.0	-0.156
965	ENSMUSG00000048915	Efna5	chr17	-	62613315	62613396	62604183	62607463	62613836	62613902	965	2,2,3	0,0,2	1,0,2	0,0,0	231	150	1	1	1.0,1.0,0.493	1.0,NA,1.0	-0.169
968	ENSMUSG00000002661	Alkbh7	chr17	+	56998388	56998562	56997342	56997567	56998670	56998795	968	4,5,408	0,4,19	25,11,33	0,0,2	300	150	0.004173	0.0401926	1.0,0.385,0.915	1.0,1.0,0.892	-0.197
969	ENSMUSG00000002661	Alkbh7	chr17	+	56998670	56998795	56997338	56997567	56998929	56999311	969	11,8,291	0,0,0	26,14,26	0,0,2	275	150	1	1	1.0,1.0,1.0	1.0,1.0,0.876	0.041
971	ENSMUSG00000002372	Ranbp3	chr17	+	56701022	56701088	56696717	56696789	56702762	56702890	971	0,0,19	0,0,0	19,7,9	2,0,0	216	150	1	1	NA,NA,1.0	0.868,1.0,1.0	0.044
972	ENSMUSG00000002372	Ranbp3	chr17	+	56701448	56701541	56701022	56701088	56702762	56702890	972	3,8,48	0,0,7	49,8,30	4,1,2	243	150	0.638342	1	1.0,1.0,0.809	0.883,0.832,0.903	0.064
973	ENSMUSG00000042625	Safb2	chr17	-	56563511	56563624	56560972	56563431	56564503	56564516	973	2,0,18	0,0,0	38,7,34	0,0,6	263	150	1	1	1.0,NA,1.0	1.0,1.0,0.764	0.079
976	ENSMUSG00000042625	Safb2	chr17	-	56578636	56578844	56577842	56577905	56578920	56578985	976	2,5,3	0,0,0	9,2,0	4,1,2	300	150	2.08e-07	6.31e-06	1.0,1.0,1.0	0.529,0.5,0.0	0.657
977	ENSMUSG00000042625	Safb2	chr17	-	56578640	56578844	56577842	56577905	56578920	56578985	977	7,6,9	0,0,0	15,4,4	4,1,2	300	150	3.96e-06	8.86e-05	1.0,1.0,1.0	0.652,0.667,0.5	0.394
978	ENSMUSG00000042625	Safb2	chr17	-	56578692	56578844	56577842	56577905	56578920	56578985	978	2,5,3	0,0,0	8,2,0	4,1,2	300	150	1.1e-07	3.55e-06	1.0,1.0,1.0	0.5,0.5,0.0	0.667
980	ENSMUSG00000073380	Arrdc5	chr17	-	56297826	56298032	56294112	56294664	56299990	56300286	980	2,2,9	0,3,3	3,0,4	0,0,0	300	150	1	1	1.0,0.25,0.6	1.0,NA,1.0	-0.383
982	ENSMUSG00000002833	Hdgfrp2	chr17	+	56093521	56093722	56082276	56082415	56096016	56096130	982	0,0,13	0,0,0	17,11,18	2,0,0	300	150	1	1	NA,NA,1.0	0.81,1.0,1.0	0.063
983	ENSMUSG00000002833	Hdgfrp2	chr17	+	56099176	56099387	56098973	56099075	56099858	56099985	983	0,0,30	0,0,0	22,15,24	11,1,16	300	150	1	1	NA,NA,1.0	0.5,0.882,0.429	0.396
986	ENSMUSG00000011589	Fsd1	chr17	+	55993842	55993941	55991166	55991376	55995356	55995516	986	15,3,73	0,0,2	18,6,18	1,0,0	249	150	1	1	1.0,1.0,0.956	0.916,1.0,1.0	0.013
987	ENSMUSG00000003208	Ccdc94	chr17	+	55966507	55966637	55965168	55965289	55967527	55967949	987	2,4,15	0,0,0	13,7,12	4,0,0	280	150	0.322885	1	1.0,1.0,1.0	0.635,1.0,1.0	0.122
989	ENSMUSG00000023940	Sgol1	chr17	-	53676906	53677096	53674785	53676711	53678909	53679701	989	16,13,51	0,0,0	131,64,142	0,0,2	300	150	1	1	1.0,1.0,1.0	1.0,1.0,0.973	0.009
990	ENSMUSG00000023940	Sgol1	chr17	-	53683553	53683630	53681444	53681488	53687083	53687280	990	23,28,29	0,0,0	146,63,119	4,0,0	227	150	0.889515	1	1.0,1.0,1.0	0.96,1.0,1.0	0.013
991	ENSMUSG00000023940	Sgol1	chr17	-	53687989	53688120	53687559	53687858	53689210	53689286	991	111,104,84	0,2,0	94,32,82	0,0,0	281	150	1	1	1.0,0.965,1.0	1.0,1.0,1.0	-0.012
994	ENSMUSG00000023931	Efhb	chr17	-	53449384	53449565	53445744	53445855	53451550	53451694	994	8,7,34	0,0,2	1,5,4	0,0,0	300	150	1	1	1.0,1.0,0.895	1.0,1.0,1.0	-0.035
995	ENSMUSG00000023927	Satb1	chr17	-	51742046	51742142	51739475	51740410	51742645	51742849	995	5,2,2	0,1,2	1,2,0	0,1,0	246	150	1	1	1.0,0.549,0.379	1.0,0.549,NA	-0.132
996	ENSMUSG00000023923	Tbc1d5	chr17	-	50852532	50852639	50813755	50813841	50874565	50874708	996	4,1,18	2,0,0	4,4,6	0,0,0	257	150	0.845639	1	0.539,1.0,1.0	1.0,1.0,1.0	-0.154
997	ENSMUSG00000023923	Tbc1d5	chr17	-	51025073	51025204	50984604	50984674	51143358	51143421	997	6,10,15	0,0,2	6,0,4	0,1,0	281	150	1	1	1.0,1.0,0.8	1.0,0.0,1.0	0.267
998	ENSMUSG00000023923	Tbc1d5	chr17	-	51025073	51025204	50984604	50984674	51179099	51179349	998	3,7,6	0,0,2	2,0,4	0,0,0	281	150	1	1	1.0,1.0,0.616	1.0,NA,1.0	-0.128
999	ENSMUSG00000023923	Tbc1d5	chr17	-	51143358	51143421	50984604	50984674	51179099	51179349	999	1,0,6	0,0,2	2,1,0	0,0,0	213	150	1	1	1.0,NA,0.679	1.0,1.0,NA	-0.16
1000	ENSMUSG00000023923	Tbc1d5	chr17	-	51143358	51143421	51025073	51025204	51179099	51179349	1000	3,3,12	0,1,0	6,0,0	0,0,0	213	150	1	1	1.0,0.679,1.0	1.0,NA,NA	-0.107
1001	ENSMUSG00000010592	Dazl	chr17	-	50284995	50285046	50284237	50284351	50286250	50286322	1001	216520381120	9,13,2	27,32,36	0,1,0	201	150	1	1	0.994,0.992,0.998	1.0,0.96,1.0	0.008
1008	ENSMUSG00000023994	Nfya	chr17	-	48398981	48399065	48395649	48395796	48400437	48400580	1008	12,4,9	11,2,8	4,1,9	42,43,42	234	150	1.18e-08	4.81e-07	0.412,0.562,0.419	0.058,0.015,0.121	0.4
1009	ENSMUSG00000023994	Nfya	chr17	-	48398981	48399068	48395649	48395796	48400437	48400580	1009	8,6,10	11,2,8	4,6,4	42,43,42	237	150	3.86e-07	1.11e-05	0.315,0.655,0.442	0.057,0.081,0.057	0.406
1010	ENSMUSG00000023994	Nfya	chr17	-	48398984	48399065	48395649	48395796	48400437	48400580	1010	8,1,2	11,2,8	1,1,7	42,43,42	231	150	0.000678935	0.00814055	0.321,0.245,0.14	0.015,0.015,0.098	0.193
1014	ENSMUSG00000023984	Gm20517	chr17	+	47612962	47613117	47611588	47611692	47618808	47619062	1014	85,79,52	4,0,0	122,48,114	8,1,2	300	150	0.0549559	0.370421	0.914,1.0,1.0	0.884,0.96,0.966	0.035
1015	ENSMUSG00000023984	Gm20517	chr17	+	47612962	47613117	47611588	47611692	47649949	47650289	1015	28,34,27	0,0,0	90,39,95	7,2,2	300	150	0.00030948	0.00419457	1.0,1.0,1.0	0.865,0.907,0.96	0.089
1016	ENSMUSG00000023984	Gm20517	chr17	+	47618808	47619062	47611597	47611692	47649949	47651613	1016	4,0,0	0,0,0	32,2,20	7,2,2	300	150	1	1	1.0,NA,NA	0.696,0.333,0.833	0.379
1017	ENSMUSG00000023984	Gm20517	chr17	+	47618808	47619062	47612962	47613117	47649949	47651613	1017	57,45,26	0,0,1	78,25,74	22,15,37	300	150	2.22e-16	2.98e-14	1.0,1.0,0.929	0.639,0.455,0.5	0.445
1018	ENSMUSG00000023984	Gm20517	chr17	+	47680681	47682862	47679663	47679869	47683619	47683861	1018	0,0,5	0,1,0	0,5,9	0,0,0	300	150	1	1	NA,0.0,1.0	NA,1.0,1.0	-0.5
1022	ENSMUSG00000034729	Mrps10	chr17	+	47372572	47372645	47372426	47372491	47374972	47375066	1022	2,0,19	0,0,0	16,2,25	5,0,6	223	150	1	1	1.0,NA,1.0	0.683,1.0,0.737	0.193
1023	ENSMUSG00000034729	Mrps10	chr17	+	47372575	47372645	47372426	47372491	47374972	47375109	1023	1,0,25	0,0,0	10,4,25	5,0,6	220	150	1	1	1.0,NA,1.0	0.577,1.0,0.74	0.228
1024	ENSMUSG00000063888	Rpl7l1	chr17	-	46779284	46779422	46778409	46778519	46780390	46780551	1024	0,0,87	0,0,0	369147387	2,4,5	288	150	1	1	NA,NA,1.0	0.99,0.95,0.976	0.028
1025	ENSMUSG00000023973	Cnpy3	chr17	-	46743185	46743282	46737726	46737849	46747420	46747544	1025	0,0,4	0,0,0	7,4,6	2,0,0	247	150	1	1	NA,NA,1.0	0.68,1.0,1.0	0.107
1026	ENSMUSG00000023973	Cnpy3	chr17	-	46747420	46747544	46737726	46737849	46751972	46752195	1026	0,0,3	0,0,0	25,12,16	9,4,0	274	150	1	1	NA,NA,1.0	0.603,0.622,1.0	0.258
1027	ENSMUSG00000002769	Gnmt	chr17	-	46726268	46726411	46726060	46726182	46726605	46726716	1027	0,0,4	0,0,0	2,2,0	2,0,2	293	150	1	1	NA,NA,1.0	0.339,1.0,0.0	0.554
1028	ENSMUSG00000002763	Pex6	chr17	+	46723918	46724027	46723673	46723735	46724390	46724507	1028	0,0,4	0,0,0	2,0,2	0,1,0	259	150	1	1	NA,NA,1.0	1.0,0.0,1.0	0.333
1029	ENSMUSG00000063576	Klhdc3	chr17	-	46677931	46678108	46677684	46677800	46678280	46678493	1029	7,11,187	0,0,2	22,11,56	0,0,0	300	150	1	1	1.0,1.0,0.979	1.0,1.0,1.0	-0.007
1030	ENSMUSG00000063576	Klhdc3	chr17	-	46678280	46678493	46677931	46678108	46679041	46679194	1030	8,7,230	0,0,4	20,13,36	2,0,2	300	150	0.37027	1	1.0,1.0,0.966	0.833,1.0,0.9	0.078
1031	ENSMUSG00000063576	Klhdc3	chr17	-	46678280	46678493	46677931	46678108	46680701	46680930	1031	3,4,102	0,0,2	11,8,23	0,0,0	300	150	1	1	1.0,1.0,0.962	1.0,1.0,1.0	-0.013
1032	ENSMUSG00000063576	Klhdc3	chr17	-	46679041	46679194	46677931	46678108	46680701	46680930	1032	2,2,56	0,0,2	3,6,5	0,0,0	300	150	1	1	1.0,1.0,0.933	1.0,1.0,1.0	-0.022
1033	ENSMUSG00000063576	Klhdc3	chr17	-	46679041	46679194	46678280	46678493	46680701	46680930	1033	7,5,182	0,0,2	10,11,16	0,0,0	300	150	1	1	1.0,1.0,0.978	1.0,1.0,1.0	-0.007
1034	ENSMUSG00000023971	Rrp36	chr17	-	46672335	46672440	46670110	46670185	46672524	46672591	1034	0,4,19	0,0,0	40,10,29	14,7,13	255	150	1	1	NA,1.0,1.0	0.627,0.457,0.568	0.449
1035	ENSMUSG00000023971	Rrp36	chr17	-	46672524	46672591	46670110	46670185	46672705	46672847	1035	0,0,11	0,0,0	39,11,27	0,0,1	217	150	1	1	NA,NA,1.0	1.0,1.0,0.949	0.017
1036	ENSMUSG00000023971	Rrp36	chr17	-	46672705	46672847	46670110	46670185	46674196	46674255	1036	0,0,4	0,0,0	23,11,21	4,1,17	292	150	1	1	NA,NA,1.0	0.747,0.85,0.388	0.338
1037	ENSMUSG00000003546	Klc4	chr17	-	46636192	46636292	46635975	46636028	46636619	46636793	1037	2,0,6	0,0,0	8,5,2	1,0,0	250	150	1	1	1.0,NA,1.0	0.828,1.0,1.0	0.057
1041	ENSMUSG00000012296	Tjap1	chr17	-	46271799	46271929	46264882	46264978	46282345	46282439	1041	1,1,0	1,0,3	22,2,13	2,0,4	280	150	0.000805441	0.00947121	0.349,1.0,0.0	0.855,1.0,0.635	-0.38
1042	ENSMUSG00000012296	Tjap1	chr17	-	46271799	46271929	46264882	46264978	46282959	46283026	1042	1,1,0	0,0,0	13,2,13	2,0,0	280	150	1	1	1.0,1.0,NA	0.777,1.0,1.0	0.074
1043	ENSMUSG00000012296	Tjap1	chr17	-	46282345	46282439	46264882	46264978	46282959	46283026	1043	0,0,2	0,0,0	4,0,9	2,0,0	244	150	1	1	NA,NA,1.0	0.551,NA,1.0	0.224
1045	ENSMUSG00000067148	Polr1c	chr17	-	46246106	46246214	46245261	46245748	46247728	46247800	1045	0,0,21	0,0,4	336227305	2,0,0	258	150	1	1	NA,NA,0.753	0.99,1.0,1.0	-0.244
1054	ENSMUSG00000097727	F630040K05Rik	chr17	+	45779258	45780973	45776157	45776418	45786108	45788594	1054	6,13,44	0,0,0	3,0,0	1,0,0	300	150	1	1	1.0,1.0,1.0	0.6,NA,NA	0.4
1055	ENSMUSG00000023939	Mrpl14	chr17	+	45696718	45696956	45695481	45695572	45698047	45698178	1055	0,0,12	5,9,240	0,0,0	9,4,0	300	150	1	1	0.0,0.0,0.024	0.0,0.0,NA	0.008
1056	ENSMUSG00000036026	Tmem63b	chr17	-	45661756	45661924	45661453	45661569	45662862	45662968	1056	21,37,17	4,0,0	11,7,15	0,0,0	300	150	0.283727	1	0.724,1.0,1.0	1.0,1.0,1.0	-0.092
1057	ENSMUSG00000036026	Tmem63b	chr17	-	45661756	45661924	45661453	45661569	45664743	45664809	1057	16,21,13	0,1,0	6,3,8	0,0,0	300	150	1	1	1.0,0.913,1.0	1.0,1.0,1.0	-0.029
1058	ENSMUSG00000036026	Tmem63b	chr17	-	45678962	45679001	45677925	45678016	45679236	45679316	1058	0,0,3	0,0,0	0,0,2	1,0,0	189	150	1	1	NA,NA,1.0	0.0,NA,1.0	0.5
1071	ENSMUSG00000023932	Cdc5l	chr17	-	45424500	45424600	45419600	45419819	45425851	45425979	1071	0,2,3	0,0,0	143,52,149	0,0,2	250	150	1	1	NA,1.0,1.0	1.0,1.0,0.978	0.007
1072	ENSMUSG00000023963	Cyp39a1	chr17	+	43682947	43683097	43680123	43680298	43685185	43685276	1072	3,2,1	0,0,0	2,0,0	1,0,0	300	150	1	1	1.0,1.0,1.0	0.5,NA,NA	0.5
1074	ENSMUSG00000024459	H2-M5	chr17	-	36987415	36987523	36984060	36985102	36987654	36987930	1074	1,0,7	1,0,0	0,3,2	0,0,0	258	150	1	1	0.368,NA,1.0	NA,1.0,1.0	-0.316
1078	ENSMUSG00000024457	Trim26	chr17	+	36854283	36854301	36852462	36852693	36856201	36856224	1078	0,0,8	0,4,1	0,0,3	0,0,1	168	150	1	1	NA,0.0,0.877	NA,NA,0.728	-0.289
1081	ENSMUSG00000045409	Trim39	chr17	-	36267701	36267992	36267124	36267220	36268608	36268752	1081	0,0,0	1,0,10	0,1,0	1,0,6	300	150	1	1	0.0,NA,0.0	0.0,1.0,0.0	-0.333
1082	ENSMUSG00000024446	Rpp21	chr17	-	36257605	36257706	36257441	36257524	36257782	36258069	1082	16,4,165	0,0,2	9,4,6	5,1,0	251	150	0.000964492	0.0111358	1.0,1.0,0.98	0.518,0.705,1.0	0.252
1090	ENSMUSG00000024436	Mrps18b	chr17	-	35911418	35911478	35910378	35910956	35912337	35912404	1090	1,4,186	0,0,0	102,43,91	0,3,4	210	150	0.15029	0.8724	1.0,1.0,1.0	1.0,0.911,0.942	0.049
1091	ENSMUSG00000024436	Mrps18b	chr17	-	35911418	35911478	35910378	35910956	35914333	35914402	1091	0,1,106	0,0,2	32,13,38	0,0,0	210	150	1	1	NA,1.0,0.974	1.0,1.0,1.0	-0.013
1092	ENSMUSG00000024436	Mrps18b	chr17	-	35912337	35912404	35910378	35910956	35914333	35914402	1092	2,3,67	0,0,2	29,16,30	0,0,0	217	150	1	1	1.0,1.0,0.959	1.0,1.0,1.0	-0.014
1093	ENSMUSG00000024436	Mrps18b	chr17	-	35912337	35912404	35911418	35911478	35914333	35914402	1093	3,6,177	0,0,32	106,45,79	3,0,0	217	150	7.6e-07	2.08e-05	1.0,1.0,0.793	0.961,1.0,1.0	-0.056
1094	ENSMUSG00000024436	Mrps18b	chr17	-	35912337	35912404	35911418	35911478	35916291	35916389	1094	1,1,69	0,0,0	54,19,42	0,1,0	217	150	1	1	1.0,1.0,1.0	1.0,0.929,1.0	0.024
1095	ENSMUSG00000024426	Atat1	chr17	-	35898256	35898299	35897594	35897915	35898387	35898467	1095	19,16,8	5,10,1	3,2,8	8,1,8	193	150	0.0177877	0.141914	0.747,0.554,0.861	0.226,0.609,0.437	0.297
1096	ENSMUSG00000024426	Atat1	chr17	-	35898256	35898350	35897611	35897915	35901367	35901611	1096	11,7,4	0,0,0	7,2,10	2,0,0	244	150	1	1	1.0,1.0,1.0	0.683,1.0,1.0	0.106
1097	ENSMUSG00000024426	Atat1	chr17	-	35898387	35898467	35897594	35897915	35901367	35901611	1097	13,14,10	0,0,0	12,2,12	2,0,0	230	150	1	1	1.0,1.0,1.0	0.796,1.0,1.0	0.068
1099	ENSMUSG00000024426	Atat1	chr17	-	35901982	35902054	35901367	35901611	35904289	35904335	1099	4,11,2	0,0,0	0,4,2	0,0,1	222	150	1	1	1.0,1.0,1.0	NA,1.0,0.575	0.213
1101	ENSMUSG00000024426	Atat1	chr17	-	35902355	35902438	35901982	35902054	35904289	35904335	1101	0,0,0	2,2,1	1,0,0	0,1,0	233	150	1	1	0.0,0.0,0.0	1.0,0.0,NA	-0.5
1102	ENSMUSG00000024426	Atat1	chr17	-	35904107	35904176	35901367	35901611	35904289	35904327	1102	0,5,6	0,0,0	0,4,0	0,0,1	219	150	1	1	NA,1.0,1.0	NA,1.0,0.0	0.5
1103	ENSMUSG00000024426	Atat1	chr17	-	35904107	35904176	35901982	35902054	35904289	35904327	1103	8,13,18	2,2,1	2,6,5	0,1,0	219	150	0.0287127	0.212063	0.733,0.817,0.925	1.0,0.804,1.0	-0.11
1104	ENSMUSG00000024426	Atat1	chr17	-	35904107	35904176	35902355	35902438	35904289	35904327	1104	0,5,6	0,0,0	0,4,0	1,0,0	219	150	1	1	NA,1.0,1.0	0.0,1.0,NA	0.5
1105	ENSMUSG00000024422	Dhx16	chr17	+	35890914	35891088	35889438	35889600	35892418	35892625	1105	21,14,49	0,0,0	14,17,14	3,0,2	300	150	0.0167355	0.135438	1.0,1.0,1.0	0.7,1.0,0.778	0.174
1108	ENSMUSG00000042211	Fbxo38	chr18	-	62514794	62515544	62511013	62511114	62516963	62517143	1108	9,9,7	0,0,0	4,5,2	0,0,2	300	150	0.569981	1	1.0,1.0,1.0	1.0,1.0,0.333	0.222
1109	ENSMUSG00000042211	Fbxo38	chr18	-	62533508	62533674	62530688	62530826	62533900	62534064	1109	8,15,19	0,0,0	9,4,4	0,2,0	300	150	0.780279	1	1.0,1.0,1.0	1.0,0.5,1.0	0.167
1121	ENSMUSG00000092417	Gpank1	chr17	+	35122228	35122460	35121454	35121550	35123052	35123301	1121	2,0,0	1,0,1	1,2,6	6,0,4	300	150	1	1	0.5,NA,0.0	0.077,1.0,0.429	-0.252
1122	ENSMUSG00000024387	Csnk2b	chr17	-	35117695	35117885	35116195	35116425	35117995	35118071	1122	590606546	0,0,1	16499961718	2,0,0	300	150	1	1	1.0,1.0,0.996	0.998,1.0,1.0	-0.001
1123	ENSMUSG00000024387	Csnk2b	chr17	-	35117695	35117922	35116199	35116425	35117995	35118071	1123	401402318	0,0,1	858509818	2,0,0	300	150	1	1	1.0,1.0,0.994	0.995,1.0,1.0	0
1124	ENSMUSG00000024387	Csnk2b	chr17	-	35119753	35119856	35118458	35118574	35120444	35120527	1124	263248308	0,0,1	15147791582	2,0,0	253	150	1	1	1.0,1.0,0.995	0.998,1.0,1.0	-0.001
1127	ENSMUSG00000007035	Msh5	chr17	-	35030200	35030275	35029877	35030021	35030608	35030660	1127	1,0,0	0,0,0	11,2,3	0,0,2	225	150	1	1	1.0,NA,NA	1.0,1.0,0.5	0.167
1128	ENSMUSG00000007035	Msh5	chr17	-	35031147	35031274	35030608	35030758	35031353	35031543	1128	1,0,4	0,0,0	8,4,11	2,0,0	277	150	1	1	1.0,NA,1.0	0.684,1.0,1.0	0.105
1130	ENSMUSG00000007035	Msh5	chr17	-	35042097	35042180	35041469	35041515	35044024	35044134	1130	1,0,0	0,0,0	0,0,0	0,1,0	233	150	1	1	1.0,NA,NA	NA,0.0,NA	1
1137	ENSMUSG00000061207	Stk19	chr17	-	34824513	34824661	34823992	34824324	34824750	34824848	1137	0,0,21	0,0,1	21,11,25	29,36,18	298	150	1	1	NA,NA,0.914	0.267,0.133,0.411	0.644
1138	ENSMUSG00000061207	Stk19	chr17	-	34824581	34824661	34824223	34824324	34824750	34824848	1138	0,0,2	0,0,1	6,2,7	29,36,18	230	150	1	1	NA,NA,0.566	0.119,0.035,0.202	0.447
1139	ENSMUSG00000061207	Stk19	chr17	-	34824750	34824848	34824081	34824324	34836429	34836566	1139	0,0,1	0,0,0	37,41,28	0,2,0	248	150	1	1	NA,NA,1.0	1.0,0.925,1.0	0.025
1140	ENSMUSG00000061207	Stk19	chr17	-	34832445	34832541	34823992	34824324	34836429	34836465	1140	0,0,1	0,0,0	12,10,12	0,2,0	246	150	1	1	NA,NA,1.0	1.0,0.753,1.0	0.082
1146	ENSMUSG00000015461	Atf6b	chr17	+	34647659	34647739	34647145	34647316	34648218	34648297	1146	0,0,3	0,0,0	0,0,0	2,0,0	230	150	1	1	NA,NA,1.0	0.0,NA,NA	1
1147	ENSMUSG00000015474	Ppt2	chr17	-	34625636	34625744	34623030	34623114	34625835	34625931	1147	27,37,31	4,1,1	8,0,6	0,0,0	258	150	1	1	0.797,0.956,0.947	1.0,NA,1.0	-0.1
1162	ENSMUSG00000061232	H2-K1	chr17	-	33996615	33996654	33996052	33996503	33996826	33996859	1162	14,11,12	2,0,0	8,11,5	2,0,0	189	150	1	1	0.847,1.0,1.0	0.76,1.0,1.0	0.029
1163	ENSMUSG00000061232	H2-K1	chr17	-	33996826	33996859	33996615	33996654	33997037	33997157	1163	13,12,11	0,0,2	2,10,7	0,0,0	183	150	1	1	1.0,1.0,0.818	1.0,1.0,1.0	-0.061
1164	ENSMUSG00000024309	Pfdn6	chr17	-	33940023	33940105	33939747	33939818	33940296	33940330	1164	0,0,91	0,0,0	238101194	4,2,3	232	150	1	1	NA,NA,1.0	0.975,0.97,0.977	0.026
1165	ENSMUSG00000024309	Pfdn6	chr17	-	33940023	33940165	33939747	33939818	33940296	33940325	1165	1,0,147	0,0,0	323145281	4,2,3	292	150	1	1	1.0,NA,1.0	0.976,0.974,0.98	0.023
1167	ENSMUSG00000041881	Ndufa7	chr17	+	33825600	33825650	33824590	33824680	33829666	33829816	1167	0,0,83	0,0,3	38,10,48	6,2,16	200	150	1	1	NA,NA,0.954	0.826,0.789,0.692	0.185
1168	ENSMUSG00000077450	Rab11b	chr17	-	33749781	33749902	33748866	33749060	33760222	33760306	1168	0,0,21	0,0,0	20,25,38	0,3,0	271	150	1	1	NA,NA,1.0	1.0,0.822,1.0	0.059
1169	ENSMUSG00000077450	Rab11b	chr17	-	33749781	33749919	33748957	33749060	33760222	33760484	1169	0,0,28	0,0,0	21,27,38	0,3,0	288	150	1	1	NA,NA,1.0	1.0,0.824,1.0	0.059
1170	ENSMUSG00000077450	Rab11b	chr17	-	33749781	33749977	33748866	33749060	33760222	33760280	1170	0,2,39	0,0,0	45,37,66	0,3,0	300	150	1	1	NA,1.0,1.0	1.0,0.86,1.0	0.047
1171	ENSMUSG00000059208	Hnrnpm	chr17	-	33648812	33648864	33646232	33646659	33658387	33658465	1171	5,3,3	0,2,0	59,25,46	0,0,0	202	150	0.830128	1	1.0,0.527,1.0	1.0,1.0,1.0	-0.158
1173	ENSMUSG00000059208	Hnrnpm	chr17	-	33652272	33652326	33649594	33650397	33658387	33658465	1173	5,8,11	0,0,0	52,24,53	7,4,4	204	150	4.08e-05	0.000709402	1.0,1.0,1.0	0.845,0.815,0.907	0.144
1174	ENSMUSG00000059208	Hnrnpm	chr17	-	33658869	33658914	33658387	33658465	33660212	33660250	1174	2,8,5	0,0,0	51,20,54	2,0,0	195	150	1	1	1.0,1.0,1.0	0.951,1.0,1.0	0.016
1176	ENSMUSG00000059208	Hnrnpm	chr17	-	33666493	33666529	33663224	33663285	33666646	33666685	1176	0,1,0	0,0,0	15,19,27	2,0,0	186	150	1	1	NA,1.0,NA	0.858,1.0,1.0	0.047
1177	ENSMUSG00000059208	Hnrnpm	chr17	-	33666493	33666529	33665491	33665645	33666646	33666685	1177	2,4,0	0,0,0	65,32,55	0,0,3	186	150	1	1	1.0,1.0,NA	1.0,1.0,0.937	0.021
1179	ENSMUSG00000073423	Zfp414	chr17	+	33629621	33629698	33629089	33629216	33629780	33630079	1179	0,0,0	0,0,1	2,0,2	0,0,0	227	150	1	1	NA,NA,0.0	1.0,NA,1.0	-1
1180	ENSMUSG00000073423	Zfp414	chr17	+	33629621	33629698	33629089	33629216	33629796	33630079	1180	0,0,3	0,0,0	14,0,6	0,0,4	227	150	1	1	NA,NA,1.0	1.0,NA,0.498	0.251
1181	ENSMUSG00000003929	Zfp81	chr17	-	33336721	33336848	33336454	33336509	33358733	33358878	1181	11,3,16	0,0,0	4,3,14	0,4,0	277	150	0.0647782	0.427379	1.0,1.0,1.0	1.0,0.289,1.0	0.237
1182	ENSMUSG00000053390	Zfp952	chr17	+	32994554	32994703	32993200	32993258	33001623	33001750	1182	0,0,0	36,32,36	3,0,0	2,4,2	299	150	0.467806	1	0.0,0.0,0.0	0.429,0.0,0.0	-0.143
1183	ENSMUSG00000053390	Zfp952	chr17	+	33001623	33001750	32993196	32993258	33001957	33002018	1183	30,36,55	0,0,0	4,8,3	0,0,2	277	150	0.709386	1	1.0,1.0,1.0	1.0,1.0,0.448	0.184
1184	ENSMUSG00000053390	Zfp952	chr17	+	33002522	33002632	33001957	33002018	33002757	33005457	1184	0,0,0	3,9,28	0,2,4	6,3,5	260	150	0.00366411	0.036196	0.0,0.0,0.0	0.0,0.278,0.316	-0.198
1185	ENSMUSG00000056671	Prelid2	chr18	-	41881212	41881285	41875695	41875853	41912369	41912475	1185	0,1,14	0,1,0	32,29,33	4,4,2	223	150	1	1	NA,0.402,1.0	0.843,0.83,0.917	-0.162
1186	ENSMUSG00000056671	Prelid2	chr18	-	41912369	41912475	41881212	41881285	41932600	41932761	1186	0,2,13	0,0,0	46,49,45	5,2,0	256	150	1	1	NA,1.0,1.0	0.844,0.935,1.0	0.074
1187	ENSMUSG00000056671	Prelid2	chr18	-	41935167	41935241	41932600	41932761	41937633	41937691	1187	1,9,5	0,0,0	48,46,49	2,0,0	224	150	1	1	1.0,1.0,1.0	0.941,1.0,1.0	0.02
1190	ENSMUSG00000058392	Rrp1b	chr17	+	32051682	32051849	32051145	32051210	32052738	32052827	1190	132,145,95	0,0,0	33,13,41	4,4,0	300	150	0.000134537	0.00201599	1.0,1.0,1.0	0.805,0.619,1.0	0.192
1191	ENSMUSG00000061613	U2af1	chr17	-	31651645	31651712	31648844	31648894	31652501	31652568	1191	30,42,36	13,20,18	173107212	10,5,6	217	150	0	0	0.615,0.592,0.58	0.923,0.937,0.961	-0.345
1192	ENSMUSG00000061613	U2af1	chr17	-	31651645	31651712	31648844	31648894	31654978	31655066	1192	72,91,76	0,0,0	233154256	5,1,2	217	150	0.685678	1	1.0,1.0,1.0	0.97,0.991,0.989	0.017
1193	ENSMUSG00000061613	U2af1	chr17	-	31651645	31651712	31648844	31648894	31658652	31658754	1193	24,41,32	0,2,0	150,85,168	7,5,2	217	150	0.0208871	0.162279	1.0,0.934,1.0	0.937,0.922,0.983	0.031
1194	ENSMUSG00000061613	U2af1	chr17	-	31652501	31652568	31648844	31648894	31654978	31655066	1194	16,25,21	0,0,0	36,10,23	5,1,2	217	150	0.000211557	0.00301577	1.0,1.0,1.0	0.833,0.874,0.888	0.135
1195	ENSMUSG00000061613	U2af1	chr17	-	31652501	31652568	31648844	31648894	31658652	31658754	1195	8,12,13	0,2,0	3,2,6	7,5,2	217	150	3.16e-07	9.19e-06	1.0,0.806,1.0	0.229,0.217,0.675	0.562
1196	ENSMUSG00000061613	U2af1	chr17	-	31652501	31652568	31651645	31651712	31654978	31655066	1196	10,6,9	49,51,48	48,27,56	83,69,90	217	150	6.33e-07	1.75e-05	0.124,0.075,0.115	0.286,0.213,0.301	-0.162
1197	ENSMUSG00000061613	U2af1	chr17	-	31652501	31652568	31651645	31651712	31658652	31658754	1197	5,0,3	0,0,0	14,10,24	0,0,2	217	150	1	1	1.0,NA,1.0	1.0,1.0,0.892	0.036
1198	ENSMUSG00000061613	U2af1	chr17	-	31654978	31655066	31648844	31648894	31658652	31658754	1198	6,9,5	0,2,0	74,51,109	7,5,2	238	150	0.0323458	0.233931	1.0,0.739,1.0	0.869,0.865,0.972	0.011
1199	ENSMUSG00000061613	U2af1	chr17	-	31654978	31655066	31651645	31651712	31658652	31658754	1199	53,59,53	0,0,0	152119197	0,0,2	238	150	1	1	1.0,1.0,1.0	1.0,1.0,0.984	0.005
1200	ENSMUSG00000061613	U2af1	chr17	-	31654978	31655066	31652501	31652568	31658652	31658754	1200	15,25,15	0,0,0	111,70,143	1,0,4	238	150	0.493795	1	1.0,1.0,1.0	0.986,1.0,0.958	0.019
1201	ENSMUSG00000006705	Pknox1	chr17	+	31581803	31582050	31564748	31564888	31583695	31583803	1201	1,0,0	2,0,1	4,1,2	15,4,13	300	150	1	1	0.2,NA,0.0	0.118,0.111,0.071	0
1202	ENSMUSG00000024038	Ndufv3	chr17	+	31527309	31528401	31521568	31521692	31531109	31531326	1202	0,0,4	2,0,113	12,10,19	26,13,46	300	150	1	1	0.0,NA,0.017	0.188,0.278,0.171	-0.204
1214	ENSMUSG00000024784	Gpha2	chr19	+	6226616	6226887	6226387	6226425	6226970	6227155	1214	1,0,0	0,0,0	8,2,9	0,1,0	300	150	1	1	1.0,NA,NA	1.0,0.5,1.0	0.167
1215	ENSMUSG00000024784	Gpha2	chr19	+	6226777	6226887	6226379	6226425	6226970	6227155	1215	1,0,0	0,0,0	7,2,10	0,1,0	260	150	1	1	1.0,NA,NA	1.0,0.536,1.0	0.155
1216	ENSMUSG00000099474	1700097N02Rik	chr17	-	30624199	30624613	30622440	30622694	30624880	30624933	1216	1,3,44	1,0,3	8,2,8	0,0,0	300	150	0.326216	1	0.333,1.0,0.88	1.0,1.0,1.0	-0.262
1219	ENSMUSG00000042203	Tbc1d22b	chr17	+	29564431	29564488	29549787	29549994	29568391	29568699	1219	1,1,7	0,0,0	2,2,1	0,0,1	207	150	1	1	1.0,1.0,1.0	1.0,1.0,0.42	0.193
1222	ENSMUSG00000052712	BC004004	chr17	+	29277856	29277947	29268787	29269002	29282059	29282267	1222	0,1,53	0,0,1	6,4,6	0,0,0	241	150	1	1	NA,1.0,0.971	1.0,1.0,1.0	-0.014
1223	ENSMUSG00000052712	BC004004	chr17	+	29282059	29282267	29277856	29277947	29294006	29294161	1223	1,2,72	0,0,2	6,2,7	0,0,0	300	150	1	1	1.0,1.0,0.947	1.0,1.0,1.0	-0.018
1224	ENSMUSG00000052712	BC004004	chr17	+	29282677	29282891	29282059	29282267	29294006	29294161	1224	2,2,238	0,0,3	6,2,8	0,0,0	300	150	1	1	1.0,1.0,0.975	1.0,1.0,1.0	-0.008
1225	ENSMUSG00000024008	Cpne5	chr17	-	29176161	29176203	29173324	29173400	29183922	29184027	1225	2,1,0	0,0,0	0,0,0	1,0,0	192	150	1	1	1.0,1.0,NA	0.0,NA,NA	1
1227	ENSMUSG00000071172	Srsf3	chr17	+	29039453	29039909	29038489	29038624	29040774	29040813	1227	2,1,2	120,109,95	152158161	114,63,78	300	150	0	0	0.008,0.005,0.01	0.4,0.556,0.508	-0.48
1228	ENSMUSG00000005936	Kctd20	chr17	+	28957878	28958057	28952465	28952569	28961413	28961687	1228	3,0,1	0,0,1	4,9,14	5,4,9	300	150	1	1	1.0,NA,0.333	0.286,0.529,0.438	0.249
1231	ENSMUSG00000005936	Kctd20	chr17	+	28961413	28961687	28952435	28952569	28963250	28963371	1231	0,0,1	0,0,0	6,4,12	0,0,2	300	150	1	1	NA,NA,1.0	1.0,1.0,0.75	0.083
1232	ENSMUSG00000005936	Kctd20	chr17	+	28962809	28962912	28961413	28961687	28963250	28963371	1232	5,4,8	0,0,0	48,28,63	1,0,3	253	150	0.448479	1	1.0,1.0,1.0	0.966,1.0,0.926	0.036
1236	ENSMUSG00000004865	Srpk1	chr17	-	28600242	28600456	28599470	28599869	28602687	28602853	1236	2,2,64	0,0,2	46,19,50	0,3,0	300	150	0.296189	1	1.0,1.0,0.941	1.0,0.76,1.0	0.06
1237	ENSMUSG00000004865	Srpk1	chr17	-	28600868	28600894	28599470	28599869	28602687	28602853	1237	46,42,33	0,0,2	37,26,48	0,3,0	176	150	1	1	1.0,1.0,0.934	1.0,0.881,1.0	0.018
1238	ENSMUSG00000004865	Srpk1	chr17	-	28600868	28600894	28600242	28600456	28602687	28602853	1238	96,96,123	0,0,0	97,65,103	27,10,26	176	150	0	0	1.0,1.0,1.0	0.754,0.847,0.771	0.209
1239	ENSMUSG00000004865	Srpk1	chr17	-	28606306	28606394	28602547	28602853	28607083	28607169	1239	199252164	0,0,0	172,98,125	0,0,4	238	150	1	1	1.0,1.0,1.0	1.0,1.0,0.952	0.016
1240	ENSMUSG00000004865	Srpk1	chr17	-	28606306	28606394	28605298	28605386	28607083	28607169	1240	570667509	0,0,0	444215302	0,1,0	238	150	1	1	1.0,1.0,1.0	1.0,0.993,1.0	0.002
1241	ENSMUSG00000004865	Srpk1	chr17	-	28607083	28607192	28605298	28605386	28608645	28608764	1241	173168145	0,0,0	179,93,149	1,0,0	259	150	1	1	1.0,1.0,1.0	0.99,1.0,1.0	0.003
1242	ENSMUSG00000046324	Ermp1	chr19	-	29617817	29617970	29616516	29616719	29623068	29623259	1242	235167156	0,0,0	354264522	0,4,0	300	150	1	1	1.0,1.0,1.0	1.0,0.971,1.0	0.01
1244	ENSMUSG00000046324	Ermp1	chr19	-	29626846	29627067	29623640	29623815	29628603	29628816	1244	193148185	0,0,0	250255428	0,1,0	300	150	1	1	1.0,1.0,1.0	1.0,0.992,1.0	0.003
1247	ENSMUSG00000037805	Rpl10a	chr17	+	28328810	28328885	28328470	28328618	28328966	28329047	1247	0,1,36	0,0,0	382134368	0,0,6	225	150	1	1	NA,1.0,1.0	1.0,1.0,0.976	0.008
1248	ENSMUSG00000037805	Rpl10a	chr17	+	28328966	28329047	28328470	28328618	28329373	28329395	1248	0,1,57	0,0,0	267103222	1,0,0	231	150	1	1	NA,1.0,1.0	0.994,1.0,1.0	0.002
1249	ENSMUSG00000037805	Rpl10a	chr17	+	28328966	28329280	28328583	28328618	28329373	28329522	1249	0,0,3	0,0,0	26,29,45	1,0,0	300	150	1	1	NA,NA,1.0	0.929,1.0,1.0	0.024
1250	ENSMUSG00000007570	Fance	chr17	+	28317157	28317223	28316858	28316903	28317467	28317611	1250	0,0,3	1,0,1	0,0,2	0,0,1	216	150	1	1	0.0,NA,0.676	NA,NA,0.581	-0.243
1251	ENSMUSG00000007570	Fance	chr17	+	28322645	28322771	28320789	28320856	28326093	28326284	1251	0,9,9	0,0,0	0,0,8	2,0,0	276	150	1	1	NA,1.0,1.0	0.0,NA,1.0	0.5
1252	ENSMUSG00000007570	Fance	chr17	+	28322645	28322771	28320789	28320856	28326151	28326253	1252	0,8,23	0,0,4	2,2,10	0,0,0	276	150	1	1	NA,1.0,0.758	1.0,1.0,1.0	-0.121
1256	ENSMUSG00000024220	Zfp523	chr17	+	28202114	28202348	28201260	28201440	28202434	28202478	1256	2,1,1	0,2,0	0,1,2	2,0,0	300	150	0.59878	1	1.0,0.2,1.0	0.0,1.0,1.0	0.067
1257	ENSMUSG00000024218	Taf11	chr17	-	27902527	27902624	27901121	27901789	27903100	27903188	1257	37,54,58	0,0,2	132,86,137	0,4,2	247	150	0.542625	1	1.0,1.0,0.946	1.0,0.929,0.977	0.013
1258	ENSMUSG00000024218	Taf11	chr17	-	27905261	27905410	27903100	27903188	27907500	27907724	1258	56,39,74	0,0,0	122,84,77	0,0,2	299	150	1	1	1.0,1.0,1.0	1.0,1.0,0.951	0.016
1263	ENSMUSG00000024191	Bnip1	chr17	+	26782577	26782631	26781134	26781158	26783444	26783537	1263	0,0,0	0,0,1	0,1,0	0,0,0	204	150	1	1	NA,NA,0.0	NA,1.0,NA	-1
1264	ENSMUSG00000024191	Bnip1	chr17	+	26786696	26786788	26783444	26783537	26789694	26789796	1264	1,2,107	0,0,3	13,19,12	4,2,4	242	150	8.55e-05	0.00136026	1.0,1.0,0.957	0.668,0.855,0.65	0.261
1267	ENSMUSG00000015575	Atp6v0e	chr17	+	26682677	26682725	26676395	26676578	26695354	26695484	1267	80,67,327	0,0,0	814394940	2,2,2	198	150	1	1	1.0,1.0,1.0	0.997,0.993,0.997	0.004
1268	ENSMUSG00000015575	Atp6v0e	chr17	+	26695354	26695484	26682677	26682725	26699211	26699644	1268	140132715	0,0,0	12776941484	1,4,2	280	150	1	1	1.0,1.0,1.0	0.999,0.989,0.997	0.005
1271	ENSMUSG00000024188	Luc7l	chr17	+	26253973	26254044	26252998	26253091	26255030	26255125	1271	0,0,0	3,12,16	106,21,101	73,13,7	221	150	8.88e-16	1.11e-13	0.0,0.0,0.0	0.496,0.523,0.907	-0.642
1273	ENSMUSG00000024188	Luc7l	chr17	+	26279960	26280128	26279332	26279362	26281624	26281968	1273	2,3,19	0,0,0	68,36,47	0,1,0	300	150	1	1	1.0,1.0,1.0	1.0,0.947,1.0	0.018
1274	ENSMUSG00000024188	Luc7l	chr17	+	26279960	26280164	26279332	26279362	26281624	26281990	1274	2,3,17	0,0,0	52,32,39	0,1,0	300	150	1	1	1.0,1.0,1.0	1.0,0.941,1.0	0.02
1275	ENSMUSG00000024180	Tmem8	chr17	+	26119032	26119156	26118861	26118952	26119398	26119535	1275	6,2,11	0,0,0	8,4,20	2,0,0	274	150	1	1	1.0,1.0,1.0	0.686,1.0,1.0	0.105
1276	ENSMUSG00000024180	Tmem8	chr17	+	26120538	26120685	26120283	26120462	26121539	26121656	1276	2,0,45	0,0,5	16,9,16	4,2,0	297	150	1	1	1.0,NA,0.82	0.669,0.694,1.0	0.122
1279	ENSMUSG00000025728	Pigq	chr17	-	25928790	25928852	25926420	25927756	25930520	25930635	1279	0,2,32	0,0,0	42,11,24	4,3,0	212	150	1	1	NA,1.0,1.0	0.881,0.722,1.0	0.132
1282	ENSMUSG00000025728	Pigq	chr17	-	25930957	25931038	25930520	25930635	25934757	25934878	1282	2,0,17	0,0,5	12,7,12	6,2,2	231	150	1	1	1.0,NA,0.688	0.565,0.694,0.796	0.159
1283	ENSMUSG00000025728	Pigq	chr17	-	25931461	25931573	25930957	25931038	25931673	25931779	1283	4,2,52	0,0,0	14,8,12	1,6,2	262	150	1.83e-06	4.51e-05	1.0,1.0,1.0	0.889,0.433,0.775	0.301
1284	ENSMUSG00000025728	Pigq	chr17	-	25931461	25931673	25930957	25931038	25934757	25934801	1284	1,1,21	2,0,4	11,6,3	2,0,2	300	150	0.463606	1	0.2,1.0,0.724	0.733,1.0,0.429	-0.079
1285	ENSMUSG00000025728	Pigq	chr17	-	25931673	25931827	25930957	25931038	25934757	25934878	1285	0,0,0	2,0,4	2,8,6	2,0,2	300	150	1	1	0.0,NA,0.0	0.333,1.0,0.6	-0.644
1286	ENSMUSG00000025728	Pigq	chr17	-	25931673	25932231	25930957	25931038	25934757	25934878	1286	0,2,14	2,0,4	11,8,7	2,0,2	300	150	0.166025	0.946495	0.0,1.0,0.636	0.733,1.0,0.636	-0.244
1287	ENSMUSG00000025728	Pigq	chr17	-	25932104	25932231	25931673	25931827	25934757	25934878	1287	2,4,27	0,0,0	20,6,20	1,2,4	277	150	0.000141848	0.00211688	1.0,1.0,1.0	0.915,0.619,0.73	0.245
1295	ENSMUSG00000039615	Stub1	chr17	-	25831543	25831631	25831308	25831365	25831795	25831961	1295	7,10,97	0,0,0	56,23,48	0,1,0	238	150	1	1	1.0,1.0,1.0	1.0,0.935,1.0	0.022
1301	ENSMUSG00000015126	Tsr3	chr17	+	25240443	25240663	25240169	25240364	25241063	25241257	1301	2,1,51	0,0,1	37,12,24	21,6,26	300	150	1.05e-12	9.28e-11	1.0,1.0,0.962	0.468,0.5,0.316	0.559
1302	ENSMUSG00000015126	Tsr3	chr17	+	25241063	25241257	25240169	25240364	25242453	25242798	1302	0,0,1	0,0,0	21,7,29	6,3,0	300	150	1	1	NA,NA,1.0	0.636,0.538,1.0	0.275
1303	ENSMUSG00000015126	Tsr3	chr17	+	25241063	25241257	25240443	25240663	25241687	25241861	1303	0,1,69	0,0,0	63,42,59	2,0,0	300	150	1	1	NA,1.0,1.0	0.94,1.0,1.0	0.02
1304	ENSMUSG00000015126	Tsr3	chr17	+	25241687	25241861	25241063	25241257	25242158	25242222	1304	0,0,102	0,0,0	113,65,93	0,1,0	300	150	1	1	NA,NA,1.0	1.0,0.97,1.0	0.01
1305	ENSMUSG00000015126	Tsr3	chr17	+	25241687	25241861	25241063	25241257	25242453	25242798	1305	0,0,34	0,0,0	57,39,51	0,1,3	300	150	1	1	NA,NA,1.0	1.0,0.951,0.895	0.051
1306	ENSMUSG00000015126	Tsr3	chr17	+	25242158	25242222	25241063	25241257	25242453	25242798	1306	0,0,22	0,0,0	39,12,44	0,1,3	214	150	1	1	NA,NA,1.0	1.0,0.894,0.911	0.065
1307	ENSMUSG00000015126	Tsr3	chr17	+	25242158	25242222	25241687	25241861	25242453	25242798	1307	0,0,88	0,0,0	103,37,94	9,3,8	214	150	1	1	NA,NA,1.0	0.889,0.896,0.892	0.108
1308	ENSMUSG00000015127	Unkl	chr17	+	25200842	25200928	25199766	25199943	25201041	25201175	1308	0,0,0	1,0,0	2,4,4	0,0,0	236	150	1	1	0.0,NA,NA	1.0,1.0,1.0	-1
1312	ENSMUSG00000015127	Unkl	chr17	+	25228582	25228666	25213046	25213106	25230206	25230409	1312	0,0,4	0,0,0	4,1,2	2,0,0	234	150	1	1	NA,NA,1.0	0.562,1.0,1.0	0.146
1313	ENSMUSG00000015127	Unkl	chr17	+	25228582	25228666	25218577	25218755	25230206	25230409	1313	0,0,4	0,0,0	4,2,7	0,2,0	234	150	1	1	NA,NA,1.0	1.0,0.391,1.0	0.203
1314	ENSMUSG00000015127	Unkl	chr17	+	25229238	25229466	25228582	25228666	25230206	25230409	1314	0,0,4	0,0,4	12,4,12	2,0,0	300	150	1	1	NA,NA,0.333	0.75,1.0,1.0	-0.584
1319	ENSMUSG00000024165	Hn1l	chr17	-	24956017	24956166	24948637	24948780	24960567	24960636	1319	8,16,89	0,0,1	19,20,46	0,0,0	299	150	1	1	1.0,1.0,0.978	1.0,1.0,1.0	-0.007
1320	ENSMUSG00000039183	Nubp2	chr17	-	24883805	24883875	24882610	24883314	24884124	24884235	1320	2,2,135	0,0,0	220140260	0,2,5	220	150	0.63854	1	1.0,1.0,1.0	1.0,0.979,0.973	0.016
1321	ENSMUSG00000039183	Nubp2	chr17	-	24883805	24883875	24882610	24883314	24885418	24885617	1321	2,2,64	0,0,0	79,62,93	2,0,0	220	150	1	1	1.0,1.0,1.0	0.964,1.0,1.0	0.012
1322	ENSMUSG00000039183	Nubp2	chr17	-	24884124	24884235	24882610	24883314	24884400	24884555	1322	2,0,79	0,0,1	185,72,172	0,0,0	261	150	1	1	1.0,NA,0.978	1.0,1.0,1.0	-0.011
1323	ENSMUSG00000039183	Nubp2	chr17	-	24884124	24884235	24882610	24883314	24885418	24885617	1323	0,0,4	0,0,0	2,5,5	2,0,0	261	150	1	1	NA,NA,1.0	0.365,1.0,1.0	0.212
1324	ENSMUSG00000039183	Nubp2	chr17	-	24884124	24884235	24883805	24883875	24885418	24885617	1324	0,0,62	0,0,1	120,69,151	0,0,1	261	150	1	1	NA,NA,0.973	1.0,1.0,0.989	-0.023
1325	ENSMUSG00000039183	Nubp2	chr17	-	24884400	24884555	24882610	24883314	24885418	24885617	1325	0,0,60	0,0,0	115,35,97	2,0,0	300	150	1	1	NA,NA,1.0	0.966,1.0,1.0	0.011
1326	ENSMUSG00000039183	Nubp2	chr17	-	24884400	24884555	24884124	24884235	24885418	24885617	1326	2,0,155	0,0,4	325119289	2,3,4	300	150	1	1	1.0,NA,0.951	0.988,0.952,0.973	0.005
1327	ENSMUSG00000039183	Nubp2	chr17	-	24884400	24884555	24884124	24884235	24885718	24885837	1327	3,0,106	0,0,3	242120242	0,0,0	300	150	1	1	1.0,NA,0.946	1.0,1.0,1.0	-0.027
1328	ENSMUSG00000039183	Nubp2	chr17	-	24885418	24885617	24884124	24884235	24885718	24885837	1328	0,0,50	0,0,3	71,24,49	0,0,0	300	150	1	1	NA,NA,0.893	1.0,1.0,1.0	-0.107
1329	ENSMUSG00000039183	Nubp2	chr17	-	24885418	24885617	24884400	24884555	24885718	24885837	1329	0,0,105	1,0,10	184,56,142	32,36,50	300	150	1	1	0.0,NA,0.84	0.742,0.438,0.587	-0.169
1330	ENSMUSG00000024158	Hagh	chr17	+	24860945	24861049	24857515	24857624	24861312	24861414	1330	0,4,59	0,0,0	58,31,101	0,3,2	254	150	1	1	NA,1.0,1.0	1.0,0.859,0.968	0.058
1331	ENSMUSG00000044533	Rps2	chr17	+	24720968	24721302	24720533	24720731	24721622	24721714	1331	220360989	0,0,0	22459451961	3,0,0	300	150	1	1	1.0,1.0,1.0	0.997,1.0,1.0	0.001
1332	ENSMUSG00000019320	Noxo1	chr17	+	24699897	24700015	24699543	24699657	24700120	24700313	1332	0,2,49	7,8,72	0,5,0	0,0,0	268	150	1	1	0.0,0.123,0.276	NA,1.0,NA	-0.867
1340	ENSMUSG00000034681	Rnps1	chr17	+	24415040	24415162	24414674	24414734	24418037	24418218	1340	27,15,14	1,7,3	17,6,5	4,4,8	272	150	0.0434931	0.302337	0.937,0.542,0.72	0.701,0.453,0.256	0.263
1341	ENSMUSG00000034681	Rnps1	chr17	+	24415040	24415162	24414674	24414734	24418456	24418612	1341	1,4,3	5,5,2	8,1,5	21,2,16	272	150	0.666048	1	0.099,0.306,0.453	0.174,0.216,0.147	0.107
1342	ENSMUSG00000034681	Rnps1	chr17	+	24418037	24418218	24414674	24414734	24418456	24418612	1342	61,60,33	5,5,2	50,24,47	21,2,16	300	150	0.00123433	0.0138154	0.859,0.857,0.892	0.543,0.857,0.595	0.204
1343	ENSMUSG00000034681	Rnps1	chr17	+	24418037	24418218	24415040	24415162	24418456	24418612	1343	86,65,46	0,1,2	60,26,43	5,1,4	300	150	0.00124427	0.0139161	1.0,0.97,0.92	0.857,0.929,0.843	0.087
1349	ENSMUSG00000072082	Ccnf	chr17	-	24226474	24226602	24224907	24225077	24226683	24226783	1349	2,0,32	0,0,0	24,25,50	0,0,1	278	150	1	1	1.0,NA,1.0	1.0,1.0,0.964	0.012
1350	ENSMUSG00000024118	1600002H07Rik	chr17	-	24216249	24216440	24215053	24216005	24217680	24217782	1350	1,2,43	0,0,0	75,42,92	15,4,6	300	150	1.92e-06	4.71e-05	1.0,1.0,1.0	0.714,0.84,0.885	0.187
1351	ENSMUSG00000024118	1600002H07Rik	chr17	-	24219730	24220133	24219152	24219206	24220251	24220310	1351	1,0,15	0,0,0	87,27,50	6,3,3	300	150	1	1	1.0,NA,1.0	0.879,0.818,0.893	0.137
1352	ENSMUSG00000024118	1600002H07Rik	chr17	-	24220516	24220615	24219730	24220310	24220690	24220790	1352	0,0,4	0,0,0	40,12,22	2,2,3	249	150	1	1	NA,NA,1.0	0.923,0.783,0.815	0.16
1361	ENSMUSG00000024209	1700061G19Rik	chr17	+	56884750	56884968	56883626	56883860	56885083	56885223	1361	0,0,1	0,0,0	12,6,0	2,2,2	300	150	1	1	NA,NA,1.0	0.75,0.6,0.0	0.55
1363	ENSMUSG00000036820	Amdhd2	chr17	-	24162975	24163115	24158639	24158694	24163195	24163310	1363	0,0,9	0,0,1	0,0,2	0,0,0	290	150	1	1	NA,NA,0.823	NA,NA,1.0	-0.177
1364	ENSMUSG00000024369	Nelfe	chr17	+	34853612	34853650	34853424	34853499	34853807	34854089	1364	0,1,48	0,0,0	91,47,80	2,1,2	188	150	1	1	NA,1.0,1.0	0.973,0.974,0.97	0.028
1365	ENSMUSG00000055839	Tceb2	chr17	-	23827467	23827573	23824739	23824979	23828843	23828978	1365	3,14,222	0,0,0	15336471444	4,0,0	256	150	1	1	1.0,1.0,1.0	0.996,1.0,1.0	0.001
1366	ENSMUSG00000055839	Tceb2	chr17	-	23828843	23828978	23827467	23827573	23829082	23829109	1366	2,7,119	0,0,0	730362803	0,2,1	285	150	1	1	1.0,1.0,1.0	1.0,0.99,0.998	0.004
1367	ENSMUSG00000023908	Pkmyt1	chr17	+	23735562	23735720	23735199	23735372	23736323	23736401	1367	43,58,29	0,2,0	28,16,33	0,0,2	300	150	1	1	1.0,0.935,1.0	1.0,1.0,0.892	0.014
1368	ENSMUSG00000023908	Pkmyt1	chr17	+	23736323	23736401	23735562	23735720	23736494	23736729	1368	43,41,34	1,0,0	12,17,34	0,0,0	228	150	1	1	0.966,1.0,1.0	1.0,1.0,1.0	-0.011
1371	ENSMUSG00000023904	Hcfc1r1	chr17	+	23674534	23674675	23673607	23674068	23674883	23675227	1371	23,21,293	0,0,2	19,11,15	0,0,0	291	150	1	1	1.0,1.0,0.987	1.0,1.0,1.0	-0.004
1372	ENSMUSG00000023904	Hcfc1r1	chr17	+	23674546	23674675	23673968	23674068	23674883	23675174	1372	13,11,212	0,0,2	34,15,27	0,0,0	279	150	1	1	1.0,1.0,0.983	1.0,1.0,1.0	-0.006
1374	ENSMUSG00000041319	Thoc6	chr17	-	23669195	23669306	23668975	23669110	23669390	23669453	1374	17,17,94	0,0,3	29,19,34	0,0,0	261	150	0.350593	1	1.0,1.0,0.947	1.0,1.0,1.0	-0.018
1375	ENSMUSG00000041319	Thoc6	chr17	-	23670322	23670360	23670192	23670241	23670448	23670509	1375	6,7,63	0,0,0	12,8,14	0,0,2	188	150	1	1	1.0,1.0,1.0	1.0,1.0,0.848	0.051
1379	ENSMUSG00000059142	Zfp945	chr17	-	22861731	22861852	22861505	22861561	22865246	22865336	1379	0,0,0	0,2,0	2,0,2	0,0,2	271	150	1	1	NA,0.0,NA	1.0,NA,0.356	-0.678
1380	ENSMUSG00000069743	Zfp820	chr17	-	21840623	21840714	21823843	21823891	21845643	21845759	1380	0,4,1	0,0,0	3,5,10	0,2,0	241	150	1	1	NA,1.0,1.0	1.0,0.609,1.0	0.13
1383	ENSMUSG00000057409	Zfp53	chr17	+	21504980	21505107	21500210	21500302	21507986	21509764	1383	0,0,3	0,0,0	9,2,10	2,3,0	277	150	1	1	NA,NA,1.0	0.709,0.265,1.0	0.342
1384	ENSMUSG00000090572	Vmn2r109	chr17	-	20554947	20555242	20553783	20554575	20564535	20564756	1384	0,0,0	0,4,0	1,0,0	0,0,0	300	150	1	1	NA,0.0,NA	1.0,NA,NA	-1
1386	ENSMUSG00000014767	Tbp	chr17	+	15501153	15501202	15499887	15500024	15501311	15501357	1386	0,1,7	0,0,0	30,20,52	2,3,0	199	150	1	1	NA,1.0,1.0	0.919,0.834,1.0	0.082
1387	ENSMUSG00000014767	Tbp	chr17	+	15501153	15501202	15499887	15500024	15502961	15503128	1387	0,0,2	0,0,0	21,18,27	6,1,0	199	150	1	1	NA,NA,1.0	0.725,0.931,1.0	0.115
1388	ENSMUSG00000014767	Tbp	chr17	+	15501153	15501202	15499887	15500024	15502964	15503128	1388	0,9,23	0,1,8	65,59,68	88,27,43	199	150	1	1	NA,0.872,0.684	0.358,0.622,0.544	0.27
1389	ENSMUSG00000014767	Tbp	chr17	+	15501153	15501357	15499927	15500024	15502964	15503128	1389	0,3,14	0,1,8	26,23,42	88,27,43	300	150	1	1	NA,0.6,0.467	0.129,0.299,0.328	0.281
1391	ENSMUSG00000014767	Tbp	chr17	+	15501311	15501357	15499900	15500024	15502964	15503128	1391	0,3,3	0,1,8	3,5,7	88,27,43	196	150	1	1	NA,0.697,0.223	0.025,0.124,0.111	0.373
1392	ENSMUSG00000014767	Tbp	chr17	+	15501311	15501357	15501153	15501202	15502961	15503128	1392	0,0,1	0,0,1	2,2,8	0,2,5	196	150	1	1	NA,NA,0.434	1.0,0.434,0.55	-0.227
1393	ENSMUSG00000014767	Tbp	chr17	+	15501311	15501357	15501153	15501202	15502964	15503128	1393	0,4,9	0,9,22	10,6,35	46,44,48	196	150	1	1	NA,0.254,0.238	0.143,0.094,0.358	0.048
1394	ENSMUSG00000014767	Tbp	chr17	+	15506371	15506410	15504582	15504647	15507342	15507430	1394	3,0,7	11,21,78	8,11,5	163,88,170	189	150	0.68422	1	0.178,0.0,0.066	0.037,0.09,0.023	0.031
1395	ENSMUSG00000014767	Tbp	chr17	+	15513529	15513621	15507342	15507430	15515615	15515710	1395	18,24,56	0,0,1	118,66,104	0,0,0	242	150	1	1	1.0,1.0,0.972	1.0,1.0,1.0	-0.009
1396	ENSMUSG00000014767	Tbp	chr17	+	15514229	15514397	15513529	15513621	15515615	15515710	1396	59,55,208	1,8,10	191166196	22,10,16	300	150	0.186172	1	0.967,0.775,0.912	0.813,0.892,0.86	0.03
1397	ENSMUSG00000014769	Psmb1	chr17	-	15477314	15477421	15475720	15476205	15490155	15490285	1397	15,13,1463	0,0,2	16827741246	0,3,2	257	150	1	1	1.0,1.0,0.998	1.0,0.993,0.997	0.003
1398	ENSMUSG00000014769	Psmb1	chr17	-	15477314	15477421	15475720	15476205	15498152	15498276	1398	6,12,715	0,0,0	839412632	2,2,4	257	150	1	1	1.0,1.0,1.0	0.996,0.992,0.989	0.008
1399	ENSMUSG00000014769	Psmb1	chr17	-	15490155	15490285	15477314	15477421	15493097	15493179	1399	18,10,1305	0,0,0	16406451161	2,0,0	280	150	1	1	1.0,1.0,1.0	0.998,1.0,1.0	0.001
1400	ENSMUSG00000014769	Psmb1	chr17	-	15493097	15493179	15490155	15490285	15494415	15494523	1400	17,16,864	0,0,1	1374533969	2,2,6	232	150	1	1	1.0,1.0,0.998	0.998,0.994,0.991	0.005
1406	ENSMUSG00000038347	Tcte2	chr17	-	13717499	13717633	13713965	13714117	13727910	13728022	1406	1,2,0	0,0,0	0,0,4	0,1,0	284	150	1	1	1.0,1.0,NA	NA,0.0,1.0	0.5
1407	ENSMUSG00000038347	Tcte2	chr17	-	13717499	13717633	13713965	13714117	13727921	13728022	1407	1,0,17	0,0,2	0,3,11	0,0,0	284	150	1	1	1.0,NA,0.818	NA,1.0,1.0	-0.091
1411	ENSMUSG00000038347	Tcte2	chr17	-	13722419	13722679	13716435	13717633	13727921	13728022	1411	0,2,3	1,0,17	0,0,0	0,3,7	300	150	1	1	0.0,1.0,0.081	NA,0.0,0.0	0.36
1413	ENSMUSG00000038347	Tcte2	chr17	-	13727910	13728022	13717499	13717633	13761285	13761367	1413	3,7,4	0,0,0	1,1,3	0,0,4	262	150	0.067709	0.444113	1.0,1.0,1.0	1.0,1.0,0.3	0.233
1414	ENSMUSG00000038347	Tcte2	chr17	-	13727921	13728022	13716435	13717633	13761285	13761378	1414	3,5,21	0,0,0	1,4,10	0,0,4	251	150	0.196951	1	1.0,1.0,1.0	1.0,1.0,0.599	0.134
1415	ENSMUSG00000006818	Sod2	chr17	+	13010519	13010636	13008183	13008386	13013432	13013612	1415	84109175	0,0,0	342232372	0,2,4	267	150	1	1	1.0,1.0,1.0	1.0,0.985,0.981	0.011
1417	ENSMUSG00000023832	Acat2	chr17	-	12948513	12948657	12947356	12947479	12952251	12952369	1417	0,0,1	0,0,0	8,4,6	1,0,5	294	150	1	1	NA,NA,1.0	0.803,1.0,0.38	0.272
1419	ENSMUSG00000073460	Pnldc1	chr17	-	12892135	12892178	12890720	12890820	12892319	12892373	1419	0,0,13	0,0,0	75,38,55	6,1,1	193	150	1	1	NA,NA,1.0	0.907,0.967,0.977	0.05
1421	ENSMUSG00000073460	Pnldc1	chr17	-	12892758	12892823	12892319	12892373	12894359	12894415	1421	0,0,25	0,0,0	91,47,75	2,0,0	215	150	1	1	NA,NA,1.0	0.969,1.0,1.0	0.01
1422	ENSMUSG00000073460	Pnldc1	chr17	-	12894359	12894415	12890720	12890820	12895511	12895597	1422	0,0,7	0,0,0	13,17,27	1,0,0	206	150	1	1	NA,NA,1.0	0.904,1.0,1.0	0.032
1423	ENSMUSG00000073460	Pnldc1	chr17	-	12894359	12894415	12892758	12892823	12895511	12895597	1423	0,0,30	0,0,0	57,38,70	17,6,5	206	150	1	1	NA,NA,1.0	0.709,0.822,0.911	0.186
1424	ENSMUSG00000073460	Pnldc1	chr17	-	12905761	12905885	12905505	12905594	12906497	12906537	1424	0,0,19	0,0,0	107,65,118	0,1,0	274	150	1	1	NA,NA,1.0	1.0,0.973,1.0	0.009
1425	ENSMUSG00000073460	Pnldc1	chr17	-	12909052	12909126	12906497	12906537	12909461	12909519	1425	0,0,10	0,0,0	126,75,89	0,0,2	224	150	1	1	NA,NA,1.0	1.0,1.0,0.968	0.011
1428	ENSMUSG00000014426	Map3k4	chr17	-	12242649	12242805	12239969	12240070	12243499	12243596	1428	3,3,7	1,0,2	4,0,2	0,0,0	300	150	1	1	0.6,1.0,0.636	1.0,NA,1.0	-0.255
1429	ENSMUSG00000023861	Mpc1	chr17	+	8288599	8288738	8283865	8283961	8293414	8293418	1429	0,2,6	44,57,71	17,15,23	243,95,212	289	150	0.0049658	0.0468725	0.0,0.018,0.042	0.035,0.076,0.053	-0.035
1430	ENSMUSG00000023861	Mpc1	chr17	+	8293414	8293418	8283761	8283961	8296534	8296631	1430	44,57,69	0,1,1	228,86,168	32,9,24	154	150	4.12e-09	1.88e-07	1.0,0.982,0.985	0.874,0.903,0.872	0.106
1431	ENSMUSG00000023861	Mpc1	chr17	+	8293414	8293495	8283851	8283961	8296534	8296631	1431	0,0,2	0,1,1	25,19,54	32,9,24	231	150	1	1	NA,0.0,0.565	0.337,0.578,0.594	-0.221
1433	ENSMUSG00000023861	Mpc1	chr17	+	8296823	8296956	8296107	8296631	8297137	8297150	1433	202245185	0,0,0	949498825	3,0,0	283	150	1	1	1.0,1.0,1.0	0.994,1.0,1.0	0.002
1439	ENSMUSG00000094724	Rnaset2b	chr17	+	6985055	6985113	6984138	6984191	6988721	6988792	1439	0,0,23	0,0,0	0,0,0	0,1,0	208	150	1	1	NA,NA,1.0	NA,0.0,NA	1
1440	ENSMUSG00000094724	Rnaset2b	chr17	+	6994628	6994674	6991680	6991794	6996433	6996508	1440	0,0,4	0,0,0	0,0,0	0,1,0	196	150	1	1	NA,NA,1.0	NA,0.0,NA	1
1444	ENSMUSG00000038141	Tmem181a	chr17	+	6294923	6295034	6290556	6290678	6295721	6295802	1444	18,32,68	2,0,6	7,10,8	0,0,0	261	150	0.00147318	0.0162038	0.838,1.0,0.867	1.0,1.0,1.0	-0.098
1446	ENSMUSG00000034377	Tulp4	chr17	+	6121827	6122344	6118293	6118366	6124656	6124710	1446	2,0,0	0,0,1	2,1,0	0,0,0	300	150	1	1	1.0,NA,0.0	1.0,1.0,NA	-0.5
1447	ENSMUSG00000034377	Tulp4	chr17	+	6121827	6122344	6118293	6118366	6137210	6138792	1447	2,1,0	4,0,4	1,1,0	2,2,2	300	150	0.504695	1	0.2,1.0,0.0	0.2,0.2,0.0	0.267
1448	ENSMUSG00000034377	Tulp4	chr17	+	6124170	6124248	6121827	6122344	6124656	6124710	1448	3,0,15	0,0,0	2,2,0	1,0,0	228	150	1	1	1.0,NA,1.0	0.568,1.0,NA	0.216
1449	ENSMUSG00000034377	Tulp4	chr17	+	6185136	6185298	6176828	6176957	6198671	6198852	1449	2,2,3	0,0,0	15,6,11	0,0,2	300	150	1	1	1.0,1.0,1.0	1.0,1.0,0.733	0.089
1456	ENSMUSG00000069729	Arid1b	chr17	+	5279202	5279382	5264031	5264121	5290955	5291283	1456	1,0,0	0,0,0	4,0,4	0,0,1	300	150	1	1	1.0,NA,NA	1.0,NA,0.667	0.166
1458	ENSMUSG00000069729	Arid1b	chr17	+	5336524	5337308	5334963	5335060	5339215	5339346	1458	8,1,10	0,0,1	3,4,5	0,0,0	300	150	1	1	1.0,1.0,0.833	1.0,1.0,1.0	-0.056
1466	ENSMUSG00000045275	Lca5l	chr16	-	96180044	96180120	96178606	96178938	96185770	96185929	1466	1,0,6	0,2,0	0,4,0	0,0,0	226	150	1	1	1.0,0.0,1.0	NA,1.0,NA	-0.333
1468	ENSMUSG00000040681	Hmgn1	chr16	-	96124722	96124845	96120617	96122417	96127152	96127203	1468	60,59,459	0,1,0	203146244	0,0,4	273	150	1	1	1.0,0.97,1.0	1.0,1.0,0.971	0
1471	ENSMUSG00000022914	Brwd1	chr16	-	96019418	96019460	96017580	96017724	96019678	96019754	1471	52,49,14	1,0,2	20,7,29	0,0,0	192	150	1	1	0.976,1.0,0.845	1.0,1.0,1.0	-0.06
1476	ENSMUSG00000040785	Ttc3	chr16	+	94387336	94387390	94385335	94385423	94388264	94388385	1476	6,3,2	4,0,0	0,2,0	0,0,0	204	150	1	1	0.524,1.0,1.0	NA,1.0,NA	-0.159
1477	ENSMUSG00000040785	Ttc3	chr16	+	94408553	94408716	94403313	94403368	94409683	94409729	1477	12,4,0	1,1,0	0,2,4	0,0,0	300	150	1	1	0.857,0.667,NA	NA,1.0,1.0	-0.238
1478	ENSMUSG00000040785	Ttc3	chr16	+	94408746	94408901	94403313	94403368	94409683	94409710	1478	0,0,0	1,1,0	2,0,0	0,0,0	300	150	1	1	0.0,0.0,NA	1.0,NA,NA	-1
1482	ENSMUSG00000039456	Morc3	chr16	+	93844952	93845048	93844193	93844326	93845139	93845354	1482	0,4,0	32,9,26	0,0,8	63,16,43	246	150	0.374936	1	0.0,0.213,0.0	0.0,0.0,0.102	0.037
1483	ENSMUSG00000022948	Setd4	chr16	-	93585178	93586317	93583459	93583684	93587818	93589071	1483	20,23,1212	0,0,1	27,14,11	0,0,0	300	150	1	1	1.0,1.0,0.998	1.0,1.0,1.0	-0.001
1487	ENSMUSG00000058240	Cryzl1	chr16	-	91708828	91708873	91707018	91707293	91712194	91712267	1487	1,2,8	0,0,0	2,4,5	0,1,0	195	150	1	1	1.0,1.0,1.0	1.0,0.755,1.0	0.082
1490	ENSMUSG00000033871	Ppargc1b	chr18	-	61302618	61302740	61299585	61299740	61304707	61304783	1490	8,16,11	0,0,2	0,2,1	0,0,0	272	150	1	1	1.0,1.0,0.752	NA,1.0,1.0	-0.083
1495	ENSMUSG00000022972	1110004E09Rik	chr16	-	90929915	90929983	90927349	90927508	90930993	90931110	1495	119155239	0,2,5	45,33,77	10,8,5	218	150	4.72e-09	2.13e-07	1.0,0.982,0.97	0.756,0.739,0.914	0.181
1496	ENSMUSG00000022972	1110004E09Rik	chr16	-	90929915	90929983	90927349	90927508	90934581	90934723	1496	32,49,57	0,0,2	9,10,30	8,5,7	218	150	1.68e-10	1.04e-08	1.0,1.0,0.951	0.436,0.579,0.747	0.396
1497	ENSMUSG00000022972	1110004E09Rik	chr16	-	90930993	90931110	90929915	90929983	90934581	90934723	1497	65,75,125	0,0,0	29,17,42	0,2,0	267	150	1	1	1.0,1.0,1.0	1.0,0.827,1.0	0.058
1498	ENSMUSG00000022972	1110004E09Rik	chr16	-	90930993	90931161	90927349	90927508	90934581	90934827	1498	59,87,127	0,0,2	52,19,39	8,5,7	300	150	9.2e-11	5.91e-09	1.0,1.0,0.969	0.765,0.655,0.736	0.271
1499	ENSMUSG00000022972	1110004E09Rik	chr16	-	90930993	90931161	90929915	90929983	90934581	90934827	1499	150195307	0,0,0	78,36,81	0,2,0	300	150	1	1	1.0,1.0,1.0	1.0,0.9,1.0	0.033
1500	ENSMUSG00000022982	Sod1	chr16	+	90222779	90222876	90220741	90220929	90225144	90225262	1500	18,48,977	0,0,4	301,95,222	0,0,0	247	150	1	1	1.0,1.0,0.993	1.0,1.0,1.0	-0.002
1501	ENSMUSG00000022982	Sod1	chr16	+	90224355	90224425	90222779	90222876	90225144	90225262	1501	1001413838	0,7,1	899290817	0,0,0	220	150	0.816493	1	1.0,0.932,1.0	1.0,1.0,1.0	-0.023
1502	ENSMUSG00000002489	Tiam1	chr16	-	89908546	89908715	89897604	89898578	89955935	89956107	1502	10,14,15	1,0,2	11,4,9	0,0,0	300	150	0.787531	1	0.833,1.0,0.789	1.0,1.0,1.0	-0.126
1506	ENSMUSG00000025616	Usp16	chr16	+	87455959	87456008	87454984	87455102	87458640	87458742	1506	0,0,0	63,80,44	2,2,4	365204394	199	150	1	1	0.0,0.0,0.0	0.004,0.007,0.008	-0.006
1507	ENSMUSG00000025616	Usp16	chr16	+	87461964	87462140	87458640	87458742	87464734	87464838	1507	408575298	0,0,0	193910601674	32,7,64	300	150	9.75e-10	4.94e-08	1.0,1.0,1.0	0.968,0.987,0.929	0.039
1508	ENSMUSG00000025616	Usp16	chr16	+	87464734	87464838	87458640	87458742	87466252	87466346	1508	131,184,89	0,0,0	628330649	6,3,16	254	150	0.00544956	0.0507517	1.0,1.0,1.0	0.984,0.985,0.96	0.024
1509	ENSMUSG00000025616	Usp16	chr16	+	87473106	87473185	87472080	87472168	87474581	87474673	1509	131,119,50	0,0,0	109,70,113	3,4,1	229	150	0.0763416	0.494328	1.0,1.0,1.0	0.96,0.92,0.987	0.044
1510	ENSMUSG00000025616	Usp16	chr16	+	87480874	87480969	87479125	87479789	87481713	87481800	1510	4,20,85	0,0,0	282185262	5,1,2	245	150	0.688137	1	1.0,1.0,1.0	0.972,0.991,0.988	0.016
1512	ENSMUSG00000052299	Ltn1	chr16	-	87400328	87400464	87400012	87400163	87402025	87402168	1512	1,0,6	0,0,0	19,4,16	4,2,0	286	150	1	1	1.0,NA,1.0	0.714,0.512,1.0	0.258
1513	ENSMUSG00000052299	Ltn1	chr16	-	87410306	87410460	87409301	87409446	87411618	87411858	1513	12,12,16	0,0,0	13,2,17	2,0,0	300	150	1	1	1.0,1.0,1.0	0.765,1.0,1.0	0.078
1514	ENSMUSG00000052299	Ltn1	chr16	-	87418434	87418570	87415550	87416360	87420172	87420363	1514	10,4,5	0,0,0	1,1,2	0,2,0	286	150	0.446032	1	1.0,1.0,1.0	1.0,0.208,1.0	0.264
1516	ENSMUSG00000008976	Gabpa	chr16	+	84844281	84844366	84841328	84841473	84846123	84846369	1516	2,0,2	0,0,0	874473751	0,0,2	235	150	1	1	1.0,NA,1.0	1.0,1.0,0.996	0.001
1517	ENSMUSG00000008976	Gabpa	chr16	+	84852459	84852654	84846123	84846369	84856461	84856515	1517	0,0,3	0,0,0	1099569860	6,1,7	300	150	1	1	NA,NA,1.0	0.989,0.996,0.984	0.01
1520	ENSMUSG00000109841	RP23-299N4.1	chr16	-	78251772	78251888	78250860	78251568	78255359	78255454	1520	8,15,323	2,6,63	16,11,20	1,13,6	266	150	0.461496	1	0.693,0.585,0.743	0.9,0.323,0.653	0.048
1521	ENSMUSG00000109841	RP23-299N4.1	chr16	-	78253436	78253467	78251772	78251888	78253612	78253771	1521	17,12,106	37,35,174	11,6,15	8,10,14	181	150	0.0582317	0.390523	0.276,0.221,0.335	0.533,0.332,0.47	-0.168
1522	ENSMUSG00000109841	RP23-299N4.1	chr16	-	78253436	78253467	78251772	78251888	78255359	78255454	1522	41,46,329	3,8,80	13,10,12	7,2,2	181	150	0.561156	1	0.919,0.827,0.773	0.606,0.806,0.833	0.091
1523	ENSMUSG00000109841	RP23-299N4.1	chr16	-	78253436	78253496	78251772	78251888	78253612	78253718	1523	23,24,102	37,35,174	6,13,15	8,10,14	210	150	0.0804075	0.514046	0.307,0.329,0.295	0.349,0.481,0.434	-0.111
1524	ENSMUSG00000109841	RP23-299N4.1	chr16	-	78253436	78253496	78251772	78251888	78255359	78255454	1524	7,5,83	3,8,80	6,6,6	7,2,2	210	150	0.361342	1	0.625,0.309,0.426	0.38,0.682,0.682	-0.128
1525	ENSMUSG00000109841	RP23-299N4.1	chr16	-	78253612	78253718	78250860	78251568	78255359	78255454	1525	46,59,106	2,6,63	10,8,8	1,13,6	256	150	0.0663594	0.436434	0.931,0.852,0.496	0.854,0.265,0.439	0.24
1526	ENSMUSG00000109841	RP23-299N4.1	chr16	-	78253612	78253718	78253436	78253496	78255359	78255454	1526	58,73,121	5,5,7	10,14,13	0,0,0	256	150	9.68e-05	0.00152521	0.872,0.895,0.91	1.0,1.0,1.0	-0.108
1527	ENSMUSG00000109841	RP23-299N4.1	chr16	-	78253612	78253771	78250860	78251568	78255359	78255454	1527	127122201	2,6,63	21,8,37	1,13,6	300	150	0.125317	0.747006	0.969,0.91,0.615	0.913,0.235,0.755	0.197
1528	ENSMUSG00000109841	RP23-299N4.1	chr16	-	78253612	78253771	78250860	78251888	78255359	78255454	1528	154141352	3,8,80	29,17,48	7,2,2	300	150	0.791342	1	0.962,0.898,0.688	0.674,0.81,0.923	0.047
1529	ENSMUSG00000109841	RP23-299N4.1	chr16	-	78253612	78253771	78253436	78253467	78255359	78255454	1529	142133231	41,50,288	26,10,43	7,6,6	300	150	0.105075	0.641227	0.634,0.571,0.286	0.65,0.455,0.782	-0.132
1530	ENSMUSG00000109841	RP23-299N4.1	chr16	-	78253612	78253771	78253436	78253496	78255359	78255454	1530	147145220	5,5,7	21,15,43	0,0,0	300	150	0.0005426	0.00675769	0.936,0.935,0.94	1.0,1.0,1.0	-0.063
1540	ENSMUSG00000052516	Robo2	chr16	-	73933045	73933171	73928023	73928177	73933586	73933868	1540	0,2,0	4,0,2	0,0,0	0,4,0	276	150	1	1	0.0,1.0,0.0	NA,0.0,NA	0.333
1545	ENSMUSG00000004843	Chmp2b	chr16	-	65550962	65551054	65546848	65547043	65562474	65562697	1545	29,15,39	0,0,0	9,1,21	2,0,0	242	150	1	1	1.0,1.0,1.0	0.736,1.0,1.0	0.088
1546	ENSMUSG00000047141	Zfp654	chr16	-	64788304	64788446	64784506	64786802	64791086	64791226	1546	15,3,12	0,0,0	8,8,16	2,1,2	292	150	0.00797969	0.0712768	1.0,1.0,1.0	0.673,0.804,0.804	0.24
1547	ENSMUSG00000022911	Arl13b	chr16	-	62801721	62801790	62793684	62795708	62802719	62802836	1547	2,3,1	2,0,4	0,0,0	2,0,2	219	150	1	1	0.407,1.0,0.146	0.0,NA,0.0	0.518
1548	ENSMUSG00000022911	Arl13b	chr16	-	62827163	62827413	62813158	62813264	62830742	62830813	1548	54,31,19	0,0,0	4,1,6	0,1,0	300	150	1	1	1.0,1.0,1.0	1.0,0.333,1.0	0.222
1549	ENSMUSG00000022911	Arl13b	chr16	-	62830742	62830813	62825604	62827413	62846684	62847040	1549	24,17,15	0,0,0	2,0,4	2,0,0	221	150	1	1	1.0,1.0,1.0	0.404,NA,1.0	0.298
1551	ENSMUSG00000074991	Gabrr3	chr16	+	59447923	59448120	59440475	59440628	59461378	59461889	1551	21,20,79	9,10,15	0,0,2	3,0,16	300	150	1	1	0.538,0.5,0.725	0.0,NA,0.059	0.558
1553	ENSMUSG00000022744	Cldnd1	chr16	+	58729157	58729223	58728047	58728084	58729437	58729747	1553	3,0,6	1,3,4	3,1,4	2,2,1	216	150	0.48696	1	0.676,0.0,0.51	0.51,0.258,0.735	-0.106
1554	ENSMUSG00000022744	Cldnd1	chr16	+	58729172	58729223	58727924	58728084	58729437	58729747	1554	4,2,8	1,3,4	6,1,4	2,2,1	201	150	0.704876	1	0.749,0.332,0.599	0.691,0.272,0.749	-0.011
1555	ENSMUSG00000022744	Cldnd1	chr16	+	58729179	58729223	58728038	58728084	58729437	58729747	1555	2,0,6	1,3,4	7,2,6	2,2,1	194	150	0.0656515	0.432361	0.607,0.0,0.537	0.73,0.436,0.823	-0.282
1556	ENSMUSG00000022744	Cldnd1	chr16	+	58732580	58732718	58731268	58731412	58732838	58732989	1556	40,57,45	0,0,0	22,9,21	2,0,0	288	150	1	1	1.0,1.0,1.0	0.851,1.0,1.0	0.05
1557	ENSMUSG00000022742	Cpox	chr16	+	58674379	58674521	58673335	58673446	58675241	58675460	1557	64,51,36	0,1,0	8,4,4	0,0,2	292	150	0.794723	1	1.0,0.963,1.0	1.0,1.0,0.507	0.152
1559	ENSMUSG00000022757	Tfg	chr16	-	56691875	56691916	56690876	56691153	56694399	56694489	1559	0,0,0	12,10,30	0,0,2	90,35,82	191	150	1	1	0.0,0.0,0.0	0.0,0.0,0.019	-0.006
1560	ENSMUSG00000022757	Tfg	chr16	-	56704426	56704573	56701068	56701236	56705610	56705694	1560	28,25,55	0,0,0	209,93,174	0,1,0	297	150	1	1	1.0,1.0,1.0	1.0,0.979,1.0	0.007
1561	ENSMUSG00000022757	Tfg	chr16	-	56704426	56704573	56701068	56701236	56712610	56712840	1561	9,12,28	0,0,0	111,50,86	2,4,0	297	150	0.184286	1	1.0,1.0,1.0	0.966,0.863,1.0	0.057
1562	ENSMUSG00000022757	Tfg	chr16	-	56705610	56705694	56701068	56701236	56712610	56712840	1562	5,8,17	0,0,0	64,29,73	2,4,0	234	150	0.114511	0.691032	1.0,1.0,1.0	0.954,0.823,1.0	0.074
1563	ENSMUSG00000022757	Tfg	chr16	-	56705610	56705694	56704426	56704573	56712610	56712840	1563	24,21,43	0,0,0	163,70,165	2,1,4	234	150	0.527148	1	1.0,1.0,1.0	0.981,0.978,0.964	0.026
1564	ENSMUSG00000035258	Abi3bp	chr16	+	56595239	56595314	56594461	56594536	56596233	56596305	1564	0,3,6	0,2,0	4,3,14	0,0,2	225	150	1	1	NA,0.5,1.0	1.0,1.0,0.824	-0.191
1565	ENSMUSG00000035258	Abi3bp	chr16	+	56604034	56604109	56602768	56602831	56604624	56604699	1565	0,0,0	1,0,0	0,0,3	0,0,0	225	150	1	1	0.0,NA,NA	NA,NA,1.0	-1
1566	ENSMUSG00000035258	Abi3bp	chr16	+	56650710	56650770	56647024	56647099	56652136	56652217	1566	0,8,0	0,4,2	0,0,0	2,0,0	210	150	1	1	NA,0.588,0.0	0.0,NA,NA	0.294
1567	ENSMUSG00000035258	Abi3bp	chr16	+	56651306	56651354	56650710	56650770	56652136	56652217	1567	0,0,2	0,8,0	0,0,2	0,0,0	198	150	1	1	NA,0.0,1.0	NA,NA,1.0	-0.5
1568	ENSMUSG00000052917	Senp7	chr16	+	56089383	56089464	56082355	56082408	56097339	56097431	1568	28,28,37	0,4,1	2,0,4	1,0,0	231	150	1	1	1.0,0.82,0.96	0.565,NA,1.0	0.144
1574	ENSMUSG00000055447	Cd47	chr16	+	49906780	49906812	49898039	49898132	49910868	49911081	1574	0,0,1	0,0,0	14,6,16	1,0,1	182	150	1	1	NA,NA,1.0	0.92,1.0,0.93	0.05
1577	ENSMUSG00000072419	Dppa2	chr16	+	48314128	48314182	48313882	48314034	48315661	48315917	1577	36,54,180	0,0,0	857276653	2,0,0	204	150	1	1	1.0,1.0,1.0	0.997,1.0,1.0	0.001
1585	ENSMUSG00000022663	Atg3	chr16	+	45166979	45167029	45162405	45162447	45169865	45169936	1585	25,62,27	1,6,0	66,30,50	10,8,2	200	150	0.0300214	0.219537	0.949,0.886,1.0	0.832,0.738,0.949	0.105
1586	ENSMUSG00000022663	Atg3	chr16	+	45178229	45178311	45175248	45175298	45182820	45182976	1586	19,26,9	0,0,0	71,25,53	4,0,0	232	150	0.498436	1	1.0,1.0,1.0	0.92,1.0,1.0	0.027
1587	ENSMUSG00000022663	Atg3	chr16	+	45182655	45182690	45178229	45178311	45182820	45182976	1587	45,62,68	0,0,0	110,30,70	4,1,2	185	150	0.125001	0.745728	1.0,1.0,1.0	0.957,0.961,0.966	0.039
1588	ENSMUSG00000022663	Atg3	chr16	+	45182820	45182976	45182655	45182690	45183681	45183809	1588	92134100	0,0,0	174,69,134	2,0,0	300	150	1	1	1.0,1.0,1.0	0.978,1.0,1.0	0.007
1589	ENSMUSG00000022664	Slc35a5	chr16	-	45147267	45147335	45143620	45144401	45151452	45151586	1589	38,37,19	0,0,0	10,0,12	0,2,0	218	150	0.26531	1	1.0,1.0,1.0	1.0,0.0,1.0	0.333
1590	ENSMUSG00000036172	Cd200r3	chr16	+	44954118	44954337	44953401	44953719	44957727	44957833	1590	0,0,8	0,0,2	6,9,6	0,0,0	300	150	1	1	NA,NA,0.667	1.0,1.0,1.0	-0.333
1591	ENSMUSG00000036172	Cd200r3	chr16	+	44957727	44957833	44943677	44943836	44965581	44966075	1591	0,2,0	0,0,0	7,4,8	0,2,0	256	150	1	1	NA,1.0,NA	1.0,0.54,1.0	0.153
1596	ENSMUSG00000036208	Nepro	chr16	+	44729581	44729713	44729241	44729321	44730119	44730197	1596	0,1,3	0,0,0	58,56,51	0,0,4	282	150	1	1	NA,1.0,1.0	1.0,1.0,0.871	0.043
1597	ENSMUSG00000036208	Nepro	chr16	+	44730119	44730197	44729241	44729321	44731331	44731364	1597	0,1,3	0,0,0	18,12,23	0,0,2	228	150	1	1	NA,1.0,1.0	1.0,1.0,0.883	0.039
1603	ENSMUSG00000043065	Spice1	chr16	+	44384670	44384773	44382018	44382202	44385618	44385706	1603	41,45,56	0,0,0	18,11,31	0,0,4	253	150	0.325718	1	1.0,1.0,1.0	1.0,1.0,0.821	0.06
1609	ENSMUSG00000068284	Usf3	chr16	+	44199118	44199167	44198903	44199021	44200613	44200678	1609	0,0,0	5,1,0	0,0,2	3,0,2	199	150	1	1	0.0,0.0,NA	0.0,NA,0.43	-0.215
1610	ENSMUSG00000052459	Atp6v1a	chr16	-	44111497	44111712	44111094	44111232	44116786	44116882	1610	10,20,14	0,0,0	25,9,14	7,0,5	300	150	7.92e-07	2.15e-05	1.0,1.0,1.0	0.641,1.0,0.583	0.259
1611	ENSMUSG00000052459	Atp6v1a	chr16	-	44114613	44114742	44111497	44111712	44116786	44116882	1611	32,14,14	0,0,0	33,29,18	0,0,2	279	150	1	1	1.0,1.0,1.0	1.0,1.0,0.829	0.057
1613	ENSMUSG00000022704	Qtrtd1	chr16	-	43877956	43878033	43876628	43876841	43880298	43880354	1613	9,4,15	0,2,0	9,7,8	0,0,0	227	150	1	1	1.0,0.569,1.0	1.0,1.0,1.0	-0.144
1615	ENSMUSG00000022793	B4galt4	chr16	+	38763068	38763129	38757678	38757866	38765914	38766019	1615	2,4,34	1,0,5	0,3,8	0,0,0	211	150	1	1	0.587,1.0,0.829	NA,1.0,1.0	-0.195
1616	ENSMUSG00000022793	B4galt4	chr16	+	38763068	38763129	38760804	38760958	38765914	38766019	1616	3,7,115	0,0,7	6,5,16	2,0,5	211	150	0.076344	0.494328	1.0,1.0,0.921	0.681,1.0,0.695	0.182
1617	ENSMUSG00000022793	B4galt4	chr16	+	38763068	38763191	38757678	38757866	38765914	38766019	1617	7,10,119	1,0,5	4,9,13	0,0,0	273	150	0.0659204	0.433937	0.794,1.0,0.929	1.0,1.0,1.0	-0.092
1618	ENSMUSG00000022793	B4galt4	chr16	+	38763068	38763191	38760734	38760958	38765914	38766019	1618	11,18,195	0,0,7	12,12,27	2,0,5	273	150	0.0640138	0.423289	1.0,1.0,0.939	0.767,1.0,0.748	0.141
1619	ENSMUSG00000002847	Pla1a	chr16	-	38400875	38400984	38397338	38397503	38405536	38405626	1619	11,9,24	0,2,0	0,0,2	0,0,0	259	150	1	1	1.0,0.723,1.0	NA,NA,1.0	-0.092
1620	ENSMUSG00000002847	Pla1a	chr16	-	38412085	38412187	38409594	38409684	38414768	38414877	1620	2,1,17	0,0,0	0,0,0	2,0,0	252	150	1	1	1.0,1.0,1.0	0.0,NA,NA	1
1621	ENSMUSG00000022803	Popdc2	chr16	+	38373818	38374236	38369483	38369592	38377654	38378216	1621	17,26,31	0,0,1	0,0,4	0,0,0	300	150	1	1	1.0,1.0,0.939	NA,NA,1.0	-0.02
1622	ENSMUSG00000022803	Popdc2	chr16	+	38373818	38374377	38369425	38369592	38377654	38377763	1622	33,52,77	0,0,1	0,3,4	0,0,0	300	150	1	1	1.0,1.0,0.975	NA,1.0,1.0	-0.008
1623	ENSMUSG00000046516	Cox17	chr16	+	38349676	38349731	38349291	38349329	38352625	38352745	1623	0,0,1	12,4,598	25,11,27	68,13,66	205	150	0	0	0.0,0.0,0.001	0.212,0.382,0.23	-0.274
1625	ENSMUSG00000022829	Stxbp5l	chr16	-	37142275	37142446	37139843	37140083	37174296	37174362	1625	3,2,8	0,0,0	3,2,4	2,0,0	300	150	0.683117	1	1.0,1.0,1.0	0.429,1.0,1.0	0.19
1626	ENSMUSG00000022829	Stxbp5l	chr16	-	37156751	37156844	37142275	37142446	37174296	37174362	1626	2,0,2	0,1,6	0,0,4	2,0,2	243	150	1	1	1.0,0.0,0.171	0.0,NA,0.552	0.114
1629	ENSMUSG00000034206	Polq	chr16	+	37089269	37089381	37085914	37086692	37091030	37091155	1629	3,2,1	0,0,0	14,9,21	1,0,0	262	150	1	1	1.0,1.0,1.0	0.889,1.0,1.0	0.037
1630	ENSMUSG00000047746	Fbxo40	chr16	-	36968826	36970743	36963459	36966285	36978748	36978778	1630	2,0,35	0,0,11	0,0,4	1,0,0	300	150	1	1	1.0,NA,0.614	0.0,NA,1.0	0.307
1634	ENSMUSG00000095620	2010005H15Rik	chr16	+	36238823	36238885	36221467	36221646	36253013	36253111	1634	1,1,2	1,0,1	5,5,13	0,0,0	212	150	1	1	0.414,1.0,0.586	1.0,1.0,1.0	-0.333
1635	ENSMUSG00000095620	2010005H15Rik	chr16	+	36253013	36253111	36238823	36238885	36255540	36255642	1635	4,2,5	0,0,2	2,1,4	2,0,0	248	150	0.75809	1	1.0,1.0,0.602	0.377,1.0,1.0	0.075
1636	ENSMUSG00000002308	Cd320	chr17	+	33846015	33846141	33843090	33843291	33847494	33847725	1636	20,27,109	0,0,4	273136219	2,1,1	276	150	0.709866	1	1.0,1.0,0.937	0.987,0.987,0.992	-0.01
1638	ENSMUSG00000075229	Ccdc58	chr16	+	36082690	36082816	36071659	36072137	36085016	36085163	1638	17,36,466	0,0,6	118,51,115	3,0,2	276	150	0.86117	1	1.0,1.0,0.977	0.955,1.0,0.969	0.018
1639	ENSMUSG00000075229	Ccdc58	chr16	+	36085016	36085163	36071659	36072137	36089900	36089960	1639	2,2,517	0,0,4	99,55,92	4,0,0	297	150	0.462852	1	1.0,1.0,0.985	0.926,1.0,1.0	0.02
1640	ENSMUSG00000075229	Ccdc58	chr16	+	36085016	36085163	36071659	36072137	36091833	36092118	1640	0,0,10	0,0,0	5,0,2	0,0,2	297	150	1	1	NA,NA,1.0	1.0,NA,0.336	0.332
1641	ENSMUSG00000075229	Ccdc58	chr16	+	36089900	36089960	36071659	36072137	36091833	36092118	1641	0,0,117	0,0,0	37,23,41	0,0,2	210	150	1	1	NA,NA,1.0	1.0,1.0,0.936	0.021
1642	ENSMUSG00000075229	Ccdc58	chr16	+	36089900	36089960	36085016	36085163	36091833	36092118	1642	2,2,612	0,0,4	130,78,127	2,0,0	210	150	1	1	1.0,1.0,0.991	0.979,1.0,1.0	0.004
1643	ENSMUSG00000003955	Fam162a	chr16	-	36046378	36046487	36043843	36044091	36049841	36049950	1643	4,1,961	0,0,1	23,5,17	2,0,0	259	150	1	1	1.0,1.0,0.998	0.869,1.0,1.0	0.043
1647	ENSMUSG00000022905	Kpna1	chr16	+	36020687	36020787	36020155	36020244	36021484	36021645	1647	0,0,2	0,0,0	321165415	2,0,0	250	150	1	1	NA,NA,1.0	0.99,1.0,1.0	0.003
1648	ENSMUSG00000022905	Kpna1	chr16	+	36021484	36021648	36020687	36020787	36023174	36023253	1648	0,0,2	0,0,0	330202497	0,1,0	300	150	1	1	NA,NA,1.0	1.0,0.99,1.0	0.003
1650	ENSMUSG00000022848	Dirc2	chr16	-	35704753	35704936	35694061	35698020	35719311	35719439	1650	14,14,16	0,0,0	33,22,29	4,3,4	300	150	5.32e-06	0.000114348	1.0,1.0,1.0	0.805,0.786,0.784	0.208
1652	ENSMUSG00000035376	Hacd2	chr16	+	35048719	35048738	35025824	35025942	35075605	35075694	1652	66,76,118	0,2,1	27,8,24	2,1,0	169	150	0.710936	1	1.0,0.971,0.991	0.923,0.877,1.0	0.054
1653	ENSMUSG00000035376	Hacd2	chr16	+	35075605	35075694	35048719	35048738	35099755	35099877	1653	103117170	2,0,0	52,15,50	0,0,0	239	150	1	1	0.97,1.0,1.0	1.0,1.0,1.0	-0.01
1654	ENSMUSG00000035376	Hacd2	chr16	+	35101945	35102124	35099755	35099877	35106314	35109175	1654	154242274	0,0,0	35,12,45	0,1,0	300	150	1	1	1.0,1.0,1.0	1.0,0.857,1.0	0.048
1655	ENSMUSG00000022833	Ccdc14	chr16	+	34721438	34721657	34715337	34715408	34721736	34721869	1655	102,91,78	0,1,0	8,4,6	0,0,0	300	150	1	1	1.0,0.978,1.0	1.0,1.0,1.0	-0.007
1656	ENSMUSG00000061751	Kalrn	chr16	-	34049829	34049922	34039878	34040009	34053559	34053664	1656	0,0,0	1,0,6	2,0,0	8,3,0	243	150	1	1	0.0,NA,0.0	0.134,0.0,NA	-0.067
1657	ENSMUSG00000022814	Umps	chr16	-	33959052	33959167	33954781	33956935	33960176	33960352	1657	0,1,42	0,0,1	135,54,82	0,0,0	265	150	1	1	NA,1.0,0.96	1.0,1.0,1.0	-0.02
1658	ENSMUSG00000022814	Umps	chr16	-	33959052	33959167	33954781	33956935	33961568	33962240	1658	0,1,22	0,0,2	76,23,60	0,0,0	265	150	1	1	NA,1.0,0.862	1.0,1.0,1.0	-0.069
1659	ENSMUSG00000022814	Umps	chr16	-	33960176	33960352	33954781	33956935	33961568	33962240	1659	0,0,23	0,0,2	61,23,64	0,0,0	300	150	1	1	NA,NA,0.852	1.0,1.0,1.0	-0.148
1660	ENSMUSG00000022814	Umps	chr16	-	33960176	33960352	33959052	33959167	33961568	33962240	1660	0,0,42	0,0,0	121,55,91	0,1,5	300	150	1	1	NA,NA,1.0	1.0,0.965,0.901	0.045
1664	ENSMUSG00000022811	Zfp148	chr16	+	33434625	33434974	33427193	33427329	33456875	33457001	1664	54,27,25	0,0,0	32,12,32	0,2,0	300	150	1	1	1.0,1.0,1.0	1.0,0.75,1.0	0.083
1665	ENSMUSG00000022811	Zfp148	chr16	+	33456875	33457001	33434625	33434974	33466854	33466978	1665	36,30,21	1,0,0	26,16,27	0,0,0	276	150	1	1	0.951,1.0,1.0	1.0,1.0,1.0	-0.016
1666	ENSMUSG00000022807	Osbpl11	chr16	+	33209925	33210102	33205922	33206002	33214341	33214543	1666	10,5,15	0,0,0	21,8,17	2,0,0	300	150	1	1	1.0,1.0,1.0	0.84,1.0,1.0	0.053
1667	ENSMUSG00000022807	Osbpl11	chr16	+	33234422	33234605	33228961	33229148	33236254	33236408	1667	39,38,42	2,0,2	95,47,86	0,0,0	300	150	0.777015	1	0.907,1.0,0.913	1.0,1.0,1.0	-0.06
1668	ENSMUSG00000022807	Osbpl11	chr16	+	33234422	33234605	33228961	33229148	33241735	33243311	1668	19,21,17	0,2,1	26,11,55	0,0,0	300	150	0.636299	1	1.0,0.84,0.895	1.0,1.0,1.0	-0.088
1669	ENSMUSG00000022807	Osbpl11	chr16	+	33236254	33236408	33228961	33229148	33241735	33243311	1669	22,21,32	0,2,1	70,23,44	0,0,0	300	150	0.829192	1	1.0,0.84,0.941	1.0,1.0,1.0	-0.073
1670	ENSMUSG00000022807	Osbpl11	chr16	+	33236254	33236408	33234422	33234605	33241735	33243311	1670	40,38,55	1,0,0	139,59,75	0,0,0	300	150	1	1	0.952,1.0,1.0	1.0,1.0,1.0	-0.016
1671	ENSMUSG00000032702	Kank1	chr19	+	25409085	25411764	25378410	25378530	25422143	25422341	1671	1,2,0	0,0,0	0,0,2	0,2,0	300	150	1	1	1.0,1.0,NA	NA,0.0,1.0	0.5
1672	ENSMUSG00000035629	Rubcn	chr16	-	32838237	32838353	32836409	32836620	32842997	32843188	1672	12,22,43	0,0,0	2,0,2	0,1,0	266	150	1	1	1.0,1.0,1.0	1.0,0.0,1.0	0.333
1673	ENSMUSG00000035629	Rubcn	chr16	-	32841536	32841581	32838237	32838353	32842997	32843531	1673	0,0,0	0,1,0	0,0,2	0,0,0	195	150	1	1	NA,0.0,NA	NA,NA,1.0	-1
1677	ENSMUSG00000014074	Rnf168	chr16	+	32282310	32282387	32277458	32278415	32285369	32285549	1677	106,154,86	0,0,0	16,6,13	0,0,2	227	150	1	1	1.0,1.0,1.0	1.0,1.0,0.811	0.063
1678	ENSMUSG00000014074	Rnf168	chr16	+	32285369	32285549	32282310	32282387	32289118	32289240	1678	91,149,58	0,0,1	7,5,8	0,0,0	300	150	1	1	1.0,1.0,0.967	1.0,1.0,1.0	-0.011
1684	ENSMUSG00000023791	Pigx	chr16	-	32087293	32087507	32085236	32085337	32092343	32092485	1684	162137147	5,5,4	178,50,127	12,0,5	300	150	0.293688	1	0.942,0.932,0.948	0.881,1.0,0.927	0.005
1685	ENSMUSG00000023791	Pigx	chr16	-	32095552	32095708	32092343	32092485	32096999	32097063	1685	3,7,15	34,31,30	3,1,8	59,21,25	300	150	0.0266652	0.199989	0.042,0.101,0.2	0.025,0.023,0.138	0.052
1686	ENSMUSG00000023791	Pigx	chr16	-	32096999	32097063	32092343	32092485	32099469	32099700	1686	31,30,23	0,0,2	59,18,36	16,2,2	214	150	2.05e-05	0.000382415	1.0,1.0,0.89	0.721,0.863,0.927	0.126
1687	ENSMUSG00000023791	Pigx	chr16	-	32096999	32097063	32092343	32092485	32099475	32099696	1687	20,14,16	2,0,0	38,9,18	2,4,0	214	150	0.0318357	0.230878	0.875,1.0,1.0	0.93,0.612,1.0	0.111
1688	ENSMUSG00000023791	Pigx	chr16	-	32098700	32098796	32096999	32097063	32099469	32099738	1688	1,0,4	17,27,13	4,1,10	25,9,27	246	150	0.0162917	0.132212	0.035,0.0,0.158	0.089,0.063,0.184	-0.048
1689	ENSMUSG00000023791	Pigx	chr16	-	32098700	32098796	32096999	32097063	32099475	32099693	1689	1,0,3	8,8,5	3,1,2	4,0,4	246	150	0.12618	0.750928	0.071,0.0,0.268	0.314,1.0,0.234	-0.403
1690	ENSMUSG00000022781	Pak2	chr16	-	32021773	32021911	32016289	32020266	32023088	32023285	1690	0,0,8	0,0,0	15,6,15	0,1,0	288	150	1	1	NA,NA,1.0	1.0,0.758,1.0	0.081
1691	ENSMUSG00000022770	Dlg1	chr16	+	31771756	31771855	31743105	31743270	31781781	31781835	1691	0,2,0	0,0,0	0,2,2	1,3,2	249	150	1	1	NA,1.0,NA	0.0,0.287,0.376	0.779
1695	ENSMUSG00000022770	Dlg1	chr16	+	31847635	31847669	31846836	31846933	31853842	31853884	1695	2,0,0	3,8,13	0,0,0	5,6,4	184	150	1	1	0.352,0.0,0.0	0.0,0.0,0.0	0.117
1696	ENSMUSG00000022770	Dlg1	chr16	+	31854652	31854688	31853842	31853884	31856440	31856491	1696	4,2,0	8,5,9	0,0,0	2,8,4	186	150	0.00387025	0.0377484	0.287,0.244,0.0	0.0,0.0,0.0	0.177
1697	ENSMUSG00000022770	Dlg1	chr16	+	31854667	31854688	31853842	31853884	31856440	31856491	1697	0,4,3	8,5,9	0,0,0	2,8,4	171	150	0.000366416	0.00484146	0.0,0.412,0.226	0.0,0.0,0.0	0.213
1698	ENSMUSG00000022770	Dlg1	chr16	+	31856440	31856491	31853650	31853884	31857546	31857648	1698	10,11,9	0,0,0	3,15,8	0,2,0	201	150	1	1	1.0,1.0,1.0	1.0,0.848,1.0	0.051
1700	ENSMUSG00000049076	Acap2	chr16	-	31153705	31153759	31141738	31141797	31154572	31154692	1700	26,27,32	0,0,1	10,3,4	0,0,0	204	150	1	1	1.0,1.0,0.959	1.0,1.0,1.0	-0.014
1701	ENSMUSG00000022538	Lsg1	chr16	-	30564645	30564819	30560493	30561862	30567710	30567834	1701	3,2,22	0,0,0	144,75,91	0,2,0	300	150	1	1	1.0,1.0,1.0	1.0,0.949,1.0	0.017
1702	ENSMUSG00000022538	Lsg1	chr16	-	30565429	30565509	30564645	30564819	30567710	30567834	1702	13,8,42	0,0,0	232116195	3,2,1	230	150	0.616326	1	1.0,1.0,1.0	0.981,0.974,0.992	0.018
1703	ENSMUSG00000022538	Lsg1	chr16	-	30577798	30577997	30574545	30574606	30580958	30581045	1703	0,0,0	4,3,4	10,10,32	115,59,91	300	150	0.000105728	0.00164491	0.0,0.0,0.0	0.042,0.078,0.15	-0.09
1704	ENSMUSG00000022538	Lsg1	chr16	-	30577898	30577997	30574545	30574606	30580958	30581045	1704	0,0,0	4,3,4	8,8,27	115,59,91	249	150	0.0001454	0.00216327	0.0,0.0,0.0	0.04,0.076,0.152	-0.089
1705	ENSMUSG00000022538	Lsg1	chr16	-	30580958	30581045	30574545	30574606	30582055	30582142	1705	4,6,10	0,0,0	221114190	4,2,2	237	150	0.495034	1	1.0,1.0,1.0	0.972,0.973,0.984	0.024
1706	ENSMUSG00000022538	Lsg1	chr16	-	30582055	30582142	30571164	30571536	30582530	30582651	1706	1,3,6	0,0,0	54,29,58	0,0,2	237	150	1	1	1.0,1.0,1.0	1.0,1.0,0.948	0.017
1707	ENSMUSG00000022538	Lsg1	chr16	-	30585553	30585680	30582252	30582651	30587437	30587539	1707	14,9,28	0,0,0	281122216	3,1,6	277	150	0.0791006	0.507242	1.0,1.0,1.0	0.981,0.985,0.951	0.028
1708	ENSMUSG00000071266	Zfp946	chr17	+	22428480	22428565	22424221	22424429	22444167	22444291	1708	4,1,54	0,1,5	12,7,6	1,0,0	235	150	0.116564	0.701106	1.0,0.39,0.873	0.885,1.0,1.0	-0.207
1710	ENSMUSG00000038084	Opa1	chr16	+	29588822	29588876	29588251	29588359	29589680	29589748	1710	8,0,4	1,7,1	3,2,2	2,2,7	204	150	0.403338	1	0.855,0.0,0.746	0.524,0.424,0.174	0.16
1711	ENSMUSG00000038084	Opa1	chr16	+	29597585	29597696	29589680	29589748	29602211	29602265	1711	6,2,1	6,2,4	6,0,4	2,2,3	261	150	0.612107	1	0.365,0.365,0.126	0.633,0.0,0.434	-0.07
1721	ENSMUSG00000022884	Eif4a2	chr16	+	23109119	23109259	23108718	23108851	23109984	23110153	1721	295281184	64,49,31	345215376	103,59,94	290	150	0.00750747	0.0673877	0.705,0.748,0.754	0.634,0.653,0.674	0.082
1722	ENSMUSG00000022884	Eif4a2	chr16	+	23109119	23109259	23108718	23108851	23110233	23110343	1722	105,120,85	1,2,0	185103226	18,19,33	290	150	5.63e-13	5.15e-11	0.982,0.969,1.0	0.842,0.737,0.78	0.197
1723	ENSMUSG00000022884	Eif4a2	chr16	+	23109119	23109259	23108718	23108851	23110579	23110723	1723	105,120,85	0,4,0	186101220	0,2,0	290	150	0.488548	1	1.0,0.939,1.0	1.0,0.963,1.0	-0.008
1724	ENSMUSG00000022884	Eif4a2	chr16	+	23109984	23110153	23108587	23108851	23110233	23110318	1724	241273135	1,2,0	363230355	18,19,33	300	150	4.12e-14	4.37e-12	0.992,0.986,1.0	0.91,0.858,0.843	0.122
1725	ENSMUSG00000022884	Eif4a2	chr16	+	23109984	23110153	23109119	23109259	23110233	23110318	1725	371385205	0,0,0	424287417	1,2,6	300	150	0.695164	1	1.0,1.0,1.0	0.995,0.986,0.972	0.016
1726	ENSMUSG00000022884	Eif4a2	chr16	+	23109984	23110343	23108718	23108851	23110579	23110723	1726	236220129	0,4,0	288209356	0,2,0	300	150	1	1	1.0,0.965,1.0	1.0,0.981,1.0	-0.005
1727	ENSMUSG00000022884	Eif4a2	chr16	+	23110233	23110343	23108718	23108851	23110579	23110650	1727	176,173,97	0,4,0	200162293	0,2,0	260	150	1	1	1.0,0.961,1.0	1.0,0.979,1.0	-0.006
1728	ENSMUSG00000022884	Eif4a2	chr16	+	23110233	23110343	23109119	23109259	23110579	23110650	1728	175,171,97	0,0,0	183145268	2,0,0	260	150	1	1	1.0,1.0,1.0	0.981,1.0,1.0	0.006
1729	ENSMUSG00000022884	Eif4a2	chr16	+	23110579	23110723	23109984	23110343	23111125	23111159	1729	417355211	0,1,0	512325571	0,0,0	294	150	1	1	1.0,0.995,1.0	1.0,1.0,1.0	-0.002
1730	ENSMUSG00000022884	Eif4a2	chr16	+	23111125	23111263	23110579	23110723	23111502	23111592	1730	486351206	0,1,0	641322649	2,3,4	288	150	1	1	1.0,0.995,1.0	0.994,0.982,0.988	0.01
1731	ENSMUSG00000022884	Eif4a2	chr16	+	23112350	23112457	23111816	23111896	23113166	23113184	1731	8,19,5	357272159	325226355	64,16,54	257	150	0	0	0.013,0.039,0.018	0.748,0.892,0.793	-0.788
1732	ENSMUSG00000022855	Senp2	chr16	+	22011493	22011552	22009483	22009742	22014123	22014257	1732	4,0,3	0,0,0	18,12,29	2,1,2	209	150	1	1	1.0,NA,1.0	0.866,0.896,0.912	0.109
1733	ENSMUSG00000022855	Senp2	chr16	+	22032103	22032164	22028540	22028592	22036469	22036646	1733	0,1,5	0,0,0	10,4,13	0,1,0	211	150	1	1	NA,1.0,1.0	1.0,0.74,1.0	0.087
1734	ENSMUSG00000022855	Senp2	chr16	+	22041321	22041401	22040439	22040643	22042969	22043054	1734	0,4,11	0,0,0	36,22,34	0,5,2	230	150	1	1	NA,1.0,1.0	1.0,0.742,0.917	0.114
1736	ENSMUSG00000033653	Vps8	chr16	+	21444088	21444182	21442333	21442464	21456228	21456353	1736	0,2,2	0,0,0	6,0,0	2,0,0	244	150	1	1	NA,1.0,1.0	0.648,NA,NA	0.352
1737	ENSMUSG00000033653	Vps8	chr16	+	21447254	21447287	21444088	21444182	21448348	21448403	1737	2,0,0	0,0,0	6,0,0	2,0,0	183	150	1	1	1.0,NA,NA	0.711,NA,NA	0.289
1740	ENSMUSG00000033653	Vps8	chr16	+	21531279	21531362	21527465	21527592	21532282	21532367	1740	0,0,6	0,0,0	1,4,15	0,0,6	233	150	1	1	NA,NA,1.0	1.0,1.0,0.617	0.128
1743	ENSMUSG00000033653	Vps8	chr16	+	21568388	21568471	21567968	21568053	21574966	21575047	1743	0,0,11	0,0,0	4,3,1	0,0,4	233	150	1	1	NA,NA,1.0	1.0,1.0,0.139	0.287
1744	ENSMUSG00000033653	Vps8	chr16	+	21608167	21608221	21581532	21581698	21640678	21640759	1744	0,4,22	0,0,1	7,4,6	0,0,0	204	150	1	1	NA,1.0,0.942	1.0,1.0,1.0	-0.029
1746	ENSMUSG00000021018	Polr2h	chr16	+	20718990	20719084	20718823	20718907	20720518	20720602	1746	33,21,75	0,0,1	680431597	32,20,25	244	150	7.7e-05	0.00124369	1.0,1.0,0.979	0.929,0.93,0.936	0.061
1747	ENSMUSG00000021018	Polr2h	chr16	+	20718990	20719084	20718823	20718907	20721909	20722007	1747	9,5,28	1,0,0	253147214	1,0,0	244	150	1	1	0.847,1.0,1.0	0.994,1.0,1.0	-0.049
1748	ENSMUSG00000021018	Polr2h	chr16	+	20720518	20720602	20718823	20718907	20721909	20722007	1748	7,10,30	1,0,0	286179304	1,0,0	234	150	1	1	0.818,1.0,1.0	0.995,1.0,1.0	-0.059
1749	ENSMUSG00000021018	Polr2h	chr16	+	20720518	20720602	20718990	20719084	20721909	20722007	1749	31,26,78	0,0,2	686446672	0,0,2	234	150	1	1	1.0,1.0,0.962	1.0,1.0,0.995	-0.011
1751	ENSMUSG00000006998	Psmd2	chr16	+	20660342	20660426	20659678	20660102	20661564	20661733	1751	37,32,86	0,1,0	38,20,61	0,0,0	234	150	1	1	1.0,0.954,1.0	1.0,1.0,1.0	-0.015
1752	ENSMUSG00000022842	Ece2	chr16	+	20617625	20617909	20611592	20611820	20618389	20619007	1752	4,11,145	0,0,0	260,84,190	2,1,4	300	150	0.599554	1	1.0,1.0,1.0	0.985,0.977,0.96	0.026
1756	ENSMUSG00000003234	Abcf3	chr16	+	20558696	20558829	20558559	20558604	20559640	20559732	1756	2,3,184	0,0,1	8,6,10	0,0,0	283	150	1	1	1.0,1.0,0.99	1.0,1.0,1.0	-0.003
1757	ENSMUSG00000003234	Abcf3	chr16	+	20559290	20559379	20558696	20558829	20559640	20559732	1757	7,10,265	0,0,10	19,21,15	0,0,0	239	150	0.00873452	0.0772183	1.0,1.0,0.943	1.0,1.0,1.0	-0.019
1758	ENSMUSG00000022841	Ap2m1	chr16	+	20537617	20537734	20535477	20535601	20539307	20539573	1758	8,2,33	0,0,0	62,34,52	1,0,0	267	150	1	1	1.0,1.0,1.0	0.972,1.0,1.0	0.009
1759	ENSMUSG00000022841	Ap2m1	chr16	+	20540807	20540813	20540332	20540415	20540974	20541110	1759	4,4,55	0,0,0	42,23,21	0,4,0	156	150	0.716845	1	1.0,1.0,1.0	1.0,0.847,1.0	0.051
1760	ENSMUSG00000022841	Ap2m1	chr16	+	20541209	20541351	20540622	20541110	20541746	20541866	1760	11,7,121	0,0,0	75,40,78	1,1,0	292	150	1	1	1.0,1.0,1.0	0.975,0.954,1.0	0.024
1761	ENSMUSG00000022841	Ap2m1	chr16	+	20541955	20542091	20541746	20541866	20542196	20542233	1761	11,10,112	0,0,0	108,56,94	2,0,0	286	150	1	1	1.0,1.0,1.0	0.966,1.0,1.0	0.011
1762	ENSMUSG00000022841	Ap2m1	chr16	+	20542196	20542294	20541903	20542091	20542638	20542750	1762	11,14,95	0,0,1	109,40,82	0,0,2	248	150	1	1	1.0,1.0,0.983	1.0,1.0,0.961	0.007
1767	ENSMUSG00000022702	Hira	chr16	+	18897697	18897788	18896453	18896564	18899362	18899457	1767	1,0,0	0,0,0	21,4,14	3,0,2	241	150	1	1	1.0,NA,NA	0.813,1.0,0.813	0.125
1769	ENSMUSG00000005262	Ufd1l	chr16	+	18812258	18812417	18811823	18812078	18814829	18814936	1769	1,3,13	0,0,0	12,5,15	0,0,2	300	150	1	1	1.0,1.0,1.0	1.0,1.0,0.789	0.07
1770	ENSMUSG00000005262	Ufd1l	chr16	+	18812258	18812417	18811831	18811883	18814829	18814936	1770	1,3,13	0,0,0	12,5,19	0,0,2	300	150	1	1	1.0,1.0,1.0	1.0,1.0,0.826	0.058
1772	ENSMUSG00000005262	Ufd1l	chr16	+	18817902	18818024	18815328	18815361	18821038	18821169	1772	10,8,41	0,2,0	62,17,42	0,0,0	272	150	1	1	1.0,0.688,1.0	1.0,1.0,1.0	-0.104
1773	ENSMUSG00000005262	Ufd1l	chr16	+	18825752	18825818	18824987	18825056	18826254	18826302	1773	5,7,36	0,0,0	45,26,15	2,0,0	216	150	1	1	1.0,1.0,1.0	0.94,1.0,1.0	0.02
1774	ENSMUSG00000005262	Ufd1l	chr16	+	18827017	18827106	18826254	18826302	18827635	18827697	1774	4,4,49	0,0,0	47,20,17	2,0,0	239	150	1	1	1.0,1.0,1.0	0.937,1.0,1.0	0.021
1775	ENSMUSG00000000028	Cdc45	chr16	-	18781895	18781962	18780446	18780573	18784805	18784882	1775	172175119	0,0,0	504221510	0,2,0	217	150	1	1	1.0,1.0,1.0	1.0,0.987,1.0	0.004
1776	ENSMUSG00000000028	Cdc45	chr16	-	18786768	18786852	18785072	18785191	18786929	18787068	1776	126169145	0,0,0	486246410	0,0,4	234	150	1	1	1.0,1.0,1.0	1.0,1.0,0.985	0.005
1777	ENSMUSG00000000028	Cdc45	chr16	-	18786929	18787068	18785072	18785191	18793177	18793339	1777	52,65,59	0,0,0	332,99,284	0,2,0	289	150	1	1	1.0,1.0,1.0	1.0,0.963,1.0	0.012
1778	ENSMUSG00000000028	Cdc45	chr16	-	18793177	18793339	18786929	18787068	18794761	18794860	1778	133134102	0,1,0	636317512	1,0,0	300	150	1	1	1.0,0.985,1.0	0.997,1.0,1.0	-0.004
1779	ENSMUSG00000000028	Cdc45	chr16	-	18805381	18805437	18801800	18801849	18807279	18807423	1779	75,57,55	0,0,0	648260466	2,0,0	206	150	1	1	1.0,1.0,1.0	0.996,1.0,1.0	0.001
1781	ENSMUSG00000000028	Cdc45	chr16	-	18808731	18808869	18807279	18807423	18810388	18810481	1781	115,70,94	0,0,0	784374731	32,15,21	288	150	1.02e-06	2.69e-05	1.0,1.0,1.0	0.927,0.929,0.948	0.065
1782	ENSMUSG00000000028	Cdc45	chr16	-	18811304	18811364	18810388	18810481	18811514	18811626	1782	30,21,33	0,0,0	443170352	2,0,0	210	150	1	1	1.0,1.0,1.0	0.994,1.0,1.0	0.002
1789	ENSMUSG00000000325	Arvcf	chr16	+	18405101	18405221	18404459	18404545	18405606	18406747	1789	0,2,2	0,0,2	0,0,2	0,0,0	270	150	1	1	NA,1.0,0.357	NA,NA,1.0	-0.322
1790	ENSMUSG00000013539	Tango2	chr16	-	18303682	18303836	18302685	18302790	18307969	18308040	1790	0,4,32	0,0,0	38,12,28	2,0,4	300	150	1	1	NA,1.0,1.0	0.905,1.0,0.778	0.106
1791	ENSMUSG00000013539	Tango2	chr16	-	18303682	18303855	18302685	18302790	18307969	18308040	1791	0,0,15	0,0,0	18,9,14	2,0,4	300	150	1	1	NA,NA,1.0	0.818,1.0,0.636	0.182
1794	ENSMUSG00000003526	Prodh	chr16	-	18073554	18073653	18072449	18072538	18076241	18076417	1794	0,0,43	0,0,1	1,0,0	0,0,0	249	150	1	1	NA,NA,0.963	1.0,NA,NA	-0.037
1796	ENSMUSG00000012114	Med15	chr16	-	17663376	17663496	17655677	17655805	17671544	17671673	1796	19,12,11	0,0,0	9,4,8	2,0,0	270	150	1	1	1.0,1.0,1.0	0.714,1.0,1.0	0.095
1797	ENSMUSG00000012114	Med15	chr16	-	17680548	17680761	17674404	17674658	17683158	17683188	1797	10,7,13	1,0,0	16,9,47	2,0,0	300	150	1	1	0.833,1.0,1.0	0.8,1.0,1.0	0.011
1798	ENSMUSG00000012114	Med15	chr16	-	17680548	17680761	17674404	17674658	17685452	17685504	1798	7,3,3	0,0,0	8,5,18	0,0,1	300	150	1	1	1.0,1.0,1.0	1.0,1.0,0.9	0.033
1799	ENSMUSG00000012114	Med15	chr16	-	17683158	17683188	17674404	17674658	17685452	17685504	1799	1,0,0	0,0,0	4,1,2	0,0,1	180	150	1	1	1.0,NA,NA	1.0,1.0,0.625	0.125
1800	ENSMUSG00000012114	Med15	chr16	-	17683158	17683188	17680548	17680761	17685452	17685504	1800	2,4,10	0,1,0	12,5,31	2,0,0	180	150	1	1	1.0,0.769,1.0	0.833,1.0,1.0	-0.021
1802	ENSMUSG00000041617	Ccdc74a	chr16	+	17648794	17648960	17648066	17648126	17650148	17650205	1802	2,3,2	4,6,11	0,0,4	3,3,0	300	150	0.584434	1	0.2,0.2,0.083	0.0,0.0,1.0	-0.172
1803	ENSMUSG00000041617	Ccdc74a	chr16	+	17649994	17650074	17648066	17648126	17650148	17650205	1803	10,18,23	4,6,11	3,7,8	3,3,0	230	150	0.479054	1	0.62,0.662,0.577	0.395,0.603,1.0	-0.046
1804	ENSMUSG00000041617	Ccdc74a	chr16	+	17649994	17650074	17648066	17648126	17650366	17650737	1804	13,18,27	13,15,8	3,5,10	9,3,10	230	150	0.15221	0.881121	0.395,0.439,0.688	0.179,0.521,0.395	0.142
1805	ENSMUSG00000041617	Ccdc74a	chr16	+	17650148	17650205	17648066	17648126	17650366	17650409	1805	15,16,17	13,15,8	10,8,11	9,3,10	207	150	0.970309	1	0.455,0.436,0.606	0.446,0.659,0.444	-0.017
1806	ENSMUSG00000041617	Ccdc74a	chr16	+	17650148	17650205	17649994	17650074	17650366	17650409	1806	20,24,19	8,12,17	8,11,11	1,4,2	207	150	0.023023	0.175825	0.644,0.592,0.447	0.853,0.666,0.799	-0.212
1809	ENSMUSG00000038965	Ube2l3	chr16	-	17176411	17176507	17157296	17160176	17201434	17201473	1809	4,1,16	0,0,0	482172395	5,0,7	246	150	0.352724	1	1.0,1.0,1.0	0.983,1.0,0.972	0.015
1810	ENSMUSG00000041774	Ydjc	chr16	+	17147796	17147974	17147597	17147697	17148155	17148580	1810	0,0,4	0,0,0	12,5,6	17,3,7	300	150	1	1	NA,NA,1.0	0.261,0.455,0.3	0.661
1811	ENSMUSG00000041774	Ydjc	chr16	+	17147796	17147974	17147597	17147697	17150800	17150973	1811	0,0,2	0,0,0	2,3,4	3,0,0	300	150	1	1	NA,NA,1.0	0.25,1.0,1.0	0.25
1814	ENSMUSG00000022771	Ppil2	chr16	-	17091174	17091292	17090101	17090158	17091855	17091889	1814	0,0,72	0,0,0	20,19,33	0,0,2	268	150	1	1	NA,NA,1.0	1.0,1.0,0.902	0.033
1815	ENSMUSG00000022771	Ppil2	chr16	-	17092214	17092304	17091855	17091889	17094882	17095043	1815	0,0,24	0,0,0	8,6,11	5,1,4	240	150	1	1	NA,NA,1.0	0.5,0.789,0.632	0.36
1816	ENSMUSG00000022771	Ppil2	chr16	-	17092684	17092791	17092214	17092304	17093010	17093086	1816	0,4,44	0,0,0	12,16,21	2,2,3	257	150	1	1	NA,1.0,1.0	0.778,0.824,0.803	0.198
1817	ENSMUSG00000022771	Ppil2	chr16	-	17093010	17093086	17092214	17092304	17094882	17095043	1817	2,1,26	0,0,0	6,8,6	2,0,2	226	150	0.0833222	0.529903	1.0,1.0,1.0	0.666,1.0,0.666	0.223
1818	ENSMUSG00000022771	Ppil2	chr16	-	17094882	17095043	17092846	17093086	17096004	17096080	1818	4,3,78	0,0,0	18,18,25	0,2,0	300	150	1	1	1.0,1.0,1.0	1.0,0.818,1.0	0.061
1819	ENSMUSG00000022771	Ppil2	chr16	-	17096704	17096794	17095760	17096080	17100255	17100307	1819	0,1,27	0,0,0	7,9,12	0,0,2	240	150	1	1	NA,1.0,1.0	1.0,1.0,0.789	0.07
1820	ENSMUSG00000022771	Ppil2	chr16	-	17097355	17097447	17096703	17096794	17100255	17100307	1820	7,5,58	0,0,0	39,8,30	0,0,2	242	150	1	1	1.0,1.0,1.0	1.0,1.0,0.903	0.032
1821	ENSMUSG00000022771	Ppil2	chr16	-	17103575	17103627	17100255	17100307	17105992	17106055	1821	10,2,49	0,0,0	22,7,15	0,0,2	202	150	1	1	1.0,1.0,1.0	1.0,1.0,0.848	0.051
1822	ENSMUSG00000022771	Ppil2	chr16	-	17109644	17109694	17107178	17107224	17111142	17111215	1822	6,0,26	0,0,0	13,4,11	0,0,2	200	150	1	1	1.0,NA,1.0	1.0,1.0,0.805	0.065
1823	ENSMUSG00000022771	Ppil2	chr16	-	17109961	17110203	17109644	17109694	17111142	17111236	1823	0,0,0	2,0,8	0,0,4	15,3,14	300	150	1	1	0.0,NA,0.0	0.0,0.0,0.125	-0.042
1825	ENSMUSG00000022789	Dnm1l	chr16	-	16316333	16316443	16314263	16314423	16316601	16316778	1825	41,25,75	0,0,0	46,24,43	1,0,0	260	150	1	1	1.0,1.0,1.0	0.964,1.0,1.0	0.012
1826	ENSMUSG00000022789	Dnm1l	chr16	-	16318444	16318477	16316601	16316778	16319451	16319508	1826	17,14,20	0,0,0	9,6,12	3,0,0	183	150	0.570741	1	1.0,1.0,1.0	0.711,1.0,1.0	0.096
1827	ENSMUSG00000022789	Dnm1l	chr16	-	16333828	16333949	16332000	16332132	16336852	16337015	1827	42,24,47	0,0,0	18,24,42	1,0,0	271	150	1	1	1.0,1.0,1.0	0.909,1.0,1.0	0.03
1828	ENSMUSG00000022789	Dnm1l	chr16	-	16341421	16341468	16340995	16341067	16345997	16346145	1828	10,17,18	0,0,0	15,10,15	0,1,0	197	150	1	1	1.0,1.0,1.0	1.0,0.884,1.0	0.039
1829	ENSMUSG00000022789	Dnm1l	chr16	-	16342696	16342735	16341421	16341468	16345997	16346145	1829	0,1,0	10,16,17	0,0,0	9,7,11	189	150	1	1	0.0,0.047,0.0	0.0,0.0,0.0	0.016
1830	ENSMUSG00000041974	Spidr	chr16	-	15897223	15897317	15889226	15889785	15902908	15903055	1830	42,27,29	2,0,0	4,5,6	0,0,0	244	150	1	1	0.928,1.0,1.0	1.0,1.0,1.0	-0.024
1831	ENSMUSG00000041974	Spidr	chr16	-	16048003	16048104	16037489	16037709	16053265	16053516	1831	20,34,14	2,0,0	6,0,9	0,1,2	251	150	0.360638	1	0.857,1.0,1.0	1.0,0.0,0.729	0.376
1832	ENSMUSG00000022677	Fopnl	chr16	-	14304453	14304564	14299243	14300209	14311046	14311131	1832	22,14,38	0,0,0	19,13,27	0,0,2	261	150	1	1	1.0,1.0,1.0	1.0,1.0,0.886	0.038
1833	ENSMUSG00000022677	Fopnl	chr16	-	14304453	14304587	14299243	14300209	14311046	14311131	1833	56,45,90	0,0,0	53,23,40	0,0,2	284	150	1	1	1.0,1.0,1.0	1.0,1.0,0.914	0.029
1834	ENSMUSG00000022677	Fopnl	chr16	-	14304453	14304587	14299243	14300209	14317293	14317375	1834	26,17,52	0,0,0	30,18,33	2,0,0	284	150	1	1	1.0,1.0,1.0	0.888,1.0,1.0	0.037
1835	ENSMUSG00000022677	Fopnl	chr16	-	14311046	14311131	14299243	14300209	14313815	14314013	1835	5,8,14	0,0,0	3,5,4	0,0,5	235	150	0.0304443	0.222407	1.0,1.0,1.0	1.0,1.0,0.338	0.221
1836	ENSMUSG00000022677	Fopnl	chr16	-	14313815	14314013	14299243	14300209	14317293	14317347	1836	5,7,3	0,0,0	7,4,9	2,0,0	300	150	1	1	1.0,1.0,1.0	0.636,1.0,1.0	0.121
1837	ENSMUSG00000022678	Nde1	chr16	+	14175290	14175439	14170337	14170491	14183475	14183612	1837	15,14,20	1,0,0	38,15,29	0,0,1	299	150	1	1	0.883,1.0,1.0	1.0,1.0,0.936	-0.018
1838	ENSMUSG00000060657	Marf1	chr16	-	14140182	14140372	14138342	14138521	14141642	14141801	1838	5,2,0	0,0,0	26,15,29	0,2,0	300	150	1	1	1.0,1.0,NA	1.0,0.789,1.0	0.07
1839	ENSMUSG00000060657	Marf1	chr16	-	14153831	14154031	14152025	14152712	14159143	14159274	1839	13,14,24	2,0,0	42,15,67	0,0,0	300	150	1	1	0.765,1.0,1.0	1.0,1.0,1.0	-0.078
1842	ENSMUSG00000022680	Pdxdc1	chr16	-	13836385	13836615	13833147	13834846	13837042	13837081	1842	8,9,50	0,1,2	12,27,31	7,4,0	300	150	0.00677149	0.0616125	1.0,0.818,0.926	0.462,0.771,1.0	0.17
1843	ENSMUSG00000022680	Pdxdc1	chr16	-	13845334	13845423	13843770	13843876	13847725	13847789	1843	11,1,31	0,0,0	15,11,12	0,0,2	239	150	1	1	1.0,1.0,1.0	1.0,1.0,0.79	0.07
1844	ENSMUSG00000022680	Pdxdc1	chr16	-	13859109	13859158	13858856	13858958	13859953	13860038	1844	7,4,14	0,0,0	12,12,29	0,1,0	199	150	1	1	1.0,1.0,1.0	1.0,0.9,1.0	0.033
1847	ENSMUSG00000022681	Ntan1	chr16	+	13826882	13826985	13819250	13819436	13827059	13827125	1847	3,13,12	0,2,9	7,6,19	5,5,10	253	150	0.159572	0.916131	1.0,0.794,0.442	0.454,0.416,0.53	0.279
1848	ENSMUSG00000022681	Ntan1	chr16	+	13826882	13827125	13819343	13819436	13827387	13827493	1848	3,9,14	2,0,4	33,13,61	0,0,0	300	150	0.000719546	0.0085574	0.429,1.0,0.636	1.0,1.0,1.0	-0.312
1849	ENSMUSG00000022681	Ntan1	chr16	+	13827059	13827125	13819298	13819436	13827387	13827496	1849	2,10,19	2,0,4	31,15,54	0,0,0	216	150	0.0045644	0.0434479	0.41,1.0,0.767	1.0,1.0,1.0	-0.274
1850	ENSMUSG00000022681	Ntan1	chr16	+	13831117	13831171	13829004	13829078	13831606	13831660	1850	26,28,53	0,0,0	43,34,76	0,0,2	204	150	1	1	1.0,1.0,1.0	1.0,1.0,0.965	0.012
1852	ENSMUSG00000022681	Ntan1	chr16	+	13834680	13834794	13832336	13832434	13835134	13835448	1852	40,48,66	4,2,5	43,27,112	3,0,1	264	150	0.00865336	0.0765932	0.85,0.932,0.882	0.891,1.0,0.985	-0.071
1853	ENSMUSG00000022682	Rrn3	chr16	+	13790620	13790684	13789532	13789592	13791919	13791989	1853	2,1,9	0,0,0	96,43,120	0,0,2	214	150	1	1	1.0,1.0,1.0	1.0,1.0,0.977	0.008
1856	ENSMUSG00000022685	Parn	chr16	-	13640252	13640330	13631529	13631573	13647242	13647299	1856	9,0,19	0,0,0	5,0,8	0,1,0	228	150	1	1	1.0,NA,1.0	1.0,0.0,1.0	0.333
1857	ENSMUSG00000022685	Parn	chr16	-	13652644	13652710	13651797	13651836	13654448	13654593	1857	17,1,15	0,1,0	10,0,0	0,2,0	216	150	1	1	1.0,0.41,1.0	1.0,0.0,NA	0.303
1859	ENSMUSG00000071669	Snx29	chr16	+	11395218	11395399	11367676	11367801	11399764	11399835	1859	4,0,2	0,0,0	25,13,18	8,6,9	300	150	1	1	1.0,NA,1.0	0.61,0.52,0.5	0.457
1860	ENSMUSG00000062203	Gspt1	chr16	-	11222584	11222753	11219291	11220879	11223211	11223301	1860	61,77,115	0,0,0	141,73,76	0,2,0	300	150	1	1	1.0,1.0,1.0	1.0,0.948,1.0	0.017
1862	ENSMUSG00000005846	Rsl1d1	chr16	-	11196273	11196396	11194459	11194711	11196472	11196566	1862	11409281054	0,0,0	744444632	0,1,0	273	150	1	1	1.0,1.0,1.0	1.0,0.996,1.0	0.001
1863	ENSMUSG00000005846	Rsl1d1	chr16	-	11196472	11196566	11196273	11196396	11201294	11201430	1863	458351408	0,0,0	348182259	2,0,0	244	150	1	1	1.0,1.0,1.0	0.991,1.0,1.0	0.003
1864	ENSMUSG00000005846	Rsl1d1	chr16	-	11199384	11199486	11196443	11196566	11201294	11201430	1864	443329396	0,1,0	450182381	0,0,0	252	150	1	1	1.0,0.995,1.0	1.0,1.0,1.0	-0.002
1865	ENSMUSG00000005846	Rsl1d1	chr16	-	11199570	11199719	11199384	11199486	11201294	11201430	1865	139112501395	0,5,0	12876521068	22,7,9	299	150	8.21e-05	0.00131416	1.0,0.992,1.0	0.967,0.979,0.983	0.021
1866	ENSMUSG00000005846	Rsl1d1	chr16	-	11201294	11201430	11196443	11196566	11202317	11202457	1866	384348474	0,2,0	433207380	0,0,2	286	150	1	1	1.0,0.989,1.0	1.0,1.0,0.99	0
1867	ENSMUSG00000005846	Rsl1d1	chr16	-	11202317	11202457	11201294	11201430	11203150	11203264	1867	617540749	0,0,0	761340691	10,5,8	290	150	0.00431266	0.0413215	1.0,1.0,1.0	0.975,0.972,0.978	0.025
1878	ENSMUSG00000022503	Nubp1	chr16	+	10421226	10421337	10419652	10421128	10421576	10421672	1878	0,0,13	0,0,0	4,0,7	0,0,2	261	150	1	1	NA,NA,1.0	1.0,NA,0.668	0.166
1880	ENSMUSG00000022505	Emp2	chr16	-	10292261	10292424	10288054	10288160	10313811	10313968	1880	142117135	0,2,0	0,2,3	0,0,0	300	150	1	1	1.0,0.967,1.0	NA,1.0,1.0	-0.011
1881	ENSMUSG00000039200	Atf7ip2	chr16	+	10201299	10201454	10192711	10193025	10204603	10204722	1881	8,2,5	0,0,0	459262391	16,2,0	300	150	0.0184337	0.145995	1.0,1.0,1.0	0.935,0.985,1.0	0.027
1883	ENSMUSG00000039200	Atf7ip2	chr16	+	10209133	10209268	10204603	10204722	10211004	10211103	1883	16,5,21	0,0,0	628370547	23,16,15	285	150	0.000439348	0.00564215	1.0,1.0,1.0	0.935,0.924,0.95	0.064
1884	ENSMUSG00000039200	Atf7ip2	chr16	+	10234317	10234391	10212652	10212764	10236157	10236219	1884	1,0,11	0,0,0	48,40,70	3,4,0	224	150	1	1	1.0,NA,1.0	0.915,0.87,1.0	0.072
1885	ENSMUSG00000039200	Atf7ip2	chr16	+	10234317	10234391	10212652	10212813	10236157	10236219	1885	3,4,25	0,0,0	144107182	68,20,26	224	150	9.06e-08	2.97e-06	1.0,1.0,1.0	0.586,0.782,0.824	0.269
1887	ENSMUSG00000039200	Atf7ip2	chr16	+	10237165	10237232	10236157	10236219	10240560	10240646	1887	1,0,16	0,0,0	195,84,226	17,7,11	217	150	1	1	1.0,NA,1.0	0.888,0.892,0.934	0.095
1888	ENSMUSG00000057880	Abat	chr16	+	8611126	8611294	8608855	8608993	8613982	8614129	1888	0,0,1	0,0,0	2,0,0	0,2,0	300	150	1	1	NA,NA,1.0	1.0,0.0,NA	0.5
1890	ENSMUSG00000039345	Mettl22	chr16	+	8477966	8478329	8473830	8473966	8482126	8482167	1890	4,5,8	0,1,0	4,3,6	0,0,0	300	150	1	1	1.0,0.714,1.0	1.0,1.0,1.0	-0.095
1893	ENSMUSG00000039427	Alg1	chr16	+	5240143	5240182	5239905	5240027	5240458	5240518	1893	3,7,30	0,0,1	0,1,3	0,0,0	189	150	1	1	1.0,1.0,0.96	NA,1.0,1.0	-0.013
1894	ENSMUSG00000039473	Ubn1	chr16	+	5053727	5053841	5050067	5050781	5055076	5055364	1894	1,10,5	4,9,1	15,3,8	11,2,2	264	150	0.431835	1	0.124,0.387,0.74	0.437,0.46,0.694	-0.113
1895	ENSMUSG00000039473	Ubn1	chr16	+	5064347	5064786	5063672	5063776	5070648	5070719	1895	17,2,13	0,0,0	18,14,8	2,0,0	300	150	1	1	1.0,1.0,1.0	0.818,1.0,1.0	0.061
1896	ENSMUSG00000039473	Ubn1	chr16	+	5081893	5081983	5081417	5081661	5084055	5086285	1896	3,0,0	7,5,3	14,6,31	8,0,7	240	150	2.91e-07	8.55e-06	0.211,0.0,0.0	0.522,1.0,0.735	-0.682
1898	ENSMUSG00000022536	Glyr1	chr16	-	5018839	5019019	5018399	5018524	5019286	5019449	1898	0,6,19	0,0,0	36,11,18	7,0,0	300	150	1	1	NA,1.0,1.0	0.72,1.0,1.0	0.093
1899	ENSMUSG00000022536	Glyr1	chr16	-	5020266	5020368	5019286	5019449	5021337	5021430	1899	0,4,33	0,0,0	27,10,18	4,1,0	252	150	1	1	NA,1.0,1.0	0.801,0.856,1.0	0.114
1900	ENSMUSG00000022536	Glyr1	chr16	-	5036235	5036475	5031886	5031973	5036918	5037057	1900	17,36,26	1,0,1	36,16,15	0,0,0	300	150	1	1	0.895,1.0,0.929	1.0,1.0,1.0	-0.059
1902	ENSMUSG00000022515	Anks3	chr16	-	4943078	4943251	4942692	4942778	4943558	4943700	1902	0,0,8	0,0,0	1,5,1	0,1,0	300	150	1	1	NA,NA,1.0	1.0,0.714,1.0	0.095
1903	ENSMUSG00000022515	Anks3	chr16	-	4947648	4947758	4947264	4947432	4948225	4948363	1903	0,0,2	0,0,0	1,2,6	1,0,0	260	150	1	1	NA,NA,1.0	0.366,1.0,1.0	0.211
1904	ENSMUSG00000022515	Anks3	chr16	-	4948225	4948363	4947264	4947432	4950612	4950768	1904	0,0,4	0,0,0	4,1,11	0,0,1	288	150	1	1	NA,NA,1.0	1.0,1.0,0.851	0.05
1905	ENSMUSG00000022515	Anks3	chr16	-	4950612	4950768	4948225	4948363	4953818	4953954	1905	0,0,5	0,0,0	5,3,24	2,1,0	300	150	1	1	NA,NA,1.0	0.556,0.6,1.0	0.281
1906	ENSMUSG00000022515	Anks3	chr16	-	4957967	4958166	4957640	4957762	4960396	4960568	1906	0,0,2	0,0,0	6,5,4	0,1,2	300	150	1	1	NA,NA,1.0	1.0,0.714,0.5	0.262
1908	ENSMUSG00000022518	4930562C15Rik	chr16	+	4864219	4864391	4863102	4863195	4864573	4864667	1908	6,1,155	0,0,1	3,0,7	0,0,0	300	150	1	1	1.0,1.0,0.987	1.0,NA,1.0	-0.004
1911	ENSMUSG00000004070	Hmox2	chr16	+	4762558	4762677	4726362	4726471	4763728	4763846	1911	0,5,70	0,0,0	276,87,238	2,2,0	269	150	1	1	NA,1.0,1.0	0.987,0.96,1.0	0.018
1912	ENSMUSG00000004070	Hmox2	chr16	+	4763728	4763846	4726362	4726471	4764605	4764684	1912	3,1,52	0,0,0	186,80,188	2,2,3	268	150	0.5241	1	1.0,1.0,1.0	0.981,0.957,0.972	0.03
1913	ENSMUSG00000004070	Hmox2	chr16	+	4765762	4765889	4764605	4765097	4765977	4766245	1913	5,8,255	0,0,0	546194448	0,1,0	277	150	1	1	1.0,1.0,1.0	1.0,0.991,1.0	0.003
1914	ENSMUSG00000004069	Dnaja3	chr16	+	4696388	4696536	4694363	4694516	4697250	4697315	1914	5,9,80	0,0,0	23,14,48	1,0,0	298	150	1	1	1.0,1.0,1.0	0.92,1.0,1.0	0.027
1915	ENSMUSG00000004069	Dnaja3	chr16	+	4699748	4699877	4697250	4697315	4701168	4701284	1915	6,3,60	0,0,0	32,28,52	1,0,0	279	150	1	1	1.0,1.0,1.0	0.945,1.0,1.0	0.018
1916	ENSMUSG00000004069	Dnaja3	chr16	+	4705843	4705960	4702210	4702308	4706567	4707695	1916	0,1,20	7,3,37	14,7,14	22,9,23	267	150	0.14416	0.841173	0.0,0.158,0.233	0.263,0.304,0.255	-0.144
1924	ENSMUSG00000060992	Copz1	chr15	+	103294721	103294777	103291328	103291420	103296532	103296610	1924	8,6,249	0,0,0	136,60,113	17,4,2	206	150	1.97e-07	6.04e-06	1.0,1.0,1.0	0.853,0.916,0.976	0.085
1925	ENSMUSG00000060992	Copz1	chr15	+	103296733	103296785	103296532	103296610	103297886	103297925	1925	4,6,240	0,0,0	125,63,125	0,1,0	202	150	1	1	1.0,1.0,1.0	1.0,0.979,1.0	0.007
1926	ENSMUSG00000046434	Hnrnpa1	chr15	+	103242379	103242472	103242205	103242298	103242643	103242718	1926	355314278	0,0,0	150110981320	0,7,0	243	150	1	1	1.0,1.0,1.0	1.0,0.99,1.0	0.003
1927	ENSMUSG00000046434	Hnrnpa1	chr15	+	103242379	103242472	103242205	103242298	103243624	103243780	1927	140151122	4,3,2	551427599	0,0,0	243	150	0.080026	0.512503	0.956,0.969,0.974	1.0,1.0,1.0	-0.034
1928	ENSMUSG00000046434	Hnrnpa1	chr15	+	103242643	103242718	103242205	103242298	103243624	103243780	1928	101,107,92	4,3,2	508354488	0,0,0	225	150	0.0277968	0.206571	0.944,0.96,0.968	1.0,1.0,1.0	-0.043
1929	ENSMUSG00000046434	Hnrnpa1	chr15	+	103242643	103242718	103242379	103242472	103243624	103243780	1929	312273247	0,2,0	145410151219	0,0,1	225	150	1	1	1.0,0.989,1.0	1.0,1.0,0.999	-0.003
1930	ENSMUSG00000046434	Hnrnpa1	chr15	+	103242921	103243080	103242643	103242718	103243624	103243780	1930	12,2,18	178164155	43,23,26	696534620	300	150	0.453946	1	0.033,0.006,0.055	0.03,0.021,0.021	0.007
1931	ENSMUSG00000046434	Hnrnpa1	chr15	+	103242921	103243080	103242643	103242718	103243958	103244028	1931	7,2,9	0,2,0	16,14,10	11,10,13	300	150	0.000246148	0.00344842	1.0,0.333,1.0	0.421,0.412,0.278	0.407
1932	ENSMUSG00000046434	Hnrnpa1	chr15	+	103243624	103243780	103242643	103242718	103243958	103244028	1932	377380321	0,2,0	13769661290	11,10,13	300	150	0.0226256	0.173605	1.0,0.99,1.0	0.984,0.98,0.98	0.015
1933	ENSMUSG00000046434	Hnrnpa1	chr15	+	103243624	103243780	103242921	103243080	103243958	103244028	1933	204216181	0,0,0	708441686	1,0,0	300	150	1	1	1.0,1.0,1.0	0.997,1.0,1.0	0.001
1935	ENSMUSG00000009575	Cbx5	chr15	-	103215021	103215121	103213071	103213254	103239732	103239816	1935	0,2,5	8,5,3	4,0,10	4,2,5	250	150	0.214711	1	0.0,0.194,0.5	0.375,0.0,0.545	-0.075
1937	ENSMUSG00000009575	Cbx5	chr15	-	103215021	103215125	103213081	103213254	103239732	103239816	1937	0,0,5	8,5,3	6,0,11	4,2,5	254	150	0.024209	0.183352	0.0,0.0,0.496	0.47,0.0,0.565	-0.18
1940	ENSMUSG00000023050	Map3k12	chr15	-	102501100	102501725	102500851	102500922	102501833	102501971	1940	0,1,12	0,0,0	2,0,8	0,2,0	300	150	1	1	NA,1.0,1.0	1.0,0.0,1.0	0.333
1941	ENSMUSG00000023050	Map3k12	chr15	-	102508327	102508463	102505431	102505568	102509289	102509378	1941	0,0,0	0,0,1	0,0,2	0,0,0	286	150	1	1	NA,NA,0.0	NA,NA,1.0	-1
1945	ENSMUSG00000056851	Pcbp2	chr15	+	102485947	102486040	102484165	102484240	102487087	102487129	1945	133128108	46,40,25	33,21,27	64,20,19	243	150	1.81e-07	5.62e-06	0.641,0.664,0.727	0.241,0.393,0.467	0.31
1946	ENSMUSG00000056851	Pcbp2	chr15	+	102485947	102486040	102484165	102484240	102488204	102488277	1946	49,41,36	2,2,0	17,10,14	0,0,0	243	150	0.622433	1	0.938,0.927,1.0	1.0,1.0,1.0	-0.045
1947	ENSMUSG00000056851	Pcbp2	chr15	+	102487087	102487129	102484165	102484240	102488204	102488277	1947	94,108,77	2,2,0	90,32,29	0,0,0	192	150	0.973577	1	0.973,0.977,1.0	1.0,1.0,1.0	-0.017
1948	ENSMUSG00000056851	Pcbp2	chr15	+	102487087	102487129	102485947	102486040	102488204	102488277	1948	135157127	3,3,0	42,23,25	0,0,1	192	150	0.592118	1	0.972,0.976,1.0	1.0,1.0,0.951	-0.001
1949	ENSMUSG00000056851	Pcbp2	chr15	+	102488775	102488814	102488204	102488277	102489751	102489807	1949	216234168	4,1,2	38,17,27	9,1,6	189	150	5.53e-09	2.45e-07	0.977,0.995,0.985	0.77,0.931,0.781	0.158
1950	ENSMUSG00000023048	Prr13	chr15	+	102459463	102459581	102459174	102459255	102460107	102460146	1950	2,6,4	0,2,9	123,32,115	34,12,45	268	150	0.639054	1	1.0,0.627,0.199	0.669,0.599,0.589	-0.01
1957	ENSMUSG00000001280	Sp1	chr15	+	102429956	102430156	102425630	102425796	102430724	102432679	1957	4,0,0	0,0,0	33,41,42	0,2,0	300	150	1	1	1.0,NA,NA	1.0,0.911,1.0	0.03
1958	ENSMUSG00000036678	Aaas	chr15	-	102338640	102338725	102338246	102338505	102338816	102338898	1958	73,71,233	0,2,2	63,45,83	0,4,8	235	150	0.000468729	0.00595608	1.0,0.958,0.987	1.0,0.878,0.869	0.066
1959	ENSMUSG00000036678	Aaas	chr15	-	102339324	102339418	102339185	102339253	102339530	102339621	1959	27,31,148	0,0,0	47,27,37	0,0,4	244	150	0.657464	1	1.0,1.0,1.0	1.0,1.0,0.85	0.05
1960	ENSMUSG00000036678	Aaas	chr15	-	102346677	102346769	102346486	102346533	102347035	102347091	1960	21,15,76	0,1,0	16,14,20	4,1,6	242	150	1.17e-06	3.06e-05	1.0,0.903,1.0	0.713,0.897,0.674	0.206
1961	ENSMUSG00000001289	Pfdn5	chr15	+	102326432	102326535	102326115	102326260	102326817	102326849	1961	94,70,559	0,0,1	415171304	0,0,2	253	150	1	1	1.0,1.0,0.997	1.0,1.0,0.989	0.003
1962	ENSMUSG00000001289	Pfdn5	chr15	+	102326432	102326535	102326115	102326260	102328521	102328596	1962	32,12,114	0,0,0	167,44,112	1,0,2	253	150	1	1	1.0,1.0,1.0	0.99,1.0,0.971	0.013
1963	ENSMUSG00000001289	Pfdn5	chr15	+	102326432	102326849	102326167	102326260	102328521	102328596	1963	45,21,248	0,0,0	215,84,162	1,0,2	300	150	1	1	1.0,1.0,1.0	0.991,1.0,0.976	0.011
1964	ENSMUSG00000001289	Pfdn5	chr15	+	102326817	102326849	102326147	102326260	102328521	102328596	1964	13,5,116	0,0,0	57,38,64	1,0,2	182	150	1	1	1.0,1.0,1.0	0.979,1.0,0.963	0.019
1965	ENSMUSG00000001289	Pfdn5	chr15	+	102326817	102326849	102326409	102326535	102328521	102328596	1965	79,65,586	3,0,5	354179281	40,7,18	182	150	6.61e-11	4.32e-09	0.956,1.0,0.99	0.879,0.955,0.928	0.061
1966	ENSMUSG00000058290	Espl1	chr15	+	102313182	102313339	102312935	102313064	102313986	102314096	1966	4,0,0	0,0,0	4,0,2	4,0,0	300	150	1	1	1.0,NA,NA	0.333,NA,1.0	0.334
1969	ENSMUSG00000046897	Zfp740	chr15	+	102208752	102208876	102208235	102208361	102209154	102209273	1969	0,0,2	0,0,0	0,0,2	0,0,2	274	150	1	1	NA,NA,1.0	NA,NA,0.354	0.646
1973	ENSMUSG00000023033	Scn8a	chr15	+	100959339	100959431	100957460	100957589	100959694	100959788	1973	11,0,73	0,0,1	2,0,2	0,0,0	242	150	1	1	1.0,NA,0.978	1.0,NA,1.0	-0.011
1977	ENSMUSG00000023030	Slc11a2	chr15	-	100401551	100401671	100401267	100401417	100402297	100402384	1977	4,3,67	0,0,0	19,25,18	3,2,1	270	150	0.00337002	0.0337002	1.0,1.0,1.0	0.779,0.874,0.909	0.146
1978	ENSMUSG00000023030	Slc11a2	chr15	-	100403180	100403339	100402297	100402384	100403807	100403963	1978	6,6,60	0,0,0	41,30,38	2,0,0	300	150	1	1	1.0,1.0,1.0	0.911,1.0,1.0	0.03
1980	ENSMUSG00000023027	Atf1	chr15	+	100232732	100232831	100227818	100228082	100245244	100245345	1980	34,19,40	2,2,0	164116219	1,0,0	249	150	0.616799	1	0.911,0.851,1.0	0.99,1.0,1.0	-0.076
1981	ENSMUSG00000023027	Atf1	chr15	+	100245231	100245345	100232732	100232831	100252068	100252199	1981	20,27,29	0,0,0	232169266	8,3,8	264	150	0.00155948	0.0169871	1.0,1.0,1.0	0.943,0.97,0.95	0.046
1983	ENSMUSG00000023027	Atf1	chr15	+	100245244	100245345	100232732	100232831	100252068	100252094	1983	34,39,58	0,0,0	415302497	8,3,8	251	150	0.0271761	0.203196	1.0,1.0,1.0	0.969,0.984,0.974	0.024
1986	ENSMUSG00000023027	Atf1	chr15	+	100252068	100252199	100245231	100245345	100254093	100254273	1986	70,61,63	0,0,0	579441715	0,0,4	281	150	1	1	1.0,1.0,1.0	1.0,1.0,0.99	0.003
1987	ENSMUSG00000023027	Atf1	chr15	+	100254353	100254513	100254093	100254273	100259814	100260080	1987	88,82,77	0,0,0	584384705	1,1,2	300	150	1	1	1.0,1.0,1.0	0.997,0.995,0.994	0.005
1988	ENSMUSG00000023021	Cers5	chr15	-	99737546	99737653	99734880	99736436	99738664	99738730	1988	3,11,11	82101102	0,1,2	94,38,101	257	150	3.99e-05	0.00069703	0.021,0.06,0.059	0.0,0.015,0.011	0.038
1989	ENSMUSG00000023021	Cers5	chr15	-	99739601	99739730	99739405	99739512	99740943	99741036	1989	191161137	0,0,0	147,68,119	1,2,2	279	150	0.504681	1	1.0,1.0,1.0	0.988,0.948,0.97	0.031
1990	ENSMUSG00000023021	Cers5	chr15	-	99739601	99739730	99739405	99739512	99745888	99745946	1990	93,86,64	0,0,0	84,34,61	4,0,0	279	150	0.49622	1	1.0,1.0,1.0	0.919,1.0,1.0	0.027
1991	ENSMUSG00000023021	Cers5	chr15	-	99740943	99741036	99739601	99739730	99741608	99741659	1991	155117105	0,0,0	118,51,126	4,2,0	243	150	0.588685	1	1.0,1.0,1.0	0.948,0.94,1.0	0.037
1992	ENSMUSG00000023021	Cers5	chr15	-	99741608	99741659	99739601	99739730	99745888	99745946	1992	20,11,19	0,0,0	37,12,39	3,1,0	201	150	0.770899	1	1.0,1.0,1.0	0.902,0.9,1.0	0.066
1995	ENSMUSG00000024193	Phf1	chr17	+	26934630	26934726	26934453	26934535	26935053	26935154	1995	28,37,36	0,1,0	23,7,29	0,0,0	246	150	1	1	1.0,0.958,1.0	1.0,1.0,1.0	-0.014
1996	ENSMUSG00000024193	Phf1	chr17	+	26936511	26936680	26936286	26936391	26936770	26936865	1996	94115100	1,0,0	25,39,45	0,0,0	300	150	1	1	0.979,1.0,1.0	1.0,1.0,1.0	-0.007
1997	ENSMUSG00000023008	Fmnl3	chr15	-	99318917	99319017	99317224	99318372	99319130	99319254	1997	11,1,13	0,0,3	28,22,31	5,1,8	250	150	0.0359776	0.256808	1.0,1.0,0.722	0.771,0.93,0.699	0.107
2001	ENSMUSG00000037570	Mcrs1	chr15	-	99248450	99248560	99247278	99247387	99248701	99248860	2001	17,22,89	0,0,0	95,51,73	0,2,0	260	150	1	1	1.0,1.0,1.0	1.0,0.936,1.0	0.021
2002	ENSMUSG00000037570	Mcrs1	chr15	-	99249367	99249506	99248701	99248860	99251861	99251961	2002	13,6,37	0,0,0	25,10,19	4,2,11	289	150	9.04e-09	3.8e-07	1.0,1.0,1.0	0.764,0.722,0.473	0.347
2003	ENSMUSG00000037570	Mcrs1	chr15	-	99249875	99250014	99249367	99249506	99251861	99251961	2003	6,10,40	0,0,0	55,25,50	0,1,0	289	150	1	1	1.0,1.0,1.0	1.0,0.928,1.0	0.024
2004	ENSMUSG00000037570	Mcrs1	chr15	-	99250462	99250582	99249875	99250014	99251861	99251961	2004	14,11,45	0,0,0	19,12,22	14,5,15	270	150	7.55e-15	8.63e-13	1.0,1.0,1.0	0.43,0.571,0.449	0.517
2005	ENSMUSG00000036748	Cuedc2	chr19	-	46331289	46331466	46331051	46331113	46331545	46331673	2005	0,0,6	0,0,0	23,12,16	4,0,0	300	150	1	1	NA,NA,1.0	0.742,1.0,1.0	0.086
2008	ENSMUSG00000023755	Rhebl1	chr15	-	98878452	98878534	98877777	98878297	98879007	98879055	2008	67,36,67	0,0,0	282178250	0,4,5	232	150	0.649938	1	1.0,1.0,1.0	1.0,0.966,0.97	0.021
2009	ENSMUSG00000023755	Rhebl1	chr15	-	98878452	98878534	98877777	98878297	98879258	98879315	2009	33,17,37	0,0,0	181103151	0,0,5	232	150	0.674907	1	1.0,1.0,1.0	1.0,1.0,0.951	0.016
2010	ENSMUSG00000023755	Rhebl1	chr15	-	98879007	98879055	98877777	98878297	98879258	98879315	2010	7,5,3	0,0,0	40,32,66	0,0,5	198	150	0.408891	1	1.0,1.0,1.0	1.0,1.0,0.909	0.03
2011	ENSMUSG00000023755	Rhebl1	chr15	-	98879007	98879055	98878452	98878534	98879258	98879315	2011	43,24,33	0,0,0	143103161	2,2,1	198	150	0.872077	1	1.0,1.0,1.0	0.982,0.975,0.992	0.017
2015	ENSMUSG00000003354	Ccdc65	chr15	+	98717423	98717593	98709054	98709222	98718711	98718850	2015	7,2,3	0,2,0	8,5,0	2,0,0	300	150	1	1	1.0,0.333,1.0	0.667,1.0,NA	-0.056
2016	ENSMUSG00000011960	Ccnt1	chr15	-	98546523	98546594	98538688	98544608	98551913	98551976	2016	6,4,4	0,0,0	38,10,31	2,0,0	221	150	1	1	1.0,1.0,1.0	0.928,1.0,1.0	0.024
2017	ENSMUSG00000011960	Ccnt1	chr15	-	98546744	98546908	98546523	98546594	98548665	98548711	2017	10,9,28	0,0,0	84,35,59	16,7,32	300	150	2.54e-09	1.2e-07	1.0,1.0,1.0	0.724,0.714,0.48	0.361
2018	ENSMUSG00000011960	Ccnt1	chr15	-	98548665	98548711	98546523	98546594	98551913	98551976	2018	0,0,2	0,0,0	41,23,56	1,0,0	196	150	1	1	NA,NA,1.0	0.969,1.0,1.0	0.01
2019	ENSMUSG00000011960	Ccnt1	chr15	-	98554600	98554661	98551913	98551976	98565046	98565128	2019	0,0,2	0,0,0	47,14,40	2,0,0	211	150	1	1	NA,NA,1.0	0.944,1.0,1.0	0.019
2020	ENSMUSG00000011960	Ccnt1	chr15	-	98560196	98560325	98554600	98554661	98565046	98565128	2020	12,10,21	0,0,0	245155215	2,0,0	279	150	1	1	1.0,1.0,1.0	0.985,1.0,1.0	0.005
2022	ENSMUSG00000052369	Tmem106c	chr15	+	97968076	97968126	97967186	97967327	97968608	97968662	2022	5,2,96	0,0,2	14,4,17	0,0,0	200	150	1	1	1.0,1.0,0.973	1.0,1.0,1.0	-0.009
2031	ENSMUSG00000022466	Rpap3	chr15	-	97693213	97693284	97691181	97691310	97694103	97694225	2031	29,29,23	0,0,0	32,24,30	7,1,2	221	150	2.33e-05	0.000430913	1.0,1.0,1.0	0.756,0.942,0.911	0.13
2032	ENSMUSG00000022466	Rpap3	chr15	-	97703201	97703369	97701067	97701211	97705749	97705822	2032	72,64,57	0,0,0	70,31,35	0,1,0	300	150	1	1	1.0,1.0,1.0	1.0,0.939,1.0	0.02
2033	ENSMUSG00000033228	Scaf11	chr15	-	96415776	96415947	96415031	96415151	96416848	96417189	2033	3,9,8	0,0,0	25,6,10	0,1,0	300	150	1	1	1.0,1.0,1.0	1.0,0.75,1.0	0.083
2034	ENSMUSG00000033228	Scaf11	chr15	-	96434919	96434997	96432323	96432424	96443944	96444102	2034	49,41,16	0,0,0	16,11,24	11,0,0	228	150	0.00104487	0.0119694	1.0,1.0,1.0	0.489,1.0,1.0	0.17
2038	ENSMUSG00000036167	Pphln1	chr15	+	93420283	93420490	93410691	93410783	93424013	93424075	2038	10,21,84	14,5,25	261,95,199	57,33,62	300	150	0.246446	1	0.263,0.677,0.627	0.696,0.59,0.616	-0.112
2039	ENSMUSG00000036167	Pphln1	chr15	+	93420283	93420490	93410691	93410783	93441500	93441712	2039	5,0,30	0,0,0	121,38,93	0,1,2	300	150	1	1	1.0,NA,1.0	1.0,0.95,0.959	0.03
2040	ENSMUSG00000036167	Pphln1	chr15	+	93424013	93424075	93410691	93410783	93441500	93441712	2040	17,16,56	0,0,0	172,73,172	0,1,2	212	150	1	1	1.0,1.0,1.0	1.0,0.981,0.984	0.012
2041	ENSMUSG00000036167	Pphln1	chr15	+	93424013	93424075	93420283	93420490	93441500	93441712	2041	9,31,80	0,0,0	253,97,210	0,2,0	212	150	1	1	1.0,1.0,1.0	1.0,0.972,1.0	0.009
2042	ENSMUSG00000036167	Pphln1	chr15	+	93452116	93452173	93441500	93441712	93455450	93455530	2042	0,2,0	24,22,77	25,14,33	132,66,99	207	150	8.02e-11	5.22e-09	0.0,0.062,0.0	0.121,0.133,0.195	-0.129
2043	ENSMUSG00000036167	Pphln1	chr15	+	93455450	93455530	93441500	93441712	93459671	93459791	2043	42,35,122	0,0,0	198114162	1,0,0	230	150	1	1	1.0,1.0,1.0	0.992,1.0,1.0	0.003
2044	ENSMUSG00000036167	Pphln1	chr15	+	93455450	93455530	93441500	93441712	93465104	93465245	2044	10,6,48	1,3,0	87,36,71	23,6,11	230	150	0.0137724	0.114172	0.867,0.566,1.0	0.712,0.796,0.808	0.039
2045	ENSMUSG00000036167	Pphln1	chr15	+	93459671	93459791	93441500	93441712	93465104	93465245	2045	20,21,57	1,3,0	147,72,100	23,6,11	270	150	0.00164072	0.0177926	0.917,0.795,1.0	0.78,0.87,0.835	0.076
2047	ENSMUSG00000036167	Pphln1	chr15	+	93459671	93459791	93455450	93455530	93465104	93465245	2047	55,53,145	1,0,5	278161201	16,4,6	270	150	0.0463899	0.320202	0.968,1.0,0.942	0.906,0.957,0.949	0.033
2048	ENSMUSG00000036167	Pphln1	chr15	+	93465104	93465245	93441500	93441712	93488973	93491498	2048	20,26,70	0,0,0	285130203	16,2,10	291	150	2.89e-05	0.000520688	1.0,1.0,1.0	0.902,0.971,0.913	0.071
2049	ENSMUSG00000036167	Pphln1	chr15	+	93465104	93465245	93459671	93459791	93488973	93491498	2049	41,53,154	0,0,0	426212309	0,0,2	291	150	1	1	1.0,1.0,1.0	1.0,1.0,0.988	0.004
2051	ENSMUSG00000036197	Gxylt1	chr15	-	93265870	93265963	93261746	93261918	93274875	93275151	2051	0,0,2	0,0,0	10,0,11	1,2,3	243	150	1	1	NA,NA,1.0	0.861,0.0,0.694	0.482
2052	ENSMUSG00000097068	Gm26760	chr15	+	92367174	92367294	92344358	92344583	92370331	92370424	2052	0,2,0	0,0,0	0,2,2	0,0,1	270	150	1	1	NA,1.0,NA	NA,1.0,0.526	0.237
2053	ENSMUSG00000097068	Gm26760	chr15	+	92370331	92370424	92344358	92344583	92376922	92378088	2053	0,1,0	2,0,0	0,1,3	0,0,0	243	150	1	1	0.0,1.0,NA	NA,1.0,1.0	-0.5
2060	ENSMUSG00000022613	Miox	chr15	+	89335810	89335907	89335487	89335650	89336014	89336124	2060	13,12,285	3,3,18	34,15,33	0,0,0	247	150	6.67e-06	0.000140286	0.725,0.708,0.906	1.0,1.0,1.0	-0.22
2061	ENSMUSG00000022613	Miox	chr15	+	89335839	89335907	89335487	89335650	89336014	89336124	2061	36,24,754	3,3,18	50,31,66	0,0,0	218	150	0.000802477	0.00945154	0.892,0.846,0.966	1.0,1.0,1.0	-0.099
2062	ENSMUSG00000022613	Miox	chr15	+	89336529	89336642	89336393	89336443	89336739	89337015	2062	1471141818	0,0,5	66,30,107	0,0,0	263	150	1	1	1.0,1.0,0.995	1.0,1.0,1.0	-0.002
2064	ENSMUSG00000036529	Sbf1	chr15	-	89307171	89307195	89306829	89306935	89307492	89307603	2064	0,0,0	4,0,3	0,0,2	2,1,2	174	150	1	1	0.0,NA,0.0	0.0,0.0,0.463	-0.154
2065	ENSMUSG00000053137	Mapk11	chr15	-	89145801	89145916	89145374	89145446	89146002	89146050	2065	0,2,4	0,0,0	0,0,1	2,0,0	265	150	1	1	NA,1.0,1.0	0.0,NA,1.0	0.5
2069	ENSMUSG00000015365	Mov10l1	chr15	+	88994840	88995025	88993805	88993918	88996055	88996196	2069	6,2,2	0,0,0	21,9,22	2,0,0	300	150	1	1	1.0,1.0,1.0	0.84,1.0,1.0	0.053
2070	ENSMUSG00000015365	Mov10l1	chr15	+	88994840	88995025	88993805	88993918	88996668	88996895	2070	5,0,0	0,0,0	20,9,18	0,1,0	300	150	1	1	1.0,NA,NA	1.0,0.818,1.0	0.061
2072	ENSMUSG00000015365	Mov10l1	chr15	+	88996055	88996196	88994840	88995025	88996668	88996895	2072	1,2,2	0,0,0	6,0,21	4,0,0	291	150	1	1	1.0,1.0,1.0	0.436,NA,1.0	0.282
2073	ENSMUSG00000015365	Mov10l1	chr15	+	88997279	88997403	88996668	88996895	88998767	88998962	2073	2,0,0	0,0,0	11,11,16	2,0,0	274	150	1	1	1.0,NA,NA	0.751,1.0,1.0	0.083
2074	ENSMUSG00000015365	Mov10l1	chr15	+	89007581	89007673	89005696	89005767	89011362	89011421	2074	0,0,2	0,0,0	6,3,2	0,0,4	242	150	1	1	NA,NA,1.0	1.0,1.0,0.237	0.254
2075	ENSMUSG00000023272	Creld2	chr15	+	88820528	88820639	88819930	88820013	88821134	88821226	2075	114111377	0,0,0	90,41,93	3,7,1	261	150	0.000103711	0.00161868	1.0,1.0,1.0	0.945,0.771,0.982	0.101
2076	ENSMUSG00000023272	Creld2	chr15	+	88823066	88823162	88821958	88822135	88823741	88823825	2076	264220760	0,0,0	117,62,95	7,7,7	246	150	4.99e-12	3.84e-10	1.0,1.0,1.0	0.911,0.844,0.892	0.118
2077	ENSMUSG00000023272	Creld2	chr15	+	88825149	88825290	88824647	88824743	88826386	88826681	2077	272300910	0,0,0	179119154	2,0,0	291	150	1	1	1.0,1.0,1.0	0.979,1.0,1.0	0.007
2079	ENSMUSG00000064284	Cdpf1	chr15	-	85808255	85808367	85806971	85807538	85809211	85809324	2079	2,2,126	0,0,2	4,3,5	0,0,0	262	150	1	1	1.0,1.0,0.973	1.0,1.0,1.0	-0.009
2084	ENSMUSG00000022434	Fam118a	chr15	+	85045619	85045872	85044779	85044835	85048358	85048580	2084	36,18,36	0,0,2	95,58,90	9,2,0	300	150	0.00842132	0.0748562	1.0,1.0,0.9	0.841,0.935,1.0	0.041
2085	ENSMUSG00000022434	Fam118a	chr15	+	85045619	85045872	85044779	85044835	85050693	85050822	2085	11,12,17	0,0,0	52,44,56	1,0,0	300	150	1	1	1.0,1.0,1.0	0.963,1.0,1.0	0.012
2086	ENSMUSG00000022434	Fam118a	chr15	+	85048358	85048580	85044779	85044835	85050693	85050822	2086	30,23,36	0,0,0	57,34,48	1,0,0	300	150	1	1	1.0,1.0,1.0	0.966,1.0,1.0	0.011
2087	ENSMUSG00000022434	Fam118a	chr15	+	85048358	85048580	85045619	85045872	85050693	85050822	2087	55,30,53	0,1,0	93,49,89	2,3,7	300	150	0.000381297	0.00500645	1.0,0.938,1.0	0.959,0.891,0.864	0.075
2088	ENSMUSG00000022434	Fam118a	chr15	+	85050693	85050822	85045619	85045872	85053570	85053856	2088	34,43,49	0,0,0	80,53,92	0,2,0	279	150	1	1	1.0,1.0,1.0	1.0,0.934,1.0	0.022
2090	ENSMUSG00000078954	Arhgap8	chr15	+	84767100	84767229	84766310	84766388	84769996	84770100	2090	0,0,4	0,0,0	414205481	1,1,0	279	150	1	1	NA,NA,1.0	0.996,0.991,1.0	0.004
2094	ENSMUSG00000016757	Ttll12	chr15	-	83591378	83591548	83588502	83588701	83594948	83595157	2094	0,0,7	0,0,0	2,4,10	0,1,0	300	150	1	1	NA,NA,1.0	1.0,0.667,1.0	0.111
2095	ENSMUSG00000016664	Pacsin2	chr15	-	83379683	83379806	83378998	83379195	83381761	83381883	2095	60,45,82	5,0,5	23,26,31	0,0,0	273	150	0.000405594	0.00527344	0.868,1.0,0.9	1.0,1.0,1.0	-0.077
2096	ENSMUSG00000018040	Rrp7a	chr15	-	83117548	83117747	83113432	83116971	83118076	83118174	2096	1,1,18	0,0,0	114,67,76	0,3,4	300	150	0.039314	0.277243	1.0,1.0,1.0	1.0,0.918,0.905	0.059
2098	ENSMUSG00000018040	Rrp7a	chr15	-	83119184	83119302	83118076	83118174	83121831	83121974	2098	3,1,9	0,0,0	66,36,54	0,1,0	268	150	1	1	1.0,1.0,1.0	1.0,0.953,1.0	0.016
2099	ENSMUSG00000018040	Rrp7a	chr15	-	83119513	83120017	83119280	83119302	83121831	83121974	2099	2,0,8	0,0,0	57,22,46	0,1,0	300	150	1	1	1.0,NA,1.0	1.0,0.917,1.0	0.028
2100	ENSMUSG00000018040	Rrp7a	chr15	-	83119891	83120017	83119184	83119302	83121831	83121974	2100	1,0,22	0,0,0	147,41,89	0,1,0	276	150	1	1	1.0,NA,1.0	1.0,0.957,1.0	0.014
2110	ENSMUSG00000022472	Desi1	chr15	-	81999229	81999412	81998109	81998232	81999504	81999614	2110	0,0,0	1,0,9	4,0,0	7,6,15	300	150	1	1	0.0,NA,0.0	0.222,0.0,0.0	-0.074
2111	ENSMUSG00000022472	Desi1	chr15	-	82002540	82002610	81999504	81999614	82003757	82003779	2111	1,0,17	0,0,0	22,8,23	3,0,0	220	150	1	1	1.0,NA,1.0	0.833,1.0,1.0	0.056
2114	ENSMUSG00000022474	Pmm1	chr15	-	81951923	81952039	81951107	81951612	81952724	81952800	2114	2,4,41	0,0,0	654277520	0,0,2	266	150	1	1	1.0,1.0,1.0	1.0,1.0,0.993	0.002
2115	ENSMUSG00000022474	Pmm1	chr15	-	81955648	81955748	81952724	81952800	81956168	81956260	2115	4,5,35	0,0,0	441199429	1,0,0	250	150	1	1	1.0,1.0,1.0	0.996,1.0,1.0	0.001
2116	ENSMUSG00000022474	Pmm1	chr15	-	81955648	81955748	81952724	81952800	81956361	81956438	2116	3,2,15	0,0,0	200105177	2,0,0	250	150	1	1	1.0,1.0,1.0	0.984,1.0,1.0	0.005
2117	ENSMUSG00000022474	Pmm1	chr15	-	81956168	81956260	81952724	81952800	81956361	81956438	2117	0,3,14	0,0,0	260,97,204	2,0,0	242	150	1	1	NA,1.0,1.0	0.988,1.0,1.0	0.004
2118	ENSMUSG00000022474	Pmm1	chr15	-	81956168	81956260	81955553	81955748	81956361	81956438	2118	1,6,34	0,0,0	529219484	9,16,15	242	150	0.00110095	0.0125041	1.0,1.0,1.0	0.973,0.895,0.952	0.06
2119	ENSMUSG00000022474	Pmm1	chr15	-	81956361	81956438	81952724	81952800	81957792	81957910	2119	0,2,12	0,0,0	284,96,208	0,1,0	227	150	1	1	NA,1.0,1.0	1.0,0.984,1.0	0.005
2120	ENSMUSG00000022474	Pmm1	chr15	-	81957792	81957910	81952724	81952800	81960714	81960833	2120	0,2,11	0,0,0	180,70,143	0,0,2	268	150	1	1	NA,1.0,1.0	1.0,1.0,0.976	0.008
2121	ENSMUSG00000022477	Aco2	chr15	+	81913679	81913812	81913105	81913297	81914237	81914359	2121	0,1,71	0,0,2	20,13,7	6,0,0	283	150	1	1	NA,1.0,0.95	0.639,1.0,1.0	0.095
2124	ENSMUSG00000022394	L3mbtl2	chr15	+	81675514	81675632	81671067	81671147	81676257	81676392	2124	3,3,19	0,0,0	45,18,45	0,0,2	268	150	1	1	1.0,1.0,1.0	1.0,1.0,0.926	0.025
2125	ENSMUSG00000055024	Ep300	chr15	+	81600907	81601545	81585396	81586722	81608196	81608373	2125	2,0,0	0,0,0	42,8,36	1,0,0	300	150	1	1	1.0,NA,NA	0.955,1.0,1.0	0.015
2126	ENSMUSG00000055024	Ep300	chr15	+	81608196	81608373	81600907	81601545	81610354	81610616	2126	8,1,0	0,0,0	54,17,60	0,1,0	300	150	1	1	1.0,1.0,NA	1.0,0.895,1.0	0.035
2127	ENSMUSG00000055024	Ep300	chr15	+	81616725	81616863	81616031	81616125	81619999	81620117	2127	2,0,1	0,0,0	49,33,59	2,2,4	288	150	1	1	1.0,NA,1.0	0.927,0.896,0.885	0.097
2129	ENSMUSG00000022400	Rbx1	chr15	+	81468154	81468233	81466315	81466450	81470951	81471022	2129	447504733	0,0,0	953329857	0,1,0	229	150	1	1	1.0,1.0,1.0	1.0,0.995,1.0	0.002
2130	ENSMUSG00000022400	Rbx1	chr15	+	81470951	81471022	81468154	81468233	81473842	81473928	2130	6657971153	0,4,6	10594171004	26,0,7	221	150	0.0124819	0.105141	1.0,0.993,0.992	0.965,1.0,0.99	0.01
2131	ENSMUSG00000022400	Rbx1	chr15	+	81470951	81471022	81468154	81468233	81475085	81476369	2131	122167237	0,0,0	307105337	0,0,4	221	150	1	1	1.0,1.0,1.0	1.0,1.0,0.983	0.006
2132	ENSMUSG00000022400	Rbx1	chr15	+	81473842	81473928	81468154	81468233	81475085	81476369	2132	365431599	0,0,0	515189476	0,0,4	236	150	1	1	1.0,1.0,1.0	1.0,1.0,0.987	0.004
2133	ENSMUSG00000022400	Rbx1	chr15	+	81473842	81473928	81470951	81471022	81475085	81476369	2133	88410341461	0,0,0	11994941088	2,1,0	236	150	1	1	1.0,1.0,1.0	0.997,0.997,1.0	0.002
2134	ENSMUSG00000022403	St13	chr15	-	81374803	81374906	81371457	81371574	81377687	81377798	2134	46,56,88	0,0,0	217104178	6,2,0	253	150	0.348449	1	1.0,1.0,1.0	0.955,0.969,1.0	0.025
2135	ENSMUSG00000022403	St13	chr15	-	81392264	81392322	81389650	81389723	81399484	81399594	2135	56,39,68	0,0,0	110,41,78	0,0,2	208	150	1	1	1.0,1.0,1.0	1.0,1.0,0.966	0.011
2136	ENSMUSG00000022403	St13	chr15	-	81399484	81399687	81389652	81389723	81399788	81400077	2136	1,1,0	0,0,0	0,0,2	0,0,2	300	150	1	1	1.0,1.0,NA	NA,NA,0.333	0.667
2137	ENSMUSG00000022403	St13	chr15	-	81399484	81399687	81392264	81392322	81399788	81400077	2137	44,38,55	2,6,5	60,31,59	2,0,2	300	150	0.00425531	0.040851	0.917,0.76,0.846	0.938,1.0,0.937	-0.117
2139	ENSMUSG00000042303	Sgsm3	chr15	+	81008683	81008908	81008288	81008434	81009223	81009278	2139	6,2,30	0,0,1	11,3,8	0,1,0	300	150	1	1	1.0,1.0,0.938	1.0,0.6,1.0	0.113
2140	ENSMUSG00000051518	Rps19bp1	chr15	-	80263982	80264117	80261296	80261394	80264226	80264306	2140	23,19,108	0,0,0	139,62,115	3,6,9	285	150	8.58e-06	0.000175364	1.0,1.0,1.0	0.961,0.845,0.871	0.108
2141	ENSMUSG00000060036	Rpl3	chr15	-	80080365	80080552	80079689	80079850	80080895	80081031	2141	0,0,147	0,0,0	354193302	0,3,0	300	150	1	1	NA,NA,1.0	1.0,0.97,1.0	0.01
2142	ENSMUSG00000047466	8030462N17Rik	chr18	-	77653128	77653296	77643067	77643194	77673899	77674684	2142	1,1,5	2,0,3	4,0,2	0,0,0	300	150	1	1	0.2,1.0,0.455	1.0,NA,1.0	-0.448
2147	ENSMUSG00000022420	Dnal4	chr15	-	79763509	79763593	79761455	79762525	79764815	79765021	2147	141147140	0,3,0	32,23,42	0,0,0	234	150	1	1	1.0,0.969,1.0	1.0,1.0,1.0	-0.01
2148	ENSMUSG00000022420	Dnal4	chr15	-	79765786	79765853	79764984	79765021	79774358	79774622	2148	52,44,29	11,16,9	6,7,10	0,2,7	217	150	0.860775	1	0.766,0.655,0.69	1.0,0.708,0.497	-0.031
2149	ENSMUSG00000022420	Dnal4	chr15	-	79765786	79765853	79764984	79765021	79775921	79776063	2149	24,25,17	0,1,1	3,4,3	0,0,0	217	150	1	1	1.0,0.945,0.922	1.0,1.0,1.0	-0.044
2150	ENSMUSG00000022420	Dnal4	chr15	-	79774358	79774622	79765786	79765853	79775921	79776063	2150	28,19,14	0,0,2	3,3,7	0,0,0	300	150	1	1	1.0,1.0,0.778	1.0,1.0,1.0	-0.074
2152	ENSMUSG00000022427	Tomm22	chr15	+	79671172	79671291	79670860	79671008	79671896	79672014	2152	15,18,153	0,0,0	631313504	49,19,25	269	150	3.52e-08	1.28e-06	1.0,1.0,1.0	0.878,0.902,0.918	0.101
2153	ENSMUSG00000055065	Ddx17	chr15	-	79538817	79538978	79538558	79538731	79539318	79539460	2153	0,4,4	0,0,0	8,0,2	0,0,2	300	150	1	1	NA,1.0,1.0	1.0,NA,0.333	0.334
2154	ENSMUSG00000022433	Csnk1e	chr15	-	79424151	79424255	79422480	79424055	79424839	79424988	2154	0,0,3	0,0,0	54,42,32	2,2,0	254	150	1	1	NA,NA,1.0	0.941,0.925,1.0	0.045
2155	ENSMUSG00000033029	1700088E04Rik	chr15	-	79136306	79136489	79135636	79135765	79139237	79139300	2155	0,0,2	0,0,0	0,0,0	2,3,0	300	150	1	1	NA,NA,1.0	0.0,0.0,NA	1
2160	ENSMUSG00000033099	Nol12	chr15	+	78935808	78935899	78934994	78935075	78936478	78936581	2160	0,0,0	0,0,68	2,0,5	95,44,79	241	150	1	1	NA,NA,0.0	0.013,0.0,0.038	-0.017
2161	ENSMUSG00000033099	Nol12	chr15	+	78935808	78935899	78935207	78935694	78936478	78936581	2161	0,0,0	0,0,1	2,0,3	0,0,0	241	150	1	1	NA,NA,0.0	1.0,NA,1.0	-1
2162	ENSMUSG00000033099	Nol12	chr15	+	78937133	78937182	78936478	78936584	78940065	78940166	2162	0,0,35	0,0,0	45,26,49	2,0,0	199	150	1	1	NA,NA,1.0	0.944,1.0,1.0	0.019
2163	ENSMUSG00000033099	Nol12	chr15	+	78937807	78937950	78937133	78937182	78940065	78940166	2163	0,0,310	0,0,0	272144266	7,7,19	293	150	1	1	NA,NA,1.0	0.952,0.913,0.878	0.086
2169	ENSMUSG00000016637	Ift27	chr15	-	78167069	78167129	78164189	78164299	78167912	78167992	2169	0,0,5	0,0,0	0,0,2	0,1,0	210	150	1	1	NA,NA,1.0	NA,0.0,1.0	0.5
2170	ENSMUSG00000022443	Myh9	chr15	-	77808352	77808458	77807867	77808024	77812879	77813231	2170	0,0,0	0,0,1	1,0,2	5,1,2	256	150	1	1	NA,NA,0.0	0.105,0.0,0.369	-0.158
2176	ENSMUSG00000063236	1110038F14Rik	chr15	+	76949543	76949690	76949067	76949152	76950248	76950729	2176	1,1,83	0,0,0	210116209	2,1,0	297	150	1	1	1.0,1.0,1.0	0.981,0.983,1.0	0.012
2178	ENSMUSG00000033728	Lrrc14	chr15	+	76711355	76711530	76710622	76710927	76712866	76712923	2178	3,5,1	1,1,0	0,2,0	3,0,0	300	150	1	1	0.6,0.714,1.0	0.0,1.0,NA	0.271
2180	ENSMUSG00000033728	Lrrc14	chr15	+	76711421	76711530	76710662	76710927	76712866	76713220	2180	2,5,1	1,1,0	0,2,0	3,0,0	259	150	1	1	0.537,0.743,1.0	0.0,1.0,NA	0.26
2181	ENSMUSG00000033728	Lrrc14	chr15	+	76711421	76711530	76710963	76711083	76712866	76713220	2181	2,5,1	2,0,0	0,2,0	0,0,2	259	150	1	1	0.367,1.0,1.0	NA,1.0,0.0	0.289
2182	ENSMUSG00000059323	Tonsl	chr15	-	76624591	76624620	76624447	76624485	76625133	76625205	2182	5,1,16	0,0,0	9,9,27	4,0,0	179	150	0.246846	1	1.0,1.0,1.0	0.653,1.0,1.0	0.116
2183	ENSMUSG00000059323	Tonsl	chr15	-	76628119	76628204	76626001	76626482	76628748	76628882	2183	0,0,2	3,4,15	0,0,6	4,4,10	235	150	0.0506902	0.344684	0.0,0.0,0.078	0.0,0.0,0.277	-0.066
2185	ENSMUSG00000022556	Hsf1	chr15	+	76496835	76496960	76496452	76496589	76497618	76497694	2185	23,12,24	0,0,0	42,21,30	1,0,0	275	150	1	1	1.0,1.0,1.0	0.958,1.0,1.0	0.014
2191	ENSMUSG00000022553	Maf1	chr15	+	76351995	76352041	76351293	76351659	76352419	76352552	2191	0,0,0	0,2,8	0,1,0	3,0,0	196	150	1	1	NA,0.0,0.0	0.0,1.0,NA	-0.5
2192	ENSMUSG00000022553	Maf1	chr15	+	76353585	76353720	76353137	76353460	76353846	76353991	2192	0,6,13	0,1,1	6,13,10	0,0,0	285	150	1	1	NA,0.759,0.872	1.0,1.0,1.0	-0.184
2193	ENSMUSG00000022553	Maf1	chr15	+	76353585	76353725	76353414	76353460	76353846	76354115	2193	0,6,10	0,1,1	2,9,10	0,0,0	290	150	1	1	NA,0.756,0.838	1.0,1.0,1.0	-0.203
2194	ENSMUSG00000022551	Cyc1	chr15	+	76344301	76344498	76343522	76343692	76344581	76344708	2194	0,0,28	0,0,0	22,8,20	2,0,0	300	150	1	1	NA,NA,1.0	0.846,1.0,1.0	0.051
2195	ENSMUSG00000022551	Cyc1	chr15	+	76344581	76344708	76343522	76343692	76344811	76344969	2195	0,0,14	0,0,0	26,6,20	4,0,0	277	150	1	1	NA,NA,1.0	0.779,1.0,1.0	0.074
2197	ENSMUSG00000025041	Nt5c2	chr19	-	46898327	46898521	46897575	46897669	46898621	46898669	2197	1,0,0	20,11,27	0,0,0	10,12,23	300	150	1	1	0.024,0.0,0.0	0.0,0.0,0.0	0.008
2198	ENSMUSG00000002524	Puf60	chr15	-	76071465	76071656	76071181	76071317	76071739	76071953	2198	0,4,136	0,0,0	62,22,52	3,0,0	300	150	1	1	NA,1.0,1.0	0.912,1.0,1.0	0.029
2199	ENSMUSG00000002524	Puf60	chr15	-	76074606	76074657	76072406	76072568	76075541	76075631	2199	0,0,5	0,4,52	3,4,3	31,14,34	201	150	1	1	NA,0.0,0.067	0.067,0.176,0.062	-0.068
2205	ENSMUSG00000034429	Zfp707	chr15	+	75973051	75973208	75969306	75969404	75973541	75973655	2205	0,2,11	0,0,0	164,62,250	13,1,17	300	150	1	1	NA,1.0,1.0	0.863,0.969,0.88	0.096
2206	ENSMUSG00000034429	Zfp707	chr15	+	75973081	75973208	75969122	75969404	75973541	75973655	2206	4,2,25	0,0,0	257109381	13,1,17	277	150	0.000444351	0.0057014	1.0,1.0,1.0	0.915,0.983,0.924	0.059
2207	ENSMUSG00000034429	Zfp707	chr15	+	75973122	75973208	75969178	75969404	75973541	75973655	2207	0,0,5	0,0,0	138,68,212	13,1,17	236	150	1	1	NA,NA,1.0	0.871,0.977,0.888	0.088
2208	ENSMUSG00000034429	Zfp707	chr15	+	75973541	75973655	75969122	75969404	75974469	75974765	2208	0,0,10	0,0,0	192,61,273	2,0,2	264	150	1	1	NA,NA,1.0	0.982,1.0,0.987	0.01
2209	ENSMUSG00000022571	Pycrl	chr15	-	75918251	75918464	75917236	75917329	75918672	75918852	2209	9,16,180	0,0,0	9,3,12	2,0,0	300	150	1	1	1.0,1.0,1.0	0.692,1.0,1.0	0.103
2210	ENSMUSG00000022571	Pycrl	chr15	-	75918672	75918852	75918251	75918464	75919228	75919293	2210	6,13,138	0,1,2	6,3,9	0,0,0	300	150	1	1	1.0,0.867,0.972	1.0,1.0,1.0	-0.054
2214	ENSMUSG00000022607	Ptk2	chr15	-	73221806	73221869	73216343	73216383	73229860	73229992	2214	10,18,6	1,2,0	10,10,10	0,0,0	213	150	0.514297	1	0.876,0.864,1.0	1.0,1.0,1.0	-0.087
2215	ENSMUSG00000022607	Ptk2	chr15	-	73365040	73365195	73343132	73343359	73394647	73394744	2215	0,0,0	2,1,0	2,2,2	0,6,3	300	150	1	1	0.0,0.0,NA	1.0,0.143,0.25	-0.464
2216	ENSMUSG00000036698	Ago2	chr15	-	73123322	73123456	73121063	73121248	73123876	73123999	2216	2,2,2	0,0,0	10,7,16	0,2,0	284	150	1	1	1.0,1.0,1.0	1.0,0.649,1.0	0.117
2217	ENSMUSG00000047921	Trappc9	chr15	-	73042176	73042203	73031521	73031643	73050594	73050723	2217	0,0,0	0,1,2	0,0,1	2,0,0	177	150	1	1	NA,0.0,0.0	0.0,NA,1.0	-0.5
2218	ENSMUSG00000047921	Trappc9	chr15	-	73050594	73050723	73031521	73031643	73052161	73052307	2218	2,2,2	0,0,0	2,0,1	4,0,0	279	150	1	1	1.0,1.0,1.0	0.212,NA,1.0	0.394
2225	ENSMUSG00000015002	Efr3a	chr15	+	65788301	65788381	65787040	65787246	65790139	65790834	2225	0,0,1	0,0,0	4,0,2	0,1,2	230	150	1	1	NA,NA,1.0	1.0,0.0,0.395	0.535
2233	ENSMUSG00000079025	Gsdmc	chr15	-	63777947	63778077	63777440	63777514	63778567	63778707	2233	1,0,4	0,0,0	2,4,0	0,1,0	280	150	1	1	1.0,NA,1.0	1.0,0.682,NA	0.159
2237	ENSMUSG00000059586	Nsmce2	chr15	+	59378867	59379038	59374197	59374355	59416024	59416131	2237	220238526	0,1,0	348198309	8,0,2	300	150	0.257999	1	1.0,0.992,1.0	0.956,1.0,0.987	0.016
2238	ENSMUSG00000059586	Nsmce2	chr15	+	59416024	59416131	59378867	59379038	59455312	59455466	2238	399370932	0,0,2	449222411	30,15,27	257	150	0	0	1.0,1.0,0.996	0.897,0.896,0.899	0.101
2239	ENSMUSG00000022351	Sqle	chr15	+	59324461	59324557	59323806	59323978	59326034	59326177	2239	2,0,19	0,0,0	78,60,123	0,1,2	246	150	1	1	1.0,NA,1.0	1.0,0.973,0.974	0.018
2240	ENSMUSG00000022353	Mtss1	chr15	-	58947325	58947520	58945845	58946019	58951469	58951680	2240	0,1,11	0,0,2	9,9,11	0,0,2	300	150	1	1	NA,1.0,0.733	1.0,1.0,0.733	-0.044
2242	ENSMUSG00000033031	C330027C09Rik	chr16	+	48997370	48997518	48994184	48994379	48998954	48999067	2242	52,32,43	0,0,0	105,45,88	2,0,0	298	150	1	1	1.0,1.0,1.0	0.964,1.0,1.0	0.012
2243	ENSMUSG00000033031	C330027C09Rik	chr16	+	49003926	49004002	49001791	49001937	49004268	49004484	2243	45,51,46	0,0,0	82,24,56	4,0,2	226	150	0.135448	0.797652	1.0,1.0,1.0	0.932,1.0,0.949	0.04
2244	ENSMUSG00000033031	C330027C09Rik	chr16	+	49013964	49014075	49013796	49013871	49014892	49015089	2244	158186132	0,2,0	59,46,59	15,11,4	261	150	2.22e-14	2.43e-12	1.0,0.982,1.0	0.693,0.706,0.894	0.23
2245	ENSMUSG00000062373	Tmem65	chr15	-	58794341	58794409	58790154	58790209	58797200	58797245	2245	3,0,2	0,0,0	8,6,16	0,0,2	218	150	1	1	1.0,NA,1.0	1.0,1.0,0.846	0.051
2246	ENSMUSG00000022360	Atad2	chr15	-	58102376	58102536	58099966	58100089	58104430	58104566	2246	18,12,20	1,0,0	31,34,50	0,0,0	300	150	1	1	0.9,1.0,1.0	1.0,1.0,1.0	-0.033
2247	ENSMUSG00000022360	Atad2	chr15	-	58103197	58103394	58102376	58102536	58104430	58104566	2247	12,11,15	0,0,0	52,49,41	1,1,0	300	150	1	1	1.0,1.0,1.0	0.963,0.961,1.0	0.025
2252	ENSMUSG00000022370	Mrpl13	chr15	-	55543323	55543384	55540122	55540209	55555319	55555443	2252	8,8,32	0,0,0	17,27,32	2,0,0	211	150	1	1	1.0,1.0,1.0	0.858,1.0,1.0	0.047
2253	ENSMUSG00000022370	Mrpl13	chr15	-	55548141	55548235	55543323	55543384	55555319	55555443	2253	8,26,130	4,1,7	100,54,78	5,3,13	244	150	0.892786	1	0.551,0.941,0.919	0.925,0.917,0.787	-0.073
2254	ENSMUSG00000022419	Deptor	chr15	+	55180864	55181043	55151787	55151911	55208730	55208916	2254	138129126	0,0,1	36,23,38	0,0,0	300	150	1	1	1.0,1.0,0.984	1.0,1.0,1.0	-0.005
2255	ENSMUSG00000022419	Deptor	chr15	+	55212191	55212326	55208730	55208916	55215487	55215558	2255	142100101	2,0,0	31,18,43	0,2,0	285	150	1	1	0.974,1.0,1.0	1.0,0.826,1.0	0.049
2256	ENSMUSG00000022422	Dscc1	chr15	-	55083404	55083593	55083045	55083098	55084048	55084187	2256	0,0,2	0,3,34	2,0,4	4,7,15	300	150	1	1	NA,0.0,0.029	0.2,0.0,0.118	-0.091
2257	ENSMUSG00000022422	Dscc1	chr15	-	55086752	55086843	55084048	55084187	55087601	55087736	2257	0,2,106	0,0,0	12,3,6	3,1,1	241	150	1	1	NA,1.0,1.0	0.713,0.651,0.789	0.282
2258	ENSMUSG00000022422	Dscc1	chr15	-	55087601	55087736	55084048	55084187	55088954	55089123	2258	2,1,39	0,0,0	12,1,2	0,0,2	285	150	0.585907	1	1.0,1.0,1.0	1.0,1.0,0.345	0.218
2264	ENSMUSG00000022312	Eif3h	chr15	-	51789992	51790113	51787905	51788038	51796387	51796537	2264	6,6,217	0,0,0	745434726	0,1,0	271	150	1	1	1.0,1.0,1.0	1.0,0.996,1.0	0.001
2265	ENSMUSG00000022312	Eif3h	chr15	-	51789992	51790113	51787905	51788038	51797612	51797712	2265	1,4,114	0,0,0	440223427	0,0,6	271	150	1	1	1.0,1.0,1.0	1.0,1.0,0.975	0.008
2266	ENSMUSG00000022312	Eif3h	chr15	-	51796387	51796537	51787905	51788038	51797612	51797712	2266	5,2,102	0,0,0	247197297	0,0,6	300	150	0.703282	1	1.0,1.0,1.0	1.0,1.0,0.961	0.013
2267	ENSMUSG00000022312	Eif3h	chr15	-	51796387	51796537	51789992	51790113	51797612	51797712	2267	10,4,208	0,0,0	591419622	39,12,26	300	150	2.45e-07	7.29e-06	1.0,1.0,1.0	0.883,0.946,0.923	0.083
2268	ENSMUSG00000022312	Eif3h	chr15	-	51842467	51842624	51799191	51799359	51865325	51865481	2268	6,5,132	0,0,0	664356637	4,0,0	300	150	1	1	1.0,1.0,1.0	0.988,1.0,1.0	0.004
2269	ENSMUSG00000022311	Csmd3	chr15	-	47614063	47614237	47611807	47611885	47619735	47619909	2269	39,32,39	2,0,0	10,9,22	0,0,0	300	150	1	1	0.907,1.0,1.0	1.0,1.0,1.0	-0.031
2272	ENSMUSG00000022338	Eny2	chr15	+	44429559	44429636	44428110	44428242	44432437	44432508	2272	519588305	0,2,0	256124275	3,1,0	227	150	1	1	1.0,0.995,1.0	0.983,0.988,1.0	0.008
2273	ENSMUSG00000022338	Eny2	chr15	+	44433898	44433973	44432437	44432508	44435611	44437685	2273	12941439765	3,2,2	622218456	3,1,2	225	150	1	1	0.997,0.998,0.996	0.993,0.993,0.993	0.004
2277	ENSMUSG00000054196	Cthrc1	chr15	+	39080482	39080704	39076931	39077159	39084265	39084482	2277	0,0,1	1,1,0	5,0,2	0,0,0	300	150	1	1	0.0,0.0,1.0	1.0,NA,1.0	-0.667
2278	ENSMUSG00000037458	Azin1	chr15	-	38492243	38492356	38491475	38491690	38493473	38493636	2278	65,52,22	0,0,0	162137156	0,1,2	263	150	1	1	1.0,1.0,1.0	1.0,0.987,0.978	0.012
2279	ENSMUSG00000037458	Azin1	chr15	-	38492243	38492359	38491475	38491690	38493473	38493636	2279	119,112,33	0,0,0	264226303	0,1,2	266	150	1	1	1.0,1.0,1.0	1.0,0.992,0.988	0.007
2280	ENSMUSG00000037458	Azin1	chr15	-	38494291	38494366	38492690	38493636	38495272	38495354	2280	131,83,44	0,0,0	316215344	0,0,2	225	150	1	1	1.0,1.0,1.0	1.0,1.0,0.991	0.003
2281	ENSMUSG00000037458	Azin1	chr15	-	38495272	38495354	38494291	38494366	38497263	38497388	2281	157,94,52	0,0,0	404250469	19,25,3	232	150	7.07e-07	1.94e-05	1.0,1.0,1.0	0.932,0.866,0.99	0.071
2282	ENSMUSG00000037458	Azin1	chr15	-	38497263	38497398	38495272	38495354	38498668	38498841	2282	154,88,40	0,0,0	296218368	0,1,0	285	150	1	1	1.0,1.0,1.0	1.0,0.991,1.0	0.003
2283	ENSMUSG00000037458	Azin1	chr15	-	38497263	38497550	38495272	38495354	38498668	38498841	2283	103,60,36	0,0,0	254199336	0,1,0	300	150	1	1	1.0,1.0,1.0	1.0,0.99,1.0	0.003
2284	ENSMUSG00000037458	Azin1	chr15	-	38507186	38507346	38501403	38501600	38514472	38514609	2284	10,3,7	35,24,15	55,33,88	134,103,96	300	150	0.0171162	0.137985	0.125,0.059,0.189	0.17,0.138,0.314	-0.083
2285	ENSMUSG00000037458	Azin1	chr15	-	38514472	38514609	38501403	38501600	38518908	38519169	2285	66,55,29	0,0,0	301173237	0,2,0	287	150	1	1	1.0,1.0,1.0	1.0,0.978,1.0	0.007
2286	ENSMUSG00000037458	Azin1	chr15	-	38517816	38517958	38514471	38514609	38518908	38519250	2286	0,0,0	31,31,17	0,1,4	168,73,142	292	150	1	1	0.0,0.0,0.0	0.0,0.007,0.014	-0.007
2287	ENSMUSG00000037487	Ubr5	chr15	-	37971747	37971892	37970261	37970347	37972902	37973016	2287	35,12,38	0,0,0	113,77,161	0,1,1	295	150	1	1	1.0,1.0,1.0	1.0,0.975,0.988	0.012
2288	ENSMUSG00000037487	Ubr5	chr15	-	37975586	37975671	37973302	37973458	37976059	37976235	2288	15,25,39	0,0,0	70,58,107	0,1,2	235	150	1	1	1.0,1.0,1.0	1.0,0.974,0.972	0.018
2289	ENSMUSG00000037487	Ubr5	chr15	-	37996554	37996766	37991951	37992182	37996923	37997192	2289	4,4,1	0,0,0	15,10,22	0,1,2	300	150	0.68034	1	1.0,1.0,1.0	1.0,0.833,0.846	0.107
2290	ENSMUSG00000086992	Gm15941	chr15	-	37427394	37427465	37421133	37422636	37432241	37432653	2290	9,23,15	0,1,3	4,0,3	0,0,0	221	150	1	1	1.0,0.94,0.772	1.0,NA,1.0	-0.096
2291	ENSMUSG00000086992	Gm15941	chr15	-	37427394	37427465	37421133	37422636	37432413	37432664	2291	8,20,19	9,0,0	4,0,4	0,0,0	221	150	1	1	0.376,1.0,1.0	1.0,NA,1.0	-0.208
2293	ENSMUSG00000086992	Gm15941	chr15	-	37431121	37431299	37427394	37427465	37432241	37432653	2293	3,9,9	6,7,6	0,0,0	0,0,2	300	150	1	1	0.2,0.391,0.429	NA,NA,0.0	0.34
2294	ENSMUSG00000086992	Gm15941	chr15	-	37431121	37431299	37427394	37427465	37432413	37432664	2294	3,8,12	2,4,14	0,0,0	0,0,2	300	150	1	1	0.429,0.5,0.3	NA,NA,0.0	0.41
2295	ENSMUSG00000022286	Grhl2	chr15	+	37274642	37274710	37270589	37270785	37279333	37279553	2295	0,0,2	0,0,0	46,6,37	0,1,0	218	150	1	1	NA,NA,1.0	1.0,0.805,1.0	0.065
2296	ENSMUSG00000022285	Ywhaz	chr15	-	36793478	36793675	36790683	36790988	36794144	36794538	2296	80,80,75	5,0,0	86,65,125	0,0,0	300	150	0.515341	1	0.889,1.0,1.0	1.0,1.0,1.0	-0.037
2297	ENSMUSG00000022285	Ywhaz	chr15	-	36793478	36793675	36790683	36790988	36794460	36794547	2297	78,74,67	0,0,0	86,65,123	0,0,1	300	150	1	1	1.0,1.0,1.0	1.0,1.0,0.984	0.005
2298	ENSMUSG00000022280	Rnf19a	chr15	-	36244086	36244230	36239933	36242065	36245415	36245629	2298	10,12,16	0,0,0	51,18,29	0,1,0	294	150	1	1	1.0,1.0,1.0	1.0,0.902,1.0	0.033
2299	ENSMUSG00000022280	Rnf19a	chr15	-	36265275	36266031	36260014	36260223	36282911	36283147	2299	4,3,4	0,0,0	31,14,19	0,2,2	300	150	0.27069	1	1.0,1.0,1.0	1.0,0.778,0.826	0.132
2300	ENSMUSG00000048230	Fbxo43	chr15	-	36151984	36152185	36150059	36151892	36157934	36158037	2300	458537210	7,8,3	28,26,33	0,0,0	300	150	0.0209334	0.162412	0.97,0.971,0.972	1.0,1.0,1.0	-0.029
2301	ENSMUSG00000048230	Fbxo43	chr15	-	36151984	36152185	36150059	36151892	36161686	36163169	2301	247305108	1,1,0	20,12,21	0,0,0	300	150	1	1	0.992,0.993,1.0	1.0,1.0,1.0	-0.005
2302	ENSMUSG00000048230	Fbxo43	chr15	-	36157934	36158037	36150059	36151892	36161686	36163169	2302	108,97,52	1,1,0	12,5,21	0,0,0	253	150	1	1	0.985,0.983,1.0	1.0,1.0,1.0	-0.011
2303	ENSMUSG00000048230	Fbxo43	chr15	-	36157934	36158037	36151984	36152185	36161686	36163169	2303	306316151	0,2,1	20,18,31	0,0,0	253	150	1	1	1.0,0.989,0.989	1.0,1.0,1.0	-0.007
2304	ENSMUSG00000037646	Vps13b	chr15	+	35446622	35446760	35446037	35446160	35447684	35447772	2304	0,4,1	1,0,0	0,0,4	0,0,0	288	150	1	1	0.0,1.0,1.0	NA,NA,1.0	-0.333
2306	ENSMUSG00000022325	Pop1	chr15	+	34504958	34505134	34502310	34502478	34506418	34506667	2306	32,28,27	0,0,0	24,14,19	0,2,0	300	150	1	1	1.0,1.0,1.0	1.0,0.778,1.0	0.074
2312	ENSMUSG00000022255	Mtdh	chr15	+	34116310	34116376	34114798	34114975	34117879	34117997	2312	88,106,56	0,1,0	18,8,19	0,0,0	216	150	1	1	1.0,0.987,1.0	1.0,1.0,1.0	-0.004
2313	ENSMUSG00000022255	Mtdh	chr15	+	34121422	34121512	34117879	34118110	34123667	34123766	2313	2,3,0	71,77,23	0,6,4	12,10,10	240	150	0.000175145	0.00255303	0.017,0.024,0.0	0.0,0.273,0.2	-0.144
2314	ENSMUSG00000022255	Mtdh	chr15	+	34123667	34123766	34117879	34118110	34131163	34131288	2314	119,122,35	45,60,24	22,13,33	4,4,8	249	150	0.0144592	0.118923	0.614,0.551,0.468	0.768,0.662,0.713	-0.17
2315	ENSMUSG00000022255	Mtdh	chr15	+	34139740	34139897	34136686	34136827	34140691	34140710	2315	57,38,34	2,2,0	27,26,26	1,2,0	300	150	0.509506	1	0.934,0.905,1.0	0.931,0.867,1.0	0.014
2317	ENSMUSG00000073411	H2-D1	chr17	+	35263838	35264114	35263378	35263648	35265783	35266059	2317	0,0,2	0,0,0	5,14,10	2,3,3	300	150	1	1	NA,NA,1.0	0.556,0.7,0.625	0.373
2319	ENSMUSG00000022234	Cct5	chr15	-	31592284	31592465	31590799	31591055	31592645	31592783	2319	13,25,1469	0,0,12	218117166	0,0,0	300	150	0.686981	1	1.0,1.0,0.984	1.0,1.0,1.0	-0.005
2320	ENSMUSG00000022234	Cct5	chr15	-	31594096	31594246	31593514	31593634	31601600	31601847	2320	11,6,394	0,0,2	74,47,52	0,0,0	300	150	1	1	1.0,1.0,0.99	1.0,1.0,1.0	-0.003
2321	ENSMUSG00000022234	Cct5	chr15	-	31597999	31598060	31597410	31597575	31601600	31601740	2321	43,59,542	0,0,4	99,56,107	0,0,0	211	150	1	1	1.0,1.0,0.99	1.0,1.0,1.0	-0.003
2322	ENSMUSG00000039100	Marchf6	chr15	-	31484945	31485080	31482803	31482923	31485923	31485998	2322	23,32,41	2,0,0	1,4,12	0,0,0	285	150	1	1	0.858,1.0,1.0	1.0,1.0,1.0	-0.047
2327	ENSMUSG00000022272	Myo10	chr15	+	25666425	25666524	25622524	25623030	25701561	25701720	2327	1,2,5	0,0,0	0,2,3	1,0,0	249	150	1	1	1.0,1.0,1.0	0.0,1.0,1.0	0.333
2328	ENSMUSG00000022191	Drosha	chr15	+	12890033	12890172	12889618	12889726	12890486	12890547	2328	2,5,24	0,0,0	23,20,41	2,0,0	289	150	1	1	1.0,1.0,1.0	0.857,1.0,1.0	0.048
2329	ENSMUSG00000022191	Drosha	chr15	+	12907323	12907394	12905598	12905701	12912510	12912555	2329	2,2,29	0,0,0	36,25,32	2,0,0	221	150	1	1	1.0,1.0,1.0	0.924,1.0,1.0	0.025
2330	ENSMUSG00000022195	6030458C11Rik	chr15	-	12823560	12823706	12821403	12821553	12824466	12824657	2330	58,32,33	0,0,2	4,4,9	0,0,0	296	150	1	1	1.0,1.0,0.893	1.0,1.0,1.0	-0.036
2333	ENSMUSG00000022201	Zfr	chr15	+	12118238	12118338	12117830	12117947	12136395	12136678	2333	60,42,33	1,0,1	19,6,9	0,1,2	250	150	1	1	0.973,1.0,0.952	1.0,0.783,0.73	0.137
2334	ENSMUSG00000022201	Zfr	chr15	+	12135266	12135290	12118238	12118338	12136395	12136678	2334	2,0,9	56,37,33	1,0,0	19,6,8	174	150	0.00376096	0.0368544	0.03,0.0,0.19	0.043,0.0,0.0	0.059
2335	ENSMUSG00000022201	Zfr	chr15	+	12149527	12149719	12146148	12146396	12150172	12150464	2335	78,62,46	0,0,1	42,36,40	4,0,2	300	150	0.0200841	0.156984	1.0,1.0,0.958	0.84,1.0,0.909	0.07
2337	ENSMUSG00000022205	Sub1	chr15	-	11986455	11986564	11981338	11984297	11990958	11991081	2337	501255723925	1,2,1	19348101638	0,0,3	259	150	1	1	1.0,0.999,1.0	1.0,1.0,0.997	0.001
2339	ENSMUSG00000022241	Tars	chr15	-	11389575	11389742	11388297	11388460	11390311	11390410	2339	19,16,34	0,0,0	15,9,13	2,0,0	300	150	1	1	1.0,1.0,1.0	0.789,1.0,1.0	0.07
2340	ENSMUSG00000022247	Brix1	chr15	-	10476806	10476935	10474778	10476596	10478668	10478770	2340	139615071097	0,0,0	193210501666	3,1,2	279	150	1	1	1.0,1.0,1.0	0.997,0.998,0.998	0.002
2341	ENSMUSG00000022247	Brix1	chr15	-	10478668	10478770	10476806	10476935	10483294	10483406	2341	453528363	0,0,0	789419693	0,0,2	252	150	1	1	1.0,1.0,1.0	1.0,1.0,0.995	0.002
2342	ENSMUSG00000022247	Brix1	chr15	-	10478892	10478943	10478668	10478770	10479072	10479146	2342	847765629	0,0,0	13787101304	4,1,0	201	150	1	1	1.0,1.0,1.0	0.996,0.998,1.0	0.002
2343	ENSMUSG00000022247	Brix1	chr15	-	10485354	10485416	10483294	10483406	10485734	10485887	2343	0,0,0	248229233	2,8,14	609291587	212	150	0.630269	1	0.0,0.0,0.0	0.002,0.019,0.017	-0.013
2345	ENSMUSG00000039676	Capsl	chr15	+	9462590	9462800	9461656	9461834	9465754	9466035	2345	0,0,1	0,0,0	73,64,65	6,7,9	300	150	1	1	NA,NA,1.0	0.859,0.821,0.783	0.179
2346	ENSMUSG00000022141	Nipbl	chr15	-	8369460	8369588	8366629	8366729	8372030	8372196	2346	81,68,20	1,0,0	23,27,29	0,0,0	278	150	1	1	0.978,1.0,1.0	1.0,1.0,1.0	-0.007
2347	ENSMUSG00000039828	Wdr70	chr15	-	8042710	8042844	8035730	8035884	8046429	8046489	2347	10,14,28	0,0,0	67,34,27	2,0,0	284	150	1	1	1.0,1.0,1.0	0.947,1.0,1.0	0.018
2349	ENSMUSG00000089647	Gm2245	chr15	-	6610096	6610192	6604340	6606904	6619745	6619924	2349	0,0,3	0,0,0	22,8,31	0,0,3	246	150	1	1	NA,NA,1.0	1.0,1.0,0.863	0.046
2351	ENSMUSG00000110018	RP24-502J3.1	chr15	+	5586974	5587037	5580628	5580822	5587685	5587771	2351	0,0,2	0,0,1	0,0,0	0,3,0	213	150	1	1	NA,NA,0.585	NA,0.0,NA	0.585
2357	ENSMUSG00000072791	Abcb5	chr12	-	118901356	118901440	118890550	118890754	118905942	118906020	2357	0,2,6	0,0,0	53,25,41	0,1,4	234	150	1	1	NA,1.0,1.0	1.0,0.941,0.868	0.064
2358	ENSMUSG00000072791	Abcb5	chr12	-	118906159	118906264	118905942	118906020	118907505	118907649	2358	1,1,9	0,0,0	53,30,75	1,1,0	255	150	1	1	1.0,1.0,1.0	0.969,0.946,1.0	0.028
2359	ENSMUSG00000072791	Abcb5	chr12	-	118906159	118906264	118905942	118906020	118911422	118911563	2359	1,1,3	0,0,0	33,14,30	0,6,0	255	150	0.0192451	0.151478	1.0,1.0,1.0	1.0,0.579,1.0	0.14
2360	ENSMUSG00000072791	Abcb5	chr12	-	118907505	118907649	118905942	118906020	118911422	118911563	2360	2,3,1	0,0,0	23,20,48	0,6,0	294	150	0.0185988	0.147023	1.0,1.0,1.0	1.0,0.63,1.0	0.123
2361	ENSMUSG00000072791	Abcb5	chr12	-	118907505	118907649	118906159	118906264	118911422	118911563	2361	3,3,7	0,0,0	44,35,93	2,0,0	294	150	1	1	1.0,1.0,1.0	0.918,1.0,1.0	0.027
2362	ENSMUSG00000072791	Abcb5	chr12	-	118911422	118911563	118907505	118907649	118924480	118924580	2362	2,3,1	0,0,0	31,17,47	0,0,2	291	150	1	1	1.0,1.0,1.0	1.0,1.0,0.924	0.025
2363	ENSMUSG00000072791	Abcb5	chr12	-	118918120	118918282	118911422	118911563	118919821	118919992	2363	0,5,8	0,0,0	89,32,108	7,4,7	300	150	1	1	NA,1.0,1.0	0.864,0.8,0.885	0.15
2364	ENSMUSG00000072791	Abcb5	chr12	-	118918120	118918282	118911422	118911563	118924480	118924580	2364	0,3,1	0,0,0	45,15,45	9,1,2	300	150	1	1	NA,1.0,1.0	0.714,0.882,0.918	0.162
2365	ENSMUSG00000072791	Abcb5	chr12	-	118919821	118919992	118911422	118911563	118924480	118924580	2365	0,1,1	0,0,0	24,15,32	9,1,2	300	150	1	1	NA,1.0,1.0	0.571,0.882,0.889	0.219
2366	ENSMUSG00000072791	Abcb5	chr12	-	118919821	118919992	118918120	118918282	118924480	118924580	2366	0,3,8	0,0,0	62,28,88	1,0,0	300	150	1	1	NA,1.0,1.0	0.969,1.0,1.0	0.01
2367	ENSMUSG00000042029	Ncapg2	chr12	+	116405701	116405877	116405401	116405461	116407197	116407310	2367	9,14,6	0,0,0	19,10,22	5,4,6	300	150	3.55e-08	1.29e-06	1.0,1.0,1.0	0.655,0.556,0.647	0.381
2368	ENSMUSG00000042029	Ncapg2	chr12	+	116426575	116426755	116425778	116425904	116427655	116427808	2368	7,16,7	4,0,0	53,17,71	0,0,0	300	150	0.120135	0.719927	0.467,1.0,1.0	1.0,1.0,1.0	-0.178
2369	ENSMUSG00000024384	Iws1	chr18	+	32070106	32070222	32067733	32068039	32079670	32080577	2369	32,7,25	0,0,0	55,15,52	3,3,0	266	150	0.0342335	0.24572	1.0,1.0,1.0	0.912,0.738,1.0	0.117
2370	ENSMUSG00000024384	Iws1	chr18	+	32079670	32080577	32067733	32068039	32083265	32083458	2370	24,13,24	0,0,0	24,14,22	0,2,0	300	150	1	1	1.0,1.0,1.0	1.0,0.778,1.0	0.074
2371	ENSMUSG00000024384	Iws1	chr18	+	32088255	32088385	32087069	32087152	32089388	32089506	2371	34,42,88	0,0,0	206,52,169	1,0,0	280	150	1	1	1.0,1.0,1.0	0.991,1.0,1.0	0.003
2372	ENSMUSG00000024384	Iws1	chr18	+	32089388	32089506	32088255	32088385	32090428	32090540	2372	30,39,110	0,0,0	243,64,191	2,0,0	268	150	1	1	1.0,1.0,1.0	0.986,1.0,1.0	0.005
2375	ENSMUSG00000009569	Mkl2	chr16	+	13332013	13332076	13326381	13326571	13332618	13332919	2375	0,7,8	0,0,2	0,0,0	0,0,2	213	150	1	1	NA,1.0,0.738	NA,NA,0.0	0.869
2385	ENSMUSG00000024078	Ttc27	chr17	+	74721520	74721650	74718633	74718811	74724617	74724758	2385	8,5,8	0,0,0	33,15,18	2,0,0	280	150	1	1	1.0,1.0,1.0	0.898,1.0,1.0	0.034
2386	ENSMUSG00000024078	Ttc27	chr17	+	74742917	74743051	74739597	74739762	74747651	74747764	2386	18,3,45	0,0,0	24,14,6	0,1,0	284	150	1	1	1.0,1.0,1.0	1.0,0.881,1.0	0.04
2387	ENSMUSG00000024078	Ttc27	chr17	+	74747651	74747764	74742917	74743051	74751061	74751128	2387	18,4,46	0,0,0	13,12,3	1,0,0	263	150	1	1	1.0,1.0,1.0	0.881,1.0,1.0	0.04
2388	ENSMUSG00000024078	Ttc27	chr17	+	74751061	74751128	74742917	74743051	74770242	74770356	2388	2,3,9	0,0,0	8,4,0	1,0,0	217	150	1	1	1.0,1.0,1.0	0.847,1.0,NA	0.077
2389	ENSMUSG00000024078	Ttc27	chr17	+	74770242	74770356	74751061	74751128	74777643	74777739	2389	12,7,47	0,0,0	20,11,4	0,2,0	264	150	1	1	1.0,1.0,1.0	1.0,0.758,1.0	0.081
2390	ENSMUSG00000024078	Ttc27	chr17	+	74777643	74777739	74770242	74770356	74799183	74799411	2390	5,2,22	0,0,0	8,5,2	0,0,2	246	150	0.626754	1	1.0,1.0,1.0	1.0,1.0,0.379	0.207
2391	ENSMUSG00000024078	Ttc27	chr17	+	74780782	74780905	74777643	74777739	74799183	74799411	2391	22,20,58	1,0,0	19,5,20	0,0,0	273	150	1	1	0.924,1.0,1.0	1.0,1.0,1.0	-0.025
2392	ENSMUSG00000024078	Ttc27	chr17	+	74829491	74829590	74799183	74799411	74835332	74835385	2392	27,27,84	0,0,2	10,5,5	0,0,0	249	150	1	1	1.0,1.0,0.962	1.0,1.0,1.0	-0.013
2393	ENSMUSG00000024078	Ttc27	chr17	+	74835332	74835385	74829491	74829590	74840298	74840464	2393	28,21,68	0,0,0	6,3,7	0,0,2	203	150	1	1	1.0,1.0,1.0	1.0,1.0,0.721	0.093
2394	ENSMUSG00000024078	Ttc27	chr17	+	74858008	74858120	74856408	74856606	74862045	74862146	2394	46,41,130	0,0,0	24,7,18	4,0,0	262	150	0.261638	1	1.0,1.0,1.0	0.775,1.0,1.0	0.075
2398	ENSMUSG00000006356	Crip2	chr12	+	113143458	113143611	113140235	113140614	113144014	113144155	2398	0,3,23	0,0,0	12,11,17	1,0,1	300	150	1	1	NA,1.0,1.0	0.857,1.0,0.895	0.083
2401	ENSMUSG00000037686	Aspg	chr12	+	112119953	112120066	112116400	112116527	112120864	112121047	2401	0,0,2	0,0,2	2,0,0	0,0,0	263	150	1	1	NA,NA,0.363	1.0,NA,NA	-0.637
2402	ENSMUSG00000021290	2010107E04Rik	chr12	-	111962432	111962456	111961375	111961538	111963229	111963353	2402	76,65,1039	0,0,0	263170216	0,0,1	174	150	1	1	1.0,1.0,1.0	1.0,1.0,0.995	0.002
2403	ENSMUSG00000021290	2010107E04Rik	chr12	-	111963229	111963353	111961375	111961538	111966923	111966977	2403	10,7,122	0,0,0	83,48,102	0,2,0	274	150	1	1	1.0,1.0,1.0	1.0,0.929,1.0	0.024
2405	ENSMUSG00000037787	Apopt1	chr12	+	111730021	111730112	111724339	111724403	111751186	111751275	2405	0,0,4	0,0,0	3,3,5	1,0,0	241	150	1	1	NA,NA,1.0	0.651,1.0,1.0	0.116
2406	ENSMUSG00000007411	Mark3	chr12	+	111628961	111629115	111628189	111628302	111633616	111633834	2406	0,2,3	0,0,0	44,17,48	2,2,0	300	150	1	1	NA,1.0,1.0	0.917,0.81,1.0	0.091
2407	ENSMUSG00000007411	Mark3	chr12	+	111633616	111633834	111628961	111629115	111639936	111640040	2407	4,0,3	0,0,0	60,19,53	2,0,0	300	150	1	1	1.0,NA,1.0	0.938,1.0,1.0	0.021
2408	ENSMUSG00000007411	Mark3	chr12	+	111653389	111653434	111647470	111647728	111655269	111656227	2408	0,0,2	0,2,0	1,1,6	26,5,15	195	150	1	1	NA,0.0,1.0	0.029,0.133,0.235	0.368
2417	ENSMUSG00000021275	Tecpr2	chr12	+	110947701	110947935	110946321	110946411	110954673	110954822	2417	0,0,0	0,2,0	0,2,0	0,0,0	300	150	1	1	NA,0.0,NA	NA,1.0,NA	-1
2418	ENSMUSG00000021276	Cinp	chr12	-	110876840	110876970	110872609	110874129	110879684	110879814	2418	7,17,66	0,0,2	94,35,55	5,6,4	280	150	0.000445278	0.0057083	1.0,1.0,0.946	0.91,0.758,0.88	0.133
2419	ENSMUSG00000021276	Cinp	chr12	-	110883889	110884058	110879684	110879814	110889065	110889145	2419	16,8,59	0,0,0	194,62,126	7,4,3	300	150	0.000579228	0.00710209	1.0,1.0,1.0	0.933,0.886,0.955	0.075
2420	ENSMUSG00000017843	Ppp2r5c	chr12	+	110574744	110574861	110570695	110570768	110580400	110583061	2420	1,0,0	0,5,3	1,0,0	2,4,4	267	150	1	1	1.0,0.0,0.0	0.219,0.0,0.0	0.26
2426	ENSMUSG00000021268	Meg3	chr12	+	109549290	109549371	109546429	109546542	109549478	109549552	2426	2,4,2	4,2,0	0,1,0	0,0,0	231	150	1	1	0.245,0.565,1.0	NA,1.0,NA	-0.397
2427	ENSMUSG00000036552	Ermard	chr17	+	15059765	15059984	15059343	15059469	15061068	15061182	2427	1,4,1	2,0,1	10,2,3	0,0,2	300	150	0.220089	1	0.2,1.0,0.333	1.0,1.0,0.429	-0.299
2428	ENSMUSG00000040877	Wdr25	chr12	+	108992806	108992937	108980690	108980838	109024962	109025133	2428	4,2,2	2,0,1	0,2,6	0,0,1	281	150	1	1	0.516,1.0,0.516	NA,1.0,0.762	-0.204
2434	ENSMUSG00000021111	Papola	chr12	+	105800683	105800750	105799650	105799824	105804926	105805008	2434	145139161	0,0,0	325215242	0,2,1	217	150	1	1	1.0,1.0,1.0	1.0,0.987,0.994	0.006
2436	ENSMUSG00000021111	Papola	chr12	+	105807164	105807218	105806486	105806596	105808554	105808666	2436	206217223	0,1,0	409210382	1,0,0	204	150	1	1	1.0,0.994,1.0	0.997,1.0,1.0	-0.001
2437	ENSMUSG00000021111	Papola	chr12	+	105808554	105808666	105807164	105807218	105809342	105809432	2437	353278322	0,0,0	553238507	6,7,4	262	150	0.0425488	0.296485	1.0,1.0,1.0	0.981,0.951,0.986	0.027
2439	ENSMUSG00000021111	Papola	chr12	+	105811036	105811109	105809523	105809662	105812273	105812394	2439	65,40,51	0,0,0	49,10,66	5,3,0	223	150	0.00257701	0.026494	1.0,1.0,1.0	0.868,0.692,1.0	0.147
2440	ENSMUSG00000021111	Papola	chr12	+	105813197	105813282	105812273	105812394	105818355	105818409	2440	37,48,37	0,0,0	36,14,36	2,0,0	235	150	1	1	1.0,1.0,1.0	0.92,1.0,1.0	0.027
2441	ENSMUSG00000021111	Papola	chr12	+	105833099	105833162	105829056	105829277	105834709	105834757	2441	96,132,47	3,10,2	25,5,19	12,4,9	213	150	2.43e-09	1.15e-07	0.958,0.903,0.943	0.595,0.468,0.598	0.381
2443	ENSMUSG00000041359	Tcl1	chr12	-	105218222	105218292	105216749	105217701	105218658	105218829	2443	412845842697	115,135,69	158212412152	0,6,12	220	150	0	0	0.961,0.959,0.964	1.0,0.993,0.992	-0.034
2444	ENSMUSG00000041359	Tcl1	chr12	-	105218222	105218292	105216749	105217701	105218707	105218829	2444	12861468892	4,6,1	649454858	0,0,2	220	150	1	1	0.995,0.994,0.998	1.0,1.0,0.997	-0.003
2445	ENSMUSG00000041359	Tcl1	chr12	-	105218222	105218292	105216749	105217701	105222507	105222625	2445	11701381836	0,1,0	636443831	0,0,0	220	150	1	1	1.0,0.999,1.0	1.0,1.0,1.0	0
2446	ENSMUSG00000041359	Tcl1	chr12	-	105218222	105218292	105216749	105217701	105222532	105222793	2446	12241488873	2,5,6	726513930	0,1,1	220	150	1	1	0.998,0.995,0.99	1.0,0.997,0.998	-0.004
2447	ENSMUSG00000041359	Tcl1	chr12	-	105218222	105218513	105217593	105217701	105218658	105218829	2447	12961531942	115,135,69	699472883	0,6,12	300	150	0	0	0.849,0.85,0.872	1.0,0.975,0.974	-0.126
2448	ENSMUSG00000041359	Tcl1	chr12	-	105218222	105218513	105217593	105217701	105218707	105218829	2448	12911533939	4,6,1	699472883	0,0,2	300	150	1	1	0.994,0.992,0.998	1.0,1.0,0.995	-0.004
2449	ENSMUSG00000041359	Tcl1	chr12	-	105218222	105218513	105217593	105217701	105222507	105222625	2449	12921527939	0,1,0	699472883	0,0,0	300	150	1	1	1.0,0.999,1.0	1.0,1.0,1.0	0
2450	ENSMUSG00000041359	Tcl1	chr12	-	105218631	105218829	105218222	105218292	105222532	105222696	2450	238930121706	58,112,43	8387711060	92,71,99	300	150	0	0	0.954,0.931,0.952	0.82,0.844,0.843	0.11
2451	ENSMUSG00000041359	Tcl1	chr12	-	105218658	105218829	105216757	105217701	105222532	105222716	2451	250431431775	2,5,6	8387771071	0,1,1	300	150	1	1	0.998,0.997,0.993	1.0,0.997,0.998	-0.002
2452	ENSMUSG00000041359	Tcl1	chr12	-	105218658	105218829	105218222	105218292	105222532	105222716	2452	537862483587	58,112,43	178915732387	92,71,99	300	150	0	0	0.979,0.965,0.977	0.907,0.917,0.923	0.058
2453	ENSMUSG00000041359	Tcl1	chr12	-	105218707	105218829	105217307	105217701	105222532	105222706	2453	200125681438	2,5,6	763666970	0,1,1	272	150	1	1	0.998,0.996,0.992	1.0,0.997,0.998	-0.003
2454	ENSMUSG00000041359	Tcl1	chr12	-	105218707	105218829	105218222	105218292	105222532	105222706	2454	211626501495	58,112,43	777677992	92,71,99	272	150	0	0	0.953,0.929,0.95	0.823,0.84,0.847	0.107
2455	ENSMUSG00000079007	Tcl1b4	chr12	+	105204641	105204812	105202421	105202625	105205851	105205921	2455	12781584740	7,6,0	347362443	0,2,1	300	150	1	1	0.989,0.992,1.0	1.0,0.989,0.996	-0.001
2456	ENSMUSG00000000701	Tcl1b5	chr12	+	105178919	105179090	105176357	105176555	105179981	105180056	2456	389494263	3,13,3	164289240	5,7,6	300	150	0.241654	1	0.985,0.95,0.978	0.943,0.954,0.952	0.021
2457	ENSMUSG00000000701	Tcl1b5	chr12	+	105179981	105180056	105178919	105179090	105180548	105181143	2457	315429210	3,0,0	135207178	0,0,0	225	150	1	1	0.986,1.0,1.0	1.0,1.0,1.0	-0.005
2458	ENSMUSG00000066359	Tcl1b1	chr12	+	105164400	105164565	105159689	105159901	105165469	105165539	2458	415046992549	0,4,1	137415071623	0,2,0	300	150	1	1	1.0,0.998,0.999	1.0,0.997,1.0	0
2459	ENSMUSG00000066359	Tcl1b1	chr12	+	105164400	105164565	105159689	105159901	105166032	105166622	2459	284130741752	1,0,0	94110221086	0,2,1	300	150	1	1	0.999,1.0,1.0	1.0,0.996,0.998	0.002
2460	ENSMUSG00000066359	Tcl1b1	chr12	+	105165469	105165539	105159689	105159901	105166032	105166622	2460	8991006544	1,0,0	234298320	0,2,1	220	150	1	1	0.998,1.0,1.0	1.0,0.99,0.995	0.004
2461	ENSMUSG00000066359	Tcl1b1	chr12	+	105165469	105165539	105164400	105164565	105166032	105166622	2461	261230351559	432429244	8149221010	154145153	220	150	0.51445	1	0.805,0.828,0.813	0.783,0.813,0.818	0.011
2462	ENSMUSG00000060863	Tcl1b2	chr12	+	105152998	105153169	105147018	105147233	105154062	105154103	2462	220724531488	6,8,4	256468367	10,0,5	300	150	0.0200066	0.156462	0.995,0.994,0.995	0.928,1.0,0.973	0.028
2463	ENSMUSG00000060863	Tcl1b2	chr12	+	105154062	105154103	105152998	105153169	105154629	105155009	2463	11811327799	0,1,0	128256230	0,0,0	191	150	1	1	1.0,0.999,1.0	1.0,1.0,1.0	0
2464	ENSMUSG00000060863	Tcl1b2	chr12	+	105154062	105154164	105152998	105153169	105154629	105155223	2464	764894524	0,1,0	100148108	0,0,0	252	150	1	1	1.0,0.998,1.0	1.0,1.0,1.0	-0.001
2465	ENSMUSG00000021097	Clmn	chr12	-	104773181	104773274	104763113	104771963	104773772	104773843	2465	0,0,1	0,0,6	0,0,1	0,0,0	243	150	1	1	NA,NA,0.093	NA,NA,1.0	-0.907
2466	ENSMUSG00000041415	Dicer1	chr12	-	104692302	104692465	104692126	104692202	104694477	104694746	2466	16,8,191	0,0,7	105,47,68	4,1,0	300	150	0.634679	1	1.0,1.0,0.932	0.929,0.959,1.0	0.015
2467	ENSMUSG00000041415	Dicer1	chr12	-	104728332	104728493	104723901	104724070	104729127	104729262	2467	40,53,32	1,0,0	37,21,31	0,0,0	300	150	1	1	0.952,1.0,1.0	1.0,1.0,1.0	-0.016
2475	ENSMUSG00000021189	Atxn3	chr12	-	101932967	101933064	101926483	101926581	101937336	101937469	2475	0,4,1	0,0,0	26,12,26	4,0,0	247	150	1	1	NA,1.0,1.0	0.798,1.0,1.0	0.067
2476	ENSMUSG00000021189	Atxn3	chr12	-	101934247	101934414	101932925	101933064	101937336	101937469	2476	19,13,8	0,0,0	175145166	7,2,4	300	150	0.004417	0.0421415	1.0,1.0,1.0	0.926,0.973,0.954	0.049
2477	ENSMUSG00000021189	Atxn3	chr12	-	101942116	101942204	101937336	101937469	101945399	101945466	2477	8,2,11	0,0,0	105,74,115	2,0,0	238	150	1	1	1.0,1.0,1.0	0.971,1.0,1.0	0.01
2478	ENSMUSG00000021188	Trip11	chr12	-	101845057	101845174	101844779	101844924	101845731	101845846	2478	11,4,8	0,0,0	10,7,8	0,2,1	267	150	0.687226	1	1.0,1.0,1.0	1.0,0.663,0.818	0.173
2479	ENSMUSG00000021188	Trip11	chr12	-	101845731	101845846	101845057	101845174	101846595	101846677	2479	8,5,7	2,0,0	10,5,4	0,0,0	265	150	1	1	0.694,1.0,1.0	1.0,1.0,1.0	-0.102
2482	ENSMUSG00000024312	Wdr46	chr17	+	33943800	33943936	33943557	33943708	33944481	33944581	2482	0,0,4	0,0,0	28,10,16	0,1,0	286	150	1	1	NA,NA,1.0	1.0,0.84,1.0	0.053
2484	ENSMUSG00000041846	Smek1	chr12	-	101044489	101044659	101043442	101043585	101049659	101049818	2484	11,16,15	0,0,0	153,72,128	0,1,0	300	150	1	1	1.0,1.0,1.0	1.0,0.973,1.0	0.009
2485	ENSMUSG00000041846	Smek1	chr12	-	101049659	101049818	101044489	101044659	101051333	101051436	2485	15,11,20	0,0,0	185105222	1,2,0	300	150	1	1	1.0,1.0,1.0	0.989,0.963,1.0	0.016
2486	ENSMUSG00000041846	Smek1	chr12	-	101051333	101051436	101049659	101049818	101051530	101051662	2486	18,13,19	0,0,0	211116245	2,2,0	253	150	1	1	1.0,1.0,1.0	0.984,0.972,1.0	0.015
2487	ENSMUSG00000021180	Rps6ka5	chr12	-	100558448	100558640	100554273	100554433	100570828	100570999	2487	1,10,4	6,0,2	4,0,4	0,4,7	300	150	0.311652	1	0.077,1.0,0.5	1.0,0.0,0.222	0.118
2489	ENSMUSG00000021180	Rps6ka5	chr12	-	100595814	100595918	100581295	100581446	100615996	100616104	2489	7,8,3	3,0,1	8,4,24	0,1,0	254	150	0.0666438	0.437911	0.579,1.0,0.639	1.0,0.703,1.0	-0.162
2490	ENSMUSG00000021180	Rps6ka5	chr12	-	100597889	100597973	100595814	100595918	100615996	100616104	2490	34,18,67	0,0,0	23,10,32	5,4,3	234	150	1.6e-07	5.03e-06	1.0,1.0,1.0	0.747,0.616,0.872	0.255
2491	ENSMUSG00000021180	Rps6ka5	chr12	-	100615996	100616104	100597889	100597973	100654270	100654489	2491	28,18,44	0,0,1	28,13,23	0,0,0	258	150	1	1	1.0,1.0,0.962	1.0,1.0,1.0	-0.013
2492	ENSMUSG00000021180	Rps6ka5	chr12	-	100619525	100619641	100615996	100616104	100654270	100654489	2492	20,10,50	6,10,13	17,6,16	12,5,10	266	150	0.184203	1	0.653,0.361,0.684	0.444,0.404,0.474	0.125
2493	ENSMUSG00000021180	Rps6ka5	chr12	-	100678517	100678589	100654270	100654489	100724780	100725028	2493	1,3,18	0,0,1	26,1,10	0,0,0	222	150	1	1	1.0,1.0,0.924	1.0,1.0,1.0	-0.025
2494	ENSMUSG00000033530	Ttc7b	chr12	-	100406999	100407063	100403356	100403494	100415134	100415307	2494	1,0,5	0,0,0	0,0,15	0,0,1	214	150	1	1	1.0,NA,1.0	NA,NA,0.913	0.087
2495	ENSMUSG00000033530	Ttc7b	chr12	-	100419491	100419570	100415134	100415307	100446859	100446981	2495	0,0,3	0,0,0	5,2,2	2,0,0	229	150	1	1	NA,NA,1.0	0.621,1.0,1.0	0.126
2496	ENSMUSG00000001175	Calm1	chr12	+	100205612	100205719	100203574	100203718	100206097	100206233	2496	298031922644	0,2,0	185312101810	0,0,3	257	150	1	1	1.0,0.999,1.0	1.0,1.0,0.997	0.001
2497	ENSMUSG00000033713	Foxn3	chr12	-	99219597	99219663	99209460	99209566	99291236	99291278	2497	10,13,12	61,53,61	0,1,4	3,7,14	216	150	0.286497	1	0.102,0.146,0.12	0.0,0.09,0.166	0.037
2498	ENSMUSG00000033713	Foxn3	chr12	-	99219600	99219663	99209502	99209566	99291236	99291277	2498	4,14,6	61,53,61	0,0,1	3,7,14	213	150	0.000591193	0.00723668	0.044,0.157,0.065	0.0,0.0,0.048	0.073
2499	ENSMUSG00000051166	Eml5	chr12	-	98802283	98802457	98800902	98801111	98805466	98805487	2499	0,14,1	0,0,0	0,1,0	2,0,0	300	150	1	1	NA,1.0,1.0	0.0,1.0,NA	0.5
2501	ENSMUSG00000051166	Eml5	chr12	-	98837242	98837384	98831071	98831224	98841550	98841678	2501	2,0,2	0,0,0	10,0,2	0,2,0	292	150	1	1	1.0,NA,1.0	1.0,0.0,1.0	0.333
2502	ENSMUSG00000021009	Ptpn21	chr12	-	98715023	98715193	98710799	98710897	98733473	98733834	2502	51,29,20	0,0,0	50,39,65	0,1,0	300	150	1	1	1.0,1.0,1.0	1.0,0.951,1.0	0.016
2510	ENSMUSG00000066027	Gm10436	chr12	-	88178162	88178473	88177073	88177649	88181739	88181894	2510	129,83,345	13,5,59	89,57,80	87,86,67	300	150	0	0	0.832,0.892,0.745	0.338,0.249,0.374	0.503
2511	ENSMUSG00000015597	Zfp318	chr17	+	46386711	46386863	46383730	46384330	46396661	46397304	2511	2,0,0	0,0,0	4,0,2	1,0,0	300	150	1	1	1.0,NA,NA	0.667,NA,1.0	0.166
2512	ENSMUSG00000024740	Ddb1	chr19	+	10615487	10615590	10614851	10614968	10619048	10619124	2512	19,25,16	0,0,0	8,8,17	0,2,0	253	150	1	1	1.0,1.0,1.0	1.0,0.703,1.0	0.099
2513	ENSMUSG00000024740	Ddb1	chr19	+	10627488	10627658	10627125	10627235	10627761	10627864	2513	403397219	3,10,1	59,40,73	0,0,0	300	150	0.042316	0.295425	0.985,0.952,0.991	1.0,1.0,1.0	-0.024
2515	ENSMUSG00000079036	Alkbh1	chr12	-	87440305	87440414	87438396	87438559	87443641	87443828	2515	4,4,2	0,0,0	39,14,14	4,0,0	259	150	0.384286	1	1.0,1.0,1.0	0.85,1.0,1.0	0.05
2516	ENSMUSG00000079036	Alkbh1	chr12	-	87441270	87441343	87440305	87440414	87441642	87441780	2516	1,0,0	0,0,0	4,4,6	10,5,2	223	150	1	1	1.0,NA,NA	0.212,0.35,0.669	0.59
2517	ENSMUSG00000079036	Alkbh1	chr12	-	87441642	87441780	87440305	87440414	87443641	87443826	2517	1,0,0	2,0,2	19,13,4	12,5,5	288	150	1	1	0.207,NA,0.0	0.452,0.575,0.294	-0.337
2518	ENSMUSG00000021037	Ahsa1	chr12	+	87273122	87273224	87272571	87272700	87273446	87273498	2518	477519443	0,0,0	366204378	4,1,2	252	150	1	1	1.0,1.0,1.0	0.982,0.992,0.991	0.012
2519	ENSMUSG00000021037	Ahsa1	chr12	+	87273446	87273498	87273122	87273224	87273590	87273997	2519	475488429	0,0,0	299180351	2,0,0	202	150	1	1	1.0,1.0,1.0	0.991,1.0,1.0	0.003
2520	ENSMUSG00000021038	Vipas39	chr12	-	87254229	87254286	87253165	87253258	87256484	87256549	2520	0,2,15	0,0,0	1,1,13	4,0,0	207	150	1	1	NA,1.0,1.0	0.153,1.0,1.0	0.282
2521	ENSMUSG00000021038	Vipas39	chr12	-	87260631	87260734	87259080	87259221	87263904	87263997	2521	1,6,16	0,0,0	6,7,7	2,0,0	253	150	1	1	1.0,1.0,1.0	0.64,1.0,1.0	0.12
2526	ENSMUSG00000007867	Ift43	chr12	+	86161148	86161221	86140051	86140095	86161451	86161527	2526	321375334	1,0,0	104,60,83	0,0,0	223	150	1	1	0.995,1.0,1.0	1.0,1.0,1.0	-0.002
2527	ENSMUSG00000012609	Ttll5	chr12	+	85843945	85843998	85843777	85843860	85845246	85845353	2527	0,0,0	1,4,2	5,1,4	8,7,4	203	150	3.85e-06	8.67e-05	0.0,0.0,0.0	0.316,0.095,0.425	-0.279
2528	ENSMUSG00000012609	Ttll5	chr12	+	85857379	85857462	85849250	85849381	85863563	85863633	2528	6,14,14	0,0,0	11,3,12	1,7,8	233	150	2.86e-08	1.06e-06	1.0,1.0,1.0	0.876,0.216,0.491	0.472
2530	ENSMUSG00000012609	Ttll5	chr12	+	85864524	85864609	85863563	85863633	85876490	85876592	2530	25,33,25	0,0,0	24,13,24	0,3,0	235	150	0.608507	1	1.0,1.0,1.0	1.0,0.734,1.0	0.089
2533	ENSMUSG00000012609	Ttll5	chr12	+	85912551	85912590	85908792	85908855	85917674	85917774	2533	22,18,8	1,0,0	8,9,10	2,0,0	189	150	1	1	0.946,1.0,1.0	0.76,1.0,1.0	0.062
2534	ENSMUSG00000012609	Ttll5	chr12	+	85922957	85923078	85918930	85919237	85925639	85925786	2534	34,34,22	0,0,0	5,8,23	4,0,0	271	150	0.0916965	0.573201	1.0,1.0,1.0	0.409,1.0,1.0	0.197
2537	ENSMUSG00000012609	Ttll5	chr12	+	86020520	86020603	86012647	86012862	86053142	86053208	2537	1,2,7	0,1,1	2,0,4	1,0,3	233	150	1	1	1.0,0.563,0.818	0.563,NA,0.462	0.281
2538	ENSMUSG00000012609	Ttll5	chr12	+	86024219	86024342	86020520	86020603	86053142	86053759	2538	7,13,8	0,0,3	0,0,0	2,0,0	273	150	1	1	1.0,1.0,0.594	0.0,NA,NA	0.865
2539	ENSMUSG00000021252	0610007P14Rik	chr12	-	85816315	85816434	85815447	85816193	85819478	85819569	2539	200202127	2,3,0	19,23,35	0,0,0	269	150	0.734249	1	0.982,0.974,1.0	1.0,1.0,1.0	-0.015
2540	ENSMUSG00000021252	0610007P14Rik	chr12	-	85819478	85819569	85816315	85816434	85822087	85822248	2540	160167117	2,0,0	32,24,25	0,1,2	241	150	0.552111	1	0.98,1.0,1.0	1.0,0.937,0.886	0.052
2543	ENSMUSG00000021252	0610007P14Rik	chr12	-	85822087	85822248	85819478	85819569	85824470	85824522	2543	149141112	0,5,0	35,26,19	0,0,2	300	150	0.453444	1	1.0,0.934,1.0	1.0,1.0,0.826	0.036
2544	ENSMUSG00000021252	0610007P14Rik	chr12	-	85823298	85823434	85822087	85822248	85824470	85824550	2544	2,0,2	35,26,27	0,0,0	13,6,4	286	150	0.513238	1	0.029,0.0,0.037	0.0,0.0,0.0	0.022
2546	ENSMUSG00000021287	Xrcc3	chr12	-	111812060	111812219	111810857	111810995	111813824	111813841	2546	0,0,5	0,0,1	0,2,2	0,0,0	300	150	1	1	NA,NA,0.714	NA,1.0,1.0	-0.286
2549	ENSMUSG00000022496	Tnfrsf17	chr16	+	11315174	11315333	11313811	11314067	11319674	11320074	2549	0,1,3	0,0,0	11,2,0	4,1,4	300	150	1	1	NA,1.0,1.0	0.579,0.5,0.0	0.64
2554	ENSMUSG00000002020	Ltbp2	chr12	-	84784753	84784903	84783211	84784395	84785203	84785485	2554	0,0,29	0,0,0	2,1,6	0,0,4	300	150	1	1	NA,NA,1.0	1.0,1.0,0.429	0.19
2557	ENSMUSG00000021241	Isca2	chr12	+	84773792	84773908	84773574	84773677	84774542	84775089	2557	2,0,14	2,0,11	11,6,30	2,2,7	266	150	1	1	0.361,NA,0.418	0.756,0.628,0.707	-0.307
2560	ENSMUSG00000021236	Entpd5	chr12	-	84385796	84385876	84385147	84385209	84386137	84386226	2560	2,0,11	0,1,0	5,9,9	0,0,0	230	150	1	1	1.0,0.0,1.0	1.0,1.0,1.0	-0.333
2561	ENSMUSG00000021236	Entpd5	chr12	-	84399339	84399412	84396678	84396958	84400829	84400934	2561	2,1,0	0,0,0	1,1,0	0,0,2	223	150	1	1	1.0,1.0,NA	1.0,1.0,0.0	0.333
2562	ENSMUSG00000021236	Entpd5	chr12	-	84399339	84399412	84396678	84396958	84405405	84405475	2562	4,1,2	0,0,6	1,1,0	2,2,3	223	150	0.000232979	0.00329228	1.0,1.0,0.183	0.252,0.252,0.0	0.56
2564	ENSMUSG00000021224	Numb	chr12	-	83825258	83825291	83811285	83811360	83831921	83831996	2564	2,0,1	7,5,3	2,2,2	17,5,22	183	150	0.345325	1	0.19,0.0,0.215	0.088,0.247,0.069	0
2566	ENSMUSG00000021224	Numb	chr12	-	83842217	83842358	83831827	83831996	83876667	83876798	2566	12,20,11	0,0,0	30,14,19	0,0,2	291	150	1	1	1.0,1.0,1.0	1.0,1.0,0.83	0.057
2567	ENSMUSG00000021224	Numb	chr12	-	83855439	83855524	83842217	83842358	83876667	83876812	2567	11,7,7	6,10,6	16,8,15	12,9,8	235	150	0.680792	1	0.539,0.309,0.427	0.46,0.362,0.545	-0.031
2569	ENSMUSG00000010608	Rbm25	chr12	+	83639127	83639191	83631468	83631622	83642401	83642519	2569	74,35,53	0,0,1	6,7,10	0,1,0	214	150	1	1	1.0,1.0,0.974	1.0,0.831,1.0	0.048
2570	ENSMUSG00000010608	Rbm25	chr12	+	83639127	83639191	83631468	83631622	83642628	83642749	2570	60,53,44	12,10,2	31,3,37	23,7,24	214	150	5.94e-06	0.000126783	0.778,0.788,0.939	0.486,0.231,0.519	0.423
2571	ENSMUSG00000010608	Rbm25	chr12	+	83639127	83639191	83632256	83632417	83642401	83642519	2571	58,49,63	5,4,4	33,11,30	2,0,2	214	150	0.124133	0.741457	0.89,0.896,0.917	0.92,1.0,0.913	-0.043
2572	ENSMUSG00000010608	Rbm25	chr12	+	83639127	83639191	83632256	83632417	83642628	83642749	2572	48,72,53	47,52,23	59,7,57	137,37,98	214	150	1.79e-06	4.41e-05	0.417,0.493,0.618	0.232,0.117,0.29	0.296
2573	ENSMUSG00000010608	Rbm25	chr12	+	83639127	83639375	83632305	83632417	83642401	83642519	2573	12,21,21	5,4,4	28,4,22	2,0,2	300	150	0.00726027	0.06549	0.545,0.724,0.724	0.875,1.0,0.846	-0.243
2574	ENSMUSG00000010608	Rbm25	chr12	+	83642401	83642519	83631468	83631622	83642628	83642698	2574	50,80,56	12,10,2	9,6,7	23,7,24	268	150	3.11e-15	3.73e-13	0.7,0.817,0.94	0.18,0.324,0.14	0.604
2575	ENSMUSG00000010608	Rbm25	chr12	+	83642401	83642519	83632252	83632417	83642628	83642698	2575	55,84,59	47,52,23	11,5,9	137,37,98	268	150	0	0	0.396,0.475,0.589	0.043,0.07,0.049	0.433
2576	ENSMUSG00000010608	Rbm25	chr12	+	83642401	83642519	83639127	83639191	83642628	83642698	2576	104,111,97	39,55,34	14,12,15	32,6,35	268	150	0.000241206	0.00338892	0.599,0.53,0.615	0.197,0.528,0.193	0.275
2577	ENSMUSG00000010608	Rbm25	chr12	+	83646136	83646304	83644398	83644448	83651286	83651444	2577	225274176	0,0,0	249,85,237	2,0,0	300	150	1	1	1.0,1.0,1.0	0.984,1.0,1.0	0.005
2578	ENSMUSG00000010608	Rbm25	chr12	+	83648197	83648255	83646136	83646304	83651286	83651371	2578	403424274	0,0,0	338156302	4,0,0	208	150	1	1	1.0,1.0,1.0	0.984,1.0,1.0	0.005
2579	ENSMUSG00000010608	Rbm25	chr12	+	83651645	83651750	83651286	83651444	83659422	83659608	2579	0,0,6	374378209	4,0,0	235105215	255	150	1	1	0.0,0.0,0.017	0.01,0.0,0.0	0.002
2580	ENSMUSG00000010608	Rbm25	chr12	+	83659422	83659608	83651286	83651444	83660594	83660678	2580	374378213	0,0,0	241107217	2,0,0	300	150	1	1	1.0,1.0,1.0	0.984,1.0,1.0	0.005
2581	ENSMUSG00000010608	Rbm25	chr12	+	83660307	83660361	83659422	83659608	83660594	83660678	2581	215270179	0,0,4	183,60,202	6,2,2	204	150	0.0875728	0.552139	1.0,1.0,0.971	0.957,0.957,0.987	0.023
2583	ENSMUSG00000021221	Dpf3	chr12	-	83315391	83315470	83294361	83294499	83324937	83325033	2583	11,6,51	0,0,0	28,32,38	0,0,2	229	150	1	1	1.0,1.0,1.0	1.0,1.0,0.926	0.025
2584	ENSMUSG00000042700	Sipa1l1	chr12	+	82265956	82266025	82234462	82234528	82311348	82311409	2584	0,0,0	0,3,6	4,0,0	3,1,2	219	150	1	1	NA,0.0,0.0	0.477,0.0,0.0	-0.159
2585	ENSMUSG00000042700	Sipa1l1	chr12	+	82362942	82363131	82357232	82357363	82372367	82372542	2585	4,13,6	0,0,0	17,8,12	2,0,0	300	150	1	1	1.0,1.0,1.0	0.81,1.0,1.0	0.063
2586	ENSMUSG00000042700	Sipa1l1	chr12	+	82420537	82420662	82416903	82417050	82422374	82422493	2586	1,4,7	0,0,0	0,1,8	0,1,0	275	150	1	1	1.0,1.0,1.0	NA,0.353,1.0	0.324
2587	ENSMUSG00000042724	Map3k9	chr12	-	81724063	81724876	81714949	81722523	81725721	81725834	2587	1,0,6	0,0,1	2,2,6	0,0,0	300	150	1	1	1.0,NA,0.75	1.0,1.0,1.0	-0.125
2588	ENSMUSG00000002679	Med6	chr12	-	81574524	81574552	81573556	81573960	81579569	81579685	2588	19,19,138	0,0,0	232135209	26,24,16	178	150	2.66e-10	1.57e-08	1.0,1.0,1.0	0.883,0.826,0.917	0.125
2589	ENSMUSG00000002679	Med6	chr12	-	81579569	81579685	81574524	81574552	81581800	81581909	2589	54,72,330	0,0,0	555295465	5,6,4	266	150	0.152021	0.880374	1.0,1.0,1.0	0.984,0.965,0.985	0.022
2590	ENSMUSG00000002679	Med6	chr12	-	81581800	81581909	81579569	81579685	81582632	81582715	2590	84100496	0,0,0	878378739	2,0,0	259	150	1	1	1.0,1.0,1.0	0.996,1.0,1.0	0.001
2591	ENSMUSG00000002679	Med6	chr12	-	81591253	81591413	81588982	81589074	81594939	81594958	2591	95,81,455	0,0,0	859310722	0,0,4	300	150	1	1	1.0,1.0,1.0	1.0,1.0,0.989	0.004
2592	ENSMUSG00000090935	Synj2bp	chr12	-	81510828	81510965	81504250	81504639	81532715	81532880	2592	17,13,29	0,2,3	7,8,4	4,2,6	287	150	0.000450161	0.00576082	1.0,0.773,0.835	0.478,0.676,0.258	0.399
2593	ENSMUSG00000021139	Gm20498	chr12	-	81489174	81489244	81480936	81481002	81504543	81504639	2593	0,0,0	0,0,4	2,0,0	0,0,0	220	150	1	1	NA,NA,0.0	1.0,NA,NA	-1
2595	ENSMUSG00000048833	Slc39a9	chr12	+	80677131	80677266	80675848	80675934	80679474	80683341	2595	2,4,26	0,0,0	31,10,35	2,4,1	285	150	0.000843503	0.00983501	1.0,1.0,1.0	0.891,0.568,0.949	0.197
2596	ENSMUSG00000021131	Erh	chr12	-	80637489	80637610	80634021	80634527	80640956	80641044	2596	376527774	0,2,2	325014442889	3,0,5	271	150	1	1	1.0,0.993,0.995	0.998,1.0,0.997	-0.002
2597	ENSMUSG00000021131	Erh	chr12	-	80637489	80637610	80634021	80634527	80643763	80643832	2597	193267417	0,0,0	16566961528	2,0,0	271	150	1	1	1.0,1.0,1.0	0.998,1.0,1.0	0.001
2598	ENSMUSG00000021131	Erh	chr12	-	80640956	80641044	80634021	80634527	80643763	80644341	2598	21,28,56	0,0,0	297,84,291	2,0,0	238	150	1	1	1.0,1.0,1.0	0.989,1.0,1.0	0.004
2599	ENSMUSG00000021131	Erh	chr12	-	80640956	80641044	80637489	80637610	80643763	80644341	2599	186264371	0,0,0	18047981571	2,0,2	238	150	1	1	1.0,1.0,1.0	0.998,1.0,0.998	0.001
2600	ENSMUSG00000021131	Erh	chr12	-	80642788	80642845	80640956	80641044	80643763	80643832	2600	16,15,32	57,74,120	80,25,50	491169419	207	150	0.0053419	0.0499715	0.169,0.128,0.162	0.106,0.097,0.08	0.059
2602	ENSMUSG00000040913	Fbxw4	chr19	-	45582715	45582801	45579652	45579793	45591728	45591794	2602	5,0,1	86102220	2,2,0	94,51,92	236	150	1	1	0.036,0.0,0.003	0.013,0.024,0.0	0.001
2603	ENSMUSG00000040913	Fbxw4	chr19	-	45630864	45630959	45591728	45591794	45635734	45635867	2603	9,6,12	0,0,0	10,4,8	2,0,0	245	150	1	1	1.0,1.0,1.0	0.754,1.0,1.0	0.082
2604	ENSMUSG00000021114	Atp6v1d	chr12	-	78850471	78850539	78849739	78849784	78852264	78852344	2604	145127251	0,0,0	146,74,145	0,4,1	218	150	0.568689	1	1.0,1.0,1.0	1.0,0.927,0.99	0.028
2605	ENSMUSG00000057858	Fam204a	chr19	-	60220489	60220577	60220329	60220360	60221053	60221304	2605	41,26,70	4,6,8	31,20,25	0,2,1	238	150	0.000989997	0.0113854	0.866,0.732,0.847	1.0,0.863,0.94	-0.119
2606	ENSMUSG00000057858	Fam204a	chr19	-	60221053	60221304	60220329	60220360	60226231	60226697	2606	10,14,20	0,0,0	4,4,7	2,0,0	300	150	0.780249	1	1.0,1.0,1.0	0.5,1.0,1.0	0.167
2607	ENSMUSG00000021112	Mpp5	chr12	+	78796865	78797390	78794244	78794333	78809751	78809960	2607	72,55,39	2,0,0	73,32,42	0,0,0	300	150	1	1	0.947,1.0,1.0	1.0,1.0,1.0	-0.018
2608	ENSMUSG00000021112	Mpp5	chr12	+	78817624	78817771	78817240	78817318	78819203	78819365	2608	132,118,64	0,0,0	47,45,56	0,0,2	297	150	1	1	1.0,1.0,1.0	1.0,1.0,0.934	0.022
2612	ENSMUSG00000021065	Fut8	chr12	+	77323844	77323937	77277360	77277455	77331895	77332329	2612	41,31,43	0,2,2	10,2,2	0,0,0	243	150	0.580867	1	1.0,0.905,0.93	1.0,1.0,1.0	-0.055
2614	ENSMUSG00000032932	Hspa13	chr16	-	75758642	75758727	75756639	75758448	75759414	75759582	2614	0,0,0	1,0,2	0,2,0	1,0,4	235	150	1	1	0.0,NA,0.0	0.0,1.0,0.0	-0.333
2615	ENSMUSG00000047888	Tnrc6b	chr15	+	80747405	80747473	80711318	80711488	80759539	80759630	2615	47,28,22	3,4,1	30,12,14	4,0,0	218	150	0.310616	1	0.915,0.828,0.938	0.838,1.0,1.0	-0.052
2616	ENSMUSG00000047888	Tnrc6b	chr15	+	80747405	80747473	80711318	80711488	80784738	80784806	2616	19,10,4	2,0,0	5,5,6	0,0,0	218	150	1	1	0.867,1.0,1.0	1.0,1.0,1.0	-0.044
2617	ENSMUSG00000047888	Tnrc6b	chr15	+	80759539	80759630	80711318	80711488	80784738	80784806	2617	25,24,13	2,0,0	11,2,11	0,0,0	241	150	1	1	0.886,1.0,1.0	1.0,1.0,1.0	-0.038
2618	ENSMUSG00000047888	Tnrc6b	chr15	+	80759539	80759630	80747405	80747473	80784738	80784806	2618	50,38,31	0,0,0	33,10,21	0,0,2	241	150	1	1	1.0,1.0,1.0	1.0,1.0,0.867	0.044
2619	ENSMUSG00000047888	Tnrc6b	chr15	+	80882943	80883102	80878866	80881206	80884206	80884382	2619	0,4,0	0,0,0	3,0,7	0,0,2	300	150	1	1	NA,1.0,NA	1.0,NA,0.636	0.182
2620	ENSMUSG00000047888	Tnrc6b	chr15	+	80918510	80918606	80917950	80918097	80923457	80923682	2620	9,10,6	2,8,3	25,8,23	0,1,2	246	150	1.82e-05	0.000342451	0.733,0.433,0.549	1.0,0.83,0.875	-0.33
2621	ENSMUSG00000047888	Tnrc6b	chr15	+	80924085	80924156	80923457	80923682	80927599	80927739	2621	24,18,9	0,0,0	32,20,40	0,2,0	221	150	1	1	1.0,1.0,1.0	1.0,0.872,1.0	0.043
2625	ENSMUSG00000063450	Syne2	chr12	+	75945075	75945195	75943852	75944055	75945285	75945577	2625	140,148,49	0,1,0	10,6,30	2,0,0	270	150	1	1	1.0,0.988,1.0	0.735,1.0,1.0	0.084
2627	ENSMUSG00000063450	Syne2	chr12	+	76100027	76100096	76099229	76099512	76100991	76101131	2627	1,0,12	0,2,5	0,1,1	4,3,2	219	150	0.0269856	0.201901	1.0,0.0,0.622	0.0,0.186,0.255	0.394
2628	ENSMUSG00000021113	Snapc1	chr12	+	73969526	73969631	73968238	73968379	73970180	73970339	2628	79,57,79	0,0,1	100,62,103	3,1,0	255	150	0.47053	1	1.0,1.0,0.979	0.951,0.973,1.0	0.018
2629	ENSMUSG00000021113	Snapc1	chr12	+	73975010	73975161	73972536	73972599	73982477	73982579	2629	138130105	0,0,0	144,90,129	0,6,0	300	150	0.404633	1	1.0,1.0,1.0	1.0,0.882,1.0	0.039
2630	ENSMUSG00000021113	Snapc1	chr12	+	73982477	73982579	73975010	73975161	73983862	73984820	2630	138128108	0,0,0	150,70,149	0,2,0	252	150	1	1	1.0,1.0,1.0	1.0,0.954,1.0	0.015
2631	ENSMUSG00000044712	Slc38a6	chr12	+	73288392	73288523	73286778	73287032	73292159	73292233	2631	0,0,1	0,0,0	10,0,3	2,2,2	281	150	1	1	NA,NA,1.0	0.727,0.0,0.445	0.609
2637	ENSMUSG00000044712	Slc38a6	chr12	+	73343668	73343748	73341706	73341760	73344792	73344893	2637	2,0,0	0,0,0	0,2,0	2,0,0	230	150	1	1	1.0,NA,NA	0.0,1.0,NA	0.5
2638	ENSMUSG00000044712	Slc38a6	chr12	+	73344792	73344893	73341706	73341760	73350513	73350638	2638	2,0,0	0,0,0	4,0,2	0,0,2	251	150	1	1	1.0,NA,NA	1.0,NA,0.374	0.313
2639	ENSMUSG00000021079	Timm9	chr12	-	71132000	71132086	71126332	71126397	71132506	71132642	2639	3,12,229	0,0,1	46,30,59	4,0,2	236	150	0.0728559	0.473838	1.0,1.0,0.993	0.88,1.0,0.949	0.055
2640	ENSMUSG00000021079	Timm9	chr12	-	71132000	71132086	71126332	71126397	71136554	71136675	2640	5,16,376	0,3,80	50,25,51	30,11,14	236	150	0.0229011	0.174985	1.0,0.772,0.749	0.514,0.591,0.698	0.239
2641	ENSMUSG00000021079	Timm9	chr12	-	71132506	71132642	71126332	71126397	71136554	71136675	2641	0,0,2	0,3,80	3,0,2	30,11,14	286	150	1	1	NA,0.0,0.013	0.05,0.0,0.07	-0.034
2642	ENSMUSG00000021079	Timm9	chr12	-	71132506	71132642	71132000	71132086	71136554	71136675	2642	2,1,3	4,5,165	7,9,24	9,3,15	286	150	3.26e-13	3.1e-11	0.208,0.095,0.009	0.29,0.611,0.456	-0.348
2645	ENSMUSG00000021067	Sav1	chr12	-	69975967	69976238	69969069	69969213	69984208	69984652	2645	4,7,1	0,0,0	6,4,2	0,0,2	300	150	0.571222	1	1.0,1.0,1.0	1.0,1.0,0.333	0.222
2646	ENSMUSG00000021066	Atl1	chr12	+	69934869	69934920	69932216	69932321	69937074	69937131	2646	86,68,53	7,3,4	5,1,15	0,0,0	201	150	0.000425723	0.00548161	0.902,0.944,0.908	1.0,1.0,1.0	-0.082
2647	ENSMUSG00000021066	Atl1	chr12	+	69937074	69937131	69934869	69934920	69946212	69946305	2647	93,71,73	0,2,0	10,2,11	0,0,0	207	150	1	1	1.0,0.963,1.0	1.0,1.0,1.0	-0.012
2648	ENSMUSG00000021066	Atl1	chr12	+	69946212	69946305	69937074	69937131	69947446	69947585	2648	107,81,80	2,1,0	12,2,9	0,0,0	243	150	1	1	0.971,0.98,1.0	1.0,1.0,1.0	-0.016
2649	ENSMUSG00000034761	Map4k5	chr12	-	69818021	69818080	69816289	69816393	69818383	69818453	2649	69,40,40	0,0,0	20,8,15	0,2,0	209	150	1	1	1.0,1.0,1.0	1.0,0.742,1.0	0.086
2650	ENSMUSG00000034761	Map4k5	chr12	-	69820939	69820942	69818383	69818498	69822802	69822863	2650	43,33,19	0,4,0	15,8,14	2,0,0	153	150	0.751509	1	1.0,0.89,1.0	0.88,1.0,1.0	0.003
2653	ENSMUSG00000022253	Nadk2	chr15	+	9098808	9098874	9096013	9096092	9100105	9100145	2653	2,0,1	0,0,2	0,4,2	0,0,4	216	150	1	1	1.0,NA,0.258	NA,1.0,0.258	0
2655	ENSMUSG00000051890	Klhdc1	chr12	+	69256174	69256258	69253691	69253770	69263148	69263221	2655	17,14,32	0,0,1	8,2,12	0,0,0	234	150	1	1	1.0,1.0,0.954	1.0,1.0,1.0	-0.015
2656	ENSMUSG00000051890	Klhdc1	chr12	+	69258022	69258106	69256174	69256258	69258568	69258627	2656	43,44,84	2,1,6	2,4,8	2,0,4	234	150	0.0606515	0.403975	0.932,0.966,0.9	0.391,1.0,0.562	0.282
2657	ENSMUSG00000051890	Klhdc1	chr12	+	69258568	69258627	69256174	69256258	69259500	69259613	2657	20,25,26	1,0,0	5,3,8	0,0,0	209	150	1	1	0.935,1.0,1.0	1.0,1.0,1.0	-0.022
2658	ENSMUSG00000051890	Klhdc1	chr12	+	69259500	69259613	69256174	69256258	69263148	69263221	2658	27,22,28	0,0,1	4,4,4	0,0,0	263	150	1	1	1.0,1.0,0.941	1.0,1.0,1.0	-0.02
2659	ENSMUSG00000051890	Klhdc1	chr12	+	69264789	69264972	69263148	69263221	69268241	69268326	2659	0,0,0	30,37,41	0,0,2	7,2,4	300	150	1	1	0.0,0.0,0.0	0.0,0.0,0.2	-0.067
2660	ENSMUSG00000020974	Pole2	chr12	-	69204090	69204267	69202906	69202974	69206409	69206518	2660	141,166,56	0,0,0	66,25,55	1,2,0	300	150	1	1	1.0,1.0,1.0	0.971,0.862,1.0	0.056
2661	ENSMUSG00000020974	Pole2	chr12	-	69209821	69209994	69209311	69209401	69211372	69211445	2661	59,62,22	0,0,0	25,19,40	0,2,0	300	150	1	1	1.0,1.0,1.0	1.0,0.826,1.0	0.058
2662	ENSMUSG00000022635	Zcrb1	chr15	-	93387576	93387652	93386105	93386286	93387746	93387859	2662	22,23,847	0,0,0	246118144	2,2,0	226	150	1	1	1.0,1.0,1.0	0.988,0.975,1.0	0.012
2663	ENSMUSG00000022635	Zcrb1	chr15	-	93387746	93387859	93387576	93387652	93391050	93391158	2663	3834261281	0,0,0	208119131	0,0,2	263	150	1	1	1.0,1.0,1.0	1.0,1.0,0.974	0.009
2664	ENSMUSG00000022635	Zcrb1	chr15	-	93391050	93391158	93387746	93387859	93395586	93395615	2664	130155500	0,1,0	75,48,53	5,1,2	258	150	0.00521259	0.0488869	1.0,0.989,1.0	0.897,0.965,0.939	0.063
2665	ENSMUSG00000022635	Zcrb1	chr15	-	93391453	93391565	93391050	93391158	93395586	93395615	2665	130913511855	0,2,3	135,72,155	4,8,3	262	150	4.4e-06	9.65e-05	1.0,0.997,0.997	0.951,0.837,0.967	0.08
2666	ENSMUSG00000022635	Zcrb1	chr15	-	93393706	93393764	93391453	93391565	93395586	93395615	2666	25,31,61	637617876	6,6,11	55,33,50	208	150	0.000565712	0.00698905	0.028,0.035,0.048	0.073,0.116,0.137	-0.072
2667	ENSMUSG00000022635	Zcrb1	chr15	-	93395586	93395615	93387746	93387859	93397169	93397255	2667	37,34,66	0,0,0	21,6,9	2,0,1	179	150	0.455785	1	1.0,1.0,1.0	0.898,1.0,0.883	0.073
2669	ENSMUSG00000022635	Zcrb1	chr15	-	93395586	93395615	93391453	93391565	93397169	93397255	2669	625613895	1,0,0	70,35,58	0,2,0	179	150	1	1	0.998,1.0,1.0	1.0,0.936,1.0	0.021
2670	ENSMUSG00000022635	Zcrb1	chr15	-	93397169	93397255	93387746	93387859	93398162	93398273	2670	105147156	0,0,0	71,14,55	7,0,0	236	150	0.0223436	0.171801	1.0,1.0,1.0	0.866,1.0,1.0	0.045
2671	ENSMUSG00000022635	Zcrb1	chr15	-	93397169	93397255	93394068	93395615	93398162	93398273	2671	617657910	0,0,0	138,62,105	0,1,1	236	150	1	1	1.0,1.0,1.0	1.0,0.975,0.985	0.013
2672	ENSMUSG00000034883	Lrr1	chr12	+	69171861	69171960	69168813	69169062	69174391	69175113	2672	483466362	0,0,0	218,78,180	0,0,2	249	150	1	1	1.0,1.0,1.0	1.0,1.0,0.982	0.006
2673	ENSMUSG00000034883	Lrr1	chr12	+	69171861	69171960	69168813	69169062	69178579	69179010	2673	141157108	0,0,0	122,47,70	3,0,0	249	150	1	1	1.0,1.0,1.0	0.961,1.0,1.0	0.013
2674	ENSMUSG00000034883	Lrr1	chr12	+	69174391	69175113	69168813	69169062	69178579	69179010	2674	900664425	0,0,0	131,58,130	3,0,0	300	150	1	1	1.0,1.0,1.0	0.956,1.0,1.0	0.015
2675	ENSMUSG00000034883	Lrr1	chr12	+	69174391	69175113	69171861	69171960	69178579	69179010	2675	1270996704	0,1,0	257100264	29,6,12	300	150	0	0	1.0,0.998,1.0	0.816,0.893,0.917	0.124
2676	ENSMUSG00000034912	Mdga2	chr12	-	66511989	66512010	66506666	66506822	66513181	66513359	2676	2,3,0	0,0,0	49,27,82	4,0,2	171	150	1	1	1.0,1.0,NA	0.915,1.0,0.973	0.037
2677	ENSMUSG00000034912	Mdga2	chr12	-	66629904	66630198	66568742	66569012	66655107	66655437	2677	5,3,10	0,0,0	91,47,139	0,3,19	300	150	0.000116082	0.00178407	1.0,1.0,1.0	1.0,0.887,0.785	0.109
2678	ENSMUSG00000034912	Mdga2	chr12	-	66629904	66630198	66568742	66569012	66689257	66689527	2678	2,0,0	0,0,0	39,21,62	11,11,18	300	150	1	1	1.0,NA,NA	0.639,0.488,0.633	0.413
2679	ENSMUSG00000034912	Mdga2	chr12	-	66655107	66655437	66568742	66569012	66689257	66689527	2679	3,0,2	0,0,0	95,43,159	11,11,18	300	150	1	1	1.0,NA,1.0	0.812,0.662,0.815	0.237
2680	ENSMUSG00000034912	Mdga2	chr12	-	66655107	66655437	66629904	66630198	66689257	66689527	2680	6,3,12	0,0,0	147,70,230	0,4,13	300	150	0.001019	0.0116913	1.0,1.0,1.0	1.0,0.897,0.898	0.068
2681	ENSMUSG00000047534	Mis18bp1	chr12	-	65136749	65136849	65133803	65133858	65138644	65138796	2681	23,25,23	0,0,0	42,36,40	0,1,1	250	150	1	1	1.0,1.0,1.0	1.0,0.956,0.96	0.028
2682	ENSMUSG00000047534	Mis18bp1	chr12	-	65152687	65152830	65148721	65149550	65153805	65153893	2682	65,42,30	0,0,0	33,16,39	8,8,7	293	150	9.01e-12	6.56e-10	1.0,1.0,1.0	0.679,0.506,0.74	0.358
2683	ENSMUSG00000047534	Mis18bp1	chr12	-	65156991	65157065	65154718	65154849	65158394	65158861	2683	230,175,87	0,0,0	110,73,121	16,2,2	224	150	8.9e-08	2.92e-06	1.0,1.0,1.0	0.822,0.961,0.976	0.08
2684	ENSMUSG00000047534	Mis18bp1	chr12	-	65161402	65162028	65158394	65158861	65172448	65172580	2684	101,78,47	4,1,8	53,52,90	26,12,28	300	150	5.26e-07	1.47e-05	0.927,0.975,0.746	0.505,0.684,0.616	0.281
2687	ENSMUSG00000021000	Ctage5	chr12	+	59144698	59144770	59137697	59137786	59146846	59146957	2687	33,70,65	5,15,25	22,19,27	6,2,7	222	150	0.498291	1	0.817,0.759,0.637	0.712,0.865,0.723	-0.029
2690	ENSMUSG00000021000	Ctage5	chr12	+	59174105	59174188	59172524	59172592	59176330	59176414	2690	15,6,20	0,0,1	20,10,19	0,0,0	233	150	1	1	1.0,1.0,0.928	1.0,1.0,1.0	-0.024
2692	ENSMUSG00000020994	Pnn	chr12	+	59070141	59070297	59069115	59069191	59070378	59070517	2692	86,59,27	0,0,0	113,65,83	1,0,1	300	150	1	1	1.0,1.0,1.0	0.983,1.0,0.976	0.014
2693	ENSMUSG00000060121	Gemin2	chr12	+	59016074	59016208	59013453	59014054	59016865	59016955	2693	0,0,0	0,0,10	0,0,2	20,2,10	284	150	1	1	NA,NA,0.0	0.0,0.0,0.096	-0.032
2694	ENSMUSG00000060121	Gemin2	chr12	+	59021667	59021736	59020388	59020433	59025002	59025113	2694	0,0,9	0,0,0	7,12,22	3,0,8	219	150	1	1	NA,NA,1.0	0.615,1.0,0.653	0.244
2695	ENSMUSG00000020986	Sec23a	chr12	-	58982567	58982674	58978461	58978615	58985131	58985221	2695	27,13,24	1,0,0	24,11,22	0,0,0	257	150	1	1	0.94,1.0,1.0	1.0,1.0,1.0	-0.02
2696	ENSMUSG00000020986	Sec23a	chr12	-	58992124	58992283	58990972	58991088	58997135	58997280	2696	43,28,34	0,0,0	33,28,31	0,2,0	300	150	1	1	1.0,1.0,1.0	1.0,0.875,1.0	0.042
2698	ENSMUSG00000046782	Ttc6	chr12	+	57621970	57622095	57617446	57617659	57626570	57626762	2698	43,30,52	0,0,0	10,3,0	0,0,2	275	150	0.231297	1	1.0,1.0,1.0	1.0,1.0,0.0	0.333
2699	ENSMUSG00000046782	Ttc6	chr12	+	57643039	57643181	57626570	57626762	57649414	57649519	2699	33,40,38	0,3,0	7,4,12	0,0,0	292	150	0.833147	1	1.0,0.873,1.0	1.0,1.0,1.0	-0.042
2700	ENSMUSG00000046782	Ttc6	chr12	+	57725571	57725782	57714067	57714141	57728406	57728559	2700	17,32,8	2,0,0	4,5,2	0,0,0	300	150	1	1	0.81,1.0,1.0	1.0,1.0,1.0	-0.063
2701	ENSMUSG00000047022	Mipol1	chr12	+	57303344	57303551	57230426	57230611	57306010	57306137	2701	9,10,2	0,0,0	4,0,8	2,3,0	300	150	0.000209659	0.00299454	1.0,1.0,1.0	0.5,0.0,1.0	0.5
2703	ENSMUSG00000047022	Mipol1	chr12	+	57460841	57460984	57456952	57457183	57466455	57467041	2703	0,0,0	0,0,2	1,0,0	0,0,0	293	150	1	1	NA,NA,0.0	1.0,NA,NA	-1
2704	ENSMUSG00000012076	Brms1l	chr12	+	55860090	55860187	55845283	55845363	55861087	55861171	2704	13,19,21	0,0,0	39,11,19	2,0,0	247	150	1	1	1.0,1.0,1.0	0.922,1.0,1.0	0.026
2705	ENSMUSG00000012076	Brms1l	chr12	+	55863133	55863173	55845283	55845363	55865950	55866077	2705	2,1,1	0,0,0	4,4,8	0,0,4	190	150	0.296077	1	1.0,1.0,1.0	1.0,1.0,0.612	0.129
2706	ENSMUSG00000012076	Brms1l	chr12	+	55863133	55863173	55861389	55861454	55865950	55866077	2706	18,12,13	0,0,0	13,5,13	16,3,2	190	150	5.9e-09	2.6e-07	1.0,1.0,1.0	0.391,0.568,0.837	0.401
2707	ENSMUSG00000021024	Psma6	chr12	+	55407468	55407563	55398774	55398991	55408001	55408083	2707	32,34,504	0,0,0	583203485	7,0,0	245	150	1	1	1.0,1.0,1.0	0.981,1.0,1.0	0.006
2708	ENSMUSG00000021024	Psma6	chr12	+	55408001	55408083	55398794	55398991	55410126	55410282	2708	20,16,164	0,0,0	218,97,182	0,0,4	232	150	1	1	1.0,1.0,1.0	1.0,1.0,0.967	0.011
2709	ENSMUSG00000021024	Psma6	chr12	+	55412186	55412365	55410126	55410282	55414403	55414498	2709	15,32,648	0,0,0	702318534	0,1,0	300	150	1	1	1.0,1.0,1.0	1.0,0.994,1.0	0.002
2710	ENSMUSG00000021024	Psma6	chr12	+	55414403	55414498	55412186	55412365	55418236	55418310	2710	21,26,592	0,0,2	662327468	1,0,0	245	150	1	1	1.0,1.0,0.995	0.998,1.0,1.0	-0.001
2711	ENSMUSG00000062198	2700097O09Rik	chr12	-	55048886	55048977	55045660	55045943	55053300	55053407	2711	3,5,23	0,0,0	68,25,55	3,0,0	241	150	0.483515	1	1.0,1.0,1.0	0.934,1.0,1.0	0.022
2713	ENSMUSG00000062198	2700097O09Rik	chr12	-	55057241	55057352	55053300	55053407	55062987	55063109	2713	3,2,13	0,0,0	24,4,17	2,0,4	261	150	0.00280627	0.0286159	1.0,1.0,1.0	0.873,1.0,0.71	0.139
2714	ENSMUSG00000062198	2700097O09Rik	chr12	-	55059456	55059578	55053753	55057352	55062987	55063109	2714	0,0,7	0,0,0	18,1,15	2,0,4	272	150	1	1	NA,NA,1.0	0.832,1.0,0.674	0.165
2715	ENSMUSG00000062198	2700097O09Rik	chr12	-	55061054	55061193	55059456	55059578	55062987	55063109	2715	9,2,31	0,0,0	65,24,70	2,0,2	289	150	0.4421	1	1.0,1.0,1.0	0.944,1.0,0.948	0.036
2716	ENSMUSG00000062198	2700097O09Rik	chr12	-	55062987	55063109	55053300	55053407	55079980	55080108	2716	5,0,4	0,0,0	28,5,22	0,0,2	272	150	1	1	1.0,NA,1.0	1.0,1.0,0.858	0.047
2717	ENSMUSG00000023031	Cela1	chr15	-	100681142	100681288	100675323	100675473	100682886	100683023	2717	3,5,41	0,0,2	0,2,4	0,0,0	296	150	1	1	1.0,1.0,0.912	NA,1.0,1.0	-0.029
2719	ENSMUSG00000036292	Gramd1c	chr16	-	43997725	43997863	43992058	43992177	44005459	44005622	2719	24,27,27	0,0,1	5,0,14	0,0,0	288	150	1	1	1.0,1.0,0.934	1.0,NA,1.0	-0.022
2720	ENSMUSG00000020954	Strn3	chr12	-	51629373	51629507	51627704	51627880	51647993	51648135	2720	1,2,7	0,0,0	6,10,8	3,5,2	284	150	2.17e-08	8.27e-07	1.0,1.0,1.0	0.514,0.514,0.679	0.431
2721	ENSMUSG00000020954	Strn3	chr12	-	51633578	51633719	51629373	51629507	51643103	51643214	2721	0,4,0	0,0,0	2,0,2	0,1,0	291	150	1	1	NA,1.0,NA	1.0,0.0,1.0	0.333
2722	ENSMUSG00000020954	Strn3	chr12	-	51643103	51643214	51629373	51629507	51647993	51648135	2722	0,0,0	0,0,1	2,1,0	2,5,0	261	150	1	1	NA,NA,0.0	0.365,0.103,NA	-0.234
2723	ENSMUSG00000020952	Scfd1	chr12	+	51396679	51396735	51393820	51393910	51397692	51397778	2723	87,72,78	0,0,1	7,12,22	0,0,0	206	150	1	1	1.0,1.0,0.983	1.0,1.0,1.0	-0.006
2724	ENSMUSG00000020952	Scfd1	chr12	+	51444983	51445017	51442530	51442583	51445670	51445736	2724	33,13,112	0,0,0	14,10,7	7,0,4	184	150	2.75e-07	8.12e-06	1.0,1.0,1.0	0.62,1.0,0.588	0.264
2725	ENSMUSG00000035293	G2e3	chr12	+	51363185	51363310	51360930	51361047	51363416	51363546	2725	0,0,7	0,0,0	92,83,145	22,26,19	275	150	1	1	NA,NA,1.0	0.695,0.635,0.806	0.288
2726	ENSMUSG00000035293	G2e3	chr12	+	51363416	51363546	51363185	51363310	51365254	51365559	2726	0,0,2	0,0,0	107,81,110	0,2,0	280	150	1	1	NA,NA,1.0	1.0,0.956,1.0	0.015
2728	ENSMUSG00000035293	G2e3	chr12	+	51365254	51365559	51363416	51363546	51367774	51367956	2728	0,0,2	0,0,0	116,97,118	2,8,8	300	150	1	1	NA,NA,1.0	0.967,0.858,0.881	0.098
2729	ENSMUSG00000035293	G2e3	chr12	+	51369045	51369218	51367751	51367956	51371559	51371750	2729	0,0,8	0,0,0	169143190	0,1,0	300	150	1	1	NA,NA,1.0	1.0,0.986,1.0	0.005
2730	ENSMUSG00000020598	Nrcam	chr12	+	44545378	44545435	44544724	44544895	44547231	44547343	2730	1,0,0	2,0,0	0,0,0	0,2,0	207	150	1	1	0.266,NA,NA	NA,0.0,NA	0.266
2735	ENSMUSG00000036257	Pnpla8	chr12	+	44282577	44283704	44254584	44254773	44283792	44283942	2735	12,27,28	0,0,0	68,18,89	0,0,2	300	150	1	1	1.0,1.0,1.0	1.0,1.0,0.957	0.014
2736	ENSMUSG00000036257	Pnpla8	chr12	+	44283310	44283704	44254584	44254773	44283792	44283942	2736	12,27,28	0,0,0	41,9,78	0,0,2	300	150	1	1	1.0,1.0,1.0	1.0,1.0,0.951	0.016
2737	ENSMUSG00000036257	Pnpla8	chr12	+	44283792	44283942	44254584	44254773	44288170	44288322	2737	30,20,17	0,0,0	58,29,66	2,0,0	300	150	1	1	1.0,1.0,1.0	0.935,1.0,1.0	0.022
2738	ENSMUSG00000036257	Pnpla8	chr12	+	44304910	44305105	44299233	44299291	44307918	44308114	2738	180,173,86	0,0,1	159,91,142	21,8,15	300	150	6.33e-15	7.35e-13	1.0,1.0,0.977	0.791,0.85,0.826	0.17
2740	ENSMUSG00000001627	Ifrd1	chr12	-	40204296	40204425	40203918	40204014	40206988	40207123	2740	646742279	1,0,0	613382513	6,9,9	279	150	0.000360679	0.00477427	0.997,1.0,1.0	0.982,0.958,0.968	0.03
2741	ENSMUSG00000001627	Ifrd1	chr12	-	40212309	40212418	40206988	40207123	40212938	40213117	2741	402476183	2,0,0	424321409	2,0,0	259	150	1	1	0.991,1.0,1.0	0.992,1.0,1.0	0
2743	ENSMUSG00000001627	Ifrd1	chr12	-	40216189	40216314	40213977	40214135	40222868	40222962	2743	130,147,93	0,0,0	247149200	3,0,0	275	150	1	1	1.0,1.0,1.0	0.978,1.0,1.0	0.007
2750	ENSMUSG00000036231	Agr3	chr12	+	35926317	35926463	35925621	35925727	35928259	35928395	2750	6,5,19	7,7,20	8,0,4	2,2,0	296	150	0.340902	1	0.303,0.266,0.325	0.67,0.0,1.0	-0.259
2751	ENSMUSG00000036231	Agr3	chr12	+	35926317	35926463	35925621	35925727	35934381	35934445	2751	2,1,1	0,0,4	2,0,0	0,0,0	296	150	1	1	1.0,1.0,0.112	1.0,NA,NA	-0.296
2752	ENSMUSG00000036231	Agr3	chr12	+	35928259	35928395	35925619	35925727	35934381	35934445	2752	30,28,139	0,0,4	18,4,10	0,0,0	286	150	0.547814	1	1.0,1.0,0.948	1.0,1.0,1.0	-0.017
2753	ENSMUSG00000036231	Agr3	chr12	+	35928259	35928395	35926317	35926463	35934381	35934445	2753	29,26,140	1,0,0	24,2,14	2,0,0	286	150	1	1	0.938,1.0,1.0	0.863,1.0,1.0	0.025
2754	ENSMUSG00000036231	Agr3	chr12	+	35934381	35934445	35928259	35928395	35946898	35946951	2754	29,23,171	4,5,5	28,6,18	0,0,0	214	150	0.000167864	0.00245998	0.836,0.763,0.96	1.0,1.0,1.0	-0.147
2756	ENSMUSG00000020561	Twistnb	chr12	+	33433504	33433646	33429623	33429908	33436935	33437144	2756	107,88,112	1,0,0	258118164	0,2,0	292	150	1	1	0.982,1.0,1.0	1.0,0.968,1.0	0.005
2760	ENSMUSG00000020572	Nampt	chr12	+	32846705	32846846	32842684	32842804	32848616	32848751	2760	12,6,8	0,0,0	61,11,42	0,1,3	291	150	0.620121	1	1.0,1.0,1.0	1.0,0.85,0.878	0.091
2761	ENSMUSG00000035933	Cog5	chr12	+	31925644	31925791	31920553	31920633	31937176	31937630	2761	6,5,6	0,0,0	6,2,8	2,0,0	297	150	1	1	1.0,1.0,1.0	0.602,1.0,1.0	0.133
2762	ENSMUSG00000020664	Dld	chr12	-	31335465	31335656	31334612	31334783	31340279	31340381	2762	41,34,191	1,0,0	43,13,53	0,0,0	300	150	1	1	0.953,1.0,1.0	1.0,1.0,1.0	-0.016
2763	ENSMUSG00000020669	Sh3yl1	chr12	+	30912956	30913101	30912186	30912227	30922234	30922345	2763	0,1,4	41,38,18	0,0,0	2,7,13	295	150	0.743074	1	0.0,0.013,0.102	0.0,0.0,0.0	0.038
2765	ENSMUSG00000020672	Sntg2	chr12	-	30201274	30201367	30195537	30195648	30226767	30226974	2765	4,6,7	1,0,0	0,4,2	0,0,0	243	150	1	1	0.712,1.0,1.0	NA,1.0,1.0	-0.096
2766	ENSMUSG00000020672	Sntg2	chr12	-	30201285	30201367	30195537	30195648	30226767	30226974	2766	2,2,4	1,0,0	0,5,2	0,0,0	232	150	1	1	0.564,1.0,1.0	NA,1.0,1.0	-0.145
2768	ENSMUSG00000061911	Myt1l	chr12	+	29784250	29784313	29783854	29783888	29811372	29811734	2768	0,0,10	0,2,0	0,0,1	0,0,0	213	150	1	1	NA,0.0,1.0	NA,NA,1.0	-0.5
2772	ENSMUSG00000020646	Mboat2	chr12	+	24924198	24924294	24882716	24882794	24934566	24934622	2772	13,9,27	2,0,13	3,4,6	1,0,10	246	150	0.495357	1	0.799,1.0,0.559	0.647,1.0,0.268	0.148
2773	ENSMUSG00000020646	Mboat2	chr12	+	24946505	24946686	24939293	24939348	24948187	24948380	2773	19,32,25	0,0,0	3,7,30	0,1,0	300	150	1	1	1.0,1.0,1.0	1.0,0.778,1.0	0.074
2774	ENSMUSG00000020649	Rrm2	chr12	+	24708559	24708634	24708240	24708445	24708938	24709085	2774	44,40,28	0,0,0	294210292	0,4,0	225	150	1	1	1.0,1.0,1.0	1.0,0.972,1.0	0.009
2775	ENSMUSG00000020649	Rrm2	chr12	+	24710356	24710490	24709324	24709441	24711446	24711541	2775	97,124,77	0,0,0	689530599	9,1,0	284	150	0.888235	1	1.0,1.0,1.0	0.976,0.996,1.0	0.009
2776	ENSMUSG00000020656	Grhl1	chr12	+	24582884	24582961	24581327	24581718	24584304	24584461	2776	2,4,7	0,0,0	3,3,10	0,5,3	227	150	1.98e-05	0.000370441	1.0,1.0,1.0	1.0,0.284,0.688	0.343
2778	ENSMUSG00000062054	Iah1	chr12	+	21319769	21319931	21317897	21318046	21321333	21321455	2778	0,0,35	0,0,0	49,15,13	1,0,0	300	150	1	1	NA,NA,1.0	0.961,1.0,1.0	0.013
2779	ENSMUSG00000062352	Itgb1bp1	chr12	-	21271378	21271568	21270703	21270957	21272055	21272123	2779	28,33,182	1,0,0	126,67,146	0,0,0	300	150	1	1	0.933,1.0,1.0	1.0,1.0,1.0	-0.022
2780	ENSMUSG00000062352	Itgb1bp1	chr12	-	21271418	21271568	21269805	21270957	21272055	21272148	2780	66,63,356	1,0,0	239141272	0,0,0	300	150	1	1	0.971,1.0,1.0	1.0,1.0,1.0	-0.01
2781	ENSMUSG00000062352	Itgb1bp1	chr12	-	21272055	21272148	21271287	21271568	21274765	21274902	2781	45,50,253	0,0,0	177,98,206	2,0,0	243	150	1	1	1.0,1.0,1.0	0.982,1.0,1.0	0.006
2782	ENSMUSG00000062352	Itgb1bp1	chr12	-	21279399	21279530	21276819	21276898	21285851	21286097	2782	10,9,106	0,0,0	93,51,95	0,4,0	281	150	0.894963	1	1.0,1.0,1.0	1.0,0.872,1.0	0.043
2783	ENSMUSG00000062352	Itgb1bp1	chr12	-	21279399	21279530	21276819	21276898	21286105	21286185	2783	12,14,133	0,0,0	139,76,143	5,3,2	281	150	0.00591416	0.0545579	1.0,1.0,1.0	0.937,0.931,0.974	0.053
2784	ENSMUSG00000108929	Cc2d2b	chr19	+	40777286	40777403	40774369	40774510	40778045	40778148	2784	0,0,1	0,2,4	0,0,0	0,2,2	267	150	1	1	NA,0.0,0.123	NA,0.0,0.0	0.061
2785	ENSMUSG00000085793	Lin52	chr12	+	84462368	84462452	84459618	84459685	84529689	84531533	2785	21,17,14	0,0,0	56,19,48	7,0,4	234	150	8.66e-05	0.00137653	1.0,1.0,1.0	0.837,1.0,0.885	0.093
2786	ENSMUSG00000061458	Nol10	chr12	+	17356920	17356958	17355236	17355314	17358101	17358238	2786	47,47,48	1,2,0	60,39,56	9,2,2	188	150	0.00141848	0.015661	0.974,0.949,1.0	0.842,0.94,0.957	0.061
2787	ENSMUSG00000061458	Nol10	chr12	+	17361133	17361194	17359089	17359155	17362594	17362680	2787	82,76,57	0,0,0	90,41,58	0,0,2	211	150	1	1	1.0,1.0,1.0	1.0,1.0,0.954	0.015
2788	ENSMUSG00000061458	Nol10	chr12	+	17368308	17368387	17362594	17362680	17369465	17369615	2788	84,68,61	0,0,0	54,25,58	2,2,0	229	150	0.597516	1	1.0,1.0,1.0	0.946,0.891,1.0	0.054
2789	ENSMUSG00000061458	Nol10	chr12	+	17369465	17369615	17368308	17368387	17373561	17373628	2789	126,113,65	2,0,0	68,34,75	0,0,0	300	150	1	1	0.969,1.0,1.0	1.0,1.0,1.0	-0.01
2790	ENSMUSG00000061458	Nol10	chr12	+	17379247	17379300	17373561	17373628	17402072	17402199	2790	76,70,47	0,0,0	57,27,52	4,0,0	203	150	0.525948	1	1.0,1.0,1.0	0.913,1.0,1.0	0.029
2791	ENSMUSG00000061458	Nol10	chr12	+	17379247	17379300	17373561	17373628	17416027	17416198	2791	25,13,9	0,0,0	17,10,26	2,0,0	203	150	1	1	1.0,1.0,1.0	0.863,1.0,1.0	0.046
2792	ENSMUSG00000020566	Atp6v1c2	chr12	-	17288995	17289133	17288082	17288180	17291428	17291522	2792	0,0,0	3,3,0	0,0,1	0,2,4	288	150	1	1	0.0,0.0,NA	NA,0.0,0.115	-0.058
2793	ENSMUSG00000020566	Atp6v1c2	chr12	-	17307470	17307500	17301120	17301215	17308271	17308357	2793	0,0,0	0,1,1	4,0,1	7,0,8	180	150	1	1	NA,0.0,0.0	0.323,NA,0.094	-0.209
2794	ENSMUSG00000020566	Atp6v1c2	chr12	-	17308271	17308357	17301120	17301215	17321597	17321665	2794	0,2,1	0,0,0	7,2,13	0,0,2	236	150	1	1	NA,1.0,1.0	1.0,1.0,0.805	0.065
2797	ENSMUSG00000020580	Rock2	chr12	+	16953260	16953420	16952495	16952587	16954906	16954967	2797	12,11,9	0,0,0	0,0,5	2,0,0	300	150	1	1	1.0,1.0,1.0	0.0,NA,1.0	0.5
2799	ENSMUSG00000020589	Fam49a	chr12	+	12276342	12276415	12262138	12262238	12304180	12304322	2799	0,1,0	0,0,0	0,0,0	8,2,4	223	150	1	1	NA,1.0,NA	0.0,0.0,0.0	1
2800	ENSMUSG00000020589	Fam49a	chr12	+	12358044	12358166	12340678	12340758	12359212	12359318	2800	2,0,4	0,0,0	50,27,21	2,3,0	272	150	1	1	1.0,NA,1.0	0.932,0.832,1.0	0.079
2801	ENSMUSG00000020608	Smc6	chr12	+	11273993	11274111	11271728	11271871	11279604	11279741	2801	151,112,50	9,8,7	60,33,41	6,8,6	268	150	0.07782	0.501703	0.904,0.887,0.8	0.848,0.698,0.793	0.084
2802	ENSMUSG00000020608	Smc6	chr12	+	11276259	11276365	11273993	11274111	11279604	11279741	2802	418354226	9,7,1	130,83,162	12,2,2	256	150	0.0262103	0.19688	0.965,0.967,0.993	0.864,0.96,0.979	0.041
2803	ENSMUSG00000020608	Smc6	chr12	+	11282359	11282440	11280340	11280402	11283070	11283172	2803	404439228	2,0,0	143,94,195	0,0,0	231	150	1	1	0.992,1.0,1.0	1.0,1.0,1.0	-0.003
2804	ENSMUSG00000020608	Smc6	chr12	+	11289127	11289274	11285310	11285409	11289636	11289725	2804	252198103	0,0,2	76,67,86	0,0,0	297	150	1	1	1.0,1.0,0.963	1.0,1.0,1.0	-0.012
2805	ENSMUSG00000020608	Smc6	chr12	+	11294484	11294599	11291525	11291730	11294922	11295083	2805	329332138	1,0,0	130105138	0,0,0	265	150	1	1	0.995,1.0,1.0	1.0,1.0,1.0	-0.002
2806	ENSMUSG00000055762	Eef1d	chr15	-	75895731	75895926	75894795	75895591	75896242	75896464	2806	7,8,725	0,0,0	810395571	4,0,0	300	150	1	1	1.0,1.0,1.0	0.99,1.0,1.0	0.003
2807	ENSMUSG00000055762	Eef1d	chr15	-	75896639	75896740	75896242	75896464	75900690	75900762	2807	3,2,232	0,0,0	260,92,167	0,0,2	251	150	1	1	1.0,1.0,1.0	1.0,1.0,0.98	0.007
2808	ENSMUSG00000055762	Eef1d	chr15	-	75896819	75896919	75896639	75896740	75900690	75900762	2808	4,3,584	0,0,0	474200363	1,0,0	250	150	1	1	1.0,1.0,1.0	0.996,1.0,1.0	0.001
2809	ENSMUSG00000055762	Eef1d	chr15	-	75897225	75897282	75896819	75896919	75900690	75900762	2809	0,0,14	3,0,299	3,0,2	174,73,147	207	150	1	1	0.0,NA,0.033	0.012,0.0,0.01	0.009
2810	ENSMUSG00000055762	Eef1d	chr15	-	75897225	75897282	75896819	75896919	75901131	75901252	2810	0,0,3	0,0,9	0,0,2	160,74,99	207	150	1	1	NA,NA,0.195	0.0,0.0,0.014	0.19
2811	ENSMUSG00000055762	Eef1d	chr15	-	75900690	75900762	75896242	75896464	75901131	75901252	2811	2,0,63	0,0,0	89,25,88	26,17,32	222	150	1	1	1.0,NA,1.0	0.698,0.498,0.65	0.385
2812	ENSMUSG00000055762	Eef1d	chr15	-	75900690	75900762	75896675	75896919	75901131	75901252	2812	5,0,350	0,0,9	251,96,230	160,74,99	222	150	1	1	1.0,NA,0.963	0.515,0.467,0.611	0.451
2813	ENSMUSG00000055762	Eef1d	chr15	-	75900690	75900762	75897225	75897282	75901131	75901252	2813	2,0,74	0,0,0	92,25,88	0,0,2	222	150	1	1	1.0,NA,1.0	1.0,1.0,0.967	0.011
2814	ENSMUSG00000055762	Eef1d	chr15	-	75902678	75903818	75901131	75901255	75909244	75909340	2814	0,0,0	1,0,39	2,0,0	78,24,75	300	150	1	1	0.0,NA,0.0	0.013,0.0,0.0	-0.004
2819	ENSMUSG00000020585	Laptm4a	chr12	+	8931627	8931748	8921663	8922294	8934695	8934772	2819	49,50,50	0,0,0	242144174	4,0,0	271	150	1	1	1.0,1.0,1.0	0.971,1.0,1.0	0.01
2820	ENSMUSG00000020585	Laptm4a	chr12	+	8934695	8934772	8931627	8931748	8934865	8934988	2820	49,42,68	5,2,2	186142171	4,3,1	227	150	0.0322755	0.233571	0.866,0.933,0.957	0.968,0.969,0.991	-0.057
2823	ENSMUSG00000020634	Ubxn2a	chr12	-	4891314	4891421	4885720	4885858	4894537	4894679	2823	17,25,206	0,0,3	106,27,72	2,4,2	257	150	0.0287936	0.212255	1.0,1.0,0.976	0.969,0.798,0.955	0.085
2831	ENSMUSG00000037361	Sf3b6	chr12	+	4820593	4820712	4817607	4817819	4826757	4826896	2831	47,67,170	0,0,0	13427491204	3,0,8	269	150	1	1	1.0,1.0,1.0	0.996,1.0,0.988	0.005
2832	ENSMUSG00000037361	Sf3b6	chr12	+	4826757	4826896	4820593	4820712	4827013	4827658	2832	46,85,195	0,0,0	13767021260	7,0,2	289	150	1	1	1.0,1.0,1.0	0.99,1.0,0.997	0.004
2833	ENSMUSG00000020639	Pfn4	chr12	+	4774391	4774529	4769294	4770269	4775419	4775525	2833	25,20,39	0,0,1	19,10,37	4,0,0	288	150	0.259182	1	1.0,1.0,0.953	0.712,1.0,1.0	0.08
2834	ENSMUSG00000020652	Cenpo	chr12	-	4231515	4231682	4217207	4217322	4233530	4233657	2834	19,22,52	0,6,2	14,6,5	4,0,2	300	150	0.32487	1	1.0,0.647,0.929	0.636,1.0,0.556	0.128
2838	ENSMUSG00000071454	Dtnb	chr12	+	3617605	3617691	3596648	3596862	3632809	3632964	2838	2,2,19	0,0,0	16,9,29	1,0,0	236	150	1	1	1.0,1.0,1.0	0.91,1.0,1.0	0.03
2842	ENSMUSG00000071454	Dtnb	chr12	+	3648222	3648389	3643916	3644022	3686737	3686862	2842	2,2,10	0,0,0	35,11,11	0,0,2	300	150	1	1	1.0,1.0,1.0	1.0,1.0,0.733	0.089
2844	ENSMUSG00000071454	Dtnb	chr12	+	3732617	3732707	3718411	3718489	3734938	3735026	2844	0,0,2	0,0,4	10,4,4	0,0,0	240	150	1	1	NA,NA,0.238	1.0,1.0,1.0	-0.762
2846	ENSMUSG00000071454	Dtnb	chr12	+	3773550	3773640	3772586	3772746	3774569	3774610	2846	1,2,52	0,0,1	17,3,4	0,0,0	240	150	1	1	1.0,1.0,0.97	1.0,1.0,1.0	-0.01
2848	ENSMUSG00000071454	Dtnb	chr12	+	3773550	3773640	3772586	3772746	3779618	3779654	2848	3,3,52	0,4,0	17,1,4	0,0,0	240	150	0.0817636	0.52135	1.0,0.319,1.0	1.0,1.0,1.0	-0.227
2850	ENSMUSG00000071454	Dtnb	chr12	+	3774569	3774610	3772586	3772746	3779618	3779654	2850	0,0,5	0,4,0	2,0,0	0,0,0	191	150	1	1	NA,0.0,1.0	1.0,NA,NA	-0.5
2852	ENSMUSG00000071454	Dtnb	chr12	+	3774569	3774610	3773550	3773640	3779618	3779654	2852	0,0,19	2,1,18	7,2,0	3,0,0	191	150	1	1	0.0,0.0,0.453	0.647,1.0,NA	-0.672
2856	ENSMUSG00000071454	Dtnb	chr12	+	3776058	3776109	3774569	3774610	3779618	3779654	2856	0,0,2	0,0,17	0,0,0	4,2,0	201	150	1	1	NA,NA,0.081	0.0,0.0,NA	0.081
2859	ENSMUSG00000037486	Asxl2	chr12	+	3445451	3445454	3442473	3442556	3451661	3451770	2859	1,0,0	0,0,0	6,0,7	0,1,0	153	150	1	1	1.0,NA,NA	1.0,0.0,1.0	0.333
2861	ENSMUSG00000037486	Asxl2	chr12	+	3455546	3455640	3451661	3451770	3457061	3457209	2861	0,1,0	1,0,1	2,0,2	2,1,4	244	150	0.19912	1	0.0,1.0,0.0	0.381,0.0,0.235	0.128
2862	ENSMUSG00000037486	Asxl2	chr12	+	3457061	3457209	3451661	3451770	3469477	3469593	2862	5,0,1	0,0,0	4,2,11	1,1,2	298	150	1	1	1.0,NA,1.0	0.668,0.502,0.735	0.365
2863	ENSMUSG00000037486	Asxl2	chr12	+	3476025	3476169	3474489	3474613	3484444	3484608	2863	2,6,0	0,0,0	4,0,2	0,1,0	294	150	1	1	1.0,1.0,NA	1.0,0.0,1.0	0.333
2868	ENSMUSG00000036372	Tmem258	chr19	+	10205749	10206124	10204013	10204264	10206423	10206533	2868	0,0,4	2,5,89	0,1,0	57,23,32	300	150	0.669607	1	0.0,0.0,0.022	0.0,0.021,0.0	0
2869	ENSMUSG00000062822	4833420G17Rik	chr13	+	119466010	119466304	119462758	119463119	119466866	119466956	2869	37,67,61	1,4,2	14,16,8	1,0,0	300	150	0.0170283	0.137504	0.949,0.893,0.938	0.875,1.0,1.0	-0.032
2870	ENSMUSG00000062822	4833420G17Rik	chr13	+	119479427	119479522	119477683	119477854	119484452	119484493	2870	50,67,56	0,0,0	12,2,6	2,0,0	245	150	1	1	1.0,1.0,1.0	0.786,1.0,1.0	0.071
2871	ENSMUSG00000062822	4833420G17Rik	chr13	+	119480934	119481030	119479427	119479522	119484452	119484493	2871	231215161	3,2,0	18,16,19	0,0,0	246	150	1	1	0.979,0.985,1.0	1.0,1.0,1.0	-0.012
2872	ENSMUSG00000025451	Paip1	chr13	+	119430159	119430329	119428600	119428640	119437968	119438154	2872	115,104,79	0,1,0	34,13,41	0,0,0	300	150	1	1	1.0,0.981,1.0	1.0,1.0,1.0	-0.006
2878	ENSMUSG00000021728	Emb	chr13	+	117272044	117272099	117268929	117268963	117273044	117274098	2878	18,20,23	0,0,1	0,5,6	0,0,0	205	150	1	1	1.0,1.0,0.944	NA,1.0,1.0	-0.019
2879	ENSMUSG00000021764	Ndufs4	chr13	-	114307816	114307890	114287794	114288866	114316856	114317029	2879	25,30,299	2,2,2	15,5,5	2,0,0	224	150	0.826143	1	0.893,0.909,0.99	0.834,1.0,1.0	-0.014
2880	ENSMUSG00000021764	Ndufs4	chr13	-	114351447	114351526	114316856	114317029	114387958	114388094	2880	6,21,139	0,0,2	12,11,6	0,0,0	229	150	1	1	1.0,1.0,0.979	1.0,1.0,1.0	-0.007
2881	ENSMUSG00000021763	BC067074	chr13	+	113342369	113342568	113327574	113327751	113346510	113346642	2881	1,1,0	0,0,0	4,0,0	0,0,2	300	150	1	1	1.0,1.0,NA	1.0,NA,0.0	0.5
2884	ENSMUSG00000021759	Plpp1	chr13	+	112834858	112835013	112800893	112801266	112856745	112857026	2884	21,26,70	1,0,0	0,2,6	0,0,0	300	150	1	1	0.913,1.0,1.0	NA,1.0,1.0	-0.029
2885	ENSMUSG00000021759	Plpp1	chr13	+	112851402	112851554	112800922	112801266	112856745	112857026	2885	3,4,10	1,0,0	6,0,0	0,0,0	300	150	1	1	0.6,1.0,1.0	1.0,NA,NA	-0.133
2886	ENSMUSG00000021759	Plpp1	chr13	+	112851402	112851554	112834858	112835013	112856745	112857026	2886	3,6,13	18,24,65	6,0,2	0,2,6	300	150	0.532823	1	0.077,0.111,0.091	1.0,0.0,0.143	-0.288
2887	ENSMUSG00000021758	Ddx4	chr13	-	112622657	112622705	112622164	112622307	112624780	112624822	2887	1,3,6	1,0,0	5,1,2	0,0,0	198	150	1	1	0.431,1.0,1.0	1.0,1.0,1.0	-0.19
2888	ENSMUSG00000021758	Ddx4	chr13	-	112622798	112622846	112622657	112622705	112624780	112624822	2888	3,20,51	0,0,0	31,6,24	2,1,0	198	150	0.873292	1	1.0,1.0,1.0	0.922,0.82,1.0	0.086
2889	ENSMUSG00000021758	Ddx4	chr13	-	112626321	112626423	112625344	112625425	112633884	112633935	2889	5,0,16	0,0,0	5,2,5	2,0,0	252	150	1	1	1.0,NA,1.0	0.598,1.0,1.0	0.134
2890	ENSMUSG00000021758	Ddx4	chr13	-	112628837	112628897	112626321	112626423	112633884	112633935	2890	12,12,50	1,0,0	28,5,17	0,0,0	210	150	1	1	0.896,1.0,1.0	1.0,1.0,1.0	-0.035
2892	ENSMUSG00000021758	Ddx4	chr13	-	112644508	112644566	112635967	112636045	112651331	112651418	2892	2,1,7	2,0,0	14,6,6	0,0,0	208	150	0.677973	1	0.419,1.0,1.0	1.0,1.0,1.0	-0.194
2893	ENSMUSG00000050377	Il31ra	chr13	-	112561849	112562057	112559147	112559226	112565737	112565901	2893	0,1,0	0,0,0	2,0,2	0,0,2	300	150	1	1	NA,1.0,NA	1.0,NA,0.333	0.334
2895	ENSMUSG00000021699	Pde4d	chr13	+	108685993	108686093	108654104	108654265	108860074	108860143	2895	0,0,0	0,0,4	5,0,13	4,0,0	250	150	1	1	NA,NA,0.0	0.429,NA,1.0	-0.715
2896	ENSMUSG00000021699	Pde4d	chr13	+	108685997	108686191	108654104	108654265	108860074	108861128	2896	0,0,0	0,0,4	2,0,2	4,0,0	300	150	1	1	NA,NA,0.0	0.2,NA,1.0	-0.6
2899	ENSMUSG00000021694	Ercc8	chr13	+	108166389	108166491	108160634	108160730	108169367	108169491	2899	0,2,10	0,0,11	4,2,5	1,3,1	252	150	1	1	NA,1.0,0.351	0.704,0.284,0.749	0.096
2901	ENSMUSG00000021694	Ercc8	chr13	+	108173991	108174011	108172701	108172783	108175553	108175620	2901	0,0,3	0,0,0	1,0,4	2,0,0	170	150	1	1	NA,NA,1.0	0.306,NA,1.0	0.347
2902	ENSMUSG00000021694	Ercc8	chr13	+	108173991	108174060	108172701	108172783	108175553	108175620	2902	0,1,10	0,0,0	7,11,8	2,0,0	219	150	1	1	NA,1.0,1.0	0.706,1.0,1.0	0.098
2903	ENSMUSG00000021694	Ercc8	chr13	+	108175804	108175906	108175553	108175620	108177616	108177717	2903	0,0,0	1,0,4	1,2,0	9,0,0	252	150	1	1	0.0,NA,0.0	0.062,1.0,NA	-0.531
2905	ENSMUSG00000021713	Ppwd1	chr13	-	104220036	104220484	104217088	104217279	104222837	104222958	2905	1,6,18	0,0,0	24,10,10	5,6,6	300	150	7.21e-09	3.13e-07	1.0,1.0,1.0	0.706,0.455,0.455	0.461
2906	ENSMUSG00000021713	Ppwd1	chr13	-	104223091	104223192	104222837	104222958	104225349	104225452	2906	9,17,31	0,0,0	17,15,16	2,0,2	251	150	0.262207	1	1.0,1.0,1.0	0.836,1.0,0.827	0.112
2907	ENSMUSG00000021711	Trappc13	chr13	-	104152164	104152182	104150049	104150183	104154295	104154340	2907	0,2,10	0,0,39	0,0,0	2,10,3	168	150	1	1	NA,1.0,0.186	0.0,0.0,0.0	0.593
2909	ENSMUSG00000032621	Srek1	chr13	-	103760415	103760594	103759168	103759299	103761029	103761194	2909	97,75,52	0,0,0	48,17,46	2,0,0	300	150	1	1	1.0,1.0,1.0	0.923,1.0,1.0	0.026
2912	ENSMUSG00000078941	Ak6	chr13	+	100663894	100663953	100654190	100654283	100664050	100664196	2912	9,21,6	0,0,0	550183328	0,0,2	209	150	1	1	1.0,1.0,1.0	1.0,1.0,0.992	0.003
2913	ENSMUSG00000078941	Ak6	chr13	+	100663894	100663953	100654190	100654283	100665826	100666359	2913	1,10,0	0,0,0	174,44,102	13,0,2	209	150	1	1	1.0,1.0,NA	0.906,1.0,0.973	0.04
2914	ENSMUSG00000078941	Ak6	chr13	+	100664050	100664196	100654190	100654283	100665826	100666359	2914	12,6,6	0,0,0	390154279	13,0,2	296	150	0.0141984	0.117239	1.0,1.0,1.0	0.938,1.0,0.986	0.025
2915	ENSMUSG00000078941	Ak6	chr13	+	100664050	100664196	100663894	100663953	100665826	100666359	2915	20,20,12	0,2,0	789305515	0,1,3	296	150	1	1	1.0,0.835,1.0	1.0,0.994,0.989	-0.049
2916	ENSMUSG00000021636	Marveld2	chr13	-	100607776	100607812	100600888	100601037	100611432	100612584	2916	1,1,0	0,0,1	0,0,2	0,0,0	186	150	1	1	1.0,1.0,0.0	NA,NA,1.0	-0.333
2918	ENSMUSG00000021636	Marveld2	chr13	-	100611432	100612584	100600888	100601037	100616604	100616702	2918	0,0,1	1,0,0	0,0,0	0,0,2	300	150	1	1	0.0,NA,1.0	NA,NA,0.0	0.5
2920	ENSMUSG00000021639	Gtf2h2	chr13	-	100461847	100461962	100460217	100460420	100468914	100469026	2920	1,0,1	27,27,7	0,1,4	23,3,6	265	150	1	1	0.021,0.0,0.075	0.0,0.159,0.274	-0.112
2921	ENSMUSG00000021639	Gtf2h2	chr13	-	100470878	100470918	100468579	100469026	100476469	100476572	2921	64,80,184	0,0,0	64,24,32	0,1,4	190	150	0.348516	1	1.0,1.0,1.0	1.0,0.95,0.863	0.062
2922	ENSMUSG00000021639	Gtf2h2	chr13	-	100479190	100479254	100477101	100477210	100480539	100480647	2922	50,49,154	0,0,0	84,23,39	0,2,0	214	150	1	1	1.0,1.0,1.0	1.0,0.89,1.0	0.037
2923	ENSMUSG00000021639	Gtf2h2	chr13	-	100481003	100481091	100480539	100480647	100481211	100481302	2923	54,28,164	0,0,0	90,17,58	2,1,0	238	150	0.94783	1	1.0,1.0,1.0	0.966,0.915,1.0	0.04
2924	ENSMUSG00000021639	Gtf2h2	chr13	-	100482937	100483043	100481211	100481302	100486070	100486125	2924	66,57,214	0,0,2	75,20,46	0,2,0	256	150	1	1	1.0,1.0,0.984	1.0,0.854,1.0	0.043
2925	ENSMUSG00000021639	Gtf2h2	chr13	-	100486473	100486524	100486070	100486125	100488848	100488935	2925	58,52,166	0,0,2	55,15,29	0,0,0	201	150	1	1	1.0,1.0,0.984	1.0,1.0,1.0	-0.005
2927	ENSMUSG00000041632	Mrps27	chr13	+	99348331	99348409	99344785	99344875	99362964	99363035	2927	3,6,8	0,0,0	3,2,0	2,0,0	228	150	1	1	1.0,1.0,1.0	0.497,1.0,NA	0.252
2928	ENSMUSG00000041632	Mrps27	chr13	+	99412194	99412365	99411277	99411420	99414738	99415561	2928	2,1,32	0,0,1	6,4,4	0,0,0	300	150	1	1	1.0,1.0,0.941	1.0,1.0,1.0	-0.02
2929	ENSMUSG00000009470	Tnpo1	chr13	-	98852854	98852950	98850107	98850183	98853399	98853498	2929	43,49,25	0,0,0	39,15,51	1,0,0	246	150	1	1	1.0,1.0,1.0	0.96,1.0,1.0	0.013
2930	ENSMUSG00000009470	Tnpo1	chr13	-	98867045	98867168	98864968	98865087	98870239	98870321	2930	19,12,18	0,0,0	16,4,29	0,1,0	273	150	1	1	1.0,1.0,1.0	1.0,0.687,1.0	0.104
2931	ENSMUSG00000021661	Ankra2	chr13	+	98266150	98266532	98263193	98263476	98267315	98267474	2931	36,71,24	1,0,1	28,26,25	1,1,0	300	150	1	1	0.947,1.0,0.923	0.933,0.929,1.0	0.003
2932	ENSMUSG00000041747	Utp15	chr13	-	98250784	98250918	98250571	98250630	98251928	98252030	2932	30,42,34	0,0,0	263125251	2,3,0	284	150	1	1	1.0,1.0,1.0	0.986,0.957,1.0	0.019
2940	ENSMUSG00000109561	Ankrd31	chr13	+	96821313	96821456	96804107	96804263	96826097	96826242	2940	3,13,4	1,0,0	0,0,2	0,0,2	293	150	1	1	0.606,1.0,1.0	NA,NA,0.339	0.53
2942	ENSMUSG00000021669	Col4a3bp	chr13	+	96542854	96543259	96542617	96542644	96549196	96549331	2942	21,13,3	0,1,0	15,12,4	2,0,1	300	150	0.704382	1	1.0,0.867,1.0	0.789,1.0,0.667	0.137
2943	ENSMUSG00000021669	Col4a3bp	chr13	+	96616993	96617071	96616456	96616549	96624694	96624790	2943	4,5,2	8,15,13	6,6,7	16,6,18	228	150	0.252635	1	0.248,0.18,0.092	0.198,0.397,0.204	-0.093
2946	ENSMUSG00000021671	Poc5	chr13	+	96394491	96394569	96393226	96393344	96396639	96396830	2946	29,30,34	1,0,0	35,14,40	0,0,1	228	150	1	1	0.95,1.0,1.0	1.0,1.0,0.963	-0.004
2947	ENSMUSG00000021671	Poc5	chr13	+	96410589	96410766	96404405	96404683	96414478	96415587	2947	60,52,55	0,0,0	56,18,49	1,0,0	300	150	1	1	1.0,1.0,1.0	0.966,1.0,1.0	0.011
2948	ENSMUSG00000021676	Iqgap2	chr13	-	95628946	95629055	95627176	95628120	95629988	95630126	2948	101,108,46	1,8,1	20,10,21	0,0,0	259	150	0.0033386	0.0334317	0.983,0.887,0.964	1.0,1.0,1.0	-0.055
2949	ENSMUSG00000021676	Iqgap2	chr13	-	95749992	95750070	95746437	95746514	95763245	95763402	2949	7,14,14	0,0,0	39,27,26	0,3,0	228	150	0.785816	1	1.0,1.0,1.0	1.0,0.856,1.0	0.048
2951	ENSMUSG00000021681	Aggf1	chr13	-	95352746	95352846	95350682	95351702	95353949	95354077	2951	7,6,19	0,0,0	58,23,59	0,2,0	250	150	1	1	1.0,1.0,1.0	1.0,0.873,1.0	0.042
2952	ENSMUSG00000021681	Aggf1	chr13	-	95353949	95354077	95352746	95352846	95356392	95356475	2952	12,4,15	0,0,0	47,13,62	2,0,0	278	150	1	1	1.0,1.0,1.0	0.927,1.0,1.0	0.024
2957	ENSMUSG00000042167	Papd4	chr13	-	93159644	93159688	93154924	93155061	93167925	93168054	2957	182,160,52	0,7,3	62,42,61	2,3,11	194	150	0.00235283	0.0244976	1.0,0.946,0.931	0.96,0.915,0.811	0.064
2958	ENSMUSG00000042167	Papd4	chr13	-	93167925	93168054	93154924	93155061	93184078	93184316	2958	0,7,3	2,0,1	2,3,11	1,3,4	279	150	0.660639	1	0.0,1.0,0.617	0.518,0.35,0.597	0.051
2959	ENSMUSG00000042167	Papd4	chr13	-	93171822	93171892	93168390	93168467	93174639	93174718	2959	146,137,44	0,0,0	89,57,94	0,1,0	220	150	1	1	1.0,1.0,1.0	1.0,0.975,1.0	0.008
2960	ENSMUSG00000042167	Papd4	chr13	-	93175697	93175812	93175518	93175610	93184078	93184316	2960	117,105,72	0,0,0	129,86,132	0,2,0	265	150	1	1	1.0,1.0,1.0	1.0,0.961,1.0	0.013
2962	ENSMUSG00000038679	Trps1	chr15	-	50765504	50765537	50664686	50664809	50822104	50822708	2962	5,3,4	14,16,16	0,0,0	2,0,4	183	150	1	1	0.226,0.133,0.17	0.0,NA,0.0	0.176
2964	ENSMUSG00000021707	Dhfr	chr13	+	92365664	92365791	92357926	92358032	92384724	92389053	2964	35,46,144	0,0,0	80,42,61	4,0,8	277	150	1.68e-05	0.000320295	1.0,1.0,1.0	0.915,1.0,0.805	0.093
2965	ENSMUSG00000021707	Dhfr	chr13	+	92368184	92368300	92365664	92365791	92384724	92389053	2965	48,54,230	0,0,0	127,78,87	0,0,2	266	150	1	1	1.0,1.0,1.0	1.0,1.0,0.961	0.013
2967	ENSMUSG00000014850	Msh3	chr13	-	92263720	92263837	92256694	92256802	92265926	92265991	2967	21,23,85	0,0,0	0,7,0	0,1,0	267	150	1	1	1.0,1.0,1.0	NA,0.797,NA	0.203
2968	ENSMUSG00000014850	Msh3	chr13	-	92312573	92312686	92309179	92309559	92342245	92342412	2968	14,13,16	0,0,0	0,0,5	4,0,0	263	150	1	1	1.0,1.0,1.0	0.0,NA,1.0	0.5
2969	ENSMUSG00000014850	Msh3	chr13	-	92347827	92348446	92347328	92347445	92349148	92349337	2969	1,0,0	29,23,17	0,0,0	8,3,2	300	150	1	1	0.017,0.0,0.0	0.0,0.0,0.0	0.006
2970	ENSMUSG00000014850	Msh3	chr13	-	92353224	92353342	92351126	92351451	92354762	92354953	2970	27,29,19	0,0,0	10,2,2	0,1,0	268	150	1	1	1.0,1.0,1.0	1.0,0.528,1.0	0.157
2971	ENSMUSG00000014850	Msh3	chr13	-	92353224	92353342	92351230	92351360	92354762	92354953	2971	11,15,17	0,0,4	6,0,2	0,0,0	268	150	1	1	1.0,1.0,0.704	1.0,NA,1.0	-0.099
2972	ENSMUSG00000003992	Ssbp2	chr13	+	91533976	91534191	91524584	91524657	91539334	91539399	2972	0,0,0	22,8,17	0,0,2	16,20,19	300	150	1	1	0.0,0.0,0.0	0.0,0.0,0.05	-0.017
2973	ENSMUSG00000003992	Ssbp2	chr13	+	91642301	91642391	91564609	91564694	91664117	91664177	2973	36,40,49	3,4,0	20,11,29	7,2,10	240	150	7.19e-05	0.00116728	0.882,0.862,1.0	0.641,0.775,0.644	0.228
2974	ENSMUSG00000003992	Ssbp2	chr13	+	91683681	91683717	91680589	91680638	91685210	91685265	2974	58,44,56	0,0,1	21,8,17	0,0,0	186	150	1	1	1.0,1.0,0.978	1.0,1.0,1.0	-0.007
2975	ENSMUSG00000003992	Ssbp2	chr13	+	91685210	91685265	91680589	91680638	91688795	91688866	2975	10,16,11	0,0,0	7,3,3	0,1,0	205	150	1	1	1.0,1.0,1.0	1.0,0.687,1.0	0.104
2976	ENSMUSG00000003992	Ssbp2	chr13	+	91693030	91693059	91690859	91690938	91694018	91694117	2976	77,72,75	4,8,6	18,21,23	3,5,2	179	150	0.263962	1	0.942,0.883,0.913	0.834,0.779,0.906	0.073
2980	ENSMUSG00000078958	Atp6ap1l	chr13	-	90890969	90891020	90886553	90886794	90898640	90898858	2980	0,0,2	0,0,0	27,12,35	2,2,10	201	150	1	1	NA,NA,1.0	0.91,0.817,0.723	0.183
2982	ENSMUSG00000012422	Tmem167	chr13	+	90098361	90098471	90089122	90089783	90100907	90100942	2982	1,2,125	0,0,0	240102195	2,0,0	260	150	1	1	1.0,1.0,1.0	0.986,1.0,1.0	0.005
2983	ENSMUSG00000012422	Tmem167	chr13	+	90100907	90100942	90098361	90098471	90104374	90112257	2983	1,0,146	0,0,0	213,90,162	4,0,0	185	150	1	1	1.0,NA,1.0	0.977,1.0,1.0	0.008
2986	ENSMUSG00000074913	Gm815	chr19	+	26886378	26886484	26885924	26885996	26887754	26887855	2986	3,4,38	1,0,4	0,0,2	0,0,0	256	150	1	1	0.637,1.0,0.848	NA,NA,1.0	-0.172
2988	ENSMUSG00000035834	Polr3g	chr13	-	81699743	81699893	81694282	81694777	81710857	81710945	2988	13,20,12	0,0,0	85,94,125	5,4,2	300	150	0.00229163	0.0239298	1.0,1.0,1.0	0.895,0.922,0.969	0.071
2993	ENSMUSG00000021596	Mctp1	chr13	+	77028621	77028719	77024782	77024892	77029879	77029951	2993	4,9,11	1,0,0	11,7,15	0,0,0	248	150	1	1	0.708,1.0,1.0	1.0,1.0,1.0	-0.097
2994	ENSMUSG00000021592	Arsk	chr13	-	76072099	76072271	76066634	76066859	76074774	76075051	2994	1,10,11	0,0,0	37,38,50	8,1,0	300	150	0.000332425	0.0044526	1.0,1.0,1.0	0.698,0.95,1.0	0.117
2996	ENSMUSG00000021589	Rhobtb3	chr13	-	75876170	75876267	75869536	75872461	75877372	75877539	2996	0,2,2	0,0,0	8,8,13	2,0,0	247	150	1	1	NA,1.0,1.0	0.708,1.0,1.0	0.097
2997	ENSMUSG00000001542	Ell2	chr13	+	75724952	75725000	75707483	75707797	75746291	75746413	2997	0,0,2	0,0,0	85,35,85	0,0,3	198	150	1	1	NA,NA,1.0	1.0,1.0,0.955	0.015
2998	ENSMUSG00000001542	Ell2	chr13	+	75749924	75750088	75746291	75746413	75756274	75756534	2998	0,8,4	0,0,0	179,69,177	0,0,4	300	150	1	1	NA,1.0,1.0	1.0,1.0,0.957	0.014
3002	ENSMUSG00000021577	Sdha	chr13	-	74348942	74349029	74344916	74344937	74350145	74350235	3002	0,0,0	6,12,14	2,0,0	2,3,6	237	150	1	1	0.0,0.0,0.0	0.388,0.0,0.0	-0.129
3003	ENSMUSG00000021576	Pdcd6	chr13	-	74309683	74309842	74305540	74305650	74311667	74311712	3003	234260123	2,2,2	2,3,9	0,0,0	300	150	0.557253	1	0.983,0.985,0.969	1.0,1.0,1.0	-0.021
3004	ENSMUSG00000057649	Brd9	chr13	+	73940645	73940790	73940236	73940297	73941943	73942054	3004	7,4,25	0,0,0	19,11,25	0,2,0	295	150	1	1	1.0,1.0,1.0	1.0,0.737,1.0	0.088
3006	ENSMUSG00000021610	Clptm1l	chr13	+	73618401	73618517	73617718	73617763	73620032	73620639	3006	89118104	0,2,12	13,11,33	0,0,0	266	150	0.000636287	0.00767951	1.0,0.971,0.83	1.0,1.0,1.0	-0.066
3016	ENSMUSG00000075511	1700001L05Rik	chr15	-	83363819	83363928	83357559	83358950	83365028	83365510	3016	0,3,8	1,0,1	5,6,17	0,0,4	259	150	0.464335	1	0.0,1.0,0.822	1.0,1.0,0.711	-0.296
3017	ENSMUSG00000075511	1700001L05Rik	chr15	-	83365028	83365513	83358822	83358950	83366989	83367282	3017	4,5,1	0,0,0	18,12,18	0,0,1	300	150	1	1	1.0,1.0,1.0	1.0,1.0,0.9	0.033
3022	ENSMUSG00000100235	Gm28557	chr13	-	67074085	67074181	67069398	67071528	67074832	67074959	3022	14,19,39	6,3,15	8,3,14	0,0,2	246	150	0.000131267	0.00198322	0.587,0.794,0.613	1.0,1.0,0.81	-0.272
3023	ENSMUSG00000021519	Mterf3	chr13	-	66922755	66922945	66917025	66917173	66928169	66928287	3023	25,38,79	0,0,0	58,29,85	2,2,0	300	150	0.673226	1	1.0,1.0,1.0	0.935,0.879,1.0	0.062
3024	ENSMUSG00000021519	Mterf3	chr13	-	66931605	66931658	66929884	66930223	66932393	66932708	3024	0,1,3	0,1,4	5,1,5	0,1,0	203	150	1	1	NA,0.425,0.357	1.0,0.425,1.0	-0.417
3025	ENSMUSG00000021519	Mterf3	chr13	-	66931605	66931658	66929884	66930223	66932934	66933038	3025	0,1,2	1,1,10	7,4,19	1,4,13	203	150	0.00037968	0.00498969	0.0,0.425,0.129	0.838,0.425,0.519	-0.409
3026	ENSMUSG00000032999	Nlrp4f	chr13	-	65181528	65181702	65177110	65177663	65182902	65183073	3026	105311011561	0,2,1	122,79,172	0,0,0	300	150	1	1	1.0,0.996,0.999	1.0,1.0,1.0	-0.002
3027	ENSMUSG00000032999	Nlrp4f	chr13	-	65182902	65183073	65181528	65181702	65184962	65185133	3027	104710581654	0,4,0	127,95,159	0,0,0	300	150	1	1	1.0,0.992,1.0	1.0,1.0,1.0	-0.003
3028	ENSMUSG00000032999	Nlrp4f	chr13	-	65187440	65187608	65184962	65185133	65190224	65190386	3028	5946451236	2,0,1	72,71,123	6,6,7	300	150	4.05e-12	3.17e-10	0.993,1.0,0.998	0.857,0.855,0.898	0.127
3029	ENSMUSG00000032999	Nlrp4f	chr13	-	65193985	65195555	65190818	65190977	65199168	65199470	3029	514347604	0,0,0	102,74,155	0,1,0	300	150	1	1	1.0,1.0,1.0	1.0,0.974,1.0	0.009
3030	ENSMUSG00000038212	Mfsd14b	chr13	-	65069643	65069741	65067862	65068005	65072004	65072117	3030	86,80,49	0,0,0	46,23,22	0,2,0	248	150	1	1	1.0,1.0,1.0	1.0,0.874,1.0	0.042
3031	ENSMUSG00000038212	Mfsd14b	chr13	-	65074985	65075099	65073555	65073627	65075483	65075702	3031	61,31,40	0,0,0	34,34,25	4,1,0	264	150	0.115219	0.694265	1.0,1.0,1.0	0.828,0.951,1.0	0.074
3032	ENSMUSG00000033102	Cdc14b	chr13	-	64201331	64201448	64195359	64196675	64205270	64205417	3032	0,2,5	1,2,2	16,9,24	3,5,2	267	150	0.07174	0.466996	0.0,0.36,0.584	0.75,0.503,0.871	-0.393
3033	ENSMUSG00000033102	Cdc14b	chr13	-	64201331	64201448	64195359	64196675	64209106	64209204	3033	1,2,7	0,0,0	20,12,15	0,0,4	267	150	0.205165	1	1.0,1.0,1.0	1.0,1.0,0.678	0.107
3034	ENSMUSG00000033102	Cdc14b	chr13	-	64205270	64205417	64192544	64196675	64209106	64209204	3034	1,4,4	0,0,0	5,18,11	0,0,4	297	150	0.24185	1	1.0,1.0,1.0	1.0,1.0,0.581	0.14
3035	ENSMUSG00000033102	Cdc14b	chr13	-	64205270	64205417	64201331	64201448	64209106	64209204	3035	0,2,2	1,0,2	2,18,19	5,8,1	297	150	0.210057	1	0.0,1.0,0.336	0.168,0.532,0.906	-0.09
3036	ENSMUSG00000033102	Cdc14b	chr13	-	64209106	64209204	64201331	64201448	64215499	64215730	3036	1,0,2	0,0,0	4,2,1	0,1,0	248	150	1	1	1.0,NA,1.0	1.0,0.547,1.0	0.151
3037	ENSMUSG00000033102	Cdc14b	chr13	-	64219885	64219948	64216211	64216299	64220679	64220746	3037	4,2,6	0,0,0	138,58,118	2,0,0	213	150	1	1	1.0,1.0,1.0	0.98,1.0,1.0	0.007
3038	ENSMUSG00000033102	Cdc14b	chr13	-	64220679	64220746	64216211	64216299	64225571	64225648	3038	0,0,1	0,0,0	62,27,63	0,1,0	217	150	1	1	NA,NA,1.0	1.0,0.949,1.0	0.017
3040	ENSMUSG00000033102	Cdc14b	chr13	-	64225571	64225648	64216211	64216299	64243633	64243726	3040	3,0,0	0,0,0	69,26,54	4,0,2	227	150	1	1	1.0,NA,NA	0.919,1.0,0.947	0.045
3041	ENSMUSG00000033102	Cdc14b	chr13	-	64225571	64225648	64220679	64220746	64243633	64243726	3041	6,1,1	0,0,0	160,74,155	0,0,2	227	150	1	1	1.0,1.0,1.0	1.0,1.0,0.981	0.006
3042	ENSMUSG00000033102	Cdc14b	chr13	-	64246524	64246600	64243633	64243726	64247227	64247318	3042	4,0,0	0,0,0	128,82,105	0,0,1	226	150	1	1	1.0,NA,NA	1.0,1.0,0.986	0.005
3044	ENSMUSG00000021461	Fancc	chr13	-	63317183	63317282	63311754	63312803	63317352	63317556	3044	0,2,0	23,30,71	0,0,0	8,2,12	249	150	1	1	0.0,0.039,0.0	0.0,0.0,0.0	0.013
3045	ENSMUSG00000021461	Fancc	chr13	-	63325550	63325626	63316499	63317556	63330520	63330620	3045	10,2,18	0,0,0	2,1,0	2,0,0	226	150	1	1	1.0,1.0,1.0	0.399,1.0,NA	0.3
3046	ENSMUSG00000021461	Fancc	chr13	-	63330520	63330620	63316499	63317556	63331840	63331864	3046	8,9,25	0,0,0	3,3,2	2,0,0	250	150	0.745483	1	1.0,1.0,1.0	0.474,1.0,1.0	0.175
3047	ENSMUSG00000021461	Fancc	chr13	-	63347419	63347584	63340318	63340475	63360195	63360260	3047	21,16,65	2,0,0	13,2,24	0,0,0	300	150	1	1	0.84,1.0,1.0	1.0,1.0,1.0	-0.053
3048	ENSMUSG00000021461	Fancc	chr13	-	63402841	63403038	63400233	63400318	63431449	63431724	3048	35,27,33	0,1,0	16,11,23	0,3,1	300	150	0.192706	1	1.0,0.931,1.0	1.0,0.647,0.92	0.121
3049	ENSMUSG00000021458	2010111I01Rik	chr13	+	63061034	63061194	63033022	63033189	63068039	63068285	3049	5,3,27	0,0,1	3,0,0	0,0,0	300	150	1	1	1.0,1.0,0.931	1.0,NA,NA	-0.023
3050	ENSMUSG00000072066	6720489N17Rik	chr13	-	62607372	62607499	62603012	62605380	62624037	62624182	3050	3,3,13	0,0,0	36,18,51	0,1,0	277	150	1	1	1.0,1.0,1.0	1.0,0.907,1.0	0.031
3052	ENSMUSG00000055228	Zfp935	chr13	-	62456932	62457059	62456686	62456747	62466706	62466709	3052	0,0,4	0,0,0	17,9,17	0,0,2	277	150	1	1	NA,NA,1.0	1.0,1.0,0.822	0.059
3053	ENSMUSG00000094942	Gm3604	chr13	-	62371562	62371623	62368327	62370351	62371809	62371936	3053	1,0,6	0,0,0	227,89,433	16,4,25	211	150	1	1	1.0,NA,1.0	0.91,0.941,0.925	0.075
3054	ENSMUSG00000094942	Gm3604	chr13	-	62371809	62371936	62371562	62371623	62383079	62383151	3054	0,0,4	0,0,0	178,66,323	2,0,0	277	150	1	1	NA,NA,1.0	0.98,1.0,1.0	0.007
3055	ENSMUSG00000035248	Zcchc6	chr13	-	59778751	59778815	59771878	59772859	59782017	59782343	3055	4,5,2	3,6,1	5,0,13	6,7,0	214	150	0.8955	1	0.483,0.369,0.584	0.369,0.0,1.0	0.022
3056	ENSMUSG00000035248	Zcchc6	chr13	-	59814865	59814954	59811514	59811566	59815545	59815723	3056	6,0,1	0,0,0	12,0,3	2,0,0	239	150	1	1	1.0,NA,1.0	0.79,NA,1.0	0.105
3057	ENSMUSG00000021555	Naa35	chr13	+	59598039	59598154	59595348	59595382	59599728	59599790	3057	84,68,86	0,0,0	40,31,54	0,1,0	265	150	1	1	1.0,1.0,1.0	1.0,0.946,1.0	0.018
3058	ENSMUSG00000021555	Naa35	chr13	+	59608760	59608844	59608144	59608195	59609478	59609593	3058	125,132,98	0,3,1	26,12,42	2,3,0	234	150	0.12564	0.748481	1.0,0.966,0.984	0.893,0.719,1.0	0.113
3061	ENSMUSG00000021555	Naa35	chr13	+	59609478	59609593	59608760	59608844	59612636	59612815	3061	131,124,85	0,0,0	31,15,50	0,3,0	265	150	0.677778	1	1.0,1.0,1.0	1.0,0.739,1.0	0.087
3062	ENSMUSG00000021555	Naa35	chr13	+	59612636	59612815	59609256	59609593	59616743	59616803	3062	137,121,83	0,0,0	31,22,48	2,0,1	300	150	0.561307	1	1.0,1.0,1.0	0.886,1.0,0.96	0.051
3063	ENSMUSG00000021555	Naa35	chr13	+	59617919	59618026	59616743	59616803	59622865	59622932	3063	132,121,77	0,0,0	30,16,34	2,0,0	257	150	1	1	1.0,1.0,1.0	0.897,1.0,1.0	0.034
3064	ENSMUSG00000021555	Naa35	chr13	+	59618230	59618278	59617919	59618026	59622865	59622932	3064	3,0,0	81,68,46	0,0,2	18,13,12	198	150	1	1	0.027,0.0,0.0	0.0,0.0,0.112	-0.028
3065	ENSMUSG00000021555	Naa35	chr13	+	59624504	59624603	59622865	59622932	59625418	59625448	3065	175176136	0,0,1	32,24,22	0,0,0	249	150	1	1	1.0,1.0,0.988	1.0,1.0,1.0	-0.004
3066	ENSMUSG00000021557	Agtpbp1	chr13	-	59460468	59460629	59449537	59450314	59461996	59462173	3066	131,142,77	9,7,2	52,17,57	4,1,6	300	150	0.358873	1	0.879,0.91,0.951	0.867,0.895,0.826	0.051
3067	ENSMUSG00000021557	Agtpbp1	chr13	-	59460468	59460629	59449537	59450314	59465984	59466116	3067	76,74,48	2,0,0	24,10,20	0,0,0	300	150	1	1	0.95,1.0,1.0	1.0,1.0,1.0	-0.017
3068	ENSMUSG00000021557	Agtpbp1	chr13	-	59461996	59462173	59449879	59450314	59465984	59466116	3068	89,78,58	2,0,0	22,4,38	0,0,0	300	150	1	1	0.957,1.0,1.0	1.0,1.0,1.0	-0.014
3069	ENSMUSG00000021557	Agtpbp1	chr13	-	59461996	59462173	59460468	59460629	59465984	59466116	3069	135,139,85	0,0,0	46,10,70	0,0,1	300	150	1	1	1.0,1.0,1.0	1.0,1.0,0.972	0.009
3070	ENSMUSG00000021557	Agtpbp1	chr13	-	59482516	59482604	59476993	59477138	59495332	59495481	3070	0,0,2	0,0,0	2,2,6	0,0,2	238	150	1	1	NA,NA,1.0	1.0,1.0,0.654	0.115
3073	ENSMUSG00000021557	Agtpbp1	chr13	-	59531056	59531203	59528386	59528518	59532012	59532076	3073	26,19,5	12,8,12	10,11,26	4,6,12	297	150	0.30981	1	0.523,0.545,0.174	0.558,0.481,0.523	-0.107
3074	ENSMUSG00000021557	Agtpbp1	chr13	-	59533944	59534094	59533171	59533239	59536248	59536373	3074	4,8,6	11,10,24	4,0,0	8,3,14	300	150	0.0116787	0.0991745	0.154,0.286,0.111	0.2,0.0,0.0	0.117
3078	ENSMUSG00000060176	Kif27	chr13	-	58313147	58313261	58311081	58311258	58320118	58320316	3078	0,0,2	0,0,0	0,0,2	0,0,4	264	150	1	1	NA,NA,1.0	NA,NA,0.221	0.779
3079	ENSMUSG00000060176	Kif27	chr13	-	58323827	58324033	58320118	58320316	58325942	58326098	3079	0,0,2	0,0,0	8,11,20	2,7,9	300	150	1	1	NA,NA,1.0	0.667,0.44,0.526	0.456
3080	ENSMUSG00000060176	Kif27	chr13	-	58325942	58326098	58320118	58320316	58327923	58328027	3080	2,0,0	0,0,0	16,19,36	0,0,2	300	150	1	1	1.0,NA,NA	1.0,1.0,0.9	0.033
3081	ENSMUSG00000060176	Kif27	chr13	-	58330918	58331125	58328855	58329025	58337542	58337686	3081	0,1,0	0,0,0	28,11,36	0,0,2	300	150	1	1	NA,1.0,NA	1.0,1.0,0.9	0.033
3082	ENSMUSG00000060176	Kif27	chr13	-	58337542	58337686	58330918	58331125	58354564	58354862	3082	0,0,0	1,0,0	4,3,8	9,5,16	294	150	1	1	0.0,NA,NA	0.185,0.234,0.203	-0.207
3083	ENSMUSG00000021552	Gkap1	chr13	-	58241653	58241755	58238648	58238712	58243801	58243954	3083	63,48,261	3,0,10	47,37,85	6,8,2	252	150	0.0172723	0.1389	0.926,1.0,0.94	0.823,0.734,0.962	0.116
3084	ENSMUSG00000021552	Gkap1	chr13	-	58251130	58251153	58243801	58243954	58255746	58255870	3084	43,42,100	2,0,0	9,12,26	0,0,0	173	150	1	1	0.949,1.0,1.0	1.0,1.0,1.0	-0.017
3085	ENSMUSG00000005312	Ubqln1	chr13	-	58180821	58180905	58179552	58179668	58183181	58183324	3085	77,75,64	12,28,12	69,26,65	2,0,2	234	150	4.8e-09	2.16e-07	0.804,0.632,0.774	0.957,1.0,0.954	-0.234
3095	ENSMUSG00000024725	Ostf1	chr19	-	18592582	18592636	18590400	18590508	18593855	18593919	3095	16,37,231	0,0,2	30,14,52	0,0,0	204	150	1	1	1.0,1.0,0.988	1.0,1.0,1.0	-0.004
3096	ENSMUSG00000024725	Ostf1	chr19	-	18604165	18604212	18596350	18596401	18631619	18631718	3096	19,17,97	0,0,0	21,8,33	0,0,2	197	150	1	1	1.0,1.0,1.0	1.0,1.0,0.926	0.025
3097	ENSMUSG00000021499	Catsper3	chr13	+	55805713	55805854	55804783	55804966	55806236	55806356	3097	0,0,10	0,0,0	0,0,0	0,1,0	291	150	1	1	NA,NA,1.0	NA,0.0,NA	1
3098	ENSMUSG00000021497	Txndc15	chr13	+	55717791	55718267	55714649	55714844	55721578	55721742	3098	0,0,17	0,0,0	18,13,11	4,1,0	300	150	1	1	NA,NA,1.0	0.692,0.867,1.0	0.147
3101	ENSMUSG00000021493	Pdlim7	chr13	-	55508207	55508326	55507487	55507624	55508779	55508810	3101	0,2,29	0,0,5	12,6,14	0,0,0	269	150	1	1	NA,1.0,0.764	1.0,1.0,1.0	-0.118
3102	ENSMUSG00000021493	Pdlim7	chr13	-	55508207	55508326	55507863	55507880	55508779	55508810	3102	0,1,14	0,0,9	5,2,8	0,0,0	269	150	1	1	NA,1.0,0.464	1.0,1.0,1.0	-0.268
3104	ENSMUSG00000034686	Prr7	chr13	+	55471787	55472436	55464266	55464414	55472592	55473155	3104	0,1,0	0,2,0	0,2,0	0,0,0	300	150	1	1	NA,0.2,NA	NA,1.0,NA	-0.8
3108	ENSMUSG00000021488	Nsd1	chr13	+	55233894	55234030	55213203	55214150	55238689	55238862	3108	10,19,10	0,0,0	31,7,37	0,0,3	286	150	0.898515	1	1.0,1.0,1.0	1.0,1.0,0.866	0.045
3109	ENSMUSG00000021481	Zfp346	chr13	+	55113677	55113770	55113035	55113139	55115479	55115624	3109	0,0,1	0,0,0	20,12,33	2,0,1	243	150	1	1	NA,NA,1.0	0.861,1.0,0.953	0.062
3112	ENSMUSG00000021481	Zfp346	chr13	+	55113677	55113770	55113035	55113139	55130533	55130627	3112	0,0,1	0,0,0	9,6,14	1,0,0	243	150	1	1	NA,NA,1.0	0.847,1.0,1.0	0.051
3113	ENSMUSG00000021481	Zfp346	chr13	+	55113677	55113770	55113035	55113139	55132306	55132387	3113	0,0,1	0,0,0	7,6,14	0,0,2	243	150	1	1	NA,NA,1.0	1.0,1.0,0.812	0.063
3116	ENSMUSG00000021481	Zfp346	chr13	+	55115479	55115624	55113677	55113770	55122329	55122515	3116	0,0,2	0,0,0	15,6,23	0,0,2	295	150	1	1	NA,NA,1.0	1.0,1.0,0.854	0.049
3118	ENSMUSG00000021481	Zfp346	chr13	+	55115482	55115624	55113677	55113770	55122329	55122515	3118	0,0,2	0,0,0	2,0,8	0,0,2	292	150	1	1	NA,NA,1.0	1.0,NA,0.673	0.163
3127	ENSMUSG00000025878	Uimc1	chr13	-	55030952	55031016	55029415	55029458	55034888	55035066	3127	0,0,29	1,0,7	2,7,2	2,0,1	214	150	1	1	0.0,NA,0.744	0.412,1.0,0.584	-0.293
3128	ENSMUSG00000025878	Uimc1	chr13	-	55069721	55069807	55060265	55060342	55075257	55075990	3128	0,0,11	0,0,0	4,5,1	0,8,0	236	150	1	1	NA,NA,1.0	1.0,0.284,1.0	0.239
3129	ENSMUSG00000025878	Uimc1	chr13	-	55069721	55069807	55060265	55060342	55085609	55085694	3129	0,0,6	0,0,0	4,5,0	1,0,0	236	150	1	1	NA,NA,1.0	0.718,1.0,NA	0.141
3130	ENSMUSG00000025878	Uimc1	chr13	-	55075257	55075994	55069721	55069807	55076301	55076407	3130	3,1,22	0,0,0	0,1,1	2,0,0	300	150	0.218045	1	1.0,1.0,1.0	0.0,1.0,1.0	0.333
3131	ENSMUSG00000025878	Uimc1	chr13	-	55076301	55076407	55069721	55069807	55077402	55077527	3131	5,1,12	0,0,4	10,3,3	0,0,0	256	150	0.302806	1	1.0,1.0,0.637	1.0,1.0,1.0	-0.121
3132	ENSMUSG00000025878	Uimc1	chr13	-	55077402	55077527	55069721	55069807	55085609	55085694	3132	7,4,28	0,0,0	18,10,13	0,1,0	275	150	1	1	1.0,1.0,1.0	1.0,0.845,1.0	0.052
3141	ENSMUSG00000025873	Faf2	chr13	+	54648291	54648430	54645244	54645321	54649977	54650063	3141	0,10,8	0,0,0	69,44,81	4,1,3	289	150	1	1	NA,1.0,1.0	0.9,0.958,0.933	0.07
3142	ENSMUSG00000025873	Faf2	chr13	+	54655405	54655577	54652042	54652220	54656281	54656359	3142	1,3,6	0,0,0	56,18,51	0,0,1	300	150	1	1	1.0,1.0,1.0	1.0,1.0,0.962	0.013
3143	ENSMUSG00000025873	Faf2	chr13	+	54656281	54656425	54655405	54655577	54660953	54661586	3143	2,4,12	0,0,0	49,17,44	2,0,0	294	150	1	1	1.0,1.0,1.0	0.926,1.0,1.0	0.025
3144	ENSMUSG00000025869	Nop16	chr13	-	54588597	54588667	54585819	54585926	54589662	54589771	3144	0,0,7	0,0,0	919473779	2,3,0	220	150	1	1	NA,NA,1.0	0.997,0.991,1.0	0.004
3145	ENSMUSG00000025869	Nop16	chr13	-	54589662	54589771	54588597	54588667	54589860	54590058	3145	0,0,6	0,0,0	811440683	8,24,5	259	150	1	1	NA,NA,1.0	0.983,0.914,0.988	0.038
3150	ENSMUSG00000025871	4833439L19Rik	chr13	-	54564184	54564272	54561570	54561871	54564514	54564621	3150	17,5,4	0,0,0	18,17,16	2,0,0	238	150	1	1	1.0,1.0,1.0	0.85,1.0,1.0	0.05
3156	ENSMUSG00000025872	Thoc3	chr13	-	54463681	54463843	54463471	54463572	54466179	54466384	3156	137206110	0,0,0	196121158	0,0,3	300	150	1	1	1.0,1.0,1.0	1.0,1.0,0.963	0.012
3157	ENSMUSG00000021468	Sptlc1	chr13	-	53343778	53343874	53343127	53343224	53351600	53351690	3157	36,34,27	0,0,0	10,6,11	3,0,4	246	150	5.5e-05	0.000927091	1.0,1.0,1.0	0.67,1.0,0.626	0.235
3158	ENSMUSG00000021468	Sptlc1	chr13	-	53344800	53344908	53343778	53343874	53351600	53351690	3158	51,74,38	5,1,0	11,12,28	0,0,0	258	150	0.0930317	0.579075	0.856,0.977,1.0	1.0,1.0,1.0	-0.056
3159	ENSMUSG00000024222	Fkbp5	chr17	-	28402608	28402848	28399094	28401151	28406084	28406270	3159	4,11,11	0,0,1	47,17,61	0,0,0	300	150	1	1	1.0,1.0,0.846	1.0,1.0,1.0	-0.051
3160	ENSMUSG00000024222	Fkbp5	chr17	-	28410509	28410593	28406084	28406270	28412033	28412124	3160	3,14,36	0,2,0	55,30,86	0,1,0	234	150	1	1	1.0,0.818,1.0	1.0,0.951,1.0	-0.044
3165	ENSMUSG00000035139	Secisbp2	chr13	+	51654385	51654635	51652606	51652755	51655098	51655240	3165	37,20,29	0,0,0	9,8,5	1,2,0	300	150	0.777644	1	1.0,1.0,1.0	0.818,0.667,1.0	0.172
3166	ENSMUSG00000035139	Secisbp2	chr13	+	51654495	51654635	51652606	51652755	51655098	51655240	3166	15,6,19	0,0,0	1,4,0	1,2,0	290	150	1	1	1.0,1.0,1.0	0.341,0.508,NA	0.576
3168	ENSMUSG00000035139	Secisbp2	chr13	+	51676286	51676453	51673887	51674029	51677140	51677279	3168	7,5,4	2,0,0	2,0,4	0,0,0	300	150	1	1	0.636,1.0,1.0	1.0,NA,1.0	-0.121
3169	ENSMUSG00000062248	Cks2	chr13	+	51649584	51649712	51645231	51645471	51650336	51650660	3169	515153182992	0,0,0	16487760214654	2,2,0	278	150	1	1	1.0,1.0,1.0	1.0,1.0,1.0	0
3170	ENSMUSG00000038903	Ccdc68	chr18	+	69955981	69956064	69947050	69947179	69960400	69960506	3170	4,3,1	2,0,0	0,2,0	0,0,0	233	150	1	1	0.563,1.0,1.0	NA,1.0,NA	-0.146
3171	ENSMUSG00000021392	Nol8	chr13	+	49653528	49653682	49653349	49653397	49654346	49654502	3171	49,34,30	0,0,0	80,30,81	3,0,0	300	150	0.581978	1	1.0,1.0,1.0	0.93,1.0,1.0	0.023
3172	ENSMUSG00000021391	Cenpp	chr13	-	49641225	49641314	49627254	49627351	49647565	49647654	3172	26,30,184	0,0,1	106,75,172	2,3,0	239	150	0.505988	1	1.0,1.0,0.991	0.971,0.94,1.0	0.027
3173	ENSMUSG00000021391	Cenpp	chr13	-	49647565	49647654	49641225	49641314	49650120	49650299	3173	26,32,127	0,0,0	107,68,153	2,0,0	239	150	1	1	1.0,1.0,1.0	0.971,1.0,1.0	0.01
3174	ENSMUSG00000021384	Susd3	chr13	-	49237423	49237612	49230689	49231331	49238788	49238936	3174	245336256	10,23,21	14,18,35	2,0,0	300	150	0.0016085	0.0174821	0.925,0.88,0.859	0.778,1.0,1.0	-0.038
3175	ENSMUSG00000021384	Susd3	chr13	-	49238788	49238936	49230689	49231331	49248044	49248294	3175	31,31,35	3,6,9	3,1,5	0,0,2	298	150	0.0102568	0.0885896	0.839,0.722,0.662	1.0,1.0,0.557	-0.111
3176	ENSMUSG00000021384	Susd3	chr13	-	49240482	49240671	49237986	49238936	49248044	49248154	3176	174197162	21,8,14	27,17,16	1,1,5	300	150	0.982566	1	0.806,0.925,0.853	0.931,0.895,0.615	0.048
3178	ENSMUSG00000037989	Wnk2	chr13	-	49039091	49039203	49036302	49036505	49042627	49042866	3178	58,80,78	1,0,0	6,2,4	2,0,0	262	150	1	1	0.971,1.0,1.0	0.632,1.0,1.0	0.113
3179	ENSMUSG00000037989	Wnk2	chr13	-	49044373	49044418	49042627	49042866	49050483	49050582	3179	8,2,5	2,1,1	0,1,0	0,0,0	195	150	1	1	0.755,0.606,0.794	NA,1.0,NA	-0.282
3180	ENSMUSG00000037989	Wnk2	chr13	-	49044373	49044418	49042627	49042866	49051356	49051527	3180	1,2,4	1,10,5	0,1,0	0,0,3	195	150	1	1	0.435,0.133,0.381	NA,1.0,0.0	-0.184
3181	ENSMUSG00000037989	Wnk2	chr13	-	49044373	49044418	49042627	49042866	49052558	49052773	3181	3,2,7	5,4,7	0,1,0	2,0,0	195	150	1	1	0.316,0.278,0.435	0.0,1.0,NA	-0.157
3182	ENSMUSG00000037989	Wnk2	chr13	-	49050483	49050582	49042627	49042866	49051356	49051527	3182	3,3,3	1,10,5	0,0,0	0,0,3	249	150	1	1	0.644,0.153,0.265	NA,NA,0.0	0.354
3184	ENSMUSG00000037989	Wnk2	chr13	-	49051356	49051527	49042627	49042866	49052558	49052773	3184	4,20,18	5,4,7	2,3,4	2,0,0	300	150	0.00600543	0.0553301	0.286,0.714,0.562	0.333,1.0,1.0	-0.257
3185	ENSMUSG00000037989	Wnk2	chr13	-	49051356	49051527	49044373	49044418	49052558	49052773	3185	3,11,14	2,1,4	2,3,1	0,0,0	300	150	1.64e-05	0.000312653	0.429,0.846,0.636	1.0,1.0,1.0	-0.363
3187	ENSMUSG00000038042	Ptpdc1	chr13	-	48606272	48606360	48592485	48592657	48625376	48625573	3187	0,0,0	0,1,0	3,0,1	0,0,0	238	150	1	1	NA,0.0,NA	1.0,NA,1.0	-1
3189	ENSMUSG00000021377	Dek	chr13	-	47101972	47102074	47101486	47101732	47105571	47105737	3189	300351194	0,0,0	380223284	4,0,2	252	150	1	1	1.0,1.0,1.0	0.983,1.0,0.988	0.01
3190	ENSMUSG00000021377	Dek	chr13	-	47105571	47105737	47101972	47102074	47106072	47106154	3190	232297164	0,0,0	312171226	5,2,5	300	150	0.0196022	0.153958	1.0,1.0,1.0	0.969,0.977,0.958	0.032
3191	ENSMUSG00000038080	Kdm1b	chr13	+	47044902	47044995	47043569	47043670	47047902	47048002	3191	3,0,4	5,3,1	0,0,2	4,2,5	243	150	0.00374658	0.0368121	0.27,0.0,0.712	0.0,0.0,0.198	0.261
3192	ENSMUSG00000038080	Kdm1b	chr13	+	47053618	47053735	47051788	47051900	47058775	47058814	3192	10,6,18	0,0,0	17,9,34	0,0,1	267	150	1	1	1.0,1.0,1.0	1.0,1.0,0.95	0.017
3193	ENSMUSG00000038080	Kdm1b	chr13	+	47062957	47063142	47060752	47060981	47064053	47064230	3193	9,7,17	0,0,0	2,15,11	0,0,1	300	150	1	1	1.0,1.0,1.0	1.0,1.0,0.846	0.051
3194	ENSMUSG00000038080	Kdm1b	chr13	+	47068463	47068635	47067444	47067582	47071891	47072019	3194	14,14,53	0,0,0	8,1,3	0,1,0	300	150	1	1	1.0,1.0,1.0	1.0,0.333,1.0	0.222
3195	ENSMUSG00000038080	Kdm1b	chr13	+	47071891	47072019	47067444	47067582	47073710	47073842	3195	9,7,38	1,0,0	1,5,2	0,0,0	278	150	1	1	0.829,1.0,1.0	1.0,1.0,1.0	-0.057
3196	ENSMUSG00000038080	Kdm1b	chr13	+	47074353	47074428	47073710	47073842	47077382	47077499	3196	23,22,49	1,2,0	8,1,13	0,0,0	225	150	0.908433	1	0.939,0.88,1.0	1.0,1.0,1.0	-0.06
3198	ENSMUSG00000057531	Dtnbp1	chr13	-	44953171	44953194	44930995	44931151	44970045	44970178	3198	0,0,7	0,0,0	2,0,0	2,1,2	173	150	1	1	NA,NA,1.0	0.464,0.0,0.0	0.845
3202	ENSMUSG00000038518	Jarid2	chr13	+	44848279	44848421	44823379	44823515	44874282	44874314	3202	11,4,8	0,0,0	10,0,4	2,0,0	292	150	1	1	1.0,1.0,1.0	0.72,NA,1.0	0.14
3205	ENSMUSG00000063200	Nol7	chr13	+	43400592	43400621	43399510	43399569	43400852	43400934	3205	2,13,23	0,0,0	159,70,105	9,0,4	179	150	0.0067859	0.061703	1.0,1.0,1.0	0.937,1.0,0.957	0.035
3206	ENSMUSG00000063200	Nol7	chr13	+	43401296	43401418	43400852	43400934	43401499	43401577	3206	4,11,58	0,0,0	297129225	8,4,0	272	150	0.0316603	0.2298	1.0,1.0,1.0	0.953,0.947,1.0	0.033
3210	ENSMUSG00000058022	Adtrp	chr13	-	41814214	41814316	41777507	41777623	41816137	41816272	3210	58,67,41	1,2,0	10,6,11	0,0,0	252	150	0.533466	1	0.972,0.952,1.0	1.0,1.0,1.0	-0.025
3211	ENSMUSG00000058022	Adtrp	chr13	-	41816137	41816272	41777507	41777623	41828142	41828385	3211	20,41,30	2,0,0	8,4,5	0,0,0	285	150	1	1	0.84,1.0,1.0	1.0,1.0,1.0	-0.053
3212	ENSMUSG00000058022	Adtrp	chr13	-	41816137	41816272	41814214	41814316	41847490	41847616	3212	32,36,30	0,0,4	2,6,5	0,0,0	285	150	0.456195	1	1.0,1.0,0.798	1.0,1.0,1.0	-0.067
3213	ENSMUSG00000058022	Adtrp	chr13	-	41828142	41828385	41816137	41816272	41847490	41847616	3213	32,52,51	0,0,1	8,4,7	0,0,0	300	150	1	1	1.0,1.0,0.962	1.0,1.0,1.0	-0.013
3214	ENSMUSG00000038651	Sycp2l	chr13	+	41157433	41157517	41155518	41155645	41163071	41163145	3214	0,0,4	7,18,8	0,0,0	0,2,6	234	150	1	1	0.0,0.0,0.243	NA,0.0,0.0	0.081
3217	ENSMUSG00000021361	Tmem14c	chr13	+	41017114	41017173	41016249	41016398	41017705	41017782	3217	46,52,777	0,1,31	185,92,154	18,1,6	209	150	0.163151	0.93302	1.0,0.974,0.947	0.881,0.985,0.949	0.035
3218	ENSMUSG00000021361	Tmem14c	chr13	+	41017705	41017782	41016249	41016398	41021118	41021206	3218	0,0,9	0,0,0	15,0,6	4,0,0	227	150	1	1	NA,NA,1.0	0.712,NA,1.0	0.144
3219	ENSMUSG00000021361	Tmem14c	chr13	+	41017705	41017782	41017114	41017173	41018355	41018457	3219	1101191498	0,0,0	263138204	5,0,0	227	150	1	1	1.0,1.0,1.0	0.972,1.0,1.0	0.009
3220	ENSMUSG00000021361	Tmem14c	chr13	+	41018355	41018457	41017705	41017782	41021118	41021206	3220	1361772025	0,0,0	269151208	2,0,0	252	150	1	1	1.0,1.0,1.0	0.988,1.0,1.0	0.004
3221	ENSMUSG00000021361	Tmem14c	chr13	+	41021118	41021206	41017705	41017782	41022105	41022575	3221	72,92,1063	0,0,0	155,96,109	2,0,0	238	150	1	1	1.0,1.0,1.0	0.98,1.0,1.0	0.007
3222	ENSMUSG00000038683	Pak1ip1	chr13	+	41004736	41004899	41001022	41001413	41008015	41008136	3222	239388493	0,0,0	309160243	1,0,0	300	150	1	1	1.0,1.0,1.0	0.994,1.0,1.0	0.002
3223	ENSMUSG00000038683	Pak1ip1	chr13	+	41008885	41008938	41008210	41008285	41009218	41009364	3223	300300466	0,0,0	191,90,147	14,13,12	203	150	0	0	1.0,1.0,1.0	0.91,0.836,0.901	0.118
3224	ENSMUSG00000038683	Pak1ip1	chr13	+	41008885	41009364	41008210	41008285	41009447	41009545	3224	371495602	0,0,0	251116238	1,0,0	300	150	1	1	1.0,1.0,1.0	0.992,1.0,1.0	0.003
3225	ENSMUSG00000038683	Pak1ip1	chr13	+	41009218	41009364	41008210	41008285	41009447	41009545	3225	278403483	0,0,0	191106195	1,0,0	296	150	1	1	1.0,1.0,1.0	0.99,1.0,1.0	0.003
3226	ENSMUSG00000038683	Pak1ip1	chr13	+	41009447	41009545	41008210	41008285	41011182	41011282	3226	209210332	0,1,0	126,44,97	0,0,1	248	150	1	1	1.0,0.992,1.0	1.0,1.0,0.983	0.003
3227	ENSMUSG00000069089	Cdk7	chr13	-	100706366	100706516	100704390	100704538	100710073	100710160	3227	86114528	0,0,0	234101188	1,0,0	300	150	1	1	1.0,1.0,1.0	0.992,1.0,1.0	0.003
3228	ENSMUSG00000069089	Cdk7	chr13	-	100716500	100716619	100711496	100711596	100717571	100717682	3228	96113474	0,0,0	179111174	0,2,2	269	150	1	1	1.0,1.0,1.0	1.0,0.969,0.98	0.017
3229	ENSMUSG00000069089	Cdk7	chr13	-	100716500	100716619	100711496	100711596	100719301	100719370	3229	38,38,200	0,0,4	86,52,65	16,9,3	269	150	8.33e-08	2.75e-06	1.0,1.0,0.965	0.75,0.763,0.924	0.176
3230	ENSMUSG00000069089	Cdk7	chr13	-	100717571	100717682	100711496	100711596	100719301	100719370	3230	39,37,252	0,0,4	87,61,88	16,9,3	261	150	5.52e-08	1.9e-06	1.0,1.0,0.973	0.758,0.796,0.944	0.158
3233	ENSMUSG00000069089	Cdk7	chr13	-	100717571	100717682	100716500	100716619	100719301	100719370	3233	102114528	0,0,1	180120197	1,0,4	261	150	0.688586	1	1.0,1.0,0.997	0.99,1.0,0.966	0.014
3235	ENSMUSG00000069089	Cdk7	chr13	-	100719301	100719370	100717571	100717682	100730457	100730517	3235	15,14,118	0,0,0	43,28,38	0,0,2	219	150	1	1	1.0,1.0,1.0	1.0,1.0,0.929	0.024
3236	ENSMUSG00000069089	Cdk7	chr13	-	100720585	100720653	100719301	100719370	100730457	100730517	3236	25,22,153	0,0,0	57,42,66	0,1,0	218	150	1	1	1.0,1.0,1.0	1.0,0.967,1.0	0.011
3237	ENSMUSG00000069089	Cdk7	chr13	-	100722679	100722713	100711496	100711596	100730457	100730517	3237	5,1,30	0,0,0	16,15,25	4,3,0	184	150	0.00159341	0.0173439	1.0,1.0,1.0	0.765,0.803,1.0	0.144
3238	ENSMUSG00000069089	Cdk7	chr13	-	100722679	100722713	100717571	100717682	100730457	100730517	3238	5,1,30	0,0,0	16,14,27	0,0,2	184	150	1	1	1.0,1.0,1.0	1.0,1.0,0.917	0.028
3239	ENSMUSG00000069089	Cdk7	chr13	-	100722679	100722713	100720585	100720653	100730457	100730517	3239	21,26,192	0,0,1	110,65,132	2,0,3	184	150	0.55952	1	1.0,1.0,0.994	0.978,1.0,0.973	0.014
3240	ENSMUSG00000069089	Cdk7	chr13	-	100730457	100730517	100722679	100722713	100730773	100730942	3240	22,25,171	1,0,2	121,69,158	0,1,0	210	150	1	1	0.94,1.0,0.984	1.0,0.98,1.0	-0.019
3241	ENSMUSG00000021360	Gcnt2	chr13	+	40953575	40953671	40859767	40861273	40958151	40960891	3241	0,0,1	0,0,2	61,8,82	0,0,0	246	150	1	1	NA,NA,0.234	1.0,1.0,1.0	-0.766
3242	ENSMUSG00000021432	Slc35b3	chr13	-	38944499	38944654	38943058	38943166	38954108	38954230	3242	61,81,108	0,0,2	0,2,0	0,0,0	300	150	1	1	1.0,1.0,0.964	NA,1.0,NA	-0.012
3243	ENSMUSG00000038982	Bloc1s5	chr13	-	38612642	38612701	38602708	38604028	38619089	38619219	3243	2,1,25	0,0,2	0,2,2	0,0,0	209	150	1	1	1.0,1.0,0.9	NA,1.0,1.0	-0.033
3245	ENSMUSG00000039004	Bmp6	chr13	+	38485738	38485936	38484890	38485039	38497294	38497371	3245	7,10,26	0,0,0	21,14,23	0,6,0	300	150	0.011248	0.0961864	1.0,1.0,1.0	1.0,0.538,1.0	0.154
3246	ENSMUSG00000021431	Snrnp48	chr13	+	38220687	38220776	38211066	38211141	38221234	38221393	3246	30,32,24	0,0,0	96,35,55	3,3,0	239	150	0.167044	0.951935	1.0,1.0,1.0	0.953,0.88,1.0	0.056
3247	ENSMUSG00000021428	Riok1	chr13	+	38045272	38045315	38043908	38043978	38047244	38047337	3247	79,71,56	0,1,0	15,9,16	0,1,2	193	150	0.616732	1	1.0,0.982,1.0	1.0,0.875,0.861	0.082
3248	ENSMUSG00000021428	Riok1	chr13	+	38052877	38052984	38052268	38052372	38056161	38056227	3248	14841440794	0,0,0	82,43,96	3,0,0	257	150	1	1	1.0,1.0,1.0	0.941,1.0,1.0	0.02
3249	ENSMUSG00000021420	Fars2	chr13	+	36204508	36205141	36117410	36118005	36232121	36232281	3249	11,19,70	0,0,0	4,2,11	0,0,1	300	150	1	1	1.0,1.0,1.0	1.0,1.0,0.846	0.051
3250	ENSMUSG00000059288	Cdyl	chr13	+	35863198	35863409	35858075	35858248	35871577	35871721	3250	23,31,43	0,0,0	9,5,6	1,0,0	300	150	1	1	1.0,1.0,1.0	0.818,1.0,1.0	0.061
3254	ENSMUSG00000022546	Gpt	chr15	+	76698995	76699151	76698714	76698889	76699235	76699348	3254	0,1,2	0,0,2	5,3,18	0,0,0	300	150	1	1	NA,1.0,0.333	1.0,1.0,1.0	-0.334
3255	ENSMUSG00000022546	Gpt	chr15	+	76699235	76699348	76698714	76698889	76699419	76699674	3255	0,0,2	0,0,0	0,4,4	0,0,2	263	150	1	1	NA,NA,1.0	NA,1.0,0.533	0.234
3261	ENSMUSG00000079049	Serpinb1c	chr13	-	32884220	32884363	32883876	32884044	32886153	32886271	3261	5,7,3	1,12,9	7,3,0	4,0,0	293	150	1	1	0.719,0.23,0.146	0.473,1.0,NA	-0.371
3262	ENSMUSG00000079049	Serpinb1c	chr13	-	32886153	32886271	32883876	32884044	32888871	32889009	3262	10,16,22	0,3,2	5,1,6	0,0,0	268	150	0.0273301	0.204035	1.0,0.749,0.86	1.0,1.0,1.0	-0.13
3263	ENSMUSG00000079049	Serpinb1c	chr13	-	32896930	32897106	32888871	32889009	32898113	32898161	3263	5,4,7	1,6,1	0,0,2	0,0,0	300	150	1	1	0.714,0.25,0.778	NA,NA,1.0	-0.419
3270	ENSMUSG00000022300	Dcaf13	chr15	+	39118710	39118910	39112864	39113051	39119344	39119452	3270	25,22,162	0,0,0	137,73,152	3,0,0	300	150	1	1	1.0,1.0,1.0	0.958,1.0,1.0	0.014
3271	ENSMUSG00000022300	Dcaf13	chr15	+	39119344	39119452	39112864	39113051	39123212	39123302	3271	17,16,131	0,0,0	125,50,97	0,0,1	258	150	1	1	1.0,1.0,1.0	1.0,1.0,0.983	0.006
3272	ENSMUSG00000022300	Dcaf13	chr15	+	39138083	39138248	39130215	39130298	39143622	39143758	3272	37,30,536	0,0,0	354193271	2,0,4	300	150	0.920799	1	1.0,1.0,1.0	0.989,1.0,0.971	0.013
3273	ENSMUSG00000022300	Dcaf13	chr15	+	39145090	39145254	39143622	39143758	39146672	39146856	3273	14,15,386	0,0,0	265129192	0,0,2	300	150	1	1	1.0,1.0,1.0	1.0,1.0,0.98	0.007
3279	ENSMUSG00000035958	Tdp2	chr13	+	24832009	24832095	24831678	24831929	24836015	24836186	3279	7,18,56	0,0,0	9,8,34	6,4,13	236	150	1.87e-12	1.58e-10	1.0,1.0,1.0	0.488,0.56,0.624	0.443
3280	ENSMUSG00000035958	Tdp2	chr13	+	24832009	24832095	24831678	24831929	24836854	24836946	3280	1,5,13	0,0,0	3,3,5	4,2,2	236	150	9.83e-09	4.11e-07	1.0,1.0,1.0	0.323,0.488,0.614	0.525
3281	ENSMUSG00000035958	Tdp2	chr13	+	24832009	24832095	24831678	24831929	24840387	24840558	3281	1,5,13	0,0,0	3,4,5	5,3,2	236	150	6.02e-10	3.24e-08	1.0,1.0,1.0	0.276,0.459,0.614	0.55
3282	ENSMUSG00000035958	Tdp2	chr13	+	24832688	24832826	24832009	24832095	24836015	24836186	3282	0,0,0	6,13,44	5,0,2	7,5,31	288	150	0.0174119	0.139311	0.0,0.0,0.0	0.271,0.0,0.033	-0.101
3284	ENSMUSG00000035958	Tdp2	chr13	+	24836015	24836186	24831678	24831929	24836854	24836946	3284	17,15,60	0,0,0	36,9,41	4,2,2	300	150	0.000125595	0.00191333	1.0,1.0,1.0	0.818,0.692,0.911	0.193
3285	ENSMUSG00000035958	Tdp2	chr13	+	24836015	24836186	24832009	24832095	24836854	24836946	3285	23,28,104	0,0,0	37,10,59	2,0,0	300	150	1	1	1.0,1.0,1.0	0.902,1.0,1.0	0.033
3286	ENSMUSG00000035958	Tdp2	chr13	+	24836015	24836186	24832688	24832826	24836854	24836946	3286	17,15,60	0,0,0	35,5,28	2,0,0	300	150	1	1	1.0,1.0,1.0	0.897,1.0,1.0	0.034
3289	ENSMUSG00000035958	Tdp2	chr13	+	24838146	24838265	24836854	24836946	24840387	24840558	3289	12,16,107	0,0,0	62,14,52	9,7,6	269	150	3.17e-09	1.48e-07	1.0,1.0,1.0	0.793,0.527,0.829	0.284
3290	ENSMUSG00000020570	Sypl	chr12	+	32966449	32966621	32965372	32965500	32967535	32967743	3290	2,1,1	151140153	0,3,1	58,54,87	300	150	1	1	0.007,0.004,0.003	0.0,0.027,0.006	-0.006
3297	ENSMUSG00000021338	Lrrc16a	chr13	-	24022495	24022636	24012658	24013460	24024322	24024535	3297	92,85,63	1,1,1	17,7,12	0,0,0	291	150	1	1	0.979,0.978,0.97	1.0,1.0,1.0	-0.024
3299	ENSMUSG00000021338	Lrrc16a	chr13	-	24081928	24082027	24075611	24075740	24088977	24089071	3299	15,5,10	1,0,0	21,5,27	0,0,0	249	150	1	1	0.9,1.0,1.0	1.0,1.0,1.0	-0.033
3308	ENSMUSG00000022724	Mina	chr16	+	59475509	59475969	59471774	59471945	59479169	59479289	3308	7,10,66	0,0,0	63,50,75	6,0,0	300	150	0.097963	0.604883	1.0,1.0,1.0	0.84,1.0,1.0	0.053
3309	ENSMUSG00000022724	Mina	chr16	+	59483004	59483108	59480290	59480419	59486532	59486635	3309	8,7,73	0,0,2	185,86,158	4,8,4	254	150	0.00993415	0.0862098	1.0,1.0,0.956	0.965,0.864,0.959	0.056
3310	ENSMUSG00000022724	Mina	chr16	+	59489344	59489433	59487427	59487599	59491204	59491294	3310	8,11,97	0,0,0	130,87,138	12,6,3	239	150	1.79e-05	0.000337688	1.0,1.0,1.0	0.872,0.901,0.967	0.087
3311	ENSMUSG00000022724	Mina	chr16	+	59489489	59489566	59487427	59487599	59491204	59491668	3311	0,1,3	0,0,0	1,0,1	12,6,3	227	150	1	1	NA,1.0,1.0	0.052,0.0,0.181	0.922
3315	ENSMUSG00000021326	Trim27	chr13	+	21190592	21190686	21190091	21190124	21191219	21191246	3315	0,0,1	8,4,138	0,0,0	3,1,9	244	150	1	1	0.0,0.0,0.004	0.0,0.0,0.0	0.001
3316	ENSMUSG00000021326	Trim27	chr13	+	21191219	21191246	21190091	21190124	21192029	21192475	3316	9,6,164	0,0,1	4,1,13	0,0,0	177	150	1	1	1.0,1.0,0.993	1.0,1.0,1.0	-0.002
3318	ENSMUSG00000003062	Stard3nl	chr13	-	19370249	19370367	19367743	19367839	19370479	19370533	3318	414515205	7,6,2	29,24,57	0,0,5	268	150	0.609463	1	0.971,0.98,0.983	1.0,1.0,0.865	0.023
3319	ENSMUSG00000003062	Stard3nl	chr13	-	19370479	19370533	19367743	19367839	19372587	19372665	3319	122,126,76	0,0,1	8,5,19	0,0,0	204	150	1	1	1.0,1.0,0.982	1.0,1.0,1.0	-0.006
3320	ENSMUSG00000061474	Mrps36	chr13	-	100743788	100743824	100741167	100741231	100744529	100744588	3320	0,1,5	26,41,179	0,0,0	8,0,0	186	150	1	1	0.0,0.019,0.022	0.0,NA,NA	0.014
3322	ENSMUSG00000009734	Pou6f2	chr13	-	18172412	18172553	18151915	18152122	18239468	18239866	3322	0,0,0	0,0,1	2,1,0	0,0,0	291	150	1	1	NA,NA,0.0	1.0,1.0,NA	-1
3323	ENSMUSG00000015671	Psma2	chr13	+	14619301	14619424	14616736	14616869	14620724	14620806	3323	181119702104	3,0,0	874369741	0,0,0	273	150	1	1	0.997,1.0,1.0	1.0,1.0,1.0	-0.001
3324	ENSMUSG00000015671	Psma2	chr13	+	14623597	14623671	14620724	14620806	14625202	14625260	3324	173517401854	0,1,0	626319536	0,0,0	224	150	1	1	1.0,0.999,1.0	1.0,1.0,1.0	0
3325	ENSMUSG00000015671	Psma2	chr13	+	14625202	14625260	14623597	14623671	14625348	14625671	3325	174717441805	0,0,0	607280526	2,0,0	208	150	1	1	1.0,1.0,1.0	0.995,1.0,1.0	0.002
3326	ENSMUSG00000021302	Ggps1	chr13	-	14055149	14055220	14052448	14054455	14057795	14057888	3326	10,4,16	0,0,0	223,64,147	2,5,18	221	150	0.000279001	0.00381379	1.0,1.0,1.0	0.987,0.897,0.847	0.09
3327	ENSMUSG00000021302	Ggps1	chr13	-	14057795	14057888	14055149	14055220	14063205	14063401	3327	6,1,17	0,0,0	187,46,118	2,2,0	243	150	0.959178	1	1.0,1.0,1.0	0.983,0.934,1.0	0.028
3328	ENSMUSG00000039242	B3galnt2	chr13	+	13975437	13975634	13970766	13970867	13980600	13980696	3328	42,30,32	0,2,2	12,3,10	2,0,0	300	150	0.65172	1	1.0,0.882,0.889	0.75,1.0,1.0	0.007
3330	ENSMUSG00000057554	Lgals8	chr13	-	12451400	12451427	12448418	12448507	12452721	12452778	3330	1,0,6	4,0,0	1,3,6	0,2,0	177	150	1	1	0.175,NA,1.0	1.0,0.56,1.0	-0.266
3331	ENSMUSG00000057554	Lgals8	chr13	-	12453257	12453404	12452721	12452778	12454734	12454945	3331	3,0,1	0,0,0	0,0,11	0,2,2	297	150	1	1	1.0,NA,1.0	NA,0.0,0.735	0.633
3332	ENSMUSG00000057554	Lgals8	chr13	-	12453284	12453404	12452721	12452778	12454734	12454945	3332	8,0,4	0,0,0	0,4,15	0,2,2	270	150	1	1	1.0,NA,1.0	NA,0.526,0.806	0.334
3336	ENSMUSG00000024663	Rab3il1	chr19	+	10026379	10026440	10015230	10015285	10026529	10026785	3336	1,0,0	0,0,25	0,0,0	0,0,1	211	150	1	1	1.0,NA,0.0	NA,NA,0.0	0.5
3337	ENSMUSG00000024663	Rab3il1	chr19	+	10028284	10028503	10027559	10027637	10030149	10030278	3337	0,0,51	0,0,26	4,2,4	6,0,2	300	150	1	1	NA,NA,0.495	0.25,1.0,0.5	-0.088
3340	ENSMUSG00000021156	Zmynd11	chr13	-	9710145	9710307	9698627	9698705	9720772	9720928	3340	14,4,19	0,2,4	4,1,0	0,0,0	300	150	1	1	1.0,0.5,0.704	1.0,1.0,NA	-0.265
3344	ENSMUSG00000048264	Dip2c	chr13	+	9494833	9495001	9493104	9493176	9506578	9506689	3344	5,0,0	9,2,7	0,1,6	3,3,3	300	150	0.318396	1	0.217,0.0,0.0	0.0,0.143,0.5	-0.142
3345	ENSMUSG00000033499	Larp4b	chr13	+	9117965	9118105	9093911	9094180	9122107	9122226	3345	0,1,0	0,0,2	0,0,0	7,1,1	290	150	1	1	NA,1.0,0.0	0.0,0.0,0.0	0.5
3346	ENSMUSG00000033499	Larp4b	chr13	+	9149825	9149936	9147400	9147504	9150864	9150918	3346	24,15,42	0,0,0	40,26,67	1,0,0	261	150	1	1	1.0,1.0,1.0	0.958,1.0,1.0	0.014
3347	ENSMUSG00000033499	Larp4b	chr13	+	9158550	9158802	9158122	9158229	9164674	9164720	3347	27,21,21	1,0,1	28,21,39	1,3,2	300	150	1	1	0.931,1.0,0.913	0.933,0.778,0.907	0.075
3348	ENSMUSG00000021147	Wdr37	chr13	-	8835296	8835438	8820410	8820545	8836782	8837023	3348	36,23,38	0,0,0	42,24,78	1,0,3	292	150	0.407459	1	1.0,1.0,1.0	0.956,1.0,0.93	0.038
3354	ENSMUSG00000021147	Wdr37	chr13	-	8849533	8849669	8847614	8847686	8853669	8853707	3354	19,19,34	0,0,0	45,23,57	0,0,3	286	150	0.659985	1	1.0,1.0,1.0	1.0,1.0,0.909	0.03
3356	ENSMUSG00000021147	Wdr37	chr13	-	8861087	8861265	8856831	8856928	8870869	8871023	3356	21,20,30	0,0,0	52,27,45	5,0,1	300	150	0.0312232	0.227191	1.0,1.0,1.0	0.839,1.0,0.957	0.068
3357	ENSMUSG00000021147	Wdr37	chr13	-	8870636	8870716	8861135	8861265	8870869	8871007	3357	0,2,0	8,7,5	2,0,5	10,11,14	230	150	0.0217999	0.168328	0.0,0.157,0.0	0.115,0.0,0.189	-0.049
3363	ENSMUSG00000033799	Fam208b	chr13	-	3581751	3582193	3573486	3577200	3584499	3585373	3363	14,4,4	0,0,0	34,12,24	0,1,0	300	150	1	1	1.0,1.0,1.0	1.0,0.857,1.0	0.048
3364	ENSMUSG00000033799	Fam208b	chr13	-	3599651	3599751	3596776	3596877	3599938	3600062	3364	37,21,14	0,0,0	52,14,41	2,1,0	250	150	0.643596	1	1.0,1.0,1.0	0.94,0.894,1.0	0.055
3365	ENSMUSG00000033799	Fam208b	chr13	-	3599836	3599856	3599651	3599751	3599938	3600062	3365	33,16,19	0,0,0	26,6,41	8,0,4	170	150	1.1e-05	0.000219633	1.0,1.0,1.0	0.741,1.0,0.9	0.12
3368	ENSMUSG00000046605	B3gntl1	chr11	-	121629872	121629997	121624091	121624227	121639751	121639847	3368	0,1,11	0,0,0	4,6,17	0,0,2	275	150	1	1	NA,1.0,1.0	1.0,1.0,0.823	0.059
3369	ENSMUSG00000046605	B3gntl1	chr11	-	121630771	121630867	121629872	121629997	121639751	121639847	3369	4,0,32	0,0,0	4,7,10	0,4,2	246	150	1	1	1.0,NA,1.0	1.0,0.516,0.753	0.244
3370	ENSMUSG00000101892	9130401M01Rik	chr15	-	58025273	58025406	58022258	58022563	58028613	58029044	3370	0,5,51	0,0,3	19,9,36	0,0,0	283	150	1	1	NA,1.0,0.9	1.0,1.0,1.0	-0.05
3373	ENSMUSG00000000056	Narf	chr11	+	121246925	121247055	121245337	121245456	121249128	121249192	3373	0,0,8	0,0,0	34,10,20	0,1,0	280	150	1	1	NA,NA,1.0	1.0,0.843,1.0	0.052
3374	ENSMUSG00000000056	Narf	chr11	+	121250292	121250430	121249128	121249192	121250759	121250917	3374	0,2,10	0,0,0	25,11,15	0,2,0	288	150	1	1	NA,1.0,1.0	1.0,0.741,1.0	0.086
3377	ENSMUSG00000039307	Hexdc	chr11	+	121221235	121221337	121220863	121221161	121221500	121221590	3377	0,1,9	0,0,0	0,0,3	4,0,2	252	150	1	1	NA,1.0,1.0	0.0,NA,0.472	0.764
3378	ENSMUSG00000025162	Csnk1d	chr11	-	120964947	120965010	120961748	120963906	120967994	120968134	3378	0,0,0	0,0,5	4,0,9	2,4,5	213	150	1	1	NA,NA,0.0	0.585,0.0,0.559	-0.381
3382	ENSMUSG00000025158	Rfng	chr11	-	120782628	120782717	120782382	120782548	120783006	120783160	3382	1,2,7	0,0,0	5,5,3	6,0,2	239	150	1.33e-05	0.000259063	1.0,1.0,1.0	0.343,1.0,0.485	0.391
3383	ENSMUSG00000025144	Stra13	chr11	-	120711389	120711478	120710941	120711306	120711702	120711756	3383	67,64,300	0,4,5	85,60,62	2,0,0	239	150	0.0911472	0.570254	1.0,0.909,0.974	0.964,1.0,1.0	-0.027
3384	ENSMUSG00000025144	Stra13	chr11	-	120711389	120711501	120710941	120711306	120711702	120711983	3384	24,35,156	0,4,5	33,25,34	2,0,0	262	150	0.0228227	0.174536	1.0,0.834,0.947	0.904,1.0,1.0	-0.041
3385	ENSMUSG00000025144	Stra13	chr11	-	120711843	120711895	120711702	120711756	120713692	120713738	3385	32,15,72	0,2,4	38,20,17	2,3,1	202	150	0.594107	1	1.0,0.848,0.93	0.934,0.832,0.927	0.028
3386	ENSMUSG00000025144	Stra13	chr11	-	120712439	120712539	120711843	120711895	120713692	120713732	3386	0,0,0	9,4,29	0,0,1	16,11,12	250	150	1	1	0.0,0.0,0.0	0.0,0.0,0.048	-0.016
3387	ENSMUSG00000025144	Stra13	chr11	-	120712439	120712712	120711843	120711895	120713692	120713732	3387	0,0,1	9,4,29	0,0,2	16,11,12	300	150	1	1	0.0,0.0,0.017	0.0,0.0,0.077	-0.02
3389	ENSMUSG00000025140	Pycr1	chr11	-	120641428	120641521	120641141	120641305	120641649	120641871	3389	2,0,2	0,0,0	0,0,4	0,1,0	243	150	1	1	1.0,NA,1.0	NA,0.0,1.0	0.5
3390	ENSMUSG00000025140	Pycr1	chr11	-	120641428	120641521	120641141	120641305	120642114	120642294	3390	1,0,2	0,0,0	0,0,4	0,2,0	243	150	1	1	1.0,NA,1.0	NA,0.0,1.0	0.5
3392	ENSMUSG00000025140	Pycr1	chr11	-	120641649	120641871	120641428	120641521	120642114	120642294	3392	1,0,2	0,0,2	0,0,4	0,0,0	300	150	1	1	1.0,NA,0.333	NA,NA,1.0	-0.334
3395	ENSMUSG00000075395	A630010A05Rik	chr16	+	14580220	14580543	14563436	14563473	14582543	14582616	3395	9,27,16	5,2,0	2,2,4	0,0,0	300	150	0.000469082	0.00595608	0.474,0.871,1.0	1.0,1.0,1.0	-0.218
3397	ENSMUSG00000075395	A630010A05Rik	chr16	+	14589187	14589391	14582543	14582616	14618456	14618744	3397	19,29,19	1,2,0	0,6,1	0,0,0	300	150	1	1	0.905,0.879,1.0	NA,1.0,1.0	-0.072
3398	ENSMUSG00000075395	A630010A05Rik	chr16	+	14609633	14609822	14589187	14589391	14618456	14618744	3398	46,29,34	0,2,1	2,2,3	0,0,0	300	150	0.698864	1	1.0,0.879,0.944	1.0,1.0,1.0	-0.059
3399	ENSMUSG00000025138	Sirt7	chr11	-	120619148	120619290	120618419	120619049	120620162	120620269	3399	0,0,1	4,0,51	0,0,0	61,25,35	292	150	1	1	0.0,NA,0.01	0.0,0.0,0.0	0.005
3400	ENSMUSG00000025138	Sirt7	chr11	-	120619682	120619767	120618387	120619049	120620162	120620269	3400	0,0,0	4,0,51	0,0,2	61,25,35	235	150	1	1	0.0,NA,0.0	0.0,0.0,0.035	-0.012
3401	ENSMUSG00000025138	Sirt7	chr11	-	120624489	120624594	120622140	120622211	120624672	120624709	3401	1,1,28	0,0,1	36,23,45	0,0,0	255	150	1	1	1.0,1.0,0.943	1.0,1.0,1.0	-0.019
3402	ENSMUSG00000025137	Pcyt2	chr11	-	120611347	120611413	120611112	120611178	120611627	120611705	3402	4,0,8	0,0,0	22,13,18	0,1,0	216	150	1	1	1.0,NA,1.0	1.0,0.9,1.0	0.033
3403	ENSMUSG00000025137	Pcyt2	chr11	-	120612845	120613083	120612204	120612601	120613378	120613423	3403	0,0,3	0,0,0	2,1,4	2,7,2	300	150	1	1	NA,NA,1.0	0.333,0.067,0.5	0.7
3404	ENSMUSG00000025137	Pcyt2	chr11	-	120613029	120613083	120612462	120612601	120613378	120613423	3404	0,0,2	0,0,0	13,5,10	2,7,2	204	150	1	1	NA,NA,1.0	0.827,0.344,0.786	0.348
3405	ENSMUSG00000025134	Alyref	chr11	-	120594979	120595154	120592120	120594867	120595254	120595318	3405	3,7,36	0,0,0	153,84,126	2,0,0	300	150	1	1	1.0,1.0,1.0	0.975,1.0,1.0	0.008
3406	ENSMUSG00000025132	Arhgdia	chr11	-	120579667	120579744	120579515	120579579	120579966	120580050	3406	0,0,61	0,0,0	56,23,54	0,0,2	227	150	1	1	NA,NA,1.0	1.0,1.0,0.947	0.018
3407	ENSMUSG00000025130	P4hb	chr11	-	120567917	120568055	120563815	120563920	120568173	120568307	3407	128120148	0,0,0	415228424	4,3,0	288	150	0.920559	1	1.0,1.0,1.0	0.982,0.975,1.0	0.014
3408	ENSMUSG00000025792	Slc25a10	chr11	+	120496422	120496466	120495445	120495487	120496635	120496706	3408	0,0,6	0,0,0	8,3,7	2,5,0	194	150	1	1	NA,NA,1.0	0.756,0.317,1.0	0.309
3410	ENSMUSG00000039640	Mrpl12	chr11	+	120485655	120485742	120485026	120485429	120488096	120488234	3410	2,0,265	0,0,0	340145238	0,3,0	237	150	1	1	1.0,NA,1.0	1.0,0.968,1.0	0.011
3413	ENSMUSG00000039703	Nploc4	chr11	-	120383296	120383399	120380369	120382626	120384542	120384659	3413	1,0,23	0,0,1	0,3,9	0,0,0	253	150	1	1	1.0,NA,0.932	NA,1.0,1.0	-0.034
3420	ENSMUSG00000061306	Slc38a10	chr11	-	120141599	120141645	120140592	120140686	120147720	120147838	3420	2,0,0	0,0,0	0,1,0	0,0,1	196	150	1	1	1.0,NA,NA	NA,1.0,0.0	0.5
3424	ENSMUSG00000078572	1810043H04Rik	chr11	+	120099147	120099258	120098927	120099065	120100173	120100705	3424	17,18,239	0,0,0	92,30,82	2,0,0	261	150	1	1	1.0,1.0,1.0	0.964,1.0,1.0	0.012
3425	ENSMUSG00000078572	1810043H04Rik	chr11	+	120099147	120099262	120098943	120099065	120100173	120100363	3425	3,2,69	0,0,0	25,5,33	2,0,0	265	150	1	1	1.0,1.0,1.0	0.876,1.0,1.0	0.041
3430	ENSMUSG00000025372	Baiap2	chr11	+	119997488	119997690	119996888	119997090	119998633	119998702	3430	5,1,3	0,0,0	19,10,10	0,1,2	300	150	0.734071	1	1.0,1.0,1.0	1.0,0.833,0.714	0.151
3431	ENSMUSG00000025372	Baiap2	chr11	+	120003037	120003085	120000551	120000586	120006358	120006782	3431	2,2,0	2,0,1	2,6,3	20,6,10	198	150	0.68398	1	0.431,1.0,0.0	0.07,0.431,0.185	0.248
3432	ENSMUSG00000025583	Rptor	chr11	+	119756238	119756414	119743866	119744013	119780542	119780602	3432	5,2,3	0,0,0	29,19,30	3,0,2	300	150	0.060337	0.402064	1.0,1.0,1.0	0.829,1.0,0.882	0.096
3433	ENSMUSG00000025583	Rptor	chr11	+	119780542	119780602	119756238	119756414	119798768	119798869	3433	0,0,1	0,0,0	25,8,13	0,0,2	210	150	1	1	NA,NA,1.0	1.0,1.0,0.823	0.059
3434	ENSMUSG00000025583	Rptor	chr11	+	119811944	119812020	119799321	119799466	119817077	119817179	3434	0,0,8	0,0,0	13,7,16	5,0,4	226	150	1	1	NA,NA,1.0	0.633,1.0,0.726	0.214
3435	ENSMUSG00000025583	Rptor	chr11	+	119817077	119817179	119811245	119812020	119821660	119821744	3435	0,2,8	0,0,0	10,7,9	2,0,0	252	150	1	1	NA,1.0,1.0	0.749,1.0,1.0	0.084
3447	ENSMUSG00000017715	Pgs1	chr11	+	118014573	118014722	118005369	118005891	118019606	118019732	3447	24,20,291	0,0,4	18,17,52	0,0,0	299	150	0.517366	1	1.0,1.0,0.973	1.0,1.0,1.0	-0.009
3448	ENSMUSG00000017715	Pgs1	chr11	+	118014573	118014722	118005369	118005891	118023404	118024011	3448	11,7,131	0,0,1	6,11,28	2,0,2	299	150	0.176426	0.99648	1.0,1.0,0.985	0.601,1.0,0.875	0.17
3449	ENSMUSG00000017715	Pgs1	chr11	+	118014646	118014722	118005369	118005891	118019606	118019732	3449	7,6,90	0,0,4	7,5,13	0,0,0	226	150	0.750467	1	1.0,1.0,0.937	1.0,1.0,1.0	-0.021
3450	ENSMUSG00000017715	Pgs1	chr11	+	118014646	118014722	118005369	118005891	118023404	118023925	3450	0,0,4	0,0,1	0,1,1	2,0,2	226	150	1	1	NA,NA,0.726	0.0,1.0,0.249	0.31
3451	ENSMUSG00000017715	Pgs1	chr11	+	118019606	118019732	118005369	118005891	118023404	118023925	3451	15,20,130	0,0,1	12,10,10	2,0,2	276	150	0.125736	0.748585	1.0,1.0,0.986	0.765,1.0,0.731	0.163
3452	ENSMUSG00000017715	Pgs1	chr11	+	118019606	118019732	118012342	118014722	118023404	118023925	3452	28,32,296	0,0,10	24,16,34	0,1,0	276	150	0.0294339	0.216105	1.0,1.0,0.941	1.0,0.897,1.0	0.015
3454	ENSMUSG00000025574	Tk1	chr11	-	117817101	117817191	117816446	117816566	117822096	117822190	3454	9,2,57	0,0,0	31,23,71	1,1,0	240	150	1	1	1.0,1.0,1.0	0.951,0.935,1.0	0.038
3459	ENSMUSG00000048277	Syngr2	chr11	+	117813045	117813185	117812458	117812696	117813277	117813475	3459	23,35,24	0,6,4	58,25,43	2,1,2	290	150	0.0476934	0.328116	1.0,0.751,0.756	0.938,0.928,0.917	-0.092
3462	ENSMUSG00000024002	Brd4	chr17	-	32224858	32224986	32224086	32224222	32225575	32225713	3462	2,0,0	7,9,3	0,0,5	15,3,12	278	150	0.168045	0.955506	0.134,0.0,0.0	0.0,0.0,0.184	-0.017
3463	ENSMUSG00000024002	Brd4	chr17	-	32252996	32253200	32229416	32229735	32284062	32284097	3463	0,0,0	1,0,0	0,2,0	8,1,8	300	150	1	1	0.0,NA,NA	0.0,0.5,0.0	-0.167
3464	ENSMUSG00000024002	Brd4	chr17	-	32253040	32253200	32229416	32229735	32284062	32284109	3464	0,1,2	1,0,0	8,2,1	8,1,8	300	150	0.00139401	0.0154257	0.0,1.0,1.0	0.333,0.5,0.059	0.369
3465	ENSMUSG00000024002	Brd4	chr17	-	32253040	32253200	32229416	32229735	32284517	32284677	3465	0,1,2	0,0,1	9,0,1	1,0,4	300	150	1	1	NA,1.0,0.5	0.818,NA,0.111	0.286
3466	ENSMUSG00000020823	Sec14l1	chr11	+	117155219	117155471	117153143	117153278	117156360	117156539	3466	6,8,71	0,0,0	5,4,4	0,1,0	300	150	1	1	1.0,1.0,1.0	1.0,0.667,1.0	0.111
3467	ENSMUSG00000034120	Srsf2	chr11	-	116851647	116851751	116850855	116850961	116852020	116852331	3467	0,0,1	7,18,48	2,1,2	187,58,129	254	150	1	1	0.0,0.0,0.012	0.006,0.01,0.009	-0.004
3468	ENSMUSG00000090266	Mettl23	chr11	+	116845762	116845945	116843674	116843774	116848253	116848358	3468	0,2,0	0,0,29	39,16,38	0,0,0	300	150	1	1	NA,1.0,0.0	1.0,1.0,1.0	-0.5
3469	ENSMUSG00000090266	Mettl23	chr11	+	116845818	116845945	116843674	116843774	116848253	116848355	3469	0,1,0	0,0,29	16,1,11	0,0,0	277	150	1	1	NA,1.0,0.0	1.0,1.0,1.0	-0.5
3470	ENSMUSG00000090266	Mettl23	chr11	+	116849215	116849300	116848900	116849138	116849389	116849740	3470	0,0,102	0,0,2	3,3,5	0,0,0	235	150	1	1	NA,NA,0.97	1.0,1.0,1.0	-0.03
3471	ENSMUSG00000024095	Hnrnpll	chr17	-	80044939	80045022	80044493	80044565	80048607	80048680	3471	0,0,0	0,1,8	2,0,4	5,8,4	233	150	1	1	NA,0.0,0.0	0.205,0.0,0.392	-0.199
3478	ENSMUSG00000015869	Prpsap1	chr11	-	116478524	116478640	116478059	116478115	116479651	116479824	3478	4,11,193	0,0,4	272168242	2,3,5	266	150	0.49652	1	1.0,1.0,0.965	0.987,0.969,0.965	0.015
3479	ENSMUSG00000015869	Prpsap1	chr11	-	116479651	116479824	116478059	116478115	116485868	116485935	3479	10,3,74	0,0,0	137,84,163	2,0,0	300	150	1	1	1.0,1.0,1.0	0.972,1.0,1.0	0.009
3486	ENSMUSG00000034341	Wbp2	chr11	-	116080545	116080680	116080221	116080344	116081231	116081324	3486	0,0,9	1,2,21	2,2,6	0,0,5	285	150	0.00389516	0.0379408	0.0,0.0,0.184	1.0,1.0,0.387	-0.734
3487	ENSMUSG00000034341	Wbp2	chr11	-	116081231	116081324	116080221	116080344	116082275	116082411	3487	4,3,40	0,0,1	0,2,7	2,0,0	243	150	0.246842	1	1.0,1.0,0.961	0.0,1.0,1.0	0.32
3488	ENSMUSG00000034341	Wbp2	chr11	-	116082275	116082411	116080221	116080344	116083838	116083947	3488	5,1,26	0,0,0	4,0,13	0,1,0	286	150	1	1	1.0,1.0,1.0	1.0,0.0,1.0	0.333
3489	ENSMUSG00000020770	Unk	chr11	+	116058242	116058424	116056190	116056379	116058988	116059246	3489	4,0,7	0,0,0	2,0,0	1,0,0	300	150	1	1	1.0,NA,1.0	0.5,NA,NA	0.5
3493	ENSMUSG00000020755	Sap30bp	chr11	+	115935365	115935475	115933281	115933781	115938009	115938057	3493	2,17,167	0,0,2	326181327	19,28,39	260	150	1.73e-08	6.73e-07	1.0,1.0,0.98	0.908,0.789,0.829	0.151
3494	ENSMUSG00000020755	Sap30bp	chr11	+	115935365	115935475	115933281	115933781	115951966	115952009	3494	1,3,57	0,0,0	144,78,179	2,0,1	260	150	1	1	1.0,1.0,1.0	0.976,1.0,0.99	0.011
3495	ENSMUSG00000020755	Sap30bp	chr11	+	115938009	115938057	115933572	115933781	115951966	115952009	3495	0,6,32	0,0,0	87,65,135	2,0,1	198	150	1	1	NA,1.0,1.0	0.971,1.0,0.99	0.013
3496	ENSMUSG00000020755	Sap30bp	chr11	+	115938009	115938057	115935365	115935475	115951966	115952009	3496	1,19,143	0,0,6	243142235	1,0,0	198	150	0.227805	1	1.0,1.0,0.948	0.995,1.0,1.0	-0.016
3497	ENSMUSG00000020755	Sap30bp	chr11	+	115951966	115952009	115938009	115938057	115957360	115957439	3497	1,16,164	0,0,0	300185308	2,0,0	193	150	1	1	1.0,1.0,1.0	0.991,1.0,1.0	0.003
3498	ENSMUSG00000020755	Sap30bp	chr11	+	115957360	115957449	115951966	115952009	115960499	115960591	3498	3,12,190	0,0,0	353204348	2,5,8	239	150	0.0325365	0.234532	1.0,1.0,1.0	0.991,0.962,0.965	0.027
3499	ENSMUSG00000020755	Sap30bp	chr11	+	115960499	115960591	115957360	115957449	115961355	115961416	3499	3,5,238	0,0,0	438237424	2,0,0	242	150	1	1	1.0,1.0,1.0	0.993,1.0,1.0	0.002
3502	ENSMUSG00000020752	Recql5	chr11	-	115895767	115895841	115895414	115895508	115895923	115895982	3502	2,0,14	0,0,0	4,3,4	0,0,1	224	150	1	1	1.0,NA,1.0	1.0,1.0,0.728	0.091
3507	ENSMUSG00000020781	Tsen54	chr11	+	115820124	115820223	115817052	115817105	115820378	115820507	3507	0,0,4	0,0,0	0,0,11	2,0,3	249	150	1	1	NA,NA,1.0	0.0,NA,0.688	0.656
3508	ENSMUSG00000020781	Tsen54	chr11	+	115821998	115822095	115821655	115821716	115822582	115823089	3508	0,0,4	0,0,0	23,5,4	0,1,5	247	150	1	1	NA,NA,1.0	1.0,0.752,0.327	0.307
3509	ENSMUSG00000020781	Tsen54	chr11	+	115821998	115822115	115821655	115821716	115822582	115823094	3509	0,0,18	0,0,0	52,7,24	0,1,5	267	150	1	1	NA,NA,1.0	1.0,0.797,0.729	0.158
3510	ENSMUSG00000034471	Caskin2	chr11	-	115812891	115812944	115811886	115812382	115813513	115813639	3510	0,0,0	1,1,0	0,0,3	0,1,7	203	150	1	1	0.0,0.0,NA	NA,0.0,0.241	-0.12
3511	ENSMUSG00000059923	Grb2	chr11	-	115649770	115649893	115646709	115646878	115655357	115655455	3511	7,8,20	0,0,0	205116156	3,2,0	273	150	0.595564	1	1.0,1.0,1.0	0.974,0.97,1.0	0.019
3512	ENSMUSG00000020744	Slc25a19	chr11	-	115616520	115616651	115614177	115615591	115620876	115621047	3512	0,5,51	0,0,1	14,7,12	0,0,0	281	150	1	1	NA,1.0,0.965	1.0,1.0,1.0	-0.018
3513	ENSMUSG00000020744	Slc25a19	chr11	-	115617517	115617701	115616520	115616651	115620876	115621047	3513	0,7,73	0,0,0	24,9,20	0,1,0	300	150	1	1	NA,1.0,1.0	1.0,0.818,1.0	0.061
3514	ENSMUSG00000020744	Slc25a19	chr11	-	115620876	115621047	115617517	115617701	115623871	115624027	3514	1,9,75	0,0,0	24,3,18	0,0,2	300	150	1	1	1.0,1.0,1.0	1.0,1.0,0.818	0.061
3516	ENSMUSG00000020744	Slc25a19	chr11	-	115624198	115624368	115623411	115624027	115628064	115628093	3516	0,0,18	0,0,7	5,9,2	2,1,1	300	150	1	1	NA,NA,0.562	0.556,0.818,0.5	-0.063
3517	ENSMUSG00000020744	Slc25a19	chr11	-	115627636	115627799	115624198	115624368	115628064	115628295	3517	0,0,2	0,0,2	0,0,0	1,3,0	300	150	1	1	NA,NA,0.333	0.0,0.0,NA	0.333
3518	ENSMUSG00000020744	Slc25a19	chr11	-	115627636	115627873	115624198	115624368	115628064	115628112	3518	0,0,2	0,0,2	0,0,0	1,3,0	300	150	1	1	NA,NA,0.333	0.0,0.0,NA	0.333
3519	ENSMUSG00000020744	Slc25a19	chr11	-	115627636	115627929	115624274	115624368	115628064	115628130	3519	0,0,2	0,0,2	0,0,0	1,3,0	300	150	1	1	NA,NA,0.333	0.0,0.0,NA	0.333
3525	ENSMUSG00000020739	Nup85	chr11	+	115578488	115578620	115578163	115578286	115578789	115578896	3525	218234253	1,0,0	34,19,17	2,0,0	282	150	1	1	0.991,1.0,1.0	0.9,1.0,1.0	0.03
3526	ENSMUSG00000020739	Nup85	chr11	+	115580503	115580587	115578789	115578896	115580729	115580795	3526	182178145	14,8,17	20,11,17	2,1,2	234	150	0.618605	1	0.893,0.934,0.845	0.865,0.876,0.845	0.029
3527	ENSMUSG00000020739	Nup85	chr11	+	115581741	115581859	115580920	115581072	115581938	115582039	3527	339319252	0,0,0	32,21,30	2,0,0	268	150	1	1	1.0,1.0,1.0	0.9,1.0,1.0	0.033
3528	ENSMUSG00000020739	Nup85	chr11	+	115582876	115583028	115581938	115582039	115583325	115583427	3528	507577403	0,0,0	25,28,23	5,0,0	300	150	0.0793174	0.508409	1.0,1.0,1.0	0.714,1.0,1.0	0.095
3529	ENSMUSG00000057219	Armc7	chr11	+	115476121	115476265	115475666	115476027	115488712	115490467	3529	0,2,9	0,0,0	61,60,88	4,3,0	294	150	1	1	NA,1.0,1.0	0.886,0.911,1.0	0.068
3530	ENSMUSG00000050312	Nsun3	chr16	-	62771698	62771736	62770691	62770812	62776287	62776383	3530	0,0,0	4,6,12	0,0,1	3,5,6	188	150	1	1	0.0,0.0,0.0	0.0,0.0,0.117	-0.039
3535	ENSMUSG00000018858	Ict1	chr11	+	115409479	115409539	115406550	115406587	115410059	115410142	3535	0,4,162	0,0,2	20,7,9	3,0,0	210	150	1	1	NA,1.0,0.983	0.826,1.0,1.0	0.049
3540	ENSMUSG00000018861	Fdxr	chr11	-	115271261	115271363	115270322	115270430	115271656	115271770	3540	0,0,4	0,0,0	0,1,2	0,0,2	252	150	1	1	NA,NA,1.0	NA,1.0,0.373	0.314
3543	ENSMUSG00000015542	Nat9	chr11	-	115186748	115186837	115184794	115185116	115187118	115187276	3543	0,0,39	0,2,8	0,0,2	0,0,0	239	150	1	1	NA,0.0,0.754	NA,NA,1.0	-0.623
3544	ENSMUSG00000047798	Cd300lf	chr11	-	115124247	115124356	115120263	115120418	115126110	115126452	3544	9,7,6	1,5,7	2,2,6	2,0,7	259	150	0.80215	1	0.839,0.448,0.332	0.367,1.0,0.332	-0.027
3545	ENSMUSG00000047798	Cd300lf	chr11	-	115124247	115124377	115120263	115120418	115126110	115126452	3545	4,6,9	1,5,7	2,1,2	2,0,7	280	150	0.230497	1	0.682,0.391,0.408	0.349,1.0,0.133	0
3548	ENSMUSG00000024845	Tmem134	chr19	+	4127759	4127836	4127549	4127639	4131030	4131075	3548	10,13,11	0,0,0	32,19,23	0,2,0	227	150	1	1	1.0,1.0,1.0	1.0,0.863,1.0	0.046
3549	ENSMUSG00000024845	Tmem134	chr19	+	4127759	4127836	4127549	4127639	4131228	4131282	3549	5,13,16	0,0,0	22,25,38	1,0,0	227	150	1	1	1.0,1.0,1.0	0.936,1.0,1.0	0.021
3550	ENSMUSG00000024845	Tmem134	chr19	+	4130856	4131075	4127759	4127836	4131228	4131282	3550	2,1,2	3,6,12	8,5,5	10,9,30	300	150	0.115237	0.694265	0.25,0.077,0.077	0.286,0.217,0.077	-0.059
3551	ENSMUSG00000024845	Tmem134	chr19	+	4131030	4131075	4127549	4127836	4131228	4131257	3551	11,8,10	3,6,12	28,8,19	10,9,30	195	150	0.633226	1	0.738,0.506,0.391	0.683,0.406,0.328	0.073
3552	ENSMUSG00000024845	Tmem134	chr19	+	4131030	4131075	4127571	4127639	4131228	4131257	3552	2,1,2	0,0,0	8,6,5	1,0,0	195	150	1	1	1.0,1.0,1.0	0.86,1.0,1.0	0.047
3563	ENSMUSG00000058728	Cd300c	chr11	-	114957523	114957644	114956115	114956425	114959192	114959286	3563	35,41,36	4,0,0	0,0,2	0,0,0	271	150	1	1	0.829,1.0,1.0	NA,NA,1.0	-0.057
3567	ENSMUSG00000041623	D11Wsu47e	chr11	+	113685189	113685271	113684439	113684711	113687773	113688213	3567	0,1,6	0,0,12	2,0,1	0,0,0	232	150	1	1	NA,1.0,0.244	1.0,NA,1.0	-0.378
3582	ENSMUSG00000020720	Psmd12	chr11	+	107494629	107494804	107493402	107493515	107495687	107495765	3582	21,14,380	0,0,0	215,83,146	50,26,9	300	150	1.11e-16	1.52e-14	1.0,1.0,1.0	0.683,0.615,0.89	0.271
3584	ENSMUSG00000018433	Nol11	chr11	-	107168281	107168389	107166662	107167641	107171091	107171184	3584	0,4,9	0,0,0	198123186	4,3,0	258	150	1	1	NA,1.0,1.0	0.966,0.96,1.0	0.025
3585	ENSMUSG00000018433	Nol11	chr11	-	107176782	107176857	107175565	107175747	107178575	107178661	3585	0,0,5	0,0,0	124103145	2,0,0	225	150	1	1	NA,NA,1.0	0.976,1.0,1.0	0.008
3586	ENSMUSG00000018433	Nol11	chr11	-	107181738	107181883	107180041	107181101	107183572	107183630	3586	0,12,4	0,0,0	394179391	2,0,0	295	150	1	1	NA,1.0,1.0	0.99,1.0,1.0	0.003
3587	ENSMUSG00000018433	Nol11	chr11	-	107183572	107183630	107181738	107181883	107184739	107184888	3587	0,0,1	0,0,0	285147242	1,0,0	208	150	1	1	NA,NA,1.0	0.995,1.0,1.0	0.002
3588	ENSMUSG00000018433	Nol11	chr11	-	107183572	107183630	107181738	107181883	107186634	107186691	3588	0,0,0	0,2,0	28,14,37	15,8,13	208	150	1	1	NA,0.0,NA	0.574,0.558,0.672	-0.601
3589	ENSMUSG00000018433	Nol11	chr11	-	107184739	107184888	107181738	107181883	107186634	107186691	3589	1,0,4	0,2,0	296136275	15,8,13	299	150	0.502399	1	1.0,0.0,1.0	0.908,0.895,0.914	-0.239
3590	ENSMUSG00000018433	Nol11	chr11	-	107184739	107184888	107183572	107183630	107186634	107186691	3590	1,0,5	0,0,0	560272490	4,1,10	299	150	1	1	1.0,NA,1.0	0.986,0.993,0.961	0.02
3591	ENSMUSG00000040481	Bptf	chr11	-	107040225	107040412	107033080	107035839	107042674	107042759	3591	296304182	4,3,0	49,36,78	0,3,2	300	150	0.351293	1	0.974,0.981,1.0	1.0,0.857,0.951	0.049
3592	ENSMUSG00000040481	Bptf	chr11	-	107040225	107040412	107035396	107036590	107042674	107042759	3592	131,153,82	0,0,0	25,17,54	2,0,0	300	150	1	1	1.0,1.0,1.0	0.862,1.0,1.0	0.046
3593	ENSMUSG00000040481	Bptf	chr11	-	107043632	107043825	107042674	107042759	107046999	107047343	3593	149,158,97	0,0,0	47,22,75	2,2,0	300	150	0.780797	1	1.0,1.0,1.0	0.922,0.846,1.0	0.077
[truncated: 12,641 more rows]

## Sheet: RI
ID	GeneID	geneSymbol	chr	strand	riExonStart_0base	riExonEnd	upstreamES	upstreamEE	downstreamES	downstreamEE	ID	IJC_SAMPLE_1	SJC_SAMPLE_1	IJC_SAMPLE_2	SJC_SAMPLE_2	IncFormLen	SkipFormLen	PValue	FDR	IncLevel1	IncLevel2	IncLevelDifference
0	ENSMUSG00000024975	Pdcd4	chr19	+	53929082	53929861	53929082	53929192	53929716	53929861	0	99,93,370	0,0,14	130,72,122	2,0,0	300	150	0.00404943	0.0299846	1.0,1.0,0.93	0.97,1.0,1.0	-0.013
4	ENSMUSG00000025159	Mms19	chr19	-	41945732	41947103	41945732	41945815	41946916	41947103	4	0,0,3	1,2,40	1,0,5	4,5,2	300	150	0.0467498	0.232202	0.0,0.0,0.036	0.111,0.0,0.556	-0.21
5	ENSMUSG00000025159	Mms19	chr19	-	41949454	41949837	41949454	41949581	41949768	41949837	5	0,0,0	2,1,12	0,1,1	6,3,1	300	150	1	1	0.0,0.0,0.0	0.0,0.143,0.333	-0.159
6	ENSMUSG00000024695	Zfp91	chr19	-	12775994	12776462	12775994	12776073	12776411	12776462	6	0,0,0	9,2,4	0,4,0	21,3,10	300	150	0.279326	1	0.0,0.0,0.0	0.0,0.4,0.0	-0.133
8	ENSMUSG00000010110	Stx5a	chr19	+	8743079	8743423	8743079	8743135	8743352	8743423	8	0,1,12	2,3,242	2,9,15	94,38,89	300	150	0.021366	0.120273	0.0,0.143,0.024	0.011,0.106,0.078	-0.009
9	ENSMUSG00000010110	Stx5a	chr19	+	8748654	8748888	8748654	8748711	8748806	8748888	9	0,0,30	2,1,368	11,8,18	71,40,57	245	150	0.000436431	0.00471695	0.0,0.0,0.048	0.087,0.109,0.162	-0.103
14	ENSMUSG00000024948	Map4k2	chr19	+	6352774	6353190	6352774	6352861	6353119	6353190	14	0,1,0	8,10,5	0,0,0	0,4,0	300	150	1	1	0.0,0.048,0.0	NA,0.0,NA	0.016
17	ENSMUSG00000024773	Atg2a	chr19	+	6258550	6258985	6258550	6258633	6258863	6258985	17	0,0,3	0,0,10	0,0,0	4,3,0	300	150	1	1	NA,NA,0.13	0.0,0.0,NA	0.13
18	ENSMUSG00000024807	Syvn1	chr19	+	6048454	6048743	6048454	6048607	6048694	6048743	18	2,0,1	8,10,9	4,0,2	2,5,13	237	150	0.0799976	0.361461	0.137,0.0,0.066	0.559,0.0,0.089	-0.148
20	ENSMUSG00000024906	Mus81	chr19	-	5483454	5483665	5483454	5483558	5483634	5483665	20	0,0,20	1,1,134	2,2,2	10,0,5	226	150	0.290277	1	0.0,0.0,0.09	0.117,1.0,0.21	-0.412
21	ENSMUSG00000024906	Mus81	chr19	-	5485487	5486114	5485487	5485625	5486028	5486114	21	1,0,9	0,0,83	0,0,0	4,1,0	300	150	1	1	1.0,NA,0.051	0.0,0.0,NA	0.525
22	ENSMUSG00000024858	Adrbk1	chr19	-	4287557	4287985	4287557	4287694	4287822	4287985	22	0,0,0	4,0,2	4,0,0	2,6,7	278	150	1	1	0.0,NA,0.0	0.519,0.0,0.0	-0.173
25	ENSMUSG00000037916	Ndufv1	chr19	-	4011101	4011424	4011101	4011272	4011345	4011424	25	0,0,1	0,0,60	4,1,6	10,1,3	223	150	1	1	NA,NA,0.011	0.212,0.402,0.574	-0.385
26	ENSMUSG00000024843	Chka	chr19	+	3889879	3892213	3889879	3889988	3892106	3892213	26	0,0,2	0,0,0	13,6,9	190129188	300	150	1	1	NA,NA,1.0	0.033,0.023,0.023	0.974
30	ENSMUSG00000024516	Sec11c	chr18	+	65812664	65814957	65812664	65812814	65814837	65814957	30	0,0,14	20,21,396	0,2,0	5,9,4	300	150	0.54421	1	0.0,0.0,0.017	0.0,0.1,0.0	-0.028
36	ENSMUSG00000024454	Hdac3	chr18	-	37940952	37941766	37940952	37941110	37941378	37941766	36	0,1,1	10,11,10	0,0,0	0,1,0	300	150	1	1	0.0,0.043,0.048	NA,0.0,NA	0.03
37	ENSMUSG00000024454	Hdac3	chr18	-	37941378	37941766	37941378	37941458	37941707	37941766	37	0,0,3	5,11,12	0,0,0	0,1,0	300	150	1	1	0.0,0.0,0.111	NA,0.0,NA	0.037
40	ENSMUSG00000014504	Srp19	chr18	+	34331749	34334364	34331749	34331825	34334292	34334364	40	3,4,2	90,92,132	2,1,2	102,45,66	300	150	0.709785	1	0.016,0.021,0.008	0.01,0.011,0.015	0.003
41	ENSMUSG00000024792	Zfpl1	chr19	-	6082180	6082471	6082180	6082327	6082398	6082471	41	0,0,0	0,0,64	2,0,3	13,13,12	221	150	1	1	NA,NA,0.0	0.095,0.0,0.145	-0.08
48	ENSMUSG00000042625	Safb2	chr17	-	56562938	56563431	56562938	56563243	56563361	56563431	48	0,0,5	0,0,8	8,1,4	17,7,25	268	150	1	1	NA,NA,0.259	0.208,0.074,0.082	0.138
49	ENSMUSG00000003199	Mpnd	chr17	+	56012270	56012492	56012270	56012343	56012415	56012492	49	0,0,0	1,0,11	1,0,0	4,0,0	222	150	1	1	0.0,NA,0.0	0.145,NA,NA	-0.145
51	ENSMUSG00000033475	Tomm6	chr17	-	47686739	47687288	47686739	47687062	47687187	47687288	51	0,0,7	0,0,11	56,17,34	22,9,14	275	150	1	1	NA,NA,0.258	0.581,0.507,0.57	-0.295
52	ENSMUSG00000034729	Mrps10	chr17	+	47372426	47372645	47372426	47372491	47372572	47372645	52	0,0,1	1,0,3	0,1,0	8,0,4	231	150	1	1	0.0,NA,0.178	0.0,1.0,0.0	-0.244
53	ENSMUSG00000034729	Mrps10	chr17	+	47372426	47372645	47372426	47372491	47372575	47372645	53	0,0,1	0,0,9	0,1,0	2,2,4	234	150	1	1	NA,NA,0.066	0.0,0.243,0.0	-0.015
55	ENSMUSG00000002769	Gnmt	chr17	-	46726060	46726411	46726060	46726182	46726268	46726411	55	0,0,0	0,0,2	2,0,0	0,2,0	236	150	1	1	NA,NA,0.0	1.0,0.0,NA	-0.5
56	ENSMUSG00000002763	Pex6	chr17	+	46723673	46724027	46723673	46723735	46723918	46724027	56	0,0,0	0,0,3	0,0,2	2,0,0	300	150	1	1	NA,NA,0.0	0.0,NA,1.0	-0.5
59	ENSMUSG00000032842	Abcc10	chr17	-	46304156	46304475	46304156	46304254	46304329	46304475	59	0,0,8	0,0,11	0,0,3	0,1,0	225	150	1	1	NA,NA,0.327	NA,0.0,1.0	-0.173
61	ENSMUSG00000023952	Gtpbp2	chr17	+	46164193	46164833	46164193	46164378	46164724	46164833	61	2,0,0	0,0,0	0,0,0	0,1,2	300	150	1	1	1.0,NA,NA	NA,0.0,0.0	1
64	ENSMUSG00000023960	Enpp5	chr17	+	44080646	44081510	44080646	44080774	44080937	44081510	64	18,18,150	0,0,4	14,7,24	0,0,2	300	150	0.689598	1	1.0,1.0,0.949	1.0,1.0,0.857	0.031
65	ENSMUSG00000023960	Enpp5	chr17	+	44082743	44086567	44082743	44082920	44085204	44086567	65	3,0,52	8,0,39	3,1,4	0,2,11	300	150	1	1	0.158,NA,0.4	1.0,0.2,0.154	-0.172
67	ENSMUSG00000024446	Rpp21	chr17	-	36257441	36257706	36257441	36257524	36257605	36257706	67	0,1,18	14,6,168	2,4,0	8,4,9	231	150	0.471607	1	0.0,0.098,0.065	0.14,0.394,0.0	-0.124
69	ENSMUSG00000024426	Atat1	chr17	-	35908562	35908966	35908562	35908664	35908852	35908966	69	4,0,0	6,10,6	0,0,0	2,3,1	300	150	0.405689	1	0.25,0.0,0.0	0.0,0.0,0.0	0.083
79	ENSMUSG00000040482	Dxo	chr17	+	34838547	34838907	34838547	34838683	34838812	34838907	79	0,0,3	0,0,27	0,0,2	22,25,27	279	150	1	1	NA,NA,0.056	0.0,0.0,0.038	0.043
80	ENSMUSG00000040482	Dxo	chr17	+	34838812	34839137	34838812	34838907	34838986	34839137	80	0,0,5	0,0,50	26,14,13	22,10,19	229	150	1	1	NA,NA,0.061	0.436,0.478,0.309	-0.347
90	ENSMUSG00000061232	H2-K1	chr17	-	33996826	33997157	33996826	33996859	33997037	33997157	90	0,0,0	15,12,10	2,0,0	0,9,7	300	150	0.412192	1	0.0,0.0,0.0	1.0,0.0,0.0	-0.333
94	ENSMUSG00000059208	Hnrnpm	chr17	-	33666493	33666685	33666493	33666529	33666646	33666685	94	14,6,14	2,4,0	72,30,95	52,30,37	267	150	0.01209	0.0760081	0.797,0.457,1.0	0.438,0.36,0.591	0.288
97	ENSMUSG00000024026	Glo1	chr17	-	30592865	30594226	30592865	30593074	30594114	30594226	97	7,0,35	1,0,0	47,36,66	9,2,7	300	150	1	1	0.778,NA,1.0	0.723,0.9,0.825	0.073
101	ENSMUSG00000037805	Rpl10a	chr17	+	28328966	28329522	28328966	28329047	28329373	28329522	101	0,1,3	0,1,85	120,79,94	404173316	300	150	1	1	NA,0.333,0.017	0.129,0.186,0.129	0.027
102	ENSMUSG00000037805	Rpl10a	chr17	+	28328966	28329522	28328966	28329280	28329373	28329522	102	0,0,0	0,0,3	66,37,55	26,29,39	243	150	1	1	NA,NA,0.0	0.61,0.441,0.465	-0.505
103	ENSMUSG00000007570	Fance	chr17	+	28318061	28318407	28318061	28318156	28318328	28318407	103	0,0,0	0,2,12	2,0,0	0,0,0	300	150	1	1	NA,0.0,0.0	1.0,NA,NA	-1
106	ENSMUSG00000024190	Dusp1	chr17	-	26506984	26507719	26506984	26507204	26507573	26507719	106	7,1,2	45,37,17	0,0,0	10,5,17	300	150	0.00928028	0.0608624	0.072,0.013,0.056	0.0,0.0,0.0	0.047
108	ENSMUSG00000025728	Pigq	chr17	-	25931673	25932231	25931673	25931827	25932104	25932231	108	0,0,0	2,2,14	0,1,0	10,4,15	300	150	1	1	0.0,0.0,0.0	0.0,0.111,0.0	-0.037
109	ENSMUSG00000025731	0610011F06Rik	chr17	+	25876660	25877169	25876660	25876739	25876949	25877169	109	0,2,4	0,0,2	6,3,7	0,0,0	300	150	1	1	NA,1.0,0.5	1.0,1.0,1.0	-0.25
117	ENSMUSG00000025737	Wdr24	chr17	+	25827234	25827532	25827234	25827356	25827427	25827532	117	1,0,0	2,2,2	0,3,2	0,0,2	221	150	1	1	0.253,0.0,0.0	NA,1.0,0.404	-0.618
121	ENSMUSG00000044533	Rps2	chr17	+	24720272	24720731	24720272	24720452	24720533	24720731	121	1,2,12	28,63,251	18,6,13	393177270	231	150	0.71277	1	0.023,0.02,0.03	0.029,0.022,0.03	-0.003
122	ENSMUSG00000019320	Noxo1	chr17	+	24699543	24700015	24699543	24699657	24699897	24700015	122	0,0,4	0,1,21	0,0,0	0,3,0	300	150	1	1	NA,0.0,0.087	NA,0.0,NA	0.043
124	ENSMUSG00000024118	1600002H07Rik	chr17	-	24219730	24220310	24219730	24220133	24220251	24220310	124	0,0,0	0,0,7	21,16,31	35,10,19	268	150	1	1	NA,NA,0.0	0.251,0.472,0.477	-0.4
125	ENSMUSG00000024118	1600002H07Rik	chr17	-	24220251	24220615	24220251	24220310	24220516	24220615	125	0,0,0	0,0,4	7,2,8	35,11,14	300	150	1	1	NA,NA,0.0	0.091,0.083,0.222	-0.132
132	ENSMUSG00000041319	Thoc6	chr17	-	23668975	23669306	23668975	23669110	23669195	23669306	132	0,4,0	9,6,52	2,2,8	13,9,15	235	150	0.00393526	0.0295363	0.0,0.299,0.0	0.089,0.124,0.254	-0.056
133	ENSMUSG00000041319	Thoc6	chr17	-	23670192	23670552	23670192	23670241	23670448	23670552	133	4,1,3	0,0,0	5,3,3	0,0,2	300	150	0.683133	1	1.0,1.0,1.0	1.0,1.0,0.429	0.19
134	ENSMUSG00000023902	Zscan10	chr17	+	23609266	23609697	23609266	23609466	23609562	23609697	134	0,0,4	1,0,0	0,0,1	0,0,0	246	150	1	1	0.0,NA,1.0	NA,NA,1.0	-0.5
136	ENSMUSG00000014767	Tbp	chr17	+	15501153	15501357	15501153	15501202	15501311	15501357	136	0,0,14	0,1,6	8,7,19	9,4,30	259	150	1	1	NA,0.0,0.575	0.34,0.503,0.268	-0.083
137	ENSMUSG00000096780	Tmem181b-ps	chr17	-	6447344	6448616	6447344	6447402	6448524	6448616	137	0,0,0	1,0,0	0,1,0	7,1,13	300	150	1	1	0.0,NA,NA	0.0,0.333,0.0	-0.111
138	ENSMUSG00000022948	Setd4	chr16	-	93585178	93586317	93585178	93585302	93586236	93586317	138	2,4,73	25,33,1101	1,4,0	11,18,12	300	150	0.992966	1	0.038,0.057,0.032	0.043,0.1,0.0	-0.005
139	ENSMUSG00000109841	RP23-299N4.1	chr16	-	78250860	78251888	78250860	78251568	78251772	78251888	139	96,97,792	9,8,346	37,34,58	16,12,20	300	150	0.0291757	0.155796	0.842,0.858,0.534	0.536,0.586,0.592	0.173
140	ENSMUSG00000064061	Dzip3	chr16	-	48935498	48937073	48935498	48935586	48936969	48937073	140	0,0,4	0,1,2	0,2,0	5,5,8	300	150	1	1	NA,0.0,0.5	0.0,0.167,0.0	0.194
145	ENSMUSG00000035629	Rubcn	chr16	-	32842997	32843531	32842997	32843188	32843230	32843531	145	0,2,0	0,0,0	0,0,0	0,0,1	192	150	1	1	NA,1.0,NA	NA,NA,0.0	1
147	ENSMUSG00000022884	Eif4a2	chr16	+	23108587	23108851	23108587	23108633	23108718	23108851	147	7,2,6	107,102,81	31,16,21	229111280	235	150	0.00239032	0.0199341	0.04,0.012,0.045	0.08,0.084,0.046	-0.038
148	ENSMUSG00000022884	Eif4a2	chr16	+	23109984	23110343	23109984	23110153	23110233	23110343	148	11,4,3	181224104	41,27,62	260171261	230	150	2.5191e-13	3.09391e-11	0.038,0.012,0.018	0.093,0.093,0.134	-0.084
149	ENSMUSG00000022884	Eif4a2	chr16	+	23110579	23111263	23110579	23110723	23111125	23111263	149	16,12,15	198,133,92	43,35,21	303134264	300	150	0.0790041	0.36059	0.039,0.043,0.075	0.066,0.116,0.038	-0.021
150	ENSMUSG00000022884	Eif4a2	chr16	+	23111125	23111592	23111125	23111263	23111502	23111592	150	24,20,11	301228121	53,33,45	352200393	300	150	0.00488904	0.0355112	0.038,0.042,0.043	0.07,0.076,0.054	-0.026
159	ENSMUSG00000006998	Psmd2	chr16	+	20659678	20660102	20659678	20659780	20659956	20660102	159	4,1,5	22,37,75	0,0,1	24,17,39	300	150	0.0343906	0.180084	0.083,0.013,0.032	0.0,0.0,0.013	0.038
160	ENSMUSG00000005262	Ufd1l	chr16	+	18826254	18827106	18826254	18826302	18827017	18827106	160	0,0,1	4,3,27	4,0,4	28,12,6	300	150	0.00823654	0.0548156	0.0,0.0,0.018	0.067,0.0,0.25	-0.1
164	ENSMUSG00000022761	Lztr1	chr16	+	17525422	17526331	17525422	17525503	17525676	17526331	164	0,0,1	0,0,1	6,1,4	3,4,2	300	150	1	1	NA,NA,0.333	0.5,0.111,0.5	-0.037
165	ENSMUSG00000041774	Ydjc	chr16	+	17146966	17147392	17146966	17147146	17147232	17147392	165	0,0,0	2,0,2	4,5,9	27,9,14	236	150	1	1	0.0,NA,0.0	0.086,0.261,0.29	-0.212
168	ENSMUSG00000022681	Ntan1	chr16	+	13826882	13827125	13826882	13826985	13827059	13827125	168	1,1,3	3,12,11	0,6,11	0,4,3	224	150	1	1	0.182,0.053,0.154	NA,0.501,0.711	-0.476
171	ENSMUSG00000004071	Cdip1	chr16	-	4768744	4769795	4768744	4769018	4769639	4769795	171	1,0,2	7,1,22	4,2,2	47,9,20	300	150	0.243046	0.951754	0.067,0.0,0.043	0.041,0.1,0.048	-0.026
174	ENSMUSG00000001289	Pfdn5	chr15	+	102326432	102326849	102326432	102326535	102326817	102326849	174	3,8,31	69,64,496	41,10,22	297141223	300	150	0.0237555	0.131531	0.021,0.059,0.03	0.065,0.034,0.047	-0.012
178	ENSMUSG00000033237	Arid2	chr15	+	96391103	96392478	96391103	96391189	96392354	96392478	178	7,8,4	76,78,38	0,0,0	24,22,33	300	150	0.000353968	0.00401858	0.044,0.049,0.05	0.0,0.0,0.0	0.048
180	ENSMUSG00000022613	Miox	chr15	+	89335487	89335907	89335487	89335650	89335839	89335907	180	9,10,116	27,16,513	10,10,10	21,23,37	300	150	0.436557	1	0.143,0.238,0.102	0.192,0.179,0.119	-0.002
182	ENSMUSG00000036606	Plxnb2	chr15	-	89155548	89156385	89155548	89156177	89156255	89156385	182	0,0,76	0,0,13	0,0,6	0,0,0	228	150	1	1	NA,NA,0.794	NA,NA,1.0	-0.206
186	ENSMUSG00000022394	L3mbtl2	chr15	+	81667158	81668763	81667158	81667396	81668629	81668763	186	0,0,0	3,1,10	3,1,2	39,16,37	300	150	0.673868	1	0.0,0.0,0.0	0.037,0.03,0.026	-0.031
188	ENSMUSG00000055024	Ep300	chr15	+	81639740	81640141	81639740	81639891	81639994	81640141	188	2,2,0	7,5,1	4,1,2	14,8,23	253	150	0.88343	1	0.145,0.192,0.0	0.145,0.069,0.049	0.025
189	ENSMUSG00000042303	Sgsm3	chr15	+	81003803	81004185	81003803	81003870	81004062	81004185	189	0,0,7	0,0,1	10,4,0	0,0,0	300	150	1	1	NA,NA,0.778	1.0,1.0,NA	-0.222
190	ENSMUSG00000042303	Sgsm3	chr15	+	81008288	81008908	81008288	81008434	81008683	81008908	190	0,1,10	3,0,15	2,3,2	8,0,6	300	150	0.300169	1	0.0,1.0,0.25	0.111,1.0,0.143	-0.001
191	ENSMUSG00000060036	Rpl3	chr15	-	80079689	80080552	80079689	80079850	80080365	80080552	191	0,0,7	0,0,69	8,3,3	152,85,126	300	150	1	1	NA,NA,0.048	0.026,0.017,0.012	0.03
192	ENSMUSG00000060036	Rpl3	chr15	-	80080895	80081783	80080895	80081031	80081614	80081783	192	0,0,2	0,0,75	48,46,42	265118168	300	150	1	1	NA,NA,0.013	0.083,0.163,0.111	-0.106
198	ENSMUSG00000005354	Txn2	chr15	-	77915046	77915857	77915046	77915236	77915704	77915857	198	32,51,321	0,0,3	64,65,78	2,4,1	300	150	0.0278145	0.149711	1.0,1.0,0.982	0.941,0.89,0.975	0.059
200	ENSMUSG00000033728	Lrrc14	chr15	+	76712866	76713985	76712866	76713220	76713400	76713985	200	2,0,2	8,8,18	0,0,2	0,0,2	300	150	1	1	0.111,0.0,0.053	NA,NA,0.333	-0.278
202	ENSMUSG00000022550	Adck5	chr15	+	76593937	76594447	76593937	76594051	76594152	76594447	202	0,0,0	0,0,5	2,2,0	1,0,2	251	150	1	1	NA,NA,0.0	0.544,1.0,0.0	-0.515
204	ENSMUSG00000022550	Adck5	chr15	+	76594528	76594752	76594528	76594610	76594673	76594752	204	0,0,1	0,0,0	0,4,4	1,0,0	213	150	1	1	NA,NA,1.0	0.0,1.0,1.0	0.333
210	ENSMUSG00000022553	Maf1	chr15	+	76353137	76353460	76353137	76353259	76353340	76353460	210	0,0,0	0,3,9	0,3,0	7,4,6	231	150	1	1	NA,0.0,0.0	0.0,0.328,0.0	-0.109
219	ENSMUSG00000022283	Pabpc1	chr15	-	36597972	36598312	36597972	36598127	36598201	36598312	219	0,0,0	1,2,31	8,12,13	226135238	224	150	0.00327672	0.0260403	0.0,0.0,0.0	0.023,0.056,0.035	-0.038
224	ENSMUSG00000006360	Crip1	chr12	+	113153617	113153879	113153617	113153664	113153774	113153879	224	0,0,0	0,0,4	0,4,6	11,8,18	260	150	1	1	NA,NA,0.0	0.0,0.224,0.161	-0.128
232	ENSMUSG00000024312	Wdr46	chr17	+	33940884	33941272	33940884	33941091	33941191	33941272	232	0,0,0	0,4,0	2,0,0	8,4,14	250	150	1	1	NA,0.0,NA	0.13,0.0,0.0	-0.043
234	ENSMUSG00000058159	T2	chr17	+	8422104	8422728	8422104	8422259	8422526	8422728	234	0,0,0	0,0,7	5,4,1	0,0,0	300	150	1	1	NA,NA,0.0	1.0,1.0,1.0	-1
237	ENSMUSG00000010608	Rbm25	chr12	+	83660594	83664259	83660594	83660678	83663978	83664259	237	4,5,9	102,99,47	2,3,10	39,26,44	300	150	0.165985	0.685767	0.019,0.025,0.087	0.025,0.055,0.102	-0.017
238	ENSMUSG00000034761	Map4k5	chr12	-	69807197	69809282	69807197	69807253	69809211	69809282	238	12,11,11	95,120,39	5,3,0	19,7,22	300	150	0.754669	1	0.059,0.044,0.124	0.116,0.176,0.0	-0.022
241	ENSMUSG00000047534	Mis18bp1	chr12	-	65152687	65153893	65152687	65152830	65153805	65153893	241	5,6,2	35,34,20	5,1,0	19,10,22	300	150	0.325676	1	0.067,0.081,0.048	0.116,0.048,0.0	0.011
242	ENSMUSG00000001627	Ifrd1	chr12	-	40217157	40217482	40217157	40217242	40217377	40217482	242	5,11,4	175,199,74	0,0,0	228141192	285	150	0.0184891	0.105396	0.015,0.028,0.028	0.0,0.0,0.0	0.024
244	ENSMUSG00000002997	Prkar2b	chr12	-	31958475	31960522	31958475	31958721	31960381	31960522	244	108,112,64	11,3,7	16,29,36	0,1,4	300	150	0.195578	0.793473	0.831,0.949,0.821	1.0,0.935,0.818	-0.051
245	ENSMUSG00000020669	Sh3yl1	chr12	+	30941966	30942868	30941966	30942129	30942789	30942868	245	6,1,2	68,77,58	0,0,1	6,13,8	300	150	0.335578	1	0.042,0.006,0.017	0.0,0.0,0.059	0.002
249	ENSMUSG00000055762	Eef1d	chr15	-	75896242	75896740	75896242	75896464	75896639	75896740	249	0,0,21	4,2,342	1,8,9	319128226	300	150	0.0351956	0.183588	0.0,0.0,0.03	0.002,0.03,0.02	-0.007
257	ENSMUSG00000036372	Tmem258	chr19	+	10206423	10207300	10206423	10206533	10207163	10207300	257	0,0,15	30,42,374	2,5,0	134,67,106	300	150	0.432292	1	0.0,0.0,0.02	0.007,0.036,0.0	-0.008
258	ENSMUSG00000094870	Zfp131	chr13	-	119775766	119776449	119775766	119775989	119776091	119776449	258	15,5,10	38,36,23	58,36,39	61,25,67	252	150	0.000155639	0.00210269	0.19,0.076,0.206	0.361,0.462,0.257	-0.203
260	ENSMUSG00000021639	Gtf2h2	chr13	-	100486070	100486524	100486070	100486125	100486473	100486524	260	1,5,10	46,37,126	2,0,0	40,11,22	300	150	0.0142652	0.0868119	0.011,0.063,0.038	0.024,0.0,0.0	0.029
262	ENSMUSG00000038679	Trps1	chr15	-	50830828	50831958	50830828	50831006	50831606	50831958	262	21,19,16	1,1,0	6,0,0	0,0,2	300	150	1	1	0.913,0.905,1.0	1.0,NA,0.0	0.439
263	ENSMUSG00000038679	Trps1	chr15	-	50846013	50846942	50846013	50846591	50846729	50846942	263	12,16,8	2,6,0	2,0,3	0,0,0	288	150	1	1	0.758,0.581,1.0	1.0,NA,1.0	-0.22
264	ENSMUSG00000014850	Msh3	chr13	-	92342245	92345101	92342245	92342412	92344955	92345101	264	0,0,2	19,9,8	0,0,0	4,0,0	300	150	1	1	0.0,0.0,0.111	0.0,NA,NA	0.037
265	ENSMUSG00000038812	Trmt112	chr19	+	6910583	6911028	6910583	6910673	6910751	6911028	265	9,2,1	249243202	20,10,29	279164220	228	150	4.00252e-09	2.07977e-07	0.023,0.005,0.003	0.045,0.039,0.08	-0.044
267	ENSMUSG00000021461	Fancc	chr13	-	63330538	63331893	63330538	63330620	63331840	63331893	267	2,0,6	11,10,33	0,0,0	3,4,2	300	150	0.0102319	0.0661399	0.083,0.0,0.083	0.0,0.0,0.0	0.055
270	ENSMUSG00000021557	Agtpbp1	chr13	-	59473687	59474712	59473687	59473817	59474531	59474712	270	1,0,1	50,36,22	0,0,0	20,6,37	300	150	1	1	0.01,0.0,0.022	0.0,0.0,0.0	0.011
271	ENSMUSG00000024725	Ostf1	chr19	-	18584641	18586625	18584641	18584743	18586546	18586625	271	0,1,3	17,26,114	1,0,0	15,10,13	300	150	1	1	0.0,0.019,0.013	0.032,0.0,0.0	0
272	ENSMUSG00000021493	Pdlim7	chr13	-	55506305	55507366	55506305	55506367	55507329	55507366	272	0,0,1	0,0,1	2,2,0	3,2,0	300	150	1	1	NA,NA,0.333	0.25,0.333,NA	0.042
273	ENSMUSG00000021493	Pdlim7	chr13	-	55507329	55507624	55507329	55507366	55507487	55507624	273	0,0,5	0,0,43	2,0,2	9,5,10	271	150	1	1	NA,NA,0.06	0.11,0.0,0.1	-0.01
278	ENSMUSG00000037933	Bicd2	chr13	+	49383042	49387025	49383042	49383253	49384970	49387025	278	15,7,2	5,21,16	9,0,2	4,0,0	300	150	1	1	0.6,0.143,0.059	0.529,NA,1.0	-0.497
279	ENSMUSG00000038683	Pak1ip1	chr13	+	41008885	41009364	41008885	41008938	41009218	41009364	279	4,6,5	210215352	7,5,3	120,69,94	300	150	0.0359255	0.186674	0.009,0.014,0.007	0.028,0.035,0.016	-0.016
280	ENSMUSG00000038683	Pak1ip1	chr13	+	41009447	41011282	41009447	41009545	41011182	41011282	280	14,16,25	302326490	12,4,9	175,67,144	300	150	0.484498	1	0.023,0.024,0.025	0.033,0.029,0.03	-0.007
284	ENSMUSG00000039307	Hexdc	chr11	+	121220863	121221590	121220863	121221161	121221500	121221590	284	0,0,4	0,0,0	0,0,1	4,0,2	300	150	1	1	NA,NA,1.0	0.0,NA,0.2	0.9
286	ENSMUSG00000025144	Stra13	chr11	-	120711702	120711895	120711702	120711756	120711843	120711895	286	0,2,13	33,15,85	0,0,0	35,21,10	237	150	0.000185468	0.00245655	0.0,0.078,0.088	0.0,0.0,0.0	0.055
287	ENSMUSG00000025138	Sirt7	chr11	-	120618371	120620269	120618371	120619049	120620162	120620269	287	0,0,6	4,0,51	3,1,1	61,25,35	300	150	1	1	0.0,NA,0.056	0.024,0.02,0.014	0.009
288	ENSMUSG00000025138	Sirt7	chr11	-	120620423	120620883	120620423	120620504	120620646	120620883	288	0,0,2	2,0,46	6,3,6	60,32,32	292	150	1	1	0.0,NA,0.022	0.049,0.046,0.088	-0.05
289	ENSMUSG00000025138	Sirt7	chr11	-	120620423	120621055	120620423	120620883	120620956	120621055	289	0,2,2	6,1,37	8,11,14	54,13,36	223	150	0.0159702	0.0939243	0.0,0.574,0.035	0.091,0.363,0.207	-0.017
290	ENSMUSG00000025137	Pcyt2	chr11	-	120612000	120612601	120612000	120612083	120612462	120612601	290	0,0,0	0,0,6	11,3,7	10,3,11	300	150	1	1	NA,NA,0.0	0.355,0.333,0.241	-0.31
296	ENSMUSG00000025583	Rptor	chr11	+	119856266	119857453	119856266	119856384	119857312	119857453	296	0,0,1	0,2,3	0,0,0	6,1,1	300	150	1	1	NA,0.0,0.143	0.0,0.0,0.0	0.071
304	ENSMUSG00000090266	Mettl23	chr11	+	116848900	116849300	116848900	116849138	116849215	116849300	304	0,0,2	0,0,50	5,2,6	2,0,2	227	150	1	1	NA,NA,0.026	0.623,1.0,0.665	-0.737
309	ENSMUSG00000020752	Recql5	chr11	-	115893946	115894718	115893946	115894037	115894206	115894718	309	0,0,1	0,0,11	0,0,0	5,0,7	300	150	1	1	NA,NA,0.043	0.0,NA,0.0	0.043
313	ENSMUSG00000047798	Cd300lf	chr11	-	115124247	115126452	115124247	115124356	115126110	115126452	313	0,0,0	6,3,2	0,2,0	0,1,4	300	150	1	1	0.0,0.0,0.0	NA,0.5,0.0	-0.25
314	ENSMUSG00000047798	Cd300lf	chr11	-	115124247	115126452	115124247	115124377	115126110	115126452	314	0,0,0	0,3,5	0,2,0	0,0,0	300	150	1	1	NA,0.0,0.0	NA,1.0,NA	-1
315	ENSMUSG00000024845	Tmem134	chr19	+	4125959	4126200	4125959	4126040	4126041	4126200	315	0,0,1	0,3,1	0,0,0	10,5,4	151	150	1	1	NA,0.0,0.498	0.0,0.0,0.0	0.249
316	ENSMUSG00000024845	Tmem134	chr19	+	4127549	4127836	4127549	4127639	4127759	4127836	316	1,1,1	6,11,11	2,1,5	24,21,28	270	150	0.34501	1	0.085,0.048,0.048	0.044,0.026,0.09	0.007
319	ENSMUSG00000018433	Nol11	chr11	-	107180041	107181101	107180041	107180118	107180912	107181101	319	0,0,0	0,3,1	2,0,3	146,63,182	300	150	1	1	NA,0.0,0.0	0.007,0.0,0.008	-0.005
325	ENSMUSG00000024019	Cmtr1	chr17	+	29698637	29699288	29698637	29698729	29699219	29699288	325	0,0,0	3,0,9	0,1,3	9,10,8	300	150	1	1	0.0,NA,0.0	0.0,0.048,0.158	-0.069
326	ENSMUSG00000020719	Ddx5	chr11	-	106782468	106784018	106782468	106782693	106783958	106784018	326	4,4,10	64,39,98	42,23,37	390260334	300	150	0.33075	1	0.03,0.049,0.049	0.051,0.042,0.052	-0.006
327	ENSMUSG00000020708	Psmc5	chr11	+	106262403	106262691	106262403	106262502	106262580	106262691	327	0,0,6	13,11,221	16,7,20	70,49,48	228	150	6.28472e-11	4.46876e-09	0.0,0.0,0.018	0.131,0.086,0.215	-0.138
335	ENSMUSG00000018677	Slc25a39	chr11	-	102403632	102403872	102403632	102403713	102403790	102403872	335	1,0,3	12,32,45	0,0,0	2,0,10	227	150	1	1	0.052,0.0,0.042	0.0,NA,0.0	0.031
341	ENSMUSG00000017221	Psmd3	chr11	+	98690462	98691019	98690462	98690653	98690915	98691019	341	5,1,0	47,38,33	0,4,0	38,38,40	300	150	0.584584	1	0.051,0.013,0.0	0.0,0.05,0.0	0.005
342	ENSMUSG00000020883	Fbxl20	chr11	-	98095132	98097059	98095132	98095193	98096928	98097059	342	9,16,5	57,57,49	9,4,1	53,27,76	300	150	0.0236996	0.131531	0.073,0.123,0.049	0.078,0.069,0.007	0.03
344	ENSMUSG00000006058	Snf8	chr11	+	96046279	96047430	96046279	96046354	96047194	96047430	344	0,0,3	0,0,53	11,4,6	71,40,54	300	150	1	1	NA,NA,0.028	0.072,0.048,0.053	-0.03
346	ENSMUSG00000020863	Luc7l3	chr11	-	94291138	94293278	94291138	94293032	94293137	94293278	346	10,13,21	0,0,4	18,4,22	0,1,0	255	150	0.246531	0.962169	1.0,1.0,0.755	1.0,0.702,1.0	0.018
347	ENSMUSG00000054079	Utp18	chr11	-	93869805	93870580	93869805	93869896	93870479	93870580	347	5,9,7	56,63,132	8,2,6	169,83,99	300	150	0.079643	0.361066	0.043,0.067,0.026	0.023,0.012,0.029	0.024
348	ENSMUSG00000034121	Mks1	chr11	+	87856562	87856936	87856562	87856660	87856807	87856936	348	1,0,1	0,0,3	0,0,0	0,0,2	297	150	1	1	1.0,NA,0.144	NA,NA,0.0	0.572
355	ENSMUSG00000018068	Ints2	chr11	-	86242912	86244629	86242912	86243038	86244402	86244629	355	0,0,0	0,0,1	20,1,6	8,6,3	300	150	1	1	NA,NA,0.0	0.556,0.077,0.5	-0.378
356	ENSMUSG00000020527	Myo19	chr11	+	84905539	84907402	84905539	84905643	84907235	84907402	356	0,0,2	6,19,17	0,0,3	20,14,25	300	150	1	1	0.0,0.0,0.056	0.0,0.0,0.057	0
357	ENSMUSG00000038762	Abcf1	chr17	-	35963125	35963392	35963125	35963236	35963320	35963392	357	7,6,3	47,56,37	19,6,4	25,16,25	234	150	0.000757827	0.00769793	0.087,0.064,0.049	0.328,0.194,0.093	-0.138
360	ENSMUSG00000017686	Rhot1	chr11	+	80242020	80242681	80242020	80242119	80242572	80242681	360	0,0,7	81,54,107	1,0,0	59,55,62	300	150	0.870562	1	0.0,0.0,0.032	0.008,0.0,0.0	0.008
361	ENSMUSG00000022960	Donson	chr16	-	91682515	91682821	91682515	91682620	91682742	91682821	361	1,2,1	7,16,18	0,0,0	9,5,10	272	150	0.457477	1	0.073,0.064,0.03	0.0,0.0,0.0	0.056
365	ENSMUSG00000010277	2610507B11Rik	chr11	+	78272777	78273299	78272777	78272969	78273096	78273299	365	0,0,0	0,0,4	2,0,2	7,0,0	277	150	1	1	NA,NA,0.0	0.134,NA,1.0	-0.567
366	ENSMUSG00000020832	Eral1	chr11	-	78074279	78074627	78074279	78074360	78074477	78074627	366	0,0,2	1,4,11	12,1,14	20,10,23	267	150	0.00018798	0.00246564	0.0,0.0,0.093	0.252,0.053,0.255	-0.156
374	ENSMUSG00000020745	Pafah1b1	chr11	-	74673948	74679614	74673948	74677742	74679457	74679614	374	2,0,6	14,22,159	10,11,2	76,52,55	300	150	0.002434	0.0201738	0.067,0.0,0.019	0.062,0.096,0.018	-0.03
375	ENSMUSG00000020745	Pafah1b1	chr11	-	74684405	74686064	74684405	74684508	74685895	74686064	375	0,0,4	18,18,87	4,1,0	97,48,95	300	150	1	1	0.0,0.0,0.022	0.02,0.01,0.0	-0.003
379	ENSMUSG00000040463	Mybbp1a	chr11	+	72445893	72446257	72445893	72446061	72446157	72446257	379	0,0,0	0,1,0	0,0,2	2,9,8	246	150	1	1	NA,0.0,NA	0.0,0.0,0.132	-0.044
380	ENSMUSG00000040463	Mybbp1a	chr11	+	72447552	72447882	72447552	72447639	72447729	72447882	380	0,0,0	0,0,4	0,0,2	16,4,16	240	150	1	1	NA,NA,0.0	0.0,0.0,0.072	-0.024
382	ENSMUSG00000040599	Mis12	chr11	+	71019610	71020189	71019610	71019723	71020005	71020189	382	12,18,16	0,0,2	34,10,33	12,0,8	300	150	0.000197596	0.00256684	1.0,1.0,0.8	0.586,1.0,0.673	0.18
385	ENSMUSG00000020817	Rabep1	chr11	+	70934404	70935182	70934404	70934594	70935126	70935182	385	0,0,0	3,8,16	1,0,0	22,24,27	300	150	1	1	0.0,0.0,0.0	0.022,0.0,0.0	-0.007
386	ENSMUSG00000040746	Rnf167	chr11	+	70649674	70650017	70649674	70649765	70649911	70650017	386	0,0,2	12,15,51	13,9,12	79,50,94	296	150	3.08265e-05	0.000507885	0.0,0.0,0.019	0.077,0.084,0.061	-0.068
387	ENSMUSG00000040746	Rnf167	chr11	+	70649674	70650219	70649674	70650017	70650125	70650219	387	2,2,13	16,9,38	2,5,15	81,36,81	258	150	0.0434466	0.218202	0.068,0.114,0.166	0.014,0.075,0.097	0.054
392	ENSMUSG00000020831	0610010K14Rik	chr11	-	70235205	70235800	70235205	70235464	70235695	70235800	392	0,0,17	2,4,50	5,0,1	16,4,5	300	150	0.331154	1	0.0,0.0,0.145	0.135,0.0,0.091	-0.027
396	ENSMUSG00000018567	Gabarap	chr11	+	69992364	69992700	69992364	69992443	69992581	69992700	396	0,0,3	0,0,22	7,11,19	140,63,145	288	150	1	1	NA,NA,0.066	0.025,0.083,0.064	0.009
402	ENSMUSG00000059796	Eif4a1	chr11	-	69667694	69668111	69667694	69667774	69668021	69668111	402	25,35,21	468438418	24,7,14	296163273	300	150	0.905248	1	0.026,0.038,0.025	0.039,0.021,0.025	0.001
403	ENSMUSG00000059796	Eif4a1	chr11	-	69668195	69668548	69668195	69668333	69668404	69668548	403	25,24,17	456435346	24,14,63	216141184	221	150	6.37769e-09	3.07723e-07	0.036,0.036,0.032	0.07,0.063,0.189	-0.073
404	ENSMUSG00000059796	Eif4a1	chr11	-	69668195	69668753	69668195	69668548	69668643	69668753	404	23,19,16	435414387	7,11,4	261164260	245	150	0.0956212	0.420795	0.031,0.027,0.025	0.016,0.039,0.009	0.006
409	ENSMUSG00000059552	Trp53	chr11	+	69587371	69588547	69587371	69587632	69588363	69588547	409	4,4,2	24,15,4	1,0,0	22,15,21	300	150	0.000334001	0.00382403	0.077,0.118,0.2	0.022,0.0,0.0	0.124
410	ENSMUSG00000020897	Aurkb	chr11	+	69048173	69048644	69048173	69048365	69048505	69048644	410	0,2,0	0,1,9	2,4,0	16,15,9	290	150	1	1	NA,0.508,0.0	0.061,0.121,0.0	0.193
415	ENSMUSG00000032892	Rangrf	chr11	-	68972483	68973028	68972483	68972741	68972942	68973028	415	0,0,2	2,0,14	0,0,6	19,16,24	300	150	1	1	0.0,NA,0.067	0.0,0.0,0.111	-0.003
423	ENSMUSG00000036819	Jmjd4	chr11	+	59450674	59453645	59450674	59450840	59453510	59453645	423	0,0,1	0,0,1	0,0,2	2,2,7	300	150	1	1	NA,NA,0.333	0.0,0.0,0.125	0.291
424	ENSMUSG00000049755	Zfp672	chr11	-	58319323	58319954	58319323	58319590	58319866	58319954	424	1,9,26	0,0,2	44,5,32	0,1,0	300	150	1	1	1.0,1.0,0.867	1.0,0.714,1.0	0.051
426	ENSMUSG00000020332	Meikin	chr11	+	54370651	54370977	54370651	54370792	54370883	54370977	426	0,0,6	8,0,18	1,4,1	0,1,0	241	150	1	1	0.0,NA,0.172	1.0,0.713,1.0	-0.818
428	ENSMUSG00000044894	Uqcrq	chr11	-	53430535	53430827	53430535	53430702	53430787	53430827	428	5,1,229	1,0,21	375,95,494	41,11,45	235	150	0.520975	1	0.761,1.0,0.874	0.854,0.846,0.875	0.02
429	ENSMUSG00000020385	Clk4	chr11	+	51275411	51275864	51275411	51275578	51275769	51275864	429	0,0,1	0,0,8	2,0,0	30,22,22	300	150	1	1	NA,NA,0.059	0.032,0.0,0.0	0.048
430	ENSMUSG00000024335	Brd2	chr17	-	34113931	34114478	34113931	34114177	34114349	34114478	430	7,6,10	67,85,23	2,4,7	43,15,35	300	150	0.897638	1	0.05,0.034,0.179	0.023,0.118,0.091	0.01
431	ENSMUSG00000020362	Cnot6	chr11	-	49685086	49685352	49685086	49685155	49685247	49685352	431	1,2,0	5,3,2	0,0,0	2,4,6	242	150	0.753971	1	0.11,0.292,0.0	0.0,0.0,0.0	0.134
432	ENSMUSG00000020362	Cnot6	chr11	-	49685086	49685352	49685086	49685155	49685262	49685352	432	1,2,0	4,6,3	0,0,0	8,0,9	257	150	1	1	0.127,0.163,0.0	0.0,NA,0.0	0.097
440	ENSMUSG00000020460	Rps27a	chr11	-	29546702	29547260	29546702	29546788	29547205	29547260	440	0,0,9	3,5,461	44,23,50	1330510943	300	150	0.00365755	0.0279173	0.0,0.0,0.01	0.016,0.022,0.026	-0.018
441	ENSMUSG00000020463	Smek2	chr11	+	29218455	29220797	29218455	29218685	29220543	29220797	441	57,42,54	0,0,1	36,10,25	2,3,6	300	150	1.2436e-06	3.17e-05	1.0,1.0,0.964	0.9,0.625,0.676	0.254
442	ENSMUSG00000020464	Pnpt1	chr11	+	29153231	29154215	29153231	29153338	29154143	29154215	442	2,1,0	14,12,0	4,0,4	2,1,9	300	150	1	1	0.067,0.04,NA	0.5,0.0,0.182	-0.174
444	ENSMUSG00000020134	Peli1	chr11	+	21140563	21142657	21140563	21140693	21142555	21142657	444	0,2,0	17,8,43	0,0,0	26,6,6	300	150	1	1	0.0,0.111,0.0	0.0,0.0,0.0	0.037
445	ENSMUSG00000049659	Aftph	chr11	-	20696750	20698373	20696750	20696831	20698312	20698373	445	8,7,1	0,0,0	4,2,5	2,1,5	300	150	2.42139e-09	1.36304e-07	1.0,1.0,1.0	0.5,0.5,0.333	0.556
449	ENSMUSG00000071866	Ppia	chr11	+	6418100	6418314	6418100	6418131	6418225	6418314	449	0,0,3	13,16,215	16,8,20	13834651387	244	150	1	1	0.0,0.0,0.009	0.007,0.01,0.009	-0.006
454	ENSMUSG00000023764	Sfi1	chr11	-	3133071	3135542	3133071	3133207	3134625	3135542	454	0,0,0	0,1,0	2,1,1	2,0,0	300	150	1	1	NA,0.0,NA	0.333,1.0,1.0	-0.778
456	ENSMUSG00000014606	Slc25a11	chr11	-	70645169	70645440	70645169	70645269	70645349	70645440	456	0,1,1	9,9,10	0,3,0	5,3,15	230	150	0.462229	1	0.0,0.068,0.061	0.0,0.395,0.0	-0.089
457	ENSMUSG00000016559	H3f3b	chr11	-	116023624	116024019	116023624	116023778	116023881	116024019	457	61,74,65	776997702	175,99,190	247013832266	253	150	0.616321	1	0.045,0.042,0.052	0.04,0.041,0.047	0.004
463	ENSMUSG00000032480	Dhx30	chr9	-	110084728	110085053	110084728	110084868	110084949	110085053	463	2,1,1	15,24,28	2,0,4	15,7,10	231	150	0.202624	0.814717	0.08,0.026,0.023	0.08,0.0,0.206	-0.052
464	ENSMUSG00000032480	Dhx30	chr9	-	110085684	110086031	110085684	110085878	110085949	110086031	464	0,0,0	3,0,13	2,0,4	3,0,2	221	150	1	1	0.0,NA,0.0	0.312,NA,0.576	-0.444
465	ENSMUSG00000032480	Dhx30	chr9	-	110086931	110087195	110086931	110087036	110087119	110087195	465	0,0,4	4,3,9	2,0,6	8,2,10	233	150	0.255992	0.988129	0.0,0.0,0.222	0.139,0.0,0.279	-0.065
466	ENSMUSG00000032480	Dhx30	chr9	-	110092315	110093159	110092315	110092436	110092857	110093159	466	0,0,0	0,2,1	2,0,4	6,1,9	300	150	1	1	NA,0.0,0.0	0.143,0.0,0.182	-0.108
467	ENSMUSG00000032480	Dhx30	chr9	-	110115035	110115582	110115035	110115161	110115490	110115582	467	0,0,0	2,1,2	2,0,2	11,4,19	300	150	0.58124	1	0.0,0.0,0.0	0.083,0.0,0.05	-0.044
470	ENSMUSG00000025651	Uqcrc1	chr9	+	108947335	108947758	108947335	108947479	108947597	108947758	470	0,0,0	0,0,29	1,0,0	16,14,16	268	150	1	1	NA,NA,0.0	0.034,0.0,0.0	-0.011
474	ENSMUSG00000062867	Impdh2	chr9	+	108561596	108561857	108561596	108561698	108561782	108561857	474	0,1,1	0,2,9	22,13,22	780356622	234	150	1	1	NA,0.243,0.066	0.018,0.023,0.022	0.134
476	ENSMUSG00000032604	Qars	chr9	+	108508382	108508986	108508382	108508530	108508876	108508986	476	0,0,1	27,19,78	0,4,10	51,35,71	300	150	0.0020325	0.0179471	0.0,0.0,0.006	0.0,0.054,0.066	-0.038
477	ENSMUSG00000032604	Qars	chr9	+	108508382	108509224	108508382	108508986	108509148	108509224	477	0,0,7	18,11,90	6,2,11	54,43,40	300	150	0.0160839	0.0940664	0.0,0.0,0.037	0.053,0.023,0.121	-0.053
480	ENSMUSG00000032604	Qars	chr9	+	108512482	108512778	108512482	108512582	108512699	108512778	480	0,1,26	3,4,107	2,5,8	50,35,76	267	150	0.0158312	0.0939243	0.0,0.123,0.12	0.022,0.074,0.056	0.03
481	ENSMUSG00000032604	Qars	chr9	+	108513892	108514208	108513892	108513980	108514064	108514208	481	0,0,5	5,4,164	2,1,12	56,45,57	234	150	0.00495138	0.0357717	0.0,0.0,0.019	0.022,0.014,0.119	-0.045
482	ENSMUSG00000032604	Qars	chr9	+	108514966	108515232	108514966	108515033	108515106	108515232	482	0,0,1	3,6,404	10,13,48	72,28,54	223	150	0	0	0.0,0.0,0.002	0.085,0.238,0.374	-0.232
485	ENSMUSG00000032604	Qars	chr9	+	108514966	108515936	108514966	108515232	108515795	108515936	485	0,0,13	6,11,428	18,6,12	99,45,99	300	150	3.03325e-07	8.90852e-06	0.0,0.0,0.015	0.083,0.062,0.057	-0.062
486	ENSMUSG00000006676	Usp19	chr9	+	108493560	108494238	108493560	108493863	108494015	108494238	486	1,5,4	3,1,5	0,0,0	3,2,4	300	150	6.03614e-06	0.000121714	0.143,0.714,0.286	0.0,0.0,0.0	0.381
487	ENSMUSG00000006676	Usp19	chr9	+	108497895	108498241	108497895	108498036	108498122	108498241	487	1,6,5	14,19,15	0,0,2	2,6,6	236	150	0.00588499	0.0411949	0.043,0.167,0.175	0.0,0.0,0.175	0.07
488	ENSMUSG00000006676	Usp19	chr9	+	108497895	108498241	108497895	108498036	108498131	108498241	488	1,7,5	0,3,5	1,1,3	4,0,2	245	150	0.35702	1	1.0,0.588,0.38	0.133,1.0,0.479	0.119
492	ENSMUSG00000032590	Apeh	chr9	-	108092275	108092717	108092275	108092413	108092553	108092717	492	0,1,2	2,1,14	0,0,0	4,2,4	290	150	1	1	0.0,0.341,0.069	0.0,0.0,0.0	0.137
493	ENSMUSG00000032590	Apeh	chr9	-	108092806	108093074	108092806	108092882	108092980	108093074	493	0,0,1	0,0,23	0,0,0	0,1,1	248	150	1	1	NA,NA,0.026	NA,0.0,0.0	0.026
504	ENSMUSG00000041506	Rrp9	chr9	+	106482911	106483211	106482911	106483036	106483118	106483211	504	0,0,0	0,0,13	5,0,6	202,99,200	232	150	1	1	NA,NA,0.0	0.016,0.0,0.019	-0.012
509	ENSMUSG00000023262	Acy1	chr9	-	106434964	106435169	106434964	106435014	106435095	106435169	509	0,0,0	0,0,1	0,2,5	4,3,5	231	150	1	1	NA,NA,0.0	0.0,0.302,0.394	-0.232
512	ENSMUSG00000040667	Nup88	chr11	-	70943878	70944238	70943878	70943997	70944111	70944238	512	8,10,10	196152189	5,0,4	20,9,38	264	150	0.219537	0.872336	0.023,0.036,0.029	0.124,0.0,0.056	-0.031
513	ENSMUSG00000032413	Rasa2	chr9	-	96566015	96568487	96566015	96566122	96568363	96568487	513	6,0,3	106,93,56	0,0,0	25,35,22	300	150	0.836309	1	0.028,0.0,0.026	0.0,0.0,0.0	0.018
514	ENSMUSG00000032359	Ctsh	chr9	+	90067026	90068473	90067026	90067108	90068404	90068473	514	1,0,24	14,13,170	2,0,5	41,19,32	300	150	0.0779944	0.358403	0.034,0.0,0.066	0.024,0.0,0.072	0.001
515	ENSMUSG00000097195	Snhg5	chr9	-	88521917	88522381	88521917	88521975	88522306	88522381	515	0,1,0	0,9,5	32,18,66	223145218	300	150	1	1	NA,0.053,0.0	0.067,0.058,0.131	-0.059
516	ENSMUSG00000066456	Hmgn3	chr9	-	83109947	83111106	83109947	83110429	83110992	83111106	516	3,3,0	4,6,4	7,6,21	3,0,15	300	150	0.00235106	0.0198518	0.273,0.2,0.0	0.538,1.0,0.412	-0.492
517	ENSMUSG00000066456	Hmgn3	chr9	-	83109947	83111106	83109947	83110429	83111033	83111106	517	3,3,0	17,10,2	16,14,48	8,5,27	300	150	2.23999e-08	8.90066e-07	0.081,0.13,0.0	0.5,0.583,0.471	-0.448
518	ENSMUSG00000037742	Eef1a1	chr9	-	78478957	78479534	78478957	78479192	78479277	78479534	518	2,1,53	19,22,968	26,27,53	566353684	235	150	0.323635	1	0.063,0.028,0.034	0.028,0.047,0.047	0.001
519	ENSMUSG00000037742	Eef1a1	chr9	-	78479277	78479774	78479277	78479534	78479623	78479774	519	0,0,38	19,23,750	7,10,7	433306540	239	150	0.00139563	0.0130937	0.0,0.0,0.031	0.01,0.02,0.008	-0.002
522	ENSMUSG00000092622	Khdc3	chr9	+	73103215	73104438	73103215	73103889	73104342	73104438	522	2,4,291	2,10,497	2,4,8	12,2,8	300	150	0.961705	1	0.333,0.167,0.226	0.077,0.5,0.333	-0.061
523	ENSMUSG00000024054	Smchd1	chr17	-	71358136	71358457	71358136	71358207	71358347	71358457	523	0,2,2	17,22,13	0,0,0	9,5,13	290	150	0.37511	1	0.0,0.045,0.074	0.0,0.0,0.0	0.04
525	ENSMUSG00000090626	Tex9	chr9	-	72491738	72491956	72491738	72491818	72491925	72491956	525	0,0,2	0,2,0	0,0,0	1,0,0	257	150	1	1	NA,0.0,1.0	0.0,NA,NA	0.5
526	ENSMUSG00000033543	Gtf2a2	chr9	+	70016818	70017191	70016818	70016923	70017072	70017191	526	26,13,16	3,4,0	13,1,0	0,1,0	299	150	1	1	0.813,0.62,1.0	1.0,0.334,NA	0.144
527	ENSMUSG00000032376	Usp3	chr9	-	66520272	66520727	66520272	66520386	66520608	66520727	527	0,0,5	1,2,121	0,0,0	15,4,6	300	150	0.564395	1	0.0,0.0,0.02	0.0,0.0,0.0	0.007
529	ENSMUSG00000059183	Mtfmt	chr9	+	65440345	65441688	65440345	65440448	65441612	65441688	529	1,0,2	4,5,14	4,1,3	2,0,0	300	150	1.10791e-06	2.87843e-05	0.111,0.0,0.067	0.5,1.0,1.0	-0.774
533	ENSMUSG00000032295	Man2c1	chr9	+	57141563	57141915	57141563	57141712	57141805	57141915	533	0,0,0	2,0,0	2,0,0	0,2,2	243	150	1	1	0.0,NA,NA	1.0,0.0,0.0	-0.333
535	ENSMUSG00000032322	Pstpip1	chr9	+	56127484	56127860	56127484	56127537	56127726	56127860	535	0,0,4	3,0,56	0,0,0	0,4,0	300	150	1	1	0.0,NA,0.034	NA,0.0,NA	0.017
537	ENSMUSG00000032030	Cul5	chr9	-	53632272	53633839	53632272	53632337	53633731	53633839	537	7,7,4	75,55,50	4,3,4	63,20,41	300	150	0.628628	1	0.045,0.06,0.038	0.031,0.07,0.047	-0.002
538	ENSMUSG00000032030	Cul5	chr9	-	53642517	53642826	53642517	53642598	53642680	53642826	538	11,3,6	50,44,54	3,2,5	45,14,35	232	150	0.408073	1	0.125,0.042,0.067	0.041,0.085,0.085	0.008
539	ENSMUSG00000037971	1110032A03Rik	chr9	-	50764223	50764926	50764223	50764290	50764695	50764926	539	0,0,1	0,0,25	0,0,0	4,5,11	300	150	1	1	NA,NA,0.02	0.0,0.0,0.0	0.02
540	ENSMUSG00000037971	1110032A03Rik	chr9	-	50764223	50764926	50764223	50764290	50764764	50764926	540	0,0,9	0,0,3	2,3,2	0,0,0	300	150	1	1	NA,NA,0.6	1.0,1.0,1.0	-0.4
543	ENSMUSG00000034908	Sidt2	chr9	-	45945143	45945359	45945143	45945210	45945285	45945359	543	0,0,0	1,0,4	1,0,1	9,1,7	225	150	1	1	0.0,NA,0.0	0.069,0.0,0.087	-0.052
544	ENSMUSG00000042790	Rnf214	chr9	-	45866565	45867632	45866565	45866661	45867499	45867632	544	0,0,0	0,0,3	1,0,2	12,8,11	300	150	1	1	NA,NA,0.0	0.04,0.0,0.083	-0.041
546	ENSMUSG00000032115	Hyou1	chr9	+	44387031	44387329	44387031	44387092	44387249	44387329	546	0,0,1	0,4,1	1,2,2	0,0,0	300	150	1	1	NA,0.0,0.333	1.0,1.0,1.0	-0.834
547	ENSMUSG00000032115	Hyou1	chr9	+	44388277	44388604	44388277	44388365	44388481	44388604	547	0,0,1	0,2,0	0,0,0	0,1,3	266	150	1	1	NA,0.0,1.0	NA,0.0,0.0	0.5
548	ENSMUSG00000015656	Hspa8	chr9	+	40801917	40802623	40801917	40802127	40802417	40802623	548	1,1,8	23,15,374	5,1,8	411154394	300	150	1	1	0.021,0.032,0.011	0.006,0.003,0.01	0.015
549	ENSMUSG00000015656	Hspa8	chr9	+	40802417	40802891	40802417	40802623	40802738	40802891	549	1,0,12	14,13,340	10,4,18	73,80,72	265	150	2.29834e-05	0.00038334	0.039,0.0,0.02	0.072,0.028,0.124	-0.055
550	ENSMUSG00000015656	Hspa8	chr9	+	40802417	40802891	40802417	40802623	40802795	40802891	550	4,3,150	0,0,0	29,24,26	0,0,2	300	150	1	1	1.0,1.0,1.0	1.0,1.0,0.867	0.044
551	ENSMUSG00000032128	Robo3	chr9	-	37416696	37417502	37416696	37416920	37417325	37417502	551	0,0,1	0,0,1	0,0,2	0,0,0	300	150	1	1	NA,NA,0.333	NA,NA,1.0	-0.667
556	ENSMUSG00000032103	Pus3	chr9	+	35564783	35565855	35564783	35565197	35565289	35565855	556	0,0,3	0,0,23	0,0,4	10,2,5	242	150	1	1	NA,NA,0.075	0.0,0.0,0.331	-0.035
560	ENSMUSG00000073468	Sft2d1	chr17	+	8321799	8323335	8321799	8321835	8323276	8323335	560	5,11,11	134,200,78	6,0,3	35,18,40	300	150	0.838284	1	0.018,0.027,0.066	0.079,0.0,0.036	-0.001
565	ENSMUSG00000084786	Ubl5	chr9	+	20645192	20645489	20645192	20645259	20645405	20645489	565	22,21,32	470513416	135,89,98	1137597702	296	150	5.23515e-10	3.36795e-08	0.023,0.02,0.038	0.057,0.07,0.066	-0.037
570	ENSMUSG00000022561	Gpaa1	chr15	+	76332902	76333373	76332902	76333099	76333176	76333373	570	0,0,0	0,0,3	0,0,2	0,0,0	227	150	1	1	NA,NA,0.0	NA,NA,1.0	-1
573	ENSMUSG00000022106	Rcbtb2	chr14	+	73176994	73178563	73176994	73177134	73178432	73178563	573	0,0,1	2,1,15	2,0,2	36,23,53	300	150	1	1	0.0,0.0,0.032	0.027,0.0,0.019	-0.005
577	ENSMUSG00000056919	Cep162	chr9	-	87238353	87239933	87238353	87238384	87239814	87239933	577	0,0,1	5,2,6	0,0,0	2,0,1	300	150	1	1	0.0,0.0,0.077	0.0,NA,0.0	0.026
580	ENSMUSG00000079197	Psme2	chr14	-	55587653	55588094	55587653	55587740	55588039	55588094	580	0,0,6	0,0,23	0,0,0	46,29,30	300	150	1	1	NA,NA,0.115	0.0,0.0,0.0	0.115
581	ENSMUSG00000079197	Psme2	chr14	-	55589480	55589705	55589480	55589511	55589618	55589705	581	0,0,0	0,0,26	2,0,0	8,15,17	257	150	1	1	NA,NA,0.0	0.127,0.0,0.0	-0.042
582	ENSMUSG00000022216	Psme1	chr14	+	55579770	55580041	55579770	55579833	55579930	55580041	582	0,0,0	0,0,2	0,0,2	4,1,4	247	150	1	1	NA,NA,0.0	0.0,0.0,0.233	-0.078
588	ENSMUSG00000035953	Tmem55b	chr14	-	50929005	50929307	50929005	50929058	50929201	50929307	588	0,0,0	0,0,5	2,2,0	8,9,11	293	150	1	1	NA,NA,0.0	0.113,0.102,0.0	-0.072
589	ENSMUSG00000006289	Osgep	chr14	-	50916799	50917503	50916799	50916865	50917453	50917503	589	0,0,4	0,0,0	2,1,3	6,8,4	300	150	1	1	NA,NA,1.0	0.143,0.059,0.273	0.842
591	ENSMUSG00000020840	Blmh	chr11	+	76949959	76951185	76949959	76950069	76951043	76951185	591	2,2,1	16,17,23	4,0,0	13,5,8	300	150	0.58095	1	0.059,0.056,0.021	0.133,0.0,0.0	0.001
593	ENSMUSG00000021901	Bap1	chr14	+	31251749	31251954	31251749	31251779	31251899	31251954	593	0,0,2	0,0,4	0,0,2	5,1,9	270	150	1	1	NA,NA,0.217	0.0,0.0,0.11	0.18
602	ENSMUSG00000021957	Tkt	chr14	+	30558720	30559865	30558720	30558838	30559751	30559865	602	0,0,1	0,0,7	0,0,0	0,1,4	300	150	1	1	NA,NA,0.067	NA,0.0,0.0	0.067
606	ENSMUSG00000028923	Necap2	chr4	-	141073507	141073779	141073507	141073589	141073674	141073779	606	0,0,2	0,5,24	5,2,6	35,11,44	235	150	1	1	NA,0.0,0.051	0.084,0.104,0.08	-0.064
607	ENSMUSG00000026790	Odf2	chr2	+	29914230	29914510	29914230	29914302	29914393	29914510	607	0,1,6	10,14,36	0,0,0	7,4,12	241	150	0.0180195	0.103154	0.0,0.043,0.094	0.0,0.0,0.0	0.046
609	ENSMUSG00000046671	Mtfr1l	chr4	-	134530274	134530789	134530274	134530486	134530679	134530789	609	0,0,23	5,5,116	0,0,2	10,23,19	300	150	0.000284409	0.0033705	0.0,0.0,0.09	0.0,0.0,0.05	0.013
613	ENSMUSG00000002871	Tpra1	chr6	+	88910150	88910401	88910150	88910261	88910340	88910401	613	4,6,23	135118224	0,2,0	0,0,5	229	150	1	1	0.019,0.032,0.063	NA,1.0,0.0	-0.462
614	ENSMUSG00000010057	Nprl2	chr9	+	107544597	107544840	107544597	107544634	107544746	107544840	614	1,3,11	19,30,101	0,1,0	3,6,11	262	150	0.00802296	0.0536585	0.029,0.054,0.059	0.0,0.087,0.0	0.018
615	ENSMUSG00000010057	Nprl2	chr9	+	107544913	107545387	107544913	107545031	107545244	107545387	615	1,0,7	24,23,153	0,1,4	12,10,12	300	150	0.362966	1	0.02,0.0,0.022	0.0,0.048,0.143	-0.05
617	ENSMUSG00000028845	Tekt2	chr4	-	126324229	126324719	126324229	126324435	126324593	126324719	617	0,0,1	2,0,4	6,1,5	8,10,17	300	150	1	1	0.0,NA,0.111	0.273,0.048,0.128	-0.094
618	ENSMUSG00000028849	Map7d1	chr4	-	126233892	126234236	126233892	126233997	126234097	126234236	618	0,0,6	0,0,2	1,0,0	4,0,0	250	150	1	1	NA,NA,0.643	0.13,NA,NA	0.513
630	ENSMUSG00000028907	Utp11l	chr4	-	124679701	124682323	124679701	124679812	124682192	124682323	630	0,0,3	9,6,173	16,4,6	163,78,166	300	150	0.00228523	0.0195402	0.0,0.0,0.009	0.047,0.025,0.018	-0.027
631	ENSMUSG00000028907	Utp11l	chr4	-	124682412	124683348	124682412	124682506	124683234	124683348	631	0,1,12	16,18,149	7,5,6	128,89,163	300	150	0.574941	1	0.0,0.027,0.039	0.027,0.027,0.018	-0.002
636	ENSMUSG00000033295	Ptprf	chr4	-	118211000	118211485	118211000	118211126	118211358	118211485	636	1,0,0	6,1,6	0,0,0	4,0,2	300	150	1	1	0.077,0.0,0.0	0.0,NA,0.0	0.026
637	ENSMUSG00000025077	Dclre1a	chr19	-	56540181	56541623	56540181	56540322	56541504	56541623	637	16,12,18	266212180	0,0,0	2,4,2	300	150	0.00702743	0.0477088	0.029,0.028,0.048	0.0,0.0,0.0	0.035
638	ENSMUSG00000054115	Skp2	chr15	-	9111984	9116968	9111984	9113867	9116860	9116968	638	0,1,0	7,3,3	0,0,0	15,18,35	300	150	1	1	0.0,0.143,0.0	0.0,0.0,0.0	0.048
639	ENSMUSG00000009640	Dmap1	chr4	-	117675731	117676517	117675731	117675803	117675949	117676517	639	0,6,2	0,0,48	0,0,0	3,5,4	296	150	1	1	NA,1.0,0.021	0.0,0.0,0.0	0.51
640	ENSMUSG00000009640	Dmap1	chr4	-	117675949	117676517	117675949	117676135	117676349	117676517	640	0,6,1	2,0,77	2,2,5	13,4,0	300	150	0.199016	0.805002	0.0,1.0,0.006	0.071,0.2,1.0	-0.088
641	ENSMUSG00000003068	Stk11	chr10	+	80126032	80126369	80126032	80126165	80126232	80126369	641	0,0,4	1,2,12	8,7,13	14,10,21	217	150	0.0142007	0.0868107	0.0,0.0,0.187	0.283,0.326,0.3	-0.241
642	ENSMUSG00000030008	Pradc1	chr6	-	85447935	85448591	85447935	85448045	85448490	85448591	642	0,0,9	0,0,79	2,0,0	32,10,54	300	150	1	1	NA,NA,0.054	0.03,0.0,0.0	0.044
657	ENSMUSG00000042390	Gatad2b	chr3	+	90354307	90355785	90354307	90354510	90355674	90355785	657	15,12,4	114,129,54	4,1,5	59,41,62	300	150	0.0624008	0.297892	0.062,0.044,0.036	0.033,0.012,0.039	0.019
658	ENSMUSG00000020654	Adcy3	chr12	+	4210771	4211605	4210771	4210891	4211481	4211605	658	0,7,0	0,0,0	0,0,2	0,1,0	300	150	1	1	NA,1.0,NA	NA,0.0,1.0	0.5
659	ENSMUSG00000032182	Yipf2	chr9	-	21588708	21589760	21588708	21589558	21589634	21589760	659	0,0,4	0,0,12	2,1,0	0,0,2	226	150	1	1	NA,NA,0.181	1.0,1.0,0.0	-0.486
667	ENSMUSG00000031171	Ftsj1	chrX	-	8250395	8250638	8250395	8250486	8250568	8250638	667	0,0,3	0,1,18	1,0,0	22,7,13	232	150	1	1	NA,0.0,0.097	0.029,0.0,0.0	0.039
668	ENSMUSG00000028402	Mpdz	chr4	-	81283332	81284699	81283332	81283437	81284576	81284699	668	2,0,1	14,14,18	0,0,1	18,0,13	300	150	1	1	0.067,0.0,0.027	0.0,NA,0.037	0.013
669	ENSMUSG00000007564	Ppp2r1a	chr17	+	20958939	20959523	20958939	20959010	20959388	20959523	669	9,3,5	54,43,51	0,0,0	8,6,18	300	150	0.000708606	0.00730783	0.077,0.034,0.047	0.0,0.0,0.0	0.053
670	ENSMUSG00000028393	Alad	chr4	-	62510867	62511612	62510867	62510923	62511523	62511612	670	0,0,0	0,0,27	0,0,1	4,1,2	300	150	1	1	NA,NA,0.0	0.0,0.0,0.2	-0.067
671	ENSMUSG00000066150	Slc31a1	chr4	+	62387866	62391769	62387866	62388035	62388597	62391769	671	0,0,2	5,17,27	3,3,1	214117136	300	150	1	1	0.0,0.0,0.036	0.007,0.013,0.004	0.004
674	ENSMUSG00000030138	Bms1	chr6	-	118413078	118413919	118413078	118413221	118413730	118413919	674	1,0,0	32,12,33	0,1,0	8,8,12	300	150	1	1	0.015,0.0,0.0	0.0,0.059,0.0	-0.015
[truncated: 1,091 more rows]

## Sheet: MXE
ID	GeneID	geneSymbol	chr	strand	1stExonStart_0base	1stExonEnd	2ndExonStart_0base	2ndExonEnd	upstreamES	upstreamEE	downstreamES	downstreamEE	ID	IJC_SAMPLE_1	SJC_SAMPLE_1	IJC_SAMPLE_2	SJC_SAMPLE_2	IncFormLen	SkipFormLen	PValue	FDR	IncLevel1	IncLevel2	IncLevelDifference
[truncated: 1,693 more rows]

[truncated: 2 more sheets: A5SS, A3SS]
