# Supplementary material for: U2AF1 modulates alternative exon selection and guards zygotic splicing activation in mouse preimplantation embryogenesis
Source: Cell Mol Life Sci. 2026 Apr 16;83(1):226. doi: 10.1007/s00018-026-06197-y (PMC13199581; doi:10.1007/s00018-026-06197-y)
Supplement: Supplementary file 3 — Supplementary Material 3 (XLSX 32.0 KB) [file 18_2026_6197_MOESM3_ESM.xlsx]

## Sheet: TOP50 inclusive-exon 0
GeneID	geneSymbol	chr	strand	exon0_Start	exon0_end	exon0_predicted PPT
ENSMUSG00000039473	Ubn1	chr16	+	5081893	5081983	TTTTGTTCTCTCCCCTCCTGTTTCTCTC
ENSMUSG00000039473	Ubn1	chr16	+	5081893	5081983	CTTTTCTGTTCTGTCTTC
ENSMUSG00000048398	Gm5065	chr7	+	5358945	5359094	CTCTATTCTC
ENSMUSG00000048398	Gm5065	chr7	+	5358945	5359094	CTTATCCCTGTTCATT
ENSMUSG00000044501	Zfp758	chr17	+	22372035	22372088	TTGTATTTATTTTAGCTATTTATTTT
ENSMUSG00000044501	Zfp758	chr17	+	22372035	22372088	TTATTCCACTCCGTATTTCTGACAC
ENSMUSG00000022884	Eif4a2	chr16	+	23112350	23112457	TTGTACTTTGTTATAT
ENSMUSG00000022884	Eif4a2	chr16	+	23112350	23112457	CTTTTT
ENSMUSG00000034295	Fhod3	chr18	+	25022621	25022978	TCTCTGTTCCTCTTTCCTCTCTCTGCTCGGCCTTCCTGGCCC
ENSMUSG00000034295	Fhod3	chr18	+	25022621	25022978	CCTTTGCTCCCTCTCTCTCCAATCTCTGTTCCTCTTTCCTCTCTCTGCTCGGCCTTCCTGGCCC
ENSMUSG00000024188	Luc7l	chr17	+	26253973	26254044	CCCCTCTATTTTATTTAT
ENSMUSG00000015488	Cacfd1	chr2	+	27017078	27017152	CTTTGTCTTAATTTGTT
ENSMUSG00000027695	Pld1	chr3	+	27955713	27955769	CTTCTTCCT
ENSMUSG00000027695	Pld1	chr3	+	27955713	27955769	TCATCTCTCCAGCTCCCAAGTTATTTCCT
ENSMUSG00000003435	Supt5	chr7	-	28330017	28330029	CCTTCTCCTCTTCCTCC
ENSMUSG00000003435	Supt5	chr7	-	28330017	28330029	CCACTACCACCACCACCTTCTCCTCTTCCTCC
ENSMUSG00000010721	Lmbr1	chr5	-	29364920	29365815	TTTTTTTTTCTTTTGTTTT
ENSMUSG00000010721	Lmbr1	chr5	-	29364920	29365815	TTAACCATTTTTTTTTCTTTTGTTTT
ENSMUSG00000051855	Mest	chr6	+	30740239	30740343	TTCTCCTGGTCTCTCCCCTC
ENSMUSG00000097755	2010110K18Rik	chr18	+	34754483	34754569	CCTGTTTGTTTGTTGATATCCCTTCTATCT
ENSMUSG00000024795	Kif20b	chr19	+	34972396	34972498	TTACTACATTCATCACTTGT
ENSMUSG00000025006	Sorbs1	chr19	-	40369689	40369719	CTACTTACGTTGTGTTCTTTTCTTTCATC
ENSMUSG00000025006	Sorbs1	chr19	-	40369689	40369719	CTACTTACGTTGTGTTCTTTTCTTTCATCAC
ENSMUSG00000061755	Bod1l	chr5	-	41791796	41791937	TGTTACCCTTCTGTCTGAAC
ENSMUSG00000061755	Bod1l	chr5	-	41791796	41791937	TGTTACCCTTCTGTCT
ENSMUSG00000037536	Fbxo34	chr14	+	47504985	47505132	TCTCCTGCCTTGTTTTTACT
ENSMUSG00000024592	C330018D20Rik	chr18	-	56972804	56972943	CCCCTTCCCTTTTACTTCCCAT
ENSMUSG00000027806	Tsc22d2	chr3	+	58428227	58428299	TTCTTGGGTCTCAC
ENSMUSG00000027806	Tsc22d2	chr3	+	58428227	58428299	TTCTCAACTTCATTTCCATTT
ENSMUSG00000025326	Ube3a	chr7	+	59243349	59243469	TTTGTTTAATTTATT
ENSMUSG00000051705	Senp8	chr9	-	59750261	59750371	TTTCTTTCCATTCATTCC
ENSMUSG00000001036	Epn2	chr11	-	61577122	61577323	TTTTTTTTTTTTTTCTTCT
ENSMUSG00000020528	Prpsap2	chr11	-	61761479	61761574	TTTTATGTTTTTTTTTTTTCTTTTTTTTTTTTTTTCTTGCGGTTCT
ENSMUSG00000020528	Prpsap2	chr11	-	61761479	61761574	TTTTATGTTTTTTTTTTTTCTTTTTTTTTTTTTTTCTT
ENSMUSG00000056293	Gsdmc2	chr15	-	63844694	63844761	TTTTTACTTTTCTTATTTTT
ENSMUSG00000056293	Gsdmc2	chr15	-	63844694	63844761	TCTGTGCATATATGTCTCTGT
ENSMUSG00000035597	Prpf39	chr12	+	65043714	65043877	TTTAATTTTTC
ENSMUSG00000029920	Smarcad1	chr6	+	65043835	65044108	TTCTGTCTCTTTTGTTTGTTTT
ENSMUSG00000029920	Smarcad1	chr6	+	65043835	65044108	TTTTCATTTTTCGCCCCTTGTTCTGTCTCTTTTGTTTGTTTT
ENSMUSG00000027829	Ccnl1	chr3	-	65955203	65955276	CTTCCGTTCTCCTCTCTCGTCT
ENSMUSG00000057836	Xlr3a	chrX	-	73094945	73095082	TTCTTCCCGGTATCTCTACTTCC
ENSMUSG00000057836	Xlr3a	chrX	-	73094945	73095082	TCCTGTTCCCTGTTCCTATTTCCTTCTTCC
ENSMUSG00000067768	Xlr4b	chrX	+	73215485	73215658	CCTCTAATCCTC
ENSMUSG00000067768	Xlr4b	chrX	+	73215485	73215658	TCTAAGCCTCTAATCCTC
ENSMUSG00000066456	Hmgn3	chr9	-	83110787	83110874	TCCCCCACCC
ENSMUSG00000066456	Hmgn3	chr9	-	83110787	83110874	CACACTGTCAGT
ENSMUSG00000096276	Gm2042	chr12	+	87955402	87955585	TTGAATT
ENSMUSG00000096276	Gm2042	chr12	+	87955402	87955585	TTTTACT ATGGTTGAATT
ENSMUSG00000096276	Gm2042	chr12	+	87955402	87955585	TTTCTTTAAGTGATTTTTGACCATTCATGGTTGAATT
ENSMUSG00000096276	Gm2042	chr12	+	87957800	87958111	TTTTTTACCTGCTTCCCT
ENSMUSG00000066442	Mthfs	chr9	+	89214411	89214481	TTATCCTTCTTTCCTT
ENSMUSG00000066442	Mthfs	chr9	+	89214411	89214481	TCCTTCTTTCCTT
ENSMUSG00000028106	Rprd2	chr3	-	95786319	95786397	TGTTTTCC
ENSMUSG00000028106	Rprd2	chr3	-	95786319	95786397	CTGCAATGTTTTCC
ENSMUSG00000028106	Rprd2	chr3	-	95786319	95786451	TTTTTTCATGCTACAACTTT
ENSMUSG00000032557	Uba5	chr9	-	104054062	104054190	TTGCTGTATTCTCTTTCATGT
ENSMUSG00000032557	Uba5	chr9	-	104054062	104054190	TTTCGTTTCTCTCTCTCTCCATCTCGTTT
ENSMUSG00000056260	Lrif1	chr3	+	106731662	106733142	TGTTCTTTT
ENSMUSG00000056260	Lrif1	chr3	+	106731662	106733142	TTGTGTTTATTTACTT
ENSMUSG00000032612	Usp4	chr9	+	108365829	108365970	TTTTTTGCTTCCCCTTCC
ENSMUSG00000032612	Usp4	chr9	+	108365829	108365970	TTGTTTTTTGCTTCCCCTTCC
ENSMUSG00000034341	Wbp2	chr11	-	116080545	116080680	TCTCTCTCCCCTTGTACTTAT
ENSMUSG00000043962	Thrap3	chr4	-	126177861	126178557	CCTCCTGTGTGTCTCCCTTGTGTCTTT
ENSMUSG00000030204	Ddx47	chr6	+	135015575	135015647	TTCTGTGTTTGCTTTGTTTCTGT
ENSMUSG00000051391	Ywhag	chr5	-	135932516	135932642	TTTTCCCCTATTTCT
ENSMUSG00000041769	Ppp2r2d	chr7	+	138848458	138848665	CTTTCACTTTCTTTT
ENSMUSG00000047799	Oog4	chr4	-	143440656	143440799	TTTTCCTTTGCTTTTTTT
ENSMUSG00000078495	Gm13157	chr4	-	147795657	147795724	TTTCATTTTTGTATTTTTCAAACCCTGTTGT
ENSMUSG00000005493	Msh4	chr3	-	153904177	153904329	TTGCTCTCTGCCTTATCCTTT
ENSMUSG00000005493	Msh4	chr3	-	153904177	153904329	TCTCCCCTAATTGCTCTCTGCCTTATCCTTT
ENSMUSG00000038975	Rabggtb	chr3	-	153910063	153910161	TTGTTCCGTCTTTTC
ENSMUSG00000038975	Rabggtb	chr3	-	153910063	153910161	TTTCAAGTTGTTCCGTCTTTTC
ENSMUSG00000027620	Rbm39	chr2	-	156178879	156178952	TGCCCATCTATCTCTCTTT

## Sheet: TOP50 inclusive-exon +1
GeneID	geneSymbol	chr	strand	exon+1_Start	exon+1_end	exon+1_predicted PPT
ENSMUSG00000039473	Ubn1	chr16	+	5084055	5086285	TTTCACTTATTCTTTTCC
ENSMUSG00000048398	Gm5065	chr7	+	5359347	5359965	TATTTTTT
ENSMUSG00000048398	Gm5065	chr7	+	5359347	5359965	TTAATAAGAATATTTTTT
ENSMUSG00000044501	Zfp758	chr17	+	22373642	22373769	TTATCTTTCCATT
ENSMUSG00000022884	Eif4a2	chr16	+	23113166	23113184	TTTCTTTCTCTTACAC
ENSMUSG00000034295	Fhod3	chr18	+	25028064	25028169	TCCCAACCTCTGTGCCTTTT
ENSMUSG00000034295	Fhod3	chr18	+	25028064	25028169	CTTATTTTGTCTCTATTTTTTTATCCAATCCCAACCTCTGTGCCTTTT
ENSMUSG00000024188	Luc7l	chr17	+	26255030	26255125	CCACAAATGAATTTC
ENSMUSG00000024188	Luc7l	chr17	+	26255030	26255125	TACTTTATTT
ENSMUSG00000015488	Cacfd1	chr2	+	27018372	27018421	TCTGTTTTCTCCT
ENSMUSG00000015488	Cacfd1	chr2	+	27018372	27018421	TGTCTGTTTTCTCCT
ENSMUSG00000027695	Pld1	chr3	+	27957144	27957400	TTTGTCCTGCTTGATTTT
ENSMUSG00000003435	Supt5	chr7	-	28329582	28329652	CTTTCCCATTC
ENSMUSG00000010721	Lmbr1	chr5	-	29363882	29363955	TTTCTTTGTTTC
ENSMUSG00000051855	Mest	chr6	+	30740669	30740824	CTGCTTTTTCCAC
ENSMUSG00000051855	Mest	chr6	+	30740669	30740824	TTACCTTGGCTGCTTTTTCC
ENSMUSG00000097755	2010110K18Rik	chr18	+	34758231	34758685	TTTTTTAATTCTTCTTTTTC
ENSMUSG00000024795	Kif20b	chr19	+	34972858	34973009	TGTTTGTTTTT
ENSMUSG00000024795	Kif20b	chr19	+	34972858	34973009	TTTACGTGTAACCCACTTCATTATC
ENSMUSG00000025006	Sorbs1	chr19	-	40364993	40365166	CTTGTGATTGTTTGTCATTTCC
ENSMUSG00000025006	Sorbs1	chr19	-	40364993	40365166	CTTTGGAGTTTCAGCTTGTGATTGTTTGTCATTTCC
ENSMUSG00000061755	Bod1l	chr5	-	41787537	41788949	CTACCATTGCCCAGTGTCTCTATAATGTGTTTC
ENSMUSG00000037536	Fbxo34	chr14	+	47526204	47526314	CCTATTTTTTGTTTC
ENSMUSG00000037536	Fbxo34	chr14	+	47529174	47531900	CTCTCTTCTCTCCTGTTCC
ENSMUSG00000024592	C330018D20Rik	chr18	-	56962400	56962518	CTTATTTTTCTTTT
ENSMUSG00000024592	C330018D20Rik	chr18	-	56962400	56962518	CTTTATTGGCTTATTTTTCTTTT
ENSMUSG00000027806	Tsc22d2	chr3	+	58437316	58437475	CTCTTTGCT
ENSMUSG00000027806	Tsc22d2	chr3	+	58437316	58437475	CACTTATTTACTT
ENSMUSG00000025326	Ube3a	chr7	+	59247172	59247198	TTTGTCTTTAATTACATTTTAC
ENSMUSG00000051705	Senp8	chr9	-	59734258	59737868	TTGTCTTCTGACTCTCCTTC
ENSMUSG00000001036	Epn2	chr11	-	61565821	61565894	CTTCTCCCTGCTCTCTC
ENSMUSG00000001036	Epn2	chr11	-	61565821	61565894	TCTGTCTTTGCTTCTCCCTGCTCTCTC
ENSMUSG00000020528	Prpsap2	chr11	-	61756581	61756677	CTCTGCCATTTTTCTGTGTTAATCC
ENSMUSG00000056293	Gsdmc2	chr15	-	63835735	63835947	CTTCCTTCTATCCT
ENSMUSG00000056293	Gsdmc2	chr15	-	63835735	63835947	CTTTGTGCTTCCTTCTATCCT
ENSMUSG00000035597	Prpf39	chr12	+	65044005	65044124	TTTATTGTTTTCTTCTT
ENSMUSG00000029920	Smarcad1	chr6	+	65052619	65052749	TCTTTCTTTTTATTTTGC
ENSMUSG00000027829	Ccnl1	chr3	-	65951433	65951554	TTTTGATTTTATTTCTT
ENSMUSG00000057836	Xlr3a	chrX	-	73094182	73094252	TTTTTCATCTTTGTCTTT
ENSMUSG00000067768	Xlr4b	chrX	+	73216040	73216109	TTATTTGTTTTTTTCTATTC
ENSMUSG00000067768	Xlr4b	chrX	+	73216040	73216109	TTATTTGTTTTTTTCTATTCAATGC
ENSMUSG00000066456	Hmgn3	chr9	-	83109947	83110429	TTGTCCTCTTTCTTCCTTCCTTCCTTCTTTCCTTCCTTTCTTTCTTATTCAC
ENSMUSG00000096276	Gm2042	chr12	+	87958624	87958720	CTCTTTTCTCTCAC
ENSMUSG00000066442	Mthfs	chr9	+	89215208	89215470	CTGCCATCATTTCCCACTT
ENSMUSG00000028106	Rprd2	chr3	-	95785053	95785106	TTTTAATTTCATTC
ENSMUSG00000032557	Uba5	chr9	-	104049834	104049970	CTCTTTTCTTTTTC
ENSMUSG00000032557	Uba5	chr9	-	104049834	104049970	TTTGGCTCTTTTCTTTTTC
ENSMUSG00000056260	Lrif1	chr3	+	106734357	106734639	TCTTTTTTTTTTTTCTCGTTTCC
ENSMUSG00000032612	Usp4	chr9	+	108366760	108366878	TTGTGTTTTTC
ENSMUSG00000032612	Usp4	chr9	+	108366760	108366878	CTTGGTTTTATTGCTGATGT
ENSMUSG00000034341	Wbp2	chr11	-	116080221	116080344	CTGCTCACTGTCTCTGTCGCTCTCTTCCC
ENSMUSG00000043962	Thrap3	chr4	-	126176183	126176356	TTTGTTTTTC
ENSMUSG00000030204	Ddx47	chr6	+	135015821	135015940	TCCTTAACCTTTCTTGGT
ENSMUSG00000030204	Ddx47	chr6	+	135015821	135015940	TTTTCTTACCTTTGGGTCCTT
ENSMUSG00000051391	Ywhag	chr5	-	135910986	135911651	CTCGGTCCTTCCTCCTCC
ENSMUSG00000051391	Ywhag	chr5	-	135930684	135930949	TTTTTTTTTCCTTTCTCTCTTT
ENSMUSG00000041769	Ppp2r2d	chr7	+	138868409	138868507	CTCTGTCTTCTATTGAC
ENSMUSG00000047799	Oog4	chr4	-	143439891	143440202	TTTTTTCCCTGTTTCCCT
ENSMUSG00000078495	Gm13157	chr4	-	147761220	147761278	CTCTTCACCTTTG
ENSMUSG00000005493	Msh4	chr3	-	153901405	153901588	TTTCAAACTT
ENSMUSG00000038975	Rabggtb	chr3	-	153909545	153909598	CTCTTTTTGTCTTTT
ENSMUSG00000038975	Rabggtb	chr3	-	153909545	153909598	TGTCTGCCTTGGCTCTTTTTGTCTTTT
ENSMUSG00000027620	Rbm39	chr2	-	156177160	156177385	TGCAGATCTATGTT

## Sheet: TOP50 exclusive-exon 0
GeneID	geneSymbol	chr	strand	exon0_Start	exon0_end	exon0_predicted PPT
ENSMUSG00000022542	Septin-12	chr16	-	4992163	4992301	CGTCTTTGCCCC
ENSMUSG00000009079	Ewsr1	chr11	-	5079484	5079519	CCTTCATTTCTTCGTTTATCCCCCC
ENSMUSG00000033335	Dnm2	chr9	+	21490657	21490669	CCCTAACTTTACATTCTC
ENSMUSG00000033335	Dnm2	chr9	+	21490657	21490669	CGCCCCTTCCATCTCTCCTGCTCTCCCTTGATT
ENSMUSG00000028252	Ccnc	chr4	+	21747482	21747576	CTACCTTTGGATGCATGTCTTAC
ENSMUSG00000058835	Abi1	chr2	-	22950183	22950270	CTCCCCATACTGTGTCTTGCTGCC
ENSMUSG00000036352	Ubac1	chr2	-	26008860	26008969	CCTTGTCTTTCTCCTC
ENSMUSG00000035443	Thyn1	chr9	+	27006800	27006951	TGCTGTC
ENSMUSG00000035443	Thyn1	chr9	+	27006800	27006951	CGTGTTTCTGTTCCCTTC
ENSMUSG00000027699	Ect2	chr3	-	27148794	27148887	TCTCTTTTCTAC
ENSMUSG00000027699	Ect2	chr3	-	27148794	27148887	CTTTCCTCCGCTTCTT
ENSMUSG00000026799	Med27	chr2	+	29379933	29380004	TTGTTTTCTCTCTTCC
ENSMUSG00000026799	Med27	chr2	+	29389812	29389873	CTTACCCTGTCCTCTTCCTCTTTCCCT
ENSMUSG00000058440	Nrf1	chr6	+	30140215	30140271	CCTTTTAACAGTTCTATGTTCTTGTC
ENSMUSG00000014075	Tctex1d2	chr16	+	32425240	32425310	CCCTCTTTTCCTGTCT
ENSMUSG00000009628	Tex15	chr8	+	33516939	33517044	TTATTATTATTATTATTATTAATTT
ENSMUSG00000035236	Scai	chr2	-	39102320	39102399	TGGTTTTCTTTCATTTC
ENSMUSG00000035236	Scai	chr2	-	39102320	39102399	CTCTTGTTTTTCCTGTCTGGTTTTGTGT
ENSMUSG00000019843	Fyn	chr10	+	39529918	39530074	TTCCCTTTCCTGT
ENSMUSG00000028438	Kif24	chr4	-	41429266	41429411	CCTTTGTTCATTAATCTT
ENSMUSG00000028438	Kif24	chr4	-	41429266	41429411	CTTCTTAGCCTTTGTTCATTAATCTT
ENSMUSG00000025217	Btrc	chr19	+	45423132	45423240	TTGTCCTCTCTCTGC
ENSMUSG00000025217	Btrc	chr19	+	45423132	45423240	TCTGTGCCATCCTGTCTCATACTGTCCCATCTCATAGTTGTCCTCTCTCT
ENSMUSG00000014418	Hps5	chr7	-	46764818	46764925	CTTCCGCCCCTT
ENSMUSG00000014418	Hps5	chr7	-	46764818	46764925	CTCACTGTCCTTCCTCCTTTCATC
ENSMUSG00000032318	Isl2	chr9	+	55542396	55542659	CCCGCCGCACCCGGGCCC
ENSMUSG00000032318	Isl2	chr9	+	55542396	55542659	CTCGGGTCCCTGCGCTGACGCCCGCCGCACCC
ENSMUSG00000091625	Lsm5	chr6	-	56703317	56703409	TTACCCTTTTCCTTCC
ENSMUSG00000020069	Hnrnph3	chr10	-	63018759	63018898	TATTTGTCCTT
ENSMUSG00000020069	Hnrnph3	chr10	-	63018759	63018898	CCTTTAACACTGTTCCCCTT
ENSMUSG00000030519	Apba2	chr7	+	64734654	64734690	TTTTCTTTTCTCTTTTTTGCTACTC
ENSMUSG00000043259	Fam13c	chr10	+	70498885	70498949	TTTTCCTTTATATTTT
ENSMUSG00000018449	Rpain	chr11	+	70973801	70973913	CTTTTTGCCTTGC
ENSMUSG00000018449	Rpain	chr11	+	70973801	70973913	CCTCGGGCTTTTTGCCTTGC
ENSMUSG00000058328	Xlr5a	chrX	-	73109928	73110027	TTTCC TCTATTTC
ENSMUSG00000058328	Xlr5a	chrX	-	73109928	73110027	TTTTGCTGACATCTTATCATTGATTTCCTCTATTTC TCTATTTC
ENSMUSG00000042472	Zfp410	chr12	+	84329801	84329952	TGTCCCTTGTTAC
ENSMUSG00000042472	Zfp410	chr12	+	84329801	84329952	CTTTCCCTGAGTTAT
ENSMUSG00000042472	Zfp410	chr12	+	84332934	84333024	CCTGTGTCTCTCTCTGTTCCC
ENSMUSG00000020527	Myo19	chr11	+	84895477	84895554	TTCTTTTC
ENSMUSG00000020527	Myo19	chr11	+	84895477	84895554	CCTGTCTCCTGTCCCCCACTCACCCTGCTGACCACT
ENSMUSG00000035642	Aamdc	chr7	-	97558130	97558226	CCTTTCTGCTCTCTCCTCCATATCC
ENSMUSG00000054087	Fbxw28	chr9	-	109338749	109338787	TTCTTTTCTCTCCCAT
ENSMUSG00000002804	Nudt14	chr12	-	112938355	112938593	CTGTGCTCCCCCCCCCCCACACCCCATACC
ENSMUSG00000041733	Coq5	chr5	+	115294826	115294915	TTTTCTCTTTTTCTCGCTCTTTCTCCC
ENSMUSG00000041733	Coq5	chr5	+	115294826	115294915	CTCGTTTTCTCTTTTTCTCGCTCTTTCTCCC
ENSMUSG00000028693	Nasp	chr4	-	116610402	116611377	TTTATGCTTCATGTTCTTTAACC
ENSMUSG00000028693	Nasp	chr4	-	116610402	116611377	CATGTTTATGCTTCATGTTCTTTAACC
ENSMUSG00000043909	Trp53bp1	chr2	-	121203392	121203452	TCCTGGTTTTATTTC
ENSMUSG00000043909	Trp53bp1	chr2	-	121203392	121203452	TTACTGCCTCTTGACTGTTCCT
ENSMUSG00000025545	Clybl	chr14	+	122375881	122375983	TCTCTGATTTT
ENSMUSG00000025545	Clybl	chr14	+	122375881	122375983	TCACCTATGACATCTCTGATTTT
ENSMUSG00000025545	Clybl	chr14	+	122384197	122384322	CTCTCTTTGC
ENSMUSG00000025545	Clybl	chr14	+	122384197	122384322	CCTGCCCTGAGCCTCC
ENSMUSG00000029470	P2rx4	chr5	+	122727398	122727464	CTTTGGTTCTCCTCCTGTCTTCCGCC
ENSMUSG00000034173	Zbed5	chr5	+	129899182	129899432	TTTTGTTCTTTTCC
ENSMUSG00000066043	Phactr4	chr4	-	132383281	132383362	TTGTGTTTTCCAATTTAATGTT
ENSMUSG00000040139	9430038I01Rik	chr7	-	137376954	137377117	CTTCTCGTTGC
ENSMUSG00000040139	9430038I01Rik	chr7	-	137376954	137377117	TTCCTTTGAT
ENSMUSG00000040139	9430038I01Rik	chr7	-	137387370	137387433	TTCGTTTCCT
ENSMUSG00000040139	9430038I01Rik	chr7	-	137387539	137387701	CCTTGTTTTTC
ENSMUSG00000042772	Smg7	chr1	-	152843229	152843379	TCCTTTCTGTCACT
ENSMUSG00000042772	Smg7	chr1	-	152843229	152843379	CTTTTGTCCCTAATTGCATCTC
ENSMUSG00000027642	Rpn2	chr2	+	157323222	157323270	CCTCTTTCCTTT
ENSMUSG00000027642	Rpn2	chr2	+	157323222	157323270	CCTCTTTCCTTTGGC
ENSMUSG00000026575	Nme7	chr1	+	164312855	164312938	TCTTGTTCTTTC
ENSMUSG00000026575	Nme7	chr1	+	164312855	164312938	CTTGGCCTTTTCTTCCCCTGTACCTCT

## Sheet: TOP50 exclusive-exon +1
GeneID	geneSymbol	chr	strand	exon+1_Start	exon+1_end	exon+1_predicted PPT
ENSMUSG00000022542	Septin-12	chr16	-	4991910	4992028	CCCTGCTGTTACCATCTTGT
ENSMUSG00000022542	Septin-12	chr16	-	4991910	4992028	CTTTGGGCTGGCTTTCTTCCCTCACTCATCCACCCT
ENSMUSG00000009079	Ewsr1	chr11	-	5078919	5078952	TATTTTATATGATCTTTCCT
ENSMUSG00000033335	Dnm2	chr9	+	21494503	21494617	CCTCTCCACC
ENSMUSG00000033335	Dnm2	chr9	+	21494503	21494617	CTGTCCTCCCTGCT
ENSMUSG00000028252	Ccnc	chr4	+	21748136	21750546	TTTCTTTCTTCCCCATTT
ENSMUSG00000028252	Ccnc	chr4	+	21748136	21750546	TTTCTTTCTTCCCCATTTGAAC
ENSMUSG00000058835	Abi1	chr2	-	22946575	22946761	CTAATGCTTTTC
ENSMUSG00000058835	Abi1	chr2	-	22946575	22946761	CTTTCTTGGTTGCCTTTGACTAATGCTTTTC
ENSMUSG00000036352	Ubac1	chr2	-	26007718	26007953	TCTTTTGTCCCCTTCC
ENSMUSG00000035443	Thyn1	chr9	+	27007157	27007330	CCCCTCTTTTTTGT
ENSMUSG00000027699	Ect2	chr3	-	27146836	27147019	TTATTTTTATTTGTAATAACT
ENSMUSG00000026799	Med27	chr2	+	29413387	29413518	TTCTCTTCCTCTTGTCTCT
ENSMUSG00000058440	Nrf1	chr6	+	30146651	30146862	TCTCATTTTGT
ENSMUSG00000058440	Nrf1	chr6	+	30146651	30146862	TTTTGTTTTTGCTAAACTTT
ENSMUSG00000014075	Tctex1d2	chr16	+	32426857	32426921	TTCTTTGTTGGCATTTT
ENSMUSG00000014075	Tctex1d2	chr16	+	32426857	32426921	CCATTCTTTGTTGGCATTTT
ENSMUSG00000009628	Tex15	chr8	+	33527223	33527299	TTCTGTCTCTTTCTGTTTT
ENSMUSG00000009628	Tex15	chr8	+	33527223	33527299	TTTTCTACATTCTGTCTCTTTCTGTTTT
ENSMUSG00000035236	Scai	chr2	-	39099375	39099475	TTTCTTCCCTCTGTTCTTT
ENSMUSG00000035236	Scai	chr2	-	39099375	39099475	TTACCCTCCAATTGAATTCTAGGTTTCTTCCCTCTGTTCTTTT
ENSMUSG00000019843	Fyn	chr10	+	39532015	39532195	TTGACTTACTGTTGT
ENSMUSG00000028438	Kif24	chr4	-	41428344	41428982	CTCCTTTTTCTCTTTTTTTCTC
ENSMUSG00000028438	Kif24	chr4	-	41428344	41428982	TCTGTTTCTCTCTGTTTAT
ENSMUSG00000025217	Btrc	chr19	+	45456532	45456610	CTTACTTTCTTTCAC
ENSMUSG00000014418	Hps5	chr7	-	46762942	46763213	CTGTTGTCTCTGTGTGC
ENSMUSG00000014418	Hps5	chr7	-	46762942	46763213	CCAACACCACTGTTGTCTCTGTGTGC
ENSMUSG00000032318	Isl2	chr9	+	55544075	55544359	CCCCTGC
ENSMUSG00000032318	Isl2	chr9	+	55544075	55544359	CCCATCCGACCTTCTGTCTCTC
ENSMUSG00000091625	Lsm5	chr6	-	56702095	56702168	CTCCATTTAATCTATCTTTTT
ENSMUSG00000020069	Hnrnph3	chr10	-	63018040	63018225	CATTTTT
ENSMUSG00000020069	Hnrnph3	chr10	-	63018040	63018225	CCTGTACCTT
ENSMUSG00000030519	Apba2	chr7	+	64736880	64736967	CTGTTCTTTCTT
ENSMUSG00000030519	Apba2	chr7	+	64736880	64736967	CCTTTGGGTTGTAACCACGCATGCTGTTCTTTCTT
ENSMUSG00000043259	Fam13c	chr10	+	70534683	70534894	TCTCTCATCTTGTTTCCCC
ENSMUSG00000018449	Rpain	chr11	+	70974068	70974132	TCCTAATTCTATCTCT
ENSMUSG00000058328	Xlr5a	chrX	-	73108612	73108717	CCTTCTTTTGTTGTGGTTTGTTAC
ENSMUSG00000042472	Zfp410	chr12	+	84337615	84337741	CTGCCCAGTCTTAACGTGGTTCCCTTT
ENSMUSG00000020527	Myo19	chr11	+	84897120	84897211	TCCCTTCTGCCCTTC
ENSMUSG00000020527	Myo19	chr11	+	84897120	84897211	CCCCTGCCTCCTGACCATCCCTTCTGCCCTTC
ENSMUSG00000035642	Aamdc	chr7	-	97550330	97550741	CTCCTGTCCCCCTTCTTATCCATCTCCTTTCCTTCTTTTC
ENSMUSG00000054087	Fbxw28	chr9	-	109337270	109337386	TTGTGGTTCT
ENSMUSG00000002804	Nudt14	chr12	-	112934732	112935050	TCCCTGTCCTACCTGAC
ENSMUSG00000041733	Coq5	chr5	+	115295665	115295777	TCTTTTTGTTTGTTTGTTTTTGTTTTTT
ENSMUSG00000028693	Nasp	chr4	-	116605683	116605763	TTTCTTCTTGT
ENSMUSG00000043909	Trp53bp1	chr2	-	121202692	121202758	CTGTTTTGTCCTTCCT
ENSMUSG00000043909	Trp53bp1	chr2	-	121202692	121202758	TCATTTTGGTAACTGTTTTGTCCTTCCT
ENSMUSG00000025545	Clybl	chr14	+	122384197	122384322	CTCTCTTTGC
ENSMUSG00000025545	Clybl	chr14	+	122401946	122402232	TTTGTATTCTGTTTTCC
ENSMUSG00000029470	P2rx4	chr5	+	122727744	122727840	TCCTGGTTTATTCTGTGCT
ENSMUSG00000029470	P2rx4	chr5	+	122727744	122727840	TCCTGGTTTATTCTGTGCTAAATC
ENSMUSG00000034173	Zbed5	chr5	+	129900344	129900495	CTGTGTCTTTGC
ENSMUSG00000066043	Phactr4	chr4	-	132378404	132378563	CTTTTCTTTTTCTCCTCTC
ENSMUSG00000040139	9430038I01Rik	chr7	-	137376136	137376351	TGTGTTCTTTTACCATT
ENSMUSG00000042772	Smg7	chr1	-	152841512	152841593	CCTTTTTTTTCCTCCCTCTACCT
ENSMUSG00000027642	Rpn2	chr2	+	157325710	157325735	TCTGTCTGCGTTTCCTTCC
ENSMUSG00000026575	Nme7	chr1	+	164328292	164328400	TCCTCTCTTGTC
