# Supplementary material for: U2AF1 modulates alternative exon selection and guards zygotic splicing activation in mouse preimplantation embryogenesis
Source: Cell Mol Life Sci. 2026 Apr 16;83(1):226. doi: 10.1007/s00018-026-06197-y (PMC13199581; doi:10.1007/s00018-026-06197-y)
Supplement: Supplementary file 4 — Supplementary Material 4 (XLSX 3.38 MB) [file 18_2026_6197_MOESM4_ESM.xlsx]

## Sheet: FPKM+1
gene_id	FPKM+1_mCherry-rep1	FPKM+1_mCherry-rep2	FPKM+1_mCherry-rep3	FPKM+1_mCherry-U2AF1	FPKM+1_mCherry-U2AF1	FPKM+1_mCherry-U2AF1	Fold change_mCherry-U2AF1 to mCherry	P-value
0610005C13Rik	6.55728	6.24473	7.48288	8.57476	5.32789	7.86317	1.07301	0.663663
0610006L08Rik	1	1	1.41715	1	1.22307	1	0.943204	0.70263
0610009B22Rik	7.02855	7.5494	18.0484	7.5521	4.64665	11.6872	0.732108	0.519469
0610009E02Rik	1	1	1	1.15599	1	1	1.052	0.373901
0610009L18Rik	1.92569	3.63986	4.82424	3.49897	2.40595	4.82907	1.03313	0.921588
0610010F05Rik	2.80913	3.50146	3.74611	2.56069	1.99917	4.51492	0.902364	0.707647
0610010K14Rik	1.15111	1	1.70229	1.37084	1	1.15626	0.915322	0.672605
0610012G03Rik	237.833	151.78	228.71	252.225	135.635	198.243	0.94789	0.816543
0610025J13Rik	1	1	1.26396	1	1	1	0.919129	0.373901
0610030E20Rik	1	1	1	1.02411	1	1	1.00804	0.373901
0610031O16Rik	1.11543	1.32919	1.47687	1.3966	2.3388	1.71621	1.39019	0.159818
0610033M10Rik	1.77994	3.96566	3.01384	3.42455	1.57435	2.88196	0.899698	0.744285
0610038B21Rik	1.83963	1.17737	1.28906	1.54949	1	1.48237	0.936325	0.750285
0610039K10Rik	1.90284	1	1.62164	1.73857	1	1	0.826299	0.510404
0610040B10Rik	2.70698	2.55775	1.42312	1.67027	1.45252	2.69461	0.869848	0.630321
0610040F04Rik	9.39511	10.5004	9.18887	9.33931	8.72765	9.06141	0.932746	0.215828
0610040J01Rik	31.2834	38.4008	42.0049	19.5509	8.72765	18.3844	0.417793	0.00962893
0610043K17Rik	1.37208	1.70739	1	1.36526	1	1	0.824925	0.373459
1010001B22Rik	1	1.46239	1	1.71625	1	1	1.07332	0.780701
1110002E22Rik	1.05731	1.21792	1.0296	1	1.06331	1	0.926918	0.266396
1110002J07Rik	1.28502	1.10837	1	1.78342	1.25186	1.23579	1.25864	0.213905
1110002L01Rik	3.46205	3.70302	2.4684	2.17442	1.32558	2.36267	0.608573	0.0638508
1110003F10Rik	2.1206	1.71016	3.31473	1.18334	1.6189	1.77255	0.640236	0.169905
1110004F10Rik	19.237	22.1096	23.3411	19.3827	10.8181	19.6212	0.770194	0.189729
1110006O24Rik	3.61133	2.41847	3.50436	7.95794	1.6181	3.70042	1.39251	0.548174
1110008P14Rik	10.8903	10.9072	13.7411	9.03862	6.52112	10.9528	0.746022	0.132335
1110012L19Rik	6.23765	16.9325	14.5238	11.926	5.26679	13.0514	0.802361	0.572805
1110013H19Rik	2.28092	1.81176	5.40984	1.83829	2.65072	2.32462	0.717034	0.480613
1110017D15Rik	1.40324	2.14995	1.41647	1.98961	1	1.41699	0.886703	0.645886
1110018N20Rik	1.36289	1	1.1874	1.35623	1.65137	1	1.12881	0.518359
1110019B22Rik	1.2865	1.54469	1.8877	1	1.15823	1.29627	0.732059	0.0955758
1110019D14Rik	1.82612	3.35593	1.34129	1.1622	1.54752	2.87948	0.856798	0.716774
1110020A21Rik	6.74351	4.63985	11.4682	5.53268	5.60268	7.05592	0.796064	0.496504
1110025M09Rik	1	1	1	2.1513	1.92534	1	1.69221	0.120805
1110028F11Rik	2.76127	1.55809	2.21271	1.57633	1.97274	1.60712	0.789366	0.283296
1110028F18Rik	1.85459	3.03092	1.66197	1.62919	1.47198	2.54655	0.86258	0.610406
1110032A03Rik	1.81192	1.72036	2.73303	2.4081	2.04632	4.30251	1.39769	0.341862
1110032F04Rik	1	1	1.11478	1	1	1	0.96315	0.373901
1110035H17Rik	4.23207	2.97511	3.14593	2.18981	2.14754	2.90991	0.700007	0.0899186
1110038B12Rik	34.8547	39.6488	20.7703	25.4597	17.7757	28.0753	0.748481	0.283519
1110038F14Rik	104.849	77.8994	100.843	73.11	50.1381	73.7542	0.69467	0.0651061
1110046J04Rik	1	1.15621	1	1	1	1	0.950508	0.373901
1110051M20Rik	2.3218	1.89002	2.93399	2.2435	2.09504	2.73709	0.99018	0.951271
1110059E24Rik	22.4851	23.6437	33.9957	17.3686	14.0528	24.5706	0.698812	0.168978
1110059G10Rik	22.4081	17.8451	31.6268	15.0774	9.37271	17.2066	0.579532	0.0976735
1110065P20Rik	1.83084	1.65816	1.42905	1.4078	1.07648	1.1432	0.737586	0.0493195
1190005I06Rik	5.36495	5.52653	6.73768	13.3354	9.69331	7.42885	1.72768	0.0735362
1190007I07Rik	1.23935	1.9101	1.4944	1	1.26438	1	0.702948	0.0985873
1300002E11Rik	2.8361	1.90502	2.61541	2.28507	1.61971	2.68777	0.896151	0.576489
1300017J02Rik	1.50843	1.30207	1	1.43672	1.0351	1.52577	1.0491	0.78239
1500002C15Rik	1	1	1.2711	1	1	1.40716	1.0416	0.794677
1500002F19Rik	6.3184	4.9566	9.11994	5.9939	1.89397	5.54335	0.658556	0.263375
1500004A13Rik	1.42394	1.45214	1.50192	1.31466	1.22843	1.2994	0.87768	0.00698813
1500009C09Rik	1.15047	1.85823	1.62164	1.81243	1.74795	1	0.984889	0.94761
1500009L16Rik	1	1	1	1	1	1.59853	1.19951	0.373901
1500011B03Rik	23.9796	18.3945	21.602	14.1329	9.9017	12.2217	0.566715	0.0103786
1500015A07Rik	6.11607	5.7447	4.09303	4.00111	2.92967	4.87118	0.739758	0.173885
1500026H17Rik	1.37859	1.35989	1.39101	1.13937	1.47046	1.09788	0.89786	0.300166
1500035N22Rik	1.66243	1	1	1.65028	1.36586	1	1.09658	0.705271
1520401A03Rik	1.13938	1	1.14396	1	1	1	0.913704	0.11622
1600002D24Rik	1.96447	1.86857	2.36311	1.74747	1.92517	1.20997	0.788007	0.171229
1600010M07Rik	49.8822	42.5844	43.357	30.5643	19.0288	35.9566	0.629859	0.038209
1600012H06Rik	19.5694	21.7525	27.8592	17.4146	13.1052	19.9331	0.729288	0.121336
1600012P17Rik	1.11053	1.63043	1.79911	1.59678	1.24419	2.48594	1.17331	0.569325
1600014C10Rik	1.4353	1.13793	1.07493	1.24927	1.04007	1.07503	0.922208	0.502724
1600020E01Rik	9.96966	12.8931	9.20426	5.15893	4.3087	8.01666	0.545242	0.0376047
1600023N17Rik	5.26762	6.40906	4.23228	3.23434	1.15713	1	0.338895	0.0214318
1600025M17Rik	66.5391	72.7102	97.8376	57.3282	50.6417	60.6145	0.711066	0.0847054
1600029O15Rik	1.31675	1.3011	1.16357	1.07774	1	1	0.81391	0.0131091
1700001C19Rik	1	1	1	1.22251	1	1	1.07417	0.373901
1700001G01Rik	2.46498	2.57425	3.69718	1.3439	1.59803	2.05389	0.571839	0.0487779
1700001G11Rik	1.79583	1.50434	2.36991	1.26041	1	2.64597	0.86531	0.678581
1700001G17Rik	3.09477	3.14446	5.49342	4.00546	1.17799	1.66653	0.583839	0.239234
1700001J03Rik	1	1	1	2.29607	1.36459	2.19465	1.95177	0.032102
1700001K19Rik	1.3	1	1	1.14725	1	1.9307	1.23574	0.444007
1700001K23Rik	1	1	1.57831	1	1	1	0.838385	0.373901
1700001L05Rik	12.1094	13.9667	17.0731	14.7817	11.2779	13.9911	0.928189	0.595849
1700001L19Rik	4.4518	4.28128	5.53735	3.84944	3.42635	3.67718	0.767529	0.0550332
1700001N15Rik	1	1	1	1	1.32828	1.61468	1.31432	0.151435
1700001O22Rik	2.13038	4.32129	1.9552	2.10966	1.76619	1.53134	0.643186	0.268861
1700001P01Rik	13.6262	7.11033	12.6179	17.0004	11.2699	15.0066	1.29749	0.277078
1700003E16Rik	1.51598	1.98099	1	1.37989	1.14249	1.53359	0.901934	0.655321
1700003E24Rik	14.4064	29.3202	11.5129	6.36173	4.15369	11.7829	0.403667	0.139446
1700003F12Rik	1	1	1	1	1.32425	1	1.10808	0.373901
1700003G18Rik	1.15925	1.30277	1	1	1	1	0.866544	0.152991
1700003I16Rik	12.1025	14.3856	17.5011	8.44322	3.84161	13.6015	0.588469	0.134572
1700003I22Rik	1.5944	1	1.6139	1	2.47728	1	1.06392	0.874353
1700003M07Rik	3.29725	1.62393	4.72841	3.09405	1.72501	1.67875	0.673377	0.357034
1700003O11Rik	1	1	1	1	1	1.50906	1.16969	0.373901
1700003P14Rik	1	1	1	1.12271	1	1.64632	1.25634	0.265484
1700006J14Rik	1.7448	1.3776	1.71796	3.60775	3.27614	3.36198	2.11676	0.000308293
1700007J10Rik	1	1.62946	1.6839	1.32502	1.12191	1	0.799127	0.293533
1700007K13Rik	1.59378	1.56445	1	1	1.49192	1.61404	0.987429	0.951525
1700007L15Rik	3.71748	1.73807	9.41992	1.95273	1	1	0.265722	0.192341
1700008B11Rik	1	1	1	1.66541	1	1	1.2218	0.373901
1700008C04Rik	1	1	1	1	1	1.37174	1.12391	0.373901
1700008H02Rik	1.17013	1.32345	1.70285	1.41753	1	1	0.814389	0.285544
1700008J07Rik	3.23828	2.56778	4.16341	3.77547	3.11454	5.08108	1.20078	0.418307
1700008K24Rik	1	1	1.93442	1	1	1.31187	0.841767	0.561722
1700008O03Rik	1	1	1	1	1.17223	1	1.05741	0.373901
1700009C05Rik	1	1	1	1	1	1.37598	1.12533	0.373901
1700009J07Rik	2.04715	1	1	1	1	1	0.741263	0.373901
1700010D01Rik	87.741	125.624	81.2491	24.576	36.8911	57.0992	0.402446	0.0249283
1700010G06Rik	1	1.7975	1	1	1.23167	1	0.851	0.533063
1700010H22Rik	1	1	1	1.10378	1	1	1.03459	0.373901
1700010I02Rik	24.3371	20.3521	54.5902	28.0524	18.8252	16.9177	0.642583	0.35595
1700010I14Rik	1.625	1.71295	1.2582	2.10437	1	1.77559	1.06175	0.803452
1700010K24Rik	2.2677	7.02536	2.96394	2.24446	1.35007	1	0.37485	0.170167
1700010L04Rik	1	1.1727	1	1	1	1	0.945567	0.373901
1700010N08Rik	1.20262	1.57782	1.20926	1.09945	1.1119	1	0.804911	0.1145
1700011B04Rik	1.06877	1.06537	1	1.16878	1.11395	1.07112	1.0701	0.112034
1700011D18Rik	1	2.9664	2.60235	1	1	1	0.456708	0.120239
1700011L03Rik	11.1312	7.71906	13.4103	8.16996	2.95189	4.41105	0.481483	0.0699285
1700011M02Rik	1.68214	1	1	2.00445	1.37674	3.82166	1.95616	0.201001
1700012A03Rik	1	1	1	1.27902	1.15698	1	1.14533	0.146298
1700012B07Rik	1	1	1	1.19379	1	1	1.0646	0.373901
1700012D14Rik	1.41392	1.19673	1.64125	1.20316	1.20955	1.07134	0.819412	0.132994
1700012I11Rik	1	1	1.28479	1	1.38073	1	1.02921	0.849933
1700012J15Rik	180.442	141.51	188.215	122.963	77.4288	114.54	0.617312	0.0317891
1700012J22Rik	1	1	1	1.84713	1.76257	1	1.53657	0.117213
1700012P22Rik	1.29415	1.55923	1	1	1	1	0.778537	0.152991
1700013D24Rik	1	3.12356	3.01881	1	1.61689	1.57753	0.58726	0.243638
1700013F07Rik	1.39463	1	1	1	1	1.61214	1.06407	0.780081
1700013G24Rik	1	1	1	1.26837	1	1	1.08946	0.373901
1700013H16Rik	110.544	82.2143	101.93	70.1629	56.8469	112.708	0.813462	0.385305
1700014D04Rik	1.34928	1.16601	1	1	1.04823	1.5418	1.02126	0.907058
1700014L14Rik	1	2.13242	1	1	1	1	0.725968	0.373901
1700015F17Rik	1	1.2436	1	1	1	1.265	1.0066	0.955439
1700015G11Rik	5.32997	3.74404	3.98136	1.35422	1.39857	1.74628	0.344614	0.00498788
1700015H07Rik	1	1	1.52839	1	1	1	0.850245	0.373901
1700015O11Rik	2.2677	4.61521	1	2.86669	1.23338	2.31095	0.81328	0.694686
1700016B01Rik	1	1	3.73982	3.60414	1.87907	1	1.12952	0.845379
1700016B15Rik	1	1	1	1	1	1.40419	1.13473	0.373901
1700016D06Rik	1.88865	2.35159	1.36712	1.87236	1.98159	3.20551	1.25896	0.399088
1700016H03Rik	3.62242	4.11609	6.07838	6.30959	4.62089	1.67797	0.912539	0.80745
1700016H13Rik	6.23586	6.28827	7.2526	9.95462	5.60872	4.55326	1.01719	0.94964
1700016J18Rik	1	4.28128	3.37671	1	3.54189	1	0.64009	0.467242
1700016K19Rik	2.2443	1	1	1	1.34361	1.64337	0.939375	0.859507
1700016L21Rik	1	1	1	1	1	2.22427	1.40809	0.373901
1700017B05Rik	28.1176	23.7865	27.029	29.5008	22.6569	32.3536	1.07067	0.587599
1700017M07Rik	37.2696	23.5989	57.1896	33.6875	14.5508	45.2835	0.792168	0.570294
1700017N19Rik	1.12176	1	1	1	1	1	0.960997	0.373901
1700018A04Rik	1	1	1	1.06671	1.03753	1.07027	1.05817	0.00496335
1700018A14Rik	1	1	1.41617	1	1	1	0.878175	0.373901
1700018A23Rik	1.35992	1	2.85867	2.4133	1.39757	1	0.921872	0.857086
1700018B08Rik	4.5425	4.57796	3.97272	5.23827	5.83014	2.60272	1.04414	0.858183
1700018B24Rik	108.981	101.58	126.246	125.735	79.1825	80.6893	0.847985	0.370478
1700018F24Rik	1	1	1	1	1	1.52812	1.17604	0.373901
1700018L02Rik	1	1	1	1.11318	1	1	1.03773	0.373901
1700018P08Rik	1	1	1.47764	1	1.89397	1.95649	1.39476	0.258324
1700019A02Rik	1.73745	2.40204	3.66577	1.18098	2.01823	1.38131	0.58685	0.157637
1700019C18Rik	1.48965	1.41374	1.22476	1.61419	1.24038	1.16879	0.974615	0.836838
1700019D03Rik	1.52933	2.63533	1.82005	2.07173	2.27902	2.50532	1.1456	0.457923
1700019E08Rik	3.76144	1	4.56506	2.01656	1	2.78478	0.622027	0.38184
1700019G24Rik	1	1	1	1	1	2.17803	1.39268	0.373901
1700019J19Rik	1	1.10231	1	1.05283	1	1	0.98405	0.689515
1700019L13Rik	1.63705	1.88084	3.27293	2.76241	1.97556	2.1379	1.01252	0.962266
1700019M22Rik	7.47457	2.53868	10.1946	7.35587	5.91684	8.53239	1.07904	0.832915
1700020D05Rik	1.28061	1	1	1	1.61991	1	1.10343	0.644208
1700020G17Rik	1	1	1.40095	1	1	1	0.882107	0.373901
1700020M21Rik	1	2.69159	1	1	1	1	0.639442	0.373901
1700020N01Rik	1.2522	1	1	1	1	1.52161	1.08284	0.66612
1700021A07Rik	1	1.75547	1	1	1	1.41092	0.908255	0.709163
1700021F07Rik	2.33049	1.84318	1.45805	1.21768	1.73483	4.2104	1.27189	0.622203
1700021J08Rik	1	1	2.28652	3.69019	2.78872	2.28815	2.04526	0.0655889
1700021L23Rik	1	1	1	1.38739	1	1	1.12913	0.373901
1700021N21Rik	1	1	1.49098	1	1	1	0.859356	0.373901
1700022A21Rik	2.18715	1.37617	1	1.77693	1	1.40922	0.917346	0.777537
1700022H01Rik	2.48062	3.81495	2.5292	1	1	1	0.339952	0.0112992
1700022I11Rik	1.31539	1	1.1303	1.18576	1.10451	1.19569	1.01169	0.89547
1700022N22Rik	2.75551	1.66751	5.35147	2.98183	1.72717	2.45232	0.732654	0.491548
1700023B13Rik	1.5478	1	1	1.13444	1	1	0.883488	0.504289
1700023F02Rik	1.37353	1	1	1	1.4126	1	1.01158	0.947407
1700023G09Rik	1	1	1.20267	1	1	1	0.936718	0.373901
1700023H06Rik	1.54885	1.26087	1.28343	2.34697	2.06095	2.84462	1.77187	0.0130019
1700024B05Rik	1.54537	2.38247	1.56326	1.57998	1.80321	2.69192	1.10636	0.679484
1700024G13Rik	1	1	1	1.66176	1	1.69712	1.45296	0.116386
1700024I08Rik	1.29116	1.83032	1.90213	1	1.64322	1	0.725219	0.185779
1700025B11Rik	8.25316	3.95493	15.9823	7.86589	8.72565	14.3939	1.09915	0.830211
1700025C18Rik	1	1	1	1.20032	1	1.42204	1.20745	0.163963
1700025D23Rik	1	1	1.34976	1	1	1	0.895586	0.373901
1700025F24Rik	1.16023	1.30464	1.66197	2.33703	1.97347	2.32561	1.60803	0.0118803
1700025G04Rik	1.74128	2.34001	3.67334	2.95642	2.13426	2.13101	0.931274	0.793093
1700025J12Rik	1	1	1	1.22321	1.37674	1	1.19999	0.141484
1700025K04Rik	11.9817	5.87161	16.7528	5.79127	5.17821	10.8422	0.630284	0.30457
1700025L06Rik	1	1	1.13642	1	1	1	0.956504	0.373901
1700025N23Rik	1	1	1	1	1.69173	1	1.23058	0.373901
1700026D11Rik	1.48907	1.46491	2.76793	1.09602	1.21609	1.60691	0.684915	0.258973
1700026F02Rik	1	1	1	1	1.09424	1	1.03141	0.373901
1700026N04Rik	1	1	1	1.2187	1	1	1.0729	0.373901
1700027A07Rik	1	1	1.64607	1	1.34549	1	0.91756	0.70263
1700027A15Rik	12.6981	12.5103	24.4219	12.3829	4.74046	8.64031	0.519111	0.152879
1700027F06Rik	1	3.24153	1	1	1	2.21924	0.804962	0.709163
1700027I24Rik	1.41164	1	1.42514	1.20205	1	1.42568	0.945513	0.726873
1700028B04Rik	1.59011	1	1	1	1	1	0.835628	0.373901
1700028E10Rik	1.33088	1.2359	1.42717	1.26391	1.1599	1.08554	0.878668	0.0996495
1700028I16Rik	1.27131	2.03161	2.40104	1.93216	1	2.40281	0.935311	0.827759
1700028J19Rik	1.23189	2.54304	1.7185	1.96746	1.57632	1.1199	0.848959	0.575558
1700028K03Rik	1	1.0684	1.11148	1.05298	1.01987	1.18603	1.02484	0.684686
1700028N14Rik	1	1	1	1.18825	1	1	1.06275	0.373901
1700028P14Rik	1.65486	1	1	1.64285	1	1	0.996715	0.990188
1700028P15Rik	1	1	1.08328	1	1	1	0.972989	0.373901
1700029F12Rik	5.02105	6.4947	5.54233	6.3659	3.08201	9.96619	1.13812	0.719109
1700029I15Rik	2.48776	2.6163	3.41462	2.77344	2.76075	3.85724	1.10245	0.565377
1700029J07Rik	1.28593	1.5436	1.39375	1	1.10528	1.19712	0.781952	0.0308617
1700029M20Rik	1	1	1.1957	1.51153	1	1	1.09883	0.595068
1700029N11Rik	1	1	1	1	1.12679	1	1.04226	0.373901
1700029P11Rik	11.352	11.6385	11.9807	2.37328	4.86311	7.6546	0.425807	0.0120893
1700030A11Rik	1.9679	1	1.33322	1.15836	1	1.33364	0.811881	0.419179
1700030C10Rik	4.75371	4.08607	3.25278	3.88816	1.81246	4.14739	0.814385	0.431931
1700030C12Rik	1.24508	1	1	1	1	1	0.924476	0.373901
1700030F04Rik	1	1	1	1.87671	1	1	1.29224	0.373901
1700030J22Rik	3.86882	3.9089	3.96295	6.39777	5.11955	6.73561	1.55467	0.0116543
1700030K09Rik	4.81035	3.84267	3.49074	4.36171	2.33193	6.08754	1.05249	0.862974
1700030L20Rik	26.5959	13.1657	29.5386	23.4141	10.4779	30.1762	0.924503	0.831223
1700030M09Rik	10.6193	1	1.67128	1.38282	3.44098	2.88196	0.57979	0.58755
1700030N03Rik	1.5935	1.20516	1.6687	1.34428	1.149	1.44636	0.881871	0.354287
1700030O20Rik	1	1	1	2.1837	1	1	1.39457	0.373901
1700031F05Rik	1	1	1	1	1.10958	1	1.03653	0.373901
1700031M16Rik	1	1.32695	1.17761	2.56155	1.09498	1.17784	1.37945	0.4124
1700031P21Rik	1	1	1	4.2185	1.83574	4.12966	3.39463	0.0372728
1700034H15Rik	3.30177	4.2151	3.61987	2.19896	2.27126	2.77308	0.650396	0.0158683
1700034K08Rik	1	1	1.17955	1.17066	1.38406	1.71911	1.34416	0.0991166
1700034P13Rik	1.09239	1.08783	1.09542	1.54417	1.05103	1.38217	1.21423	0.182338
1700037C18Rik	1	1	1.04585	1.17431	1	1.18362	1.10246	0.16675
1700037H04Rik	9.89828	4.81237	11.3552	12.0112	11.7634	13.7012	1.43774	0.140689
1700039E22Rik	1	1	1	1	1.10275	1	1.03425	0.373901
1700039M10Rik	1	2.02386	1	1	2.78458	1	1.18905	0.730316
1700039M15Rik	1	1	1	1.25111	1	1.52906	1.26006	0.163963
1700040D17Rik	3.29659	2.63735	4.26143	1	2.74405	2.78121	0.640022	0.179774
1700040K01Rik	1	1	1	1.64212	1	1	1.21404	0.373901
1700040L08Rik	1.52957	1	1	1	1	1	0.849961	0.373901
1700041C23Rik	1	1	1	1.35601	1	2.12509	1.4937	0.21121
1700041I07Rik	1	1	1	1	2.09126	1	1.36375	0.373901
1700041M19Rik	1	1	1	1	1.10739	1.10053	1.06931	0.116548
1700042D02Rik	1	1	1.76067	2.446	1	1	1.18224	0.696433
1700042G15Rik	1	1	1.44563	1	1	1	0.870667	0.373901
1700042O05Rik	12.2834	11.726	40.5209	10.6318	4.79325	36.2587	0.800921	0.767881
1700042O10Rik	1	1	1	1	1.88316	1.82681	1.56999	0.116548
1700047E10Rik	2.5132	1	1.52095	1	1.27858	6.21609	1.68741	0.54611
1700047F07Rik	8.91285	7.48443	11.0042	8.49993	4.6921	7.77198	0.765067	0.238786
1700047G03Rik	1.57569	1	1.79277	1.09419	1.6359	1.19844	0.899295	0.638493
1700047K16Rik	1.97009	1	2.00192	3.06333	1	2.00319	1.22013	0.620257
1700048F04Rik	1	1	1	1.52866	1	1	1.17622	0.373901
1700048M11Rik	1	2.68461	1.6101	1	1	2.22175	0.797351	0.605542
1700048O20Rik	5.02656	4.63301	4.80624	2.40691	1.94231	1.98805	0.438086	0.000130827
1700049E15Rik	4.01003	1.78036	4.39141	1.26862	1	1.56595	0.376611	0.063471
1700049E17Rik1	1	1.15465	1	1	1	1	0.950976	0.373901
1700049L16Rik	1	2.00312	1	1	1	1	0.749416	0.373901
1700051A21Rik	1	1	1	1.15625	1	1.1646	1.10695	0.116386
1700052H01Rik	1	1	1.86605	1	1	1	0.775986	0.373901
1700052K11Rik	1.15453	1.88138	1.3192	1.41717	1.25604	2.59803	1.21036	0.556749
1700054A03Rik	1.06678	1.12697	1	1	1	1.20718	1.00421	0.957079
1700054O05Rik	1	1	2.06631	1	1	1.53383	0.869051	0.678319
1700055D18Rik	1	1	1.39772	1.30242	1.17014	1.23893	1.09235	0.490598
1700056E22Rik	2.12618	1	1.23263	1.44221	1.37319	1.46584	0.982206	0.943761
1700056N10Rik	6.76845	4.91677	4.97181	11.7861	5.47543	9.80585	1.62498	0.151379
1700057H21Rik	1.41105	1	1	1	1.45404	1.42507	1.13722	0.480499
1700060J05Rik	1.27028	1	2.67491	2.4593	1	1	0.901745	0.831076
1700060O08Rik	1	1.9692	1	1.50044	1	1	0.8819	0.689515
1700061E17Rik	1	1	1	1.13179	1.29659	1	1.1428	0.171371
1700061E18Rik	1	1	1	1	1.2691	1	1.0897	0.373901
1700061F12Rik	3.28938	3.17628	6.23568	1.96318	2.08379	2.69106	0.530497	0.124884
1700061H18Rik	1.13252	1	1	1.13009	1	1	0.999224	0.990188
1700061I17Rik	1	1.27762	1	1	1	1	0.915298	0.373901
1700063H04Rik	1.70135	3.33344	2.08654	1.94667	1.87154	1.72527	0.778434	0.349463
1700063I16Rik	1	1.89148	1	1	1	1	0.770916	0.373901
1700063J08Rik	1.77572	1	1.80117	1.25383	1	1	0.710926	0.185557
1700063O14Rik	5.36737	3.76774	3.40569	1.85746	2.12564	2.20437	0.493387	0.025776
1700064H15Rik	1.72716	1	1	1	1	1	0.804903	0.373901
1700065D16Rik	1	1	1	1	1	1.50994	1.16998	0.373901
1700065I16Rik	1	1.54633	1	1	1	1	0.845945	0.373901
1700065J11Rik	1	1	1.69788	1	1	1	0.811276	0.373901
1700065O20Rik	7.05281	1	1.41676	5.75348	3.67436	3.92101	1.40966	0.564079
1700066B17Rik	1.26826	1	1	1	1	1.27741	1.0028	0.982215
1700066B19Rik	1.40395	1.192	1.3129	2.14006	1.2231	1.62659	1.27653	0.25641
1700066J03Rik	3.69647	1.64081	1	2.32352	1.18616	1.69712	0.821612	0.689666
1700066M21Rik	5.51669	10.0922	12.0677	11.6065	8.92387	10.7537	1.13035	0.596761
1700067K01Rik	5.09913	3.22664	8.86245	10.018	5.20445	7.05568	1.29613	0.478092
1700069L16Rik	33.137	26.4429	24.1659	28.5696	15.6782	30.2376	0.889424	0.593572
1700071K01Rik	1	1	1.72259	1	1	1	0.805891	0.373901
1700072G22Rik	4.65967	1	2.61989	1.25661	2.15498	1	0.53283	0.311965
1700072O05Rik	1.89252	1	1	1	1	1	0.770708	0.373901
1700074H08Rik	1	1	1	1.12669	1	1	1.04223	0.373901
1700080O16Rik	4.82972	5.50732	7.02725	4.93854	1.80577	9.48653	0.934725	0.878659
1700081N11Rik	4.33139	1.7917	2.50531	2.02197	1.68997	4.87568	0.995274	0.991926
1700084E18Rik	3.80685	2.14351	5.34843	4.93628	1.88584	2.86597	0.857444	0.698684
1700084F23Rik	1.27221	1.38814	1.35143	1.63464	1.67653	1.21112	1.12726	0.327072
1700084J12Rik	1.71913	2.3672	2.03981	3.75317	1.39717	2.04112	1.1739	0.651009
1700084M14Rik	2.53757	3.92321	1	1.75469	2.41532	2.06001	0.835037	0.660229
1700085D07Rik	1	1	1	1	3.23914	1	1.74638	0.373901
1700086D15Rik	1	1	1.27072	1	1	1.27107	1.0001	0.99933
1700086L19Rik	6.86325	21.2676	3.20205	4.66276	2.17755	4.58285	0.364574	0.299615
1700086O06Rik	1.07067	1.26872	1.43794	1	1.15613	1	0.835545	0.154691
1700086P04Rik	4.97522	4.77884	3.63935	2.95117	3.50914	5.99174	0.929715	0.774374
1700087I21Rik	1	1	1	1.7803	1	1.21443	1.33158	0.227378
1700087M22Rik	1	1	3.84519	1	1	1	0.513242	0.373901
1700088E04Rik	1.10828	1.05146	1.30753	1.63775	1.1794	1.44788	1.23008	0.159219
1700092C02Rik	1	1	1	1	1.44076	1	1.14692	0.373901
1700092M07Rik	11.7155	1.53611	6.53357	8.33568	3.18037	5.37413	0.853677	0.784282
1700093K21Rik	6.28176	5.47804	4.16983	1.28027	3.36521	1.36905	0.377569	0.0227245
1700094D03Rik	1.37004	2.40702	2.14653	1.7265	1.6642	3.43945	1.15304	0.67072
1700094J05Rik	1	1.53823	1	1.41687	1	1	0.965699	0.867175
1700094M24Rik	1.43083	1	1.88993	1.21146	1.47589	1	0.853405	0.508972
1700095A21Rik	1.26801	2.01907	1	1	1	1	0.699778	0.232267
1700095B10Rik	1	1	1	1.1011	1	1	1.0337	0.373901
1700095J03Rik	1	1	1	1	1.17504	1	1.05835	0.373901
1700095J07Rik	1.18986	1.36096	1.58827	1	1	1.78535	0.914537	0.701354
1700096K18Rik	5.33493	3.62231	10.6666	3.85309	3.503	2.83388	0.519264	0.216006
1700097N02Rik	2.69526	2.28921	3.45124	1.83209	1.93629	1.35062	0.606824	0.0455012
1700100I10Rik	1	1	1	1.20018	1	1	1.06673	0.373901
1700101I11Rik	1	1	1.63362	1	1	1.31721	0.912922	0.678319
1700101O22Rik	1	1	1.87286	1	1	1	0.774621	0.373901
1700102H20Rik	2.52936	1.9692	1.52651	3.00176	1	1.52718	0.917655	0.816014
1700102P08Rik	1.92718	1	1.7182	2.19462	1.70411	3.15734	1.51894	0.190868
1700104L18Rik	1	1	1	1.47031	1	1	1.15677	0.373901
1700105P06Rik	3.2361	1.53141	3.45381	2.64633	1.92624	3.31238	0.959087	0.885017
1700108F19Rik	1.63106	1.34279	2.30353	1.0885	1.34853	1.55936	0.757269	0.2474
1700108J01Rik	1	2.1254	1.61136	1.58109	1	1.61214	0.885252	0.659506
1700108N11Rik	1	1.59399	1.32268	1	1	1	0.765956	0.149725
1700109G14Rik	1	1	1	1	1.20986	1	1.06995	0.373901
1700109G15Rik	1	1	1	1	2.64826	2.54309	2.06378	0.116548
1700109H08Rik	1.04678	1.80049	1.28991	1.09185	1.25838	1.29028	0.879948	0.512243
1700109K24Rik	1.19202	1.36508	1.59497	1.1885	1.74238	1.19858	0.994553	0.973955
1700110C19Rik	1	1	1	1	1.22069	1.41321	1.2113	0.151435
1700110I07Rik	1.98116	1	1	1.80265	1	1.33821	1.04011	0.900892
1700110K17Rik	1.2787	1	1	1	1	1	0.914998	0.373901
1700111N16Rik	1.63217	1.48075	2.82816	1.37235	1.27932	1.78449	0.746691	0.33074
1700112D23Rik	9.91596	8.15709	15.9383	3.5285	3.29799	6.73698	0.398793	0.0589727
1700112H15Rik	1	1.70012	1	1	1	2.33285	1.171	0.695883
1700112J16Rik	1	1	1.47534	1.28238	1.25419	1.23797	1.08609	0.564471
1700112K13Rik	1.4087	1.77702	1	1.60181	1	1	0.8605	0.553102
1700113A16Rik	1.26164	1	1.54046	1.25685	1	1.81171	1.07008	0.771549
1700116B05Rik	1	1	1	1.33967	1	1	1.11322	0.373901
1700120B22Rik	1.61746	3.93476	3.55086	2.21227	1.34102	3.55409	0.780766	0.527924
1700120C14Rik	5.99026	3.23234	5.62344	3.55745	1.56743	4.0356	0.617031	0.174228
1700120C18Rik	1	2.10597	1	1	1.48193	1	0.848015	0.632253
1700120G07Rik	2.23093	1	1.31783	1.60418	1.16996	1.79558	1.00461	0.987305
1700120O09Rik	1	1	1.30287	1	1	1.30325	1.00012	0.99933
1700121N20Rik	1	1	1.28812	1	1	1	0.912375	0.373901
1700122C19Rik	1	1.04138	1	1	1	1	0.986395	0.373901
1700122E12Rik	1.40409	1	1.8347	1.39668	1	1	0.801333	0.364917
1700122H20Rik	5.42339	6.17522	8.73136	4.67425	1.93962	1.70374	0.409131	0.044275
1700123J17Rik	1	1.30177	1	1.62326	1.08766	1.16414	1.17363	0.382946
1700123K08Rik	1	1	1	1	1.08581	1	1.0286	0.373901
1700123M08Rik	1	1.21615	1.23484	1.11161	1.25116	1	0.974436	0.792701
1700123O20Rik	32.167	27.6012	28.2198	21.2033	19.5627	22.8186	0.722651	0.00894797
1700123O21Rik	1	1	1	1.41543	1	1	1.13848	0.373901
1700124L16Rik	2.29054	1	2.06631	1.12669	2.14042	1.9342	0.970964	0.923038
1700125G02Rik	1.55202	2.0495	1.57014	1.27095	1	1	0.632476	0.0272366
1700125G22Rik	1	1	1	1	1.91889	1	1.3063	0.373901
1700125H20Rik	1.86382	1.54743	1	1.70665	1.15903	1	0.876323	0.611814
1700126G02Rik	1	2.87825	1	2.55171	1	1	0.933062	0.899852
1700126H18Rik	2.41481	1.67246	1	1.69444	1	1.36577	0.798111	0.493791
1700128A07Rik	1	1	1	1.14648	1	1	1.04883	0.373901
1700128F08Rik	1	1.67039	1	1	1.58424	1	0.976529	0.927486
1700129L04Rik	1	1	1	1.10037	1	1	1.03346	0.373901
1810006J02Rik	1	1	1	1.07472	1	1.31485	1.12986	0.243348
1810008I18Rik	1	1	1.12014	1.17128	1	1	1.01639	0.818901
1810009A15Rik	3.48009	2.13163	4.38113	3.92154	2.31495	2.94917	0.919224	0.754537
1810009J06Rik	1	1	1	1	1	1.67182	1.22394	0.373901
1810010H24Rik	2.10519	2.29304	4.07315	3.50369	2.03297	4.78035	1.21787	0.575902
1810013D15Rik	2.08062	4.08171	4.20872	2.06081	1.82063	8.19383	1.16432	0.808682
1810013L24Rik	73.1448	74.5225	82.2234	58.7663	47.0821	69.4537	0.762545	0.0612805
1810014B01Rik	1	1	1.11158	1.05303	1	1	0.981183	0.660241
1810014P07Rik	1	1	1	1.20263	1.076	1.56921	1.28261	0.128598
1810017P11Rik	3.05376	1	4.18172	2.8901	2.985	7.10601	1.57624	0.39792
1810019D21Rik	13.7456	9.4285	15.1177	5.07999	5.13181	9.978	0.527261	0.062948
1810019N24Rik	2.10546	3.45199	1.38058	1.99477	1	1.95265	0.713086	0.389639
1810020O05Rik	1	1.07399	1.12058	1.19101	1	1.24146	1.07447	0.385556
1810024B03Rik	3.09831	2.45763	5.29264	2.02992	1.66859	3.33681	0.648502	0.271272
1810026B05Rik	4.92857	3.44439	4.79927	2.57768	3.27822	4.10235	0.756003	0.173426
1810030O07Rik	17.6656	11.2924	11.47	10.6649	7.06784	16.7523	0.852999	0.603466
1810034E14Rik	1.89332	1	2.31804	2.12749	1.35241	2.31971	1.11288	0.708441
1810037I17Rik	12.6082	22.1303	18.856	9.84959	15.05	11.7272	0.683405	0.149942
1810041H14Rik	2.51498	2.28012	3.08625	3.06556	2.11563	5.52593	1.35854	0.417938
1810044D09Rik	36.6651	40.7872	49.099	29.0669	18.5814	24.7751	0.572285	0.0192278
1810046K07Rik	1.76553	2.09157	2.5813	4.09992	1.1057	1.79165	1.0868	0.851975
1810053B23Rik	1	1	1	1	1	1.05699	1.019	0.373901
1810055G02Rik	33.1718	19.5348	36.2412	16.0732	8.4708	14.9883	0.444444	0.0435916
1810058I24Rik	21.8391	22.7173	33.2047	20.1943	11.9979	16.6438	0.628026	0.0911978
1810058N15Rik	1	1.76502	1	1	1.44447	1	0.914863	0.735464
1810059H22Rik	1	1	1.11779	1.05598	1.0315	1	0.990276	0.823631
1810062G17Rik	1.31449	1.89686	6.19693	1.92617	1	1.48783	0.469161	0.346766
1810062O18Rik	1.47329	1	1.16294	1	1.2614	1.16315	0.941784	0.678973
1810063I02Rik	17.2071	10.9396	13.9591	3.0529	6.77492	8.56905	0.436919	0.031381
2010001A14Rik	2.60504	1.76287	2.24328	1.98476	1	2.6598	0.853788	0.582931
2010001K21Rik	2.77582	1.60021	2.58955	6.32665	2.89618	5.20334	2.07106	0.081467
2010003K11Rik	1.7365	1	2.77489	1.723	1.40677	1.50775	0.841442	0.607383
2010008C14Rik	4.38195	1	1.99798	2.30427	1.8005	1.99924	0.827109	0.696412
2010009K17Rik	1.25265	1	1	1.24801	1	1	0.998576	0.990188
2010010A06Rik	1	1.66806	1	1	1	1	0.817871	0.373901
2010016I18Rik	1	1	1	1.22822	1	1	1.07607	0.373901
2010106G04Rik	2.84244	2.75142	1	1.45217	1	1	0.523542	0.165519
2010109A12Rik	1	1	1	1.11029	1	1	1.03676	0.373901
2010110E17Rik	1	1	1	1	1.18001	1.16853	1.11618	0.116548
2010110K18Rik	17.977	17.8068	25.2779	19.1943	10.2931	12.3232	0.684728	0.1535
2010204K13Rik	2.2669	1.86022	3.61693	2.15484	1.64972	2.31012	0.789597	0.392459
2010300C02Rik	1.90325	1.53664	1.87458	1.63731	1.37415	1.17514	0.787772	0.10258
2010308F09Rik	5.47656	2.16057	5.62344	5.29461	2.01143	6.89182	1.07068	0.872597
2010309G21Rik	4.75327	10.5143	1.64607	5.60558	3.07292	8.11575	0.992943	0.98998
2010310C07Rik	1	1	1.24679	1.17593	1	1	0.978174	0.826609
2010320O07Rik	1	1	1	1.69962	1	1	1.23321	0.373901
2200002A13Rik	1.40409	1	1	1	1	1	0.881293	0.373901
2200002D01Rik	1.54955	1.17413	1	2.07895	1.10117	1.18943	1.17345	0.573685
2200002J24Rik	1	1	1	1	1.51374	1	1.17125	0.373901
2200007N16Rik	1	1	1	1	1	2.24485	1.41495	0.373901
2210016F16Rik	13.4892	10.5513	9.14671	7.6371	8.85719	8.67147	0.758298	0.115631
2210016L21Rik	10.151	8.75069	9.33143	10.5367	6.00616	10.0147	0.940653	0.726397
2210020O09Rik	19.5746	19.7271	37.3335	13.8468	7.52827	12.0593	0.436279	0.0804733
2210039B01Rik	1	1	1	1	1.15156	1	1.05052	0.373901
2210404E10Rik	1	1	1	1	1	2.51935	1.50645	0.373901
2210406H18Rik	1	1	1.26706	1	1	1	0.918257	0.373901
2210406O10Rik	2.68052	1.22034	3.21446	2.25151	2.02416	1.47941	0.808828	0.516832
2210407C18Rik	1.40958	1.38934	6.0762	3.41241	1.79173	2.69421	0.889943	0.851232
2210408I21Rik	1.38534	1.18315	1.0995	1.02364	1.10641	1.29886	0.934823	0.535397
2210409E12Rik	94.1538	86.7969	92.5067	52.413	32.3264	51.5207	0.498287	0.00271828
2210411M09Rik	1	1	1	1.2187	1	1	1.0729	0.373901
2210414B05Rik	1	1	1	1	1.36292	1	1.12097	0.373901
2210417A02Rik	1.52091	1	1.538	3.30111	1	1	1.30604	0.626656
2300002M23Rik	4.24052	2.08721	1.78749	6.23947	2.78973	3.36546	1.52734	0.339781
2300003K06Rik	1	1.43059	1	1	1	1	0.874486	0.373901
2300009A05Rik	1.14325	1	1.2959	1	1.07912	1	0.895313	0.250638
2310001H17Rik	1	1.07522	1.04086	1.03884	1	1	0.97521	0.366435
2310001K24Rik	1	1	2.1996	1.19003	1	1	0.759605	0.452587
2310002D06Rik	1	1.53611	1.58248	1	1	1	0.728404	0.116799
2310002L09Rik	1	1	1.06856	1	1	1	0.977658	0.373901
2310003L06Rik	1.35745	2.69898	2.01525	1.26318	1	3.31031	0.917947	0.850568
2310003N18Rik	1	1	1	2.22815	1	2.29377	1.84064	0.116386
2310005A03Rik	1.40987	1.38962	1	1.20118	1	1	0.842528	0.252508
2310008N11Rik	1.47618	2.81061	3.29507	2.16862	1.87664	1.32828	0.708736	0.285098
2310009B15Rik	1	1	1	1.08036	1	1	1.02679	0.373901
2310011J03Rik	26.8006	18.5068	35.4529	17.4587	15.9693	16.4515	0.617624	0.104165
2310014F06Rik	2.12153	1.4846	1.68447	1.55048	1.11262	2.26523	0.931527	0.76945
2310015A10Rik	1	1.23377	1	1	1	1.25431	1.00635	0.955439
2310015A16Rik	1	1	1	1	1	1.38328	1.12776	0.373901
2310015D24Rik	1.75519	1	1	1	1.26068	1	0.868313	0.569443
2310015K22Rik	2.37269	6.03309	5.05065	6.7751	2.51626	6.06972	1.14154	0.729658
2310022A10Rik	10.1704	9.77433	10.4403	12.4882	7.20683	9.73947	0.968716	0.846764
2310022B05Rik	1.77971	1.32942	2.1632	2.82849	2.33974	2.34385	1.42481	0.0619659
2310026I22Rik	2.31522	1	3.37716	2.61389	1.3632	1.45337	0.811437	0.62548
2310026L22Rik	1	3.72346	1	1.8789	1.79116	1	0.815951	0.730372
2310030A07Rik	1	2.78588	1	1	1	1	0.626845	0.373901
2310030G06Rik	1	1	1.14952	1	1	1	0.952526	0.373901
2310033P09Rik	2.78366	2.27165	3.30273	2.42265	3.4012	3.5362	1.11989	0.508075
2310034G01Rik	1.41733	1	1.43103	1.10242	1.69148	1	0.985847	0.947226
2310039H08Rik	2.87992	2.42964	9.93137	2.47636	1.83062	4.88811	0.603316	0.481722
2310039L15Rik	3.29864	2.8816	3.83568	3.35052	1.74056	2.05647	0.713619	0.165651
2310040G07Rik	1.82092	1	2.6957	3.82053	4.96716	3.54677	2.23587	0.0255884
2310040G24Rik	471.414	287.051	550.42	343.305	233.143	363.601	0.718206	0.234583
2310043L19Rik	1	1	1	1.20147	1	1	1.06716	0.373901
2310043O21Rik	1	1	1.95145	1.67825	1	1	0.930861	0.826609
2310044K18Rik	1	1.88138	1	1	1	1.2397	0.834679	0.521087
2310047D07Rik	2.04435	1.99276	3.15723	1.17087	1.76905	1.35999	0.59768	0.0826321
2310057J18Rik	1.1542	1	1	1	1	1	0.951113	0.373901
2310057M21Rik	4.89209	6.59971	5.72597	5.22346	4.14885	6.17794	0.903152	0.508169
2310058D17Rik	1.62652	1.85082	3.40344	1.26359	1.98865	1.37023	0.671793	0.279752
2310061I04Rik	29.5432	40.1483	45.0663	85.5548	51.0459	62.8567	1.73807	0.0639512
2310067P03Rik	1.13881	1.5278	1	1	1	1	0.818194	0.232267
2310068J16Rik	1.25354	1	2.04743	2.12001	1.70015	1.78657	1.30359	0.270259
2310074N15Rik	1	1	1	1.48324	1.27188	2.52719	1.76077	0.121476
2400006E01Rik	2.63901	2.86965	2.01568	3.01121	1.99574	1	0.798336	0.469772
2410002F23Rik	7.98045	7.76572	5.97596	6.18639	3.16198	12.5781	1.00941	0.982063
2410003I16Rik	1	1	1	1.31111	1	1	1.1037	0.373901
2410003L11Rik	2.00175	1.95226	1.25865	1	1	1	0.575522	0.0371214
2410004B18Rik	53.0331	43.4157	33.6671	27.0594	20.1065	26.5535	0.566567	0.035466
2410004I01Rik	1.24136	3.75329	1.49857	2.42164	2.46635	1.4992	0.98367	0.969112
2410004P03Rik	1.162	1.385	1.08366	1.59637	1.04474	1.50259	1.14131	0.42529
2410006H16Rik	231.998	184.922	231.251	237.047	149.129	166.131	0.852101	0.362275
2410012E07Rik	1	1	1.21805	1.62177	1.23321	2.52831	1.67284	0.138287
2410018L13Rik	1	1.13214	1	1.05117	1.03839	1	0.986405	0.776116
2410021H03Rik	14.3125	7.773	11.0699	13.2401	11.252	14.185	1.16654	0.425441
2410022M11Rik	1	1	1	1.07359	1	1	1.02453	0.373901
2410024N13Rik	26.695	42.9307	29.7496	25.9087	14.2452	32.6646	0.732761	0.293799
2410080I02Rik	1	1	1	1	1.3822	1	1.1274	0.373901
2410124H12Rik	2.21742	1	2.67649	1	2.56888	1.41965	0.846388	0.682557
2410131K14Rik	4.19516	3.41057	2.72857	1.87127	3.0868	2.62586	0.733861	0.172273
2410137M14Rik	1.4878	1	1	1.47885	2.07764	1	1.30641	0.368267
2410141K09Rik	22.5844	13.8596	30.5455	16.2677	8.13832	22.8307	0.705136	0.363359
2500002B13Rik	74.8962	78.1245	111.526	65.6858	39.3038	78.7829	0.694669	0.177829
2500004C02Rik	3.00163	1.5074	3.61859	1.58948	2.03179	2.51794	0.755352	0.38596
2510002D24Rik	11.122	5.58187	4.78338	18.2704	4.51392	8.57632	1.4595	0.508752
2510009E07Rik	1.13094	1.4564	1.72127	1.28922	1.19285	1.63191	0.954826	0.779401
2510016D11Rik	1	1.55299	1.30041	1	1.32128	1.30079	0.939969	0.706515
2510017J16Rik	1.22684	1	1	1.66805	1	1	1.13673	0.565635
2510039O18Rik	8.76308	10.9724	9.93876	9.00695	7.72098	7.29216	0.80946	0.0831392
2510046G10Rik	2.08935	1	1.28127	1.40102	1.45123	1.28163	0.945833	0.822936
2600006K01Rik	1.10188	1	1.10523	1.40007	1.11254	1.21072	1.16096	0.132161
2600014E21Rik	1	1	1.03712	1	1	1	0.987779	0.373901
2610001J05Rik	3.04426	2.8713	2.79855	1.81758	2.67265	2.64423	0.818725	0.143303
2610002M06Rik	4.20995	4.78199	4.78222	4.63931	3.77163	5.62855	1.01926	0.884069
2610005L07Rik	2.54846	2.83178	1.46201	1.57425	1.51313	1.39143	0.65458	0.134562
2610008E11Rik	3.41161	3.29248	4.98519	3.3674	2.46512	6.46162	1.05175	0.886626
2610016A17Rik	1	1.99306	1	1	1.57697	1.27008	0.963433	0.901856
2610017A05Rik	1.25873	1.65586	3.3159	1.50797	1.95264	3.49719	1.11674	0.794763
2610020C07Rik	8.84931	11.5832	9.02413	8.35159	5.11397	6.4252	0.675256	0.0688507
2610021A01Rik	3.7134	5.48583	6.30025	3.75051	2.88954	5.63596	0.792027	0.389376
2610024D14Rik	2.94898	6.55808	1	1	3.69103	1	0.541639	0.436519
2610027K06Rik	1	1	1.11496	1	1.12295	1	1.00256	0.964416
2610028E06Rik	1.12902	1.12265	1.13326	1.15832	1.07126	1.26685	1.03294	0.547653
2610028H24Rik	2.34428	1.79867	1.86774	2.77326	1.18561	1.86884	0.969557	0.907083
2610035D17Rik	3.02616	3.6965	2.81363	2.06081	1.82063	2.88576	0.709627	0.09187
2610035F20Rik	1.12181	1	1.37742	1	1.13455	1	0.895782	0.368048
2610037D02Rik	2.59801	3.65836	2.85674	2.12051	2.0717	1.47215	0.621561	0.039339
2610042L04Rik	1	1	1	1.03728	1	1	1.01243	0.373901
2610044O15Rik8	3.3015	3.82297	5.06393	2.38474	2.25061	3.95583	0.704865	0.188325
2610105M22Rik	1.24848	1	1	1	1	1	0.923508	0.373901
2610203C22Rik	1.3501	1.83201	1.12053	2.40337	1.45117	2.90074	1.57003	0.159745
2610204G07Rik	1.28881	1.54908	1	1	1	1.59733	0.937318	0.768486
2610206C17Rik	9.44404	7.3931	4.55019	1	1.08254	1	0.144129	0.0126511
2610300M13Rik	1	1	1	1.13541	1	1	1.04514	0.373901
2610301B20Rik	1	1	1	1	1.26471	1	1.08824	0.373901
2610306M01Rik	2.92466	3.61369	4.69165	4.6438	1.15185	3.84332	0.858324	0.67504
2610306O10Rik	1	1	1	1	1.25855	1	1.08618	0.373901
2610307P16Rik	1.26101	1.16541	1.26957	1.25622	1.28831	1.98968	1.22679	0.311909
2610316D01Rik	2.42183	5.95584	2.59086	3.20997	1.45808	3.08299	0.70666	0.449772
2610318M16Rik	1	1	1.51194	1	1	1	0.854229	0.373901
2610318N02Rik	39.7536	32.5764	42.5846	23.2021	14.7594	22.5342	0.526441	0.0107831
2610507B11Rik	15.1166	11.7415	14.1336	16.0645	12.3756	19.3698	1.16633	0.370538
2610507I01Rik	8.58381	11.6135	7.09206	1.4136	1.34904	1.21785	0.145862	0.00429746
2610509F24Rik	1	1	1	1	1	2.06065	1.35355	0.373901
2610528A11Rik	12.5915	9.22301	6.00314	3.8872	2.91102	5.29383	0.43469	0.0606834
2610528J11Rik	1.4767	1	1.49235	1.93593	1	1	0.991655	0.976437
2700029L08Rik	1	1	1	1	1.10801	1	1.036	0.373901
2700033N17Rik	1	1	1	1.58512	1	1	1.19504	0.373901
2700038G22Rik	82.4205	60.9708	59.3818	26.584	19.9601	37.3373	0.413671	0.0116175
2700049A03Rik	10.6978	12.1644	12.979	11.4051	7.59416	9.71839	0.801247	0.139207
2700054A10Rik	1	1	1	1.02688	1.03024	1.28314	1.11342	0.25235
2700062C07Rik	81.0077	70.8013	95.0305	86.7283	58.5499	84.5054	0.930903	0.645614
2700068H02Rik	1.15304	1	1.15807	1.60096	1	1	1.08754	0.664864
2700069I18Rik	1	3.3932	3.08014	1.49428	1.97331	2.56208	0.806824	0.585311
2700078F05Rik	1.08832	1.83954	1	1	1.04878	1.09133	0.799446	0.382112
2700080J24Rik	1	1	1	1	1	1.17826	1.05942	0.373901
2700081O15Rik	1.48891	1.07746	1.58911	1.43995	1.60755	2.13757	1.24777	0.260584
2700097O09Rik	10.0155	7.45473	10.5176	7.04953	4.76595	9.85105	0.774141	0.294895
2700099C18Rik	31.2852	18.5346	24.037	17.2456	12.5604	21.7662	0.698273	0.177842
2810001G20Rik	6.9631	6.15319	5.47909	4.19297	2.3473	2.68178	0.495932	0.0117758
2810002D19Rik	1.84265	2.60204	1.43515	1.2068	1.15513	1.4357	0.645874	0.120402
2810004N23Rik	25.2147	21.1977	31.975	44.8837	15.0243	25.9472	1.09527	0.801617
2810006K23Rik	4.88914	3.27508	6.45865	5.60098	1.88121	3.42341	0.745791	0.431346
2810013P06Rik	15.7473	9.92102	27.1699	16.7272	10.5887	16.6663	0.832395	0.617432
2810021J22Rik	4.06339	5.09074	2.35596	5.83304	3.9004	4.20561	1.21103	0.462701
2810025M15Rik	19.2872	21.0879	25.3436	26.6314	22.266	19.9111	1.04702	0.71878
2810029C07Rik	3.34595	3.50882	7.05732	5.31802	5.29188	7.67148	1.31406	0.370576
2810030D12Rik	1	1	1.20809	1	1	1.20835	1.00008	0.99933
2810032G03Rik	1.09029	1	1.18651	1	1.14961	1.09337	0.989677	0.878654
2810039B14Rik	1.08928	1.25461	1.23052	1.1972	1.07396	1.43855	1.03785	0.723612
2810402E24Rik	1.56546	1.7167	2.80071	2.24896	2.22318	2.07204	1.07584	0.715468
2810403D21Rik	1.68664	1.71799	2.02829	1.67405	1.66365	1.56805	0.902968	0.198495
2810404F17Rik	1	1.15983	1	1	1	1	0.949419	0.373901
2810405F17Rik	2.28245	2.95055	4.17887	2.13305	2.41659	1	0.589641	0.141462
2810407A14Rik	1	1	1	1.22374	1	1.15713	1.12696	0.128138
2810408A11Rik	1.12099	1.23002	1.49983	1.17815	1.06682	1.25023	0.907648	0.395264
2810408I11Rik	46.5266	36.0176	61.5452	49.987	34.8298	49.3455	0.931104	0.729143
2810410L24Rik	1	1	1	1	1	1.09784	1.03261	0.373901
2810414N06Rik	1	1.39442	2.07133	1.81462	1.80205	1.21454	1.08184	0.758618
2810428J06Rik	1	1	1	1.83456	1	1.21979	1.35145	0.232114
2810429I04Rik	1.13039	1	1.202	1.048	1.018	1.06742	0.940292	0.337013
2810442N19Rik	1	1	1.63772	1	1	1.31926	0.912457	0.678319
2810454H06Rik	1.36404	1.69211	1.56398	1.35737	1.52778	1.42352	0.932585	0.389147
2810455O05Rik	1.50828	1.48317	1.87493	1.4158	1.74859	1.43802	0.945757	0.624206
2810459M11Rik	2.97823	3.12579	2.59898	5.68605	2.5201	4.29095	1.43595	0.245217
2900005J15Rik	1	1	1	1.04803	1	1	1.01601	0.373901
2900009J06Rik	2.42395	1	3.35308	2.39785	1.62916	1.29451	0.785227	0.557058
2900026A02Rik	2.08623	2.20886	2.88803	3.11963	2.37543	3.71233	1.28181	0.216446
2900041M22Rik	1.32119	1.30532	1.66345	1.23647	1.35478	1.66429	0.991978	0.950304
2900045O20Rik	1.22175	1	1	1	1	1	0.931171	0.373901
2900052L18Rik	1	1	1	1.26566	1	1	1.08855	0.373901
2900052N01Rik	1	1	1	1	1.04891	1.27475	1.10789	0.271332
2900057B20Rik	11.4336	5.82503	8.28101	5.5675	4.27056	10.3315	0.789736	0.506415
2900060B14Rik	21.4643	18.6848	6.04375	3.73942	2.28436	1.48096	0.162466	0.0545626
2900064K03Rik	1	1	1	1	1	1.19035	1.06345	0.373901
2900072N19Rik	1	1	1	1	1.19632	1.73517	1.3105	0.230578
2900076A07Rik	2.00627	1.40995	2.63317	1.84671	1.0397	1.74329	0.765315	0.337539
2900076G11Rik	1	1	1	1	1.25077	1.93906	1.39661	0.230578
2900078I11Rik	1	1	1	1.84459	1	1	1.28153	0.373901
2900079G21Rik	2.32204	2.78375	1.83687	1	1.10599	1	0.447377	0.00973627
2900089D17Rik	1	1	1.11456	1	1	1	0.963219	0.373901
2900093K20Rik	90.9417	71.1279	123.639	52.8348	44.9536	61.3521	0.557002	0.0580261
2900097C17Rik	17.9044	13.8554	12.0774	5.14861	4.86326	8.89663	0.431335	0.018322
3000002C10Rik	1.75565	1.34206	2.04059	2.44827	1.55646	2.26517	1.22023	0.328486
3010001F23Rik	1.63106	1.89982	1.48882	1.38718	1.34853	1.73416	0.890465	0.346455
3010003L21Rik	3.45993	2.87072	4.81096	5.10521	3.76251	3.96783	1.15204	0.47102
3100003L05Rik	1	2.64064	1.44563	1.63535	1	4.56957	1.41654	0.588872
3110001I22Rik	62.1647	54.6705	74.4978	77.6213	33.7138	57.0401	0.880011	0.61219
3110004A20Rik	1	1	1.76857	1	1.82199	2.53909	1.42257	0.359372
3110009E18Rik	2.35698	3.80422	5.26545	2.62169	1.61912	2.83036	0.618831	0.189334
3110040M04Rik	2.51587	2.72918	4.13122	1.89285	1.33488	1.94055	0.551209	0.0610238
3110040N11Rik	3.67648	7.85843	5.92766	5.39806	4.72766	4.61016	0.843855	0.50196
3110045C21Rik	2.26211	1.71986	4.25881	3.47795	3.09118	4.39345	1.33028	0.352519
3110053B16Rik	1.12993	1	1	1.06377	1.21528	1.67182	1.26229	0.218819
3110056K07Rik	37.7098	19.4846	15.6402	16.6546	15.5034	9.83278	0.576523	0.222551
3110067C02Rik	1.54133	1.25729	1.13977	1.7639	1.07474	2.04963	1.24118	0.368871
3110070M22Rik	1	1.9615	1	2.61351	2.1871	1.52299	1.59626	0.155769
3110080E11Rik	1.0824	2.09659	1.1702	2.21332	2.06945	3.38587	1.76323	0.104289
3110082I17Rik	2.29099	2.98241	4.33336	3.92458	2.91964	3.77276	1.10516	0.644724
3110082J24Rik	1	1	1	1.36668	1	1.38628	1.25099	0.116386
3110083C13Rik	3.95971	8.31508	12.0046	10.9512	5.74045	12.4776	1.2014	0.626054
3110099E03Rik	1	1	1.70572	1.14374	1	1	0.848346	0.478806
3222401L13Rik	1.36427	1.34628	1.89353	1.51404	1.7796	1.28252	0.993936	0.969647
3300002I08Rik	2.62399	1.90053	2.11819	1.59783	1.59795	2.3995	0.842319	0.365681
3300005D01Rik	1.20761	1	1.21442	1	1	1.42938	1.00215	0.988473
3425401B19Rik	1	1	1.0531	1	1	1	0.982606	0.373901
3830403N18Rik	2.68199	4.1978	1.28953	1.41279	1	1	0.417757	0.135907
3830406C13Rik	4.90597	7.01153	7.59548	4.65177	6.06783	8.18085	0.968609	0.883772
3830408C21Rik	2.89187	2.79841	3.19819	2.30583	1.94692	2.43674	0.752604	0.0181106
3830417A13Rik	1.97283	1.30826	1.8373	1.955	1	6.53313	1.85373	0.444675
3930402G23Rik	1	1	1	1.04232	1	1	1.01411	0.373901
4430402I18Rik	1.47574	1.20099	1.30027	1.18162	1.20436	1.38264	0.947604	0.534884
4632404H12Rik	1.35	1	1.05164	1.02454	1.05523	1.28438	0.98898	0.931439
4632411P08Rik	1.17702	1.25241	1.09141	1.47787	1.14665	1.13729	1.06844	0.543957
4632415L05Rik	1.233	1.31009	1.28878	1.57183	1.18016	1.14457	1.01688	0.884054
4632418H02Rik	1	1.20018	1.10875	1	1	1	0.906638	0.149725
4632427E13Rik	7.59071	5.51237	6.5104	5.42879	3.65419	5.58428	0.747815	0.128415
4632428C04Rik	1	1.22434	1	1	1	1	0.930424	0.373901
4632432E15Rik	1.46986	1	1	1	1	1	0.864587	0.373901
4731419I09Rik	1	1	1	1	1.05611	1	1.0187	0.373901
4732416N19Rik	1.49411	1.86111	3.46654	1.60631	1.68223	1.34064	0.678591	0.300033
4732419C18Rik	1	1	1.08368	1.11931	1	1.29326	1.10665	0.288266
4732440D04Rik	5.27533	4.61255	3.01701	4.98969	3.17177	2.36456	0.815662	0.482571
4732463B04Rik	1	1	1.10092	1	1.10794	1	1.00226	0.964416
4732465J04Rik	1.08677	1.32992	1.08961	1	1.09584	1.08973	0.908528	0.283284
4732471J01Rik	1.16534	1.25147	1.54645	1.64923	1.18263	1.61553	1.12216	0.442266
4732487G21Rik	1.21509	1.10223	1.55537	1.26393	1	1	0.842808	0.278933
4732490B19Rik	1.23426	1.22269	1	1	1.19407	1	0.923957	0.430279
4732491K20Rik	1.1354	1	1	1.0443	1.09971	1.65341	1.21114	0.330989
4732496C06Rik	1.573	1	1.23672	2.06874	1	2.1851	1.37906	0.307694
4833403J16Rik	1	1.52831	1	1	1	1	0.850264	0.373901
4833405L11Rik	1.12688	1	1.13105	1.43595	1	1	1.05464	0.715345
4833408A19Rik	1	1.54743	1.59477	1	1.31806	1	0.801036	0.276729
4833412C05Rik	1	1	1	1.20161	1	1.21238	1.138	0.116386
4833412C15Rik	1.13834	1	1.42863	1.33951	1.22921	1	1.00049	0.99729
4833412K13Rik	1	1	1.20007	1.19016	1.53493	1.40064	1.28926	0.062562
4833413E03Rik	1	1.39672	1	1	1.11525	1.43157	1.04419	0.799928
4833413G10Rik	1	1	1.15206	1.07226	1.08131	1	1.00048	0.993319
4833415N18Rik	1	1	1	1.1204	1.13547	1.25366	1.16984	0.0157195
4833417C18Rik	5.85401	3.14615	3.44835	6.15288	2.24691	2.63429	0.886378	0.770344
4833418N02Rik	1.62237	1.39442	1.96419	1.20365	1.68747	1.10727	0.802731	0.250942
4833419F23Rik	1	1.61408	1.1668	1.31708	1	1	0.877329	0.505526
4833419O12Rik	1	1	1	1	1.14872	1	1.04957	0.373901
4833420G17Rik	7.77811	8.47529	9.24302	8.05711	6.67201	4.73225	0.763298	0.128673
4833421G17Rik	2.35782	2.93611	2.75296	1.49985	1	2.05311	0.565803	0.0288456
4833421K07Rik	1	1	1	1	1.22751	1	1.07584	0.373901
4833422M21Rik	2.27723	1.85703	2.345	1.66378	1.08299	1.41437	0.642225	0.0272272
4833427F10Rik	1	1	1.60183	2.04872	1.32183	1.60259	1.38073	0.192061
4833438C02Rik	1.81207	1.92635	1.16774	1.23916	1.44851	2.34365	1.02551	0.924389
4833439L19Rik	11.0684	15.9547	15.2054	12.8032	8.99356	16.7108	0.911886	0.669441
4833445I07Rik	1.69793	2.49276	3.07238	2.96976	1.5782	1.45109	0.825965	0.539475
4921504E06Rik	1.24989	1	1.64523	1.79726	1.41404	1.12921	1.11435	0.611294
4921507G05Rik	1	1.98855	1.53702	1.51043	1.09572	1.89617	0.994863	0.984185
4921507P07Rik	1.48192	2.60338	2.61762	2.24184	1.3327	1.49836	0.756819	0.310854
4921511E07Rik	1	1	1.7156	1	1.19133	1	0.858901	0.518152
4921511I17Rik	1	1	1.22066	1.41946	1	1	1.06173	0.696433
4921513I03Rik	1	1	1.33953	1.16136	1	1	0.946648	0.660241
4921514A10Rik	1.27079	1	1	1	1	1	0.917209	0.373901
4921515E04Rik	1.69515	1	1.82052	1.43869	1.54847	1.51347	0.99667	0.985385
4921516A02Rik	1	1.11945	1.12978	1.15419	1	1	0.970751	0.657019
4921517D16Rik	1.42132	1	1	1.13787	1	1.14523	0.959599	0.771363
4921517D22Rik	1.72785	2.64324	3.53709	1	1.85423	1.61155	0.564703	0.119413
4921518K17Rik	1	1	1	1.08296	1	1	1.02765	0.373901
4921520N01Rik	1	1	1.08873	1.1265	1	1.26651	1.09852	0.286057
4921522P10Rik	1	2.55552	1.14084	1.2008	1.33891	1.70508	0.903845	0.786202
4921523L03Rik	1	1.22963	1	1	1	1	0.928898	0.373901
4921524J17Rik	26.6809	37.3344	44.1778	17.1646	19.8956	21.9986	0.545864	0.0361441
4921524L21Rik	1.19254	1	1	1	1	1.59733	1.12679	0.554067
4921528I07Rik	4.44176	7.68123	9.15709	3.48954	2.16053	3.28537	0.419897	0.0472105
4921529L05Rik	1	1	1.10879	1	1.05817	1	0.983719	0.70263
4921531C22Rik	17.8958	11.9381	21.3836	11.5807	6.38973	14.556	0.635066	0.162722
4921531P14Rik	2.61636	2.15238	2.66939	2.88424	1.44635	1.94022	0.843063	0.438462
4921533I20Rik	1.1729	1.65744	1.17858	1	1	1.89401	0.971335	0.915358
4921534A09Rik	1.68898	1	1	1	1	1	0.813234	0.373901
4921536K21Rik	2.2721	3.94428	6.084	6.21231	3.56594	9.1218	1.53654	0.321709
4921539H07Rik	1	1	1	1	1.03659	1	1.0122	0.373901
4930401G09Rik	1	1	1	1	1.2484	1	1.0828	0.373901
4930402D18Rik	1	1	1	1	1.45968	1	1.15323	0.373901
4930402H24Rik	7.39712	5.16478	7.63478	7.22707	4.57022	7.72655	0.966686	0.866994
4930402K13Rik	3.41297	2.52917	1.99686	1.47375	2.51036	1.49906	0.690662	0.201285
4930403P22Rik	4.21458	1	1.83001	2.3806	1.66578	1.41553	0.775332	0.627678
4930404H11Rik	1.80647	3.87487	1	3.32558	1.05568	1	0.805416	0.725176
4930404H24Rik	1.86556	1	1	1	1	1	0.776085	0.373901
4930404I05Rik	1.41733	2.38851	1.32327	1.56331	1.17287	1	0.728427	0.287817
4930404N11Rik	1	1	1	1.16062	1	1	1.05354	0.373901
4930404O17Rik	3.34014	3.54232	3.58956	2.80497	1.55391	7.91422	1.17199	0.773196
4930405A10Rik	1	1	1	1.08968	1.20183	1	1.09717	0.171371
4930405D11Rik	1.30674	1	1	1.15056	2.01649	1.31721	1.35609	0.239517
4930405G09Rik	1	1	1	1.13266	1	1.2795	1.13739	0.163963
4930405J17Rik	1	1	1.95452	1	1	1	0.758626	0.373901
4930405N21Rik	1.4775	1	1	1.23437	1	1	0.930086	0.671339
4930405O22Rik	1	1	1	1	1	2.17104	1.39035	0.373901
4930406D18Rik	1	1.66507	1	1	1	1.36175	0.917241	0.709163
4930407I10Rik	1.42898	1	1.12659	1.1504	1	1	0.886046	0.379327
4930412B13Rik	1	1	1	1.22041	1.24801	1.46438	1.31094	0.0157195
4930412C18Rik	1.0466	1.57588	1.09626	1.5947	1.10295	1.14457	1.03321	0.867122
4930412E21Rik	2.65713	2.40024	1.95084	1.54225	1	2.14245	0.668459	0.117437
4930412F09Rik	1.28171	1	2.45477	1	1.46676	1	0.731928	0.420435
4930412F12Rik	1	1	1	1.19119	1	1	1.06373	0.373901
4930412L05Rik	1	1	1.36644	1.08707	1	1	0.917014	0.49944
4930412M03Rik	1	1	1.79901	1.5063	1	1	0.92295	0.772428
4930413G21Rik	3.59667	3.74266	6.36375	2.41615	2.11544	2.34263	0.501655	0.0654096
4930414F18Rik	1	1	1	1.32135	1	1	1.10712	0.373901
4930414N06Rik	1.12413	1	1.76924	1.48743	1.13712	1	0.930953	0.764261
4930415L06Rik	1	1.20814	1	1	1	1	0.935122	0.373901
4930415O20Rik	1	1	1	1.25201	1	1.53096	1.26099	0.163963
4930417H01Rik	1	1	1	1	1.08385	1	1.02795	0.373901
4930417O13Rik	1.06445	1	1	1.09491	1.21359	1.06665	1.10139	0.106461
4930417O22Rik	1	1	1	1.23754	1.66821	1	1.30192	0.197507
4930422C21Rik	1.72777	2.61424	2.75385	2.54793	1.93787	1.62717	0.861483	0.478893
4930422I22Rik	1	1.36072	1.78384	1.27938	1.31437	1.39242	0.961783	0.828944
4930422M22Rik	1.60443	1.57457	1	1	1	1	0.717875	0.116372
4930423D22Rik	1.68459	1.97615	1.17676	1.16801	1.09452	1	0.674425	0.0925939
4930423D24Rik	1	1	2.71785	1	1.22966	1	0.68456	0.438931
4930423M02Rik	1	1.45203	1	1.1167	1	1.98348	1.18776	0.56498
4930425K10Rik	1	1	1	1.18876	1	1	1.06292	0.373901
4930425L21Rik	1	1.95627	1	1.09875	1	1	0.783251	0.422809
4930426D05Rik	1	1	1	1	1.10545	1.09873	1.06806	0.116548
4930426I24Rik	1.93019	1.88424	1.96071	1	1.12844	1.72145	0.666629	0.0452878
4930428N03Rik	1	1.05579	1	1	1	1.12137	1.02146	0.649144
4930428O21Rik	1	2.25217	1	1.40409	1	1.34055	0.880642	0.717666
4930429D17Rik	1.26462	1.3354	1.1822	1.47625	1.92562	2.09461	1.45324	0.0394987
4930429F24Rik	1.37697	1.7167	1.19467	1.83264	1	1	0.893734	0.656736
4930430E12Rik	5.92224	2.91962	7.51763	2.48677	4.20648	5.82914	0.765451	0.483424
4930430F21Rik	1	1	3.58267	1	1	1	0.537377	0.373901
4930431F12Rik	1	1	1.13076	1.18642	1	1	1.01778	0.818901
4930431L21Rik	1	1	1	1.19585	1	1	1.06528	0.373901
4930431P19Rik	1.67776	1.55224	1.1	1.33267	1.6417	1.40051	1.01036	0.943674
4930431P22Rik	1	1	1	1	1	1.82874	1.27625	0.373901
4930432B10Rik	1.07884	1	1	1	1	1	0.974393	0.373901
4930432E11Rik	1.63638	1.76543	1.59019	2.40241	1.27974	2.11472	1.16123	0.475093
4930432H08Rik	1	1	1.4609	1.32856	1.24647	2.15372	1.36633	0.266965
4930432J09Rik	1.34717	1	1.35856	1	1	1.17951	0.857998	0.254656
4930432K21Rik	24.0414	20.5827	20.6775	26.9505	15.6329	11.159	0.822989	0.470117
4930432L08Rik	1.53451	1.67748	1.92009	1.17491	1.0984	1.92125	0.817321	0.335291
4930433I11Rik	1	1	1	1	1	1.49996	1.16665	0.373901
4930433J02Rik	1	1	1	1	1	1.42752	1.14251	0.373901
4930433N12Rik	2.68199	1.71062	3.02671	2.4677	1.82574	4.09223	1.13025	0.70121
4930434B07Rik	1.56176	1	1	1.13787	1	1	0.880987	0.504289
4930434F21Rik	1.67811	1.64461	2.05053	1.16642	1	1.52593	0.687173	0.0504942
4930438A08Rik	1.13688	1	1	1	1.45361	1	1.10097	0.540439
4930439D14Rik	1	1	2.64847	1.39171	1	1	0.72964	0.49944
4930442G15Rik	1	1	1.2959	1	1	1	0.910222	0.373901
4930442H23Rik	1	1.4375	1	1.11295	1	1	0.905585	0.512305
4930442J19Rik	1.16141	1	1.33341	1	1	1	0.858414	0.161791
4930442L01Rik	1	1	1.14247	1	1	1	0.954665	0.373901
4930443O20Rik	1	1	1	1.1949	1	1	1.06497	0.373901
4930444A19Rik	1.10746	1	1	1	1.02968	1	0.974967	0.523773
4930444G20Rik	1	1	1	1	1.26774	1.83552	1.36775	0.209735
4930444P10Rik	2.111	2.32015	3.29491	3.99924	3.76121	5.45201	1.71012	0.0464848
4930445E18Rik	1	1	1.3407	2.21437	1.36438	1	1.37059	0.335477
4930445N06Rik	1	1	1	1	1.20365	1	1.06788	0.373901
4930445N18Rik	1.29813	1.2834	1	1	1	1.15415	0.880672	0.26418
4930447A16Rik	1.48807	1.92793	1	2.19782	1.26956	1	1.01163	0.97153
4930447C04Rik	2.58075	2.50266	1.98947	1.47023	1.82013	2.11456	0.764176	0.101863
4930447C11Rik	1	1.58695	2.91315	1.60614	1.34102	1.31926	0.775698	0.512859
4930447F24Rik	1	1	1	1.46781	1.10528	1.39424	1.32244	0.0434886
4930447J18Rik	1.51653	1.65468	1.17782	1.25353	1.19018	1.17805	0.832775	0.166592
4930447M23Rik	1.32263	1	1	1	1	1	0.902898	0.373901
4930448A20Rik	1	1	1.42926	1.816	1.5356	1	1.26896	0.332129
4930448F12Rik	1.33353	1	1	1.16371	1.18421	1	1.00432	0.97136
4930448H16Rik	1	1	1	1	1.27282	1	1.09094	0.373901
4930451E10Rik	1	1.60521	1	1	1.17581	1	0.880895	0.533063
4930451G09Rik	2.58057	1.31631	1.42959	2.4291	1.4135	1.25808	0.957609	0.896991
4930451I11Rik	2.12795	2.07223	2.16496	4.73705	1.62296	2.16643	1.33955	0.495023
4930452A19Rik	3.51316	3.17182	1.94386	1.72891	2.07255	1.59066	0.624896	0.095991
4930452B06Rik	1.69899	2.49504	2.08289	2.62967	3.43695	3.03299	1.44969	0.0452603
4930452G13Rik	1.09611	1.73089	1	1	1.21232	1.69571	1.02118	0.934356
4930453C13Rik	1.37451	1	1	1.18382	1.20684	2.16186	1.34909	0.319303
4930453L07Rik	1.59729	1	2.4394	1.09772	1.5498	1.51472	0.826385	0.545674
4930453N24Rik	42.8093	43.2622	39.5297	39.2058	34.2667	45.6304	0.948262	0.56882
4930455B14Rik	1	1	1	1.09854	1.11088	1	1.06981	0.117496
4930455J16Rik	1.03514	1	2.03436	1	1	1	0.737191	0.352409
4930458A03Rik	1	1	1.92373	1.14633	1.16465	1.3083	0.92241	0.761388
4930458D05Rik	3.25073	2.06977	2.8403	3.43962	3.64153	4.29732	1.39428	0.0681185
4930459C07Rik	1.15873	1.30177	1	1.31163	1.17533	1	1.00765	0.947303
4930461C15Rik	1	1	1	1	1.12153	1	1.04051	0.373901
4930461G14Rik	1.33986	1	1	1	1	1	0.898242	0.373901
4930463O16Rik	1	1.52174	1	1	1	1	0.851853	0.373901
4930465I24Rik	1	1	1	1	1.37144	1	1.12381	0.373901
4930466K18Rik	1.63245	1	1.9798	1	3.0958	3.28909	1.60115	0.305429
4930467D21Rik	2.47528	2.02843	4.70764	2.15859	1.43456	1.91537	0.598014	0.22259
4930467J12Rik	1	1	1	1	1	1.55482	1.18494	0.373901
4930467K11Rik	1	1	1	1	1	1.40978	1.13659	0.373901
4930469K13Rik	1.27522	2.04648	2.42123	1.27017	1.608	2.13842	0.873526	0.596457
4930470B04Rik	1	1	1	1	1	2.23063	1.41021	0.373901
4930470H14Rik	1	1	1.08532	1	1	1	0.972346	0.373901
4930470P17Rik	1	1.78092	1.84846	2.31047	2.41786	2.06191	1.46677	0.069161
4930471D02Rik	1.82843	1	1.1426	1.27108	1	1.42835	0.931603	0.766372
4930471E15Rik	1	1.87012	1.47268	1	1	1	0.690799	0.149725
4930471E19Rik	1.29797	2.133	1.30775	1.29251	1.08228	1	0.712173	0.192149
4930471M09Rik	1.08165	1	1	1.20038	1	1.2533	1.12072	0.204107
4930473A02Rik	1.81334	1.96645	1.84003	2.19765	1.67381	2.89245	1.20358	0.344501
4930473H19Rik	1	1	1	1.34837	1	1	1.11612	0.373901
4930473O22Rik	1.19556	1	1.40396	1	1.21602	1	0.893457	0.403807
4930474H20Rik	1	1	1	1	1.10699	1	1.03566	0.373901
4930477N07Rik	2.16653	1	1.24096	1.91612	1	1.96506	1.10747	0.755903
4930477O15Rik	1	1	1	1	1.4359	1.27206	1.23599	0.136968
4930478K11Rik	2.2021	1	1.82769	3.36012	1.88522	8.25147	2.68337	0.222611
4930478L05Rik	1.15239	1.14486	1.15739	1.2992	1.33667	1.31519	1.14369	0.000133234
4930478M13Rik	1.64673	1	1.33397	1.9523	1.71437	2.33758	1.50834	0.0606978
4930478P22Rik	1	1.43008	1	1	1	1	0.874616	0.373901
4930479D17Rik	1	1	1	1.38006	1	1	1.12669	0.373901
4930479H17Rik	3.94349	1	1	2.44476	1.54189	1	0.839012	0.780053
4930480C01Rik	1	1	1.32841	1.6243	1.26343	1.32883	1.26684	0.130406
4930480M12Rik	1.52091	1	1.538	1	1	1	0.739115	0.11622
4930481A15Rik	1.1279	1	1	1	1	1.13227	1.0014	0.982215
4930481B07Rik	1.19228	2.0967	1.19859	2.69881	1.95577	3.18726	1.74746	0.074981
4930483J18Rik	3.43002	2.84798	2.25488	1.59637	1.80526	1.75388	0.604193	0.0309913
4930483K19Rik	1	1	1	1	1	1.47902	1.15967	0.373901
4930483O08Rik	1.83447	2.05765	2.14913	1.81917	1.15362	1	0.657611	0.061928
4930484H19Rik	1.16494	1.94075	1.17035	1	1	1	0.701584	0.174183
4930484I04Rik	1	1.67412	1	1	1	1.36668	0.916321	0.709163
4930487D11Rik	1	1	2.00305	1	1	1	0.749428	0.373901
4930488B22Rik	1	1	1	1	1.09189	1	1.03063	0.373901
4930500A05Rik	1.26069	1.49563	1.80773	1.51182	1	2.07834	1.00572	0.981318
4930500F04Rik	1	1	1	1	1.28105	1	1.09368	0.373901
4930500F10Rik	1.23407	1	1	1.57444	1.5171	1.24205	1.33998	0.046691
4930500H12Rik	2.29734	2.70412	1.65777	1.99569	1.80771	2.39039	0.930104	0.680143
4930500L23Rik	15.9578	24.6981	18.2311	1	13.3917	1	0.261377	0.0413627
4930500M09Rik	1.1833	1.34849	1	1.08997	1	1.18955	0.928572	0.50368
4930502A04Rik	1.99364	1	2.02624	1	1	1.34251	0.665855	0.19098
4930502E09Rik	1.37947	2.44289	2.17576	2.11754	1	1.39242	0.751894	0.339082
4930503E14Rik	1.14783	1	1	1.50793	1.16329	1	1.16627	0.330409
4930503E24Rik	1.42986	1	1	1	1	1	0.874672	0.373901
4930503F20Rik	1	1	1	1	1.32227	1	1.10742	0.373901
4930503L19Rik	5.22523	6.29448	6.6532	8.55319	6.19753	8.54712	1.28201	0.128565
4930505G20Rik	1.25535	1	1	1	1	1	0.921561	0.373901
4930505K13Rik	1	1	1.54194	1	1.2898	1	0.928814	0.70263
4930505M18Rik	1	1	1	1	1.61426	1	1.20475	0.373901
4930505N22Rik	1.12038	1	2.49193	2.94982	1.13297	2.49382	1.42588	0.418003
4930506C21Rik	1.28881	1.54908	2.044	1.53159	2.27607	2.34399	1.26009	0.283211
4930507D05Rik	1.30724	1.29206	1.15866	1	1.33937	1.15886	0.930887	0.470767
4930509E16Rik	1	1.45734	1	1.11807	1	1.99504	1.18968	0.56498
4930509G22Rik	1.69286	1.65864	1.3578	1.17004	1.06378	1.11942	0.712045	0.0150933
4930509H03Rik	1.2358	1.89661	1.73062	1.23148	1.13023	1	0.691279	0.0752509
4930509K18Rik	4.16574	2.80561	4.92354	2.32077	2.26761	5.25587	0.827604	0.589098
4930511A02Rik	1.73802	1.28062	1.30489	1	1	1	0.693876	0.0411771
4930511J24Rik	1	1	1.58096	1	1.10356	1	0.866684	0.463889
4930511M06Rik	1	1.26181	1	1.0338	1	1.39161	1.05016	0.739013
4930512B01Rik	1.18673	1.47334	1.19285	1.2444	1.20626	1.38619	0.995831	0.963257
4930512H18Rik	1.35568	1.50716	2.10205	1.08729	1.24555	1.55172	0.782406	0.246428
4930512J16Rik	1	1	1	1	1.24048	1.30018	1.18022	0.120944
4930512P04Rik	6.40565	1	8.67666	2.98996	2.86595	3.79504	0.600097	0.403195
4930513N10Rik	1.46188	2.0663	1.57926	1.55058	1.21865	2.91057	1.11206	0.746021
4930513N20Rik	1	1	1.46783	1.11116	1.06254	1.70263	1.1178	0.625773
4930515G01Rik	3.98676	2.09201	2.18645	6.75125	10.0727	6.70215	2.8464	0.0162439
4930516B21Rik	1.95899	1	1.99046	1.94141	2.58895	1	1.11737	0.74877
4930517E14Rik	1.2892	1.54982	1.19913	1.23658	1	1	0.801501	0.111855
4930517G19Rik	1.25641	1.325	1	1.50343	1	1.17677	1.02758	0.861888
4930517J16Rik	1	1	1.56614	1	1	1	0.841247	0.373901
4930517L18Rik	5.75518	13.4307	4.0695	5.0845	9.2071	2.22935	0.710413	0.558491
4930517M08Rik	1.14753	1	1	1	1	1	0.953129	0.373901
4930518C09Rik	1	3.27905	1	1	1	1	0.568284	0.373901
4930518I15Rik	3.69098	3.72858	2.297	2.23277	2.08989	2.29863	0.681445	0.095616
4930518J20Rik	1	1	1.2002	1.28543	1	1	1.02663	0.818901
4930519A11Rik	1.28088	1.53401	1.14505	1	1.31026	1	0.835936	0.232132
4930519D14Rik	1	1	1	1	1	1.13029	1.04343	0.373901
4930519F09Rik	3.36013	4.12144	2.90767	4.22346	1	3.33454	0.823737	0.583334
4930519F16Rik	3.66229	3.93036	5.5345	3.72811	5.84965	5.29873	1.13326	0.536519
4930519G04Rik	1.07228	1	1	1	1.07983	1.07474	1.02679	0.480499
4930519H02Rik	1	2.48823	1	1	1.14411	1.80949	0.880882	0.764295
4930519P11Rik	1	1	1	1.08638	1.19439	1	1.09359	0.171371
4930520M14Rik	1	1	1	1	1	1.42265	1.14088	0.373901
4930520O04Rik	1.22951	1.29089	1.71111	1.3755	1.21126	1.83068	1.04394	0.80837
4930520P13Rik	1	1	1	1	1.31333	1	1.10444	0.373901
4930521E06Rik	1.63315	1	2.63481	1	1	1.98212	0.755914	0.499287
4930522H14Rik	3.38006	13.7265	7.75992	5.23477	4.9435	7.76846	0.721725	0.502024
4930522L14Rik	2.07036	3.03496	4.07078	5.37807	1.19705	6.04244	1.37505	0.518646
4930522O17Rik	1	1	1.99295	1.1573	1	1	0.790717	0.452587
4930523C07Rik	1.0281	1.21371	1.08707	1	1	1.05812	0.918663	0.195165
4930524B15Rik	3.5785	3.17877	4.2549	3.32029	3.53173	1.44441	0.753387	0.284945
4930524C18Rik	1.15119	1	1	1.14842	1	1	0.99912	0.990188
4930524O07Rik	1.36419	1.2308	1.62691	1.65545	1.43581	1	0.969056	0.855982
4930524O08Rik	1	1	1	1.03961	1	1	1.0132	0.373901
4930525G20Rik	1.09592	1	1	1.04708	1	1	0.984225	0.671339
4930526A20Rik	1	1	1.90878	1.73421	2.55511	3.09285	1.88861	0.0806246
4930526L06Rik	1	1	1.28953	1	1	1	0.911984	0.373901
4930527E20Rik	8.34615	4.87957	6.90114	5.00637	3.47943	4.37634	0.639054	0.0922177
4930527F14Rik	1.31857	1.80755	1	1.41697	1.35189	2.20794	1.20617	0.476929
4930528D03Rik	1	1.54551	1.14817	1.56334	1.63388	1.29672	1.21666	0.238125
4930528J11Rik	1.15868	1	1	1	1.17528	1	1.00525	0.947407
4930528P14Rik	1.56287	1	1.58134	1	1	1	0.723903	0.11622
4930529N20Rik	1.40638	1	1	1.19947	1	1	0.939256	0.671339
4930532G15Rik	1.61415	2.16761	1.79287	1.30144	1.93278	1.31755	0.816515	0.266352
4930533B01Rik	1	1	1	1	1	1.28792	1.09597	0.373901
4930533D04Rik	1	3.76493	1	1.35691	1.40161	1	0.651962	0.51198
4930534H18Rik	1.43278	1	1	1.63727	1	1	1.05957	0.803778
4930535L15Rik	1	1	1.55205	1.52472	1.29521	1	1.07541	0.727219
4930537H20Rik	1	2.29457	1	1.376	1.5171	1.17604	0.947507	0.873458
4930539C22Rik	2.77216	1	3.13536	1.28995	1	1.30544	0.520502	0.173256
4930539J05Rik	1.17176	2.30622	1.4435	1.50584	1.28459	1.35524	0.842365	0.498866
4930540E01Rik	1	1	1	1	1.5523	1	1.1841	0.373901
4930541O19Rik	6.69205	5.50904	3.93941	2.86257	3.88172	3.94312	0.662149	0.105151
4930542C12Rik	1	1	1	1.11689	1	1	1.03896	0.373901
4930542C16Rik	1	1	1.13718	1	1	1.41206	1.08762	0.561155
4930542M03Rik	1.93171	1	1	1	1	1	0.763028	0.373901
4930543E12Rik	1	1	1.19687	1	1	1	0.938417	0.373901
4930544D05Rik	1.33198	1	1	1.16295	1	1	0.949269	0.671339
4930544G11Rik	1	1	1.21046	1	1.11254	1.84289	1.23205	0.415049
4930544I03Rik	1.20219	1.3844	1.62646	1.29772	1	1	0.78274	0.125577
4930544L04Rik	1	1	1	1.13142	1	1	1.04381	0.373901
4930546K05Rik	1	1	1.29761	1	1.03979	1	0.921815	0.438931
4930547E08Rik	15.8281	14.0887	15.7677	8.79798	4.2173	7.5717	0.450634	0.00486124
4930547E14Rik	1	2.94533	1	1.16741	1	1	0.640485	0.414027
4930547H16Rik	1	1	1.32624	1	1.34891	1	1.00682	0.964416
4930547M16Rik	2.79062	1.68087	1.86304	4.39841	1.13186	2.23448	1.22578	0.664273
4930548G14Rik	1	1.45966	1.2497	1.35601	1.53412	1.25002	1.11614	0.411028
4930548H24Rik	1.10468	1	1.10811	1.51379	1.11563	1	1.12968	0.433342
4930548J01Rik	1	1.59594	1	1	1	1	0.834273	0.373901
4930549G23Rik	2.91	3.97105	4.58667	7.22153	3.30157	8.72108	1.67812	0.199475
4930549P19Rik	1	1	1.68117	1	1.21855	1	0.874329	0.553075
4930550C14Rik	8.00261	7.46427	10.5735	6.24508	4.10743	9.41355	0.759054	0.313497
4930550L24Rik	6.27404	1.32345	1	1.66805	1.09396	1	0.43757	0.401604
4930551I23Rik	2.46772	1	1	1.28816	1	1	0.735982	0.47445
4930551O13Rik	1	1	1	1	1	1.55638	1.18546	0.373901
4930553I21Rik	1	1	1	1.72736	1	1	1.24245	0.373901
4930553J12Rik	1	1.57156	1	1	1	1	0.83997	0.373901
4930553P18Rik	13.0886	6.58153	11.3449	4.39056	3.28908	8.41132	0.518812	0.116503
4930554H23Rik	1.45083	1.32142	1.23281	1.49788	1.18674	1.34965	1.0073	0.933628
4930555B11Rik	2.68199	3.48718	2.9302	1.1376	1.72252	1.38653	0.466697	0.0052064
4930555B12Rik	1	1	1	1	1.55913	1	1.18638	0.373901
4930555F03Rik	1.11118	1.10568	1.05741	1.10914	1.0921	1	0.977696	0.556215
4930555G01Rik	1	1.26377	1	1	1.07663	1	0.942659	0.533063
4930555G07Rik	2.47174	1	1	1.96318	1	1.76098	1.05645	0.890087
4930555M17Rik	1	1	1	1	1.39361	1	1.1312	0.373901
4930556C24Rik	1	1	1	1	1	1.32774	1.10925	0.373901
4930556G01Rik	1.32155	1	1	1	1.35518	1	1.01013	0.947407
4930556I23Rik	1	1.97266	1	1	1	1	0.755161	0.373901
4930556J02Rik	1.17512	1.49941	1.5426	1.12893	1.79793	1.63384	1.08147	0.647879
4930556J24Rik	1	2.33941	1	1	1.1297	1.24285	0.777191	0.515175
4930556L07Rik	1.19228	1.36557	1	1	1.0531	1.09942	0.886075	0.284468
4930556M19Rik	1.16339	1.31063	1.12656	1.0401	1.02256	1.16896	0.897527	0.166187
4930556N13Rik	10.9748	11.2722	13.4484	10.792	9.49316	14.6103	0.977586	0.88444
4930557F10Rik	1.45476	1	2.40905	2.11606	1.25116	1.94055	1.09128	0.778557
4930557J02Rik	1	1	1.55051	1.52325	1	1	0.992322	0.973087
4930557K07Rik	1	2.50053	1	1	1	1.81618	0.847941	0.709163
4930558C23Rik	2.95964	6.21593	5.04788	3.30846	4.24691	5.4583	0.914944	0.740896
4930558J18Rik	2.11696	1.39817	2.29781	1	1	2.15506	0.714797	0.307553
4930558J22Rik	1	1.36804	1	1	1	1	0.890727	0.373901
4930558N11Rik	1	1	1.17396	1.16534	1	1.87088	1.27167	0.352223
4930560O18Rik	1.35925	1	1	1.35266	1	1	0.998039	0.990188
4930562C15Rik	1.70115	1.30762	2.00267	1.39709	1.52129	1.61352	0.90431	0.490448
4930562D21Rik	1	1.93376	1	1.16071	1	1	0.803484	0.46036
4930562F17Rik	138.132	154.478	205.51	64.9398	57.3704	65.9643	0.37797	0.00725574
4930563E18Rik	1	1	1	1.1811	1	1.57233	1.25114	0.21121
4930563E22Rik	2.07337	3.72091	1.92382	2.27321	1.19761	2.84998	0.818957	0.569335
4930563M21Rik	1	1	1	1.14618	1	1	1.04873	0.373901
4930564C03Rik	1.54468	1	1	1	1	1	0.84634	0.373901
4930564D02Rik	1	1	1	1	1.2147	1.402	1.20557	0.151435
4930565N06Rik	1.11858	1.4509	1	1.29103	1	1.12263	0.956343	0.760493
4930567H12Rik	1	1.1355	1	1	1.15745	1	1.007	0.920931
4930567H17Rik	1	1.64844	1	1	1	1	0.822269	0.373901
4930567J20Rik	1	1	1	1	1	1.40641	1.13547	0.373901
4930567K20Rik	1	1	1.35508	1.3375	1	1.23702	1.0654	0.661547
4930568A12Rik	1.8829	1.83928	3.27966	2.46257	1.18286	2.36953	0.859054	0.627689
4930568D16Rik	1	2.77569	1	1	1	1.24146	0.678743	0.440178
4930568E12Rik	1.72075	1	1	2.41508	1	1	1.18661	0.684523
4930568G15Rik	1	1	1.24583	1	1	1	0.924262	0.373901
4930570B17Rik	2.17322	2.33831	1.24234	1.34551	1.38878	1.24265	0.691177	0.160107
4930570E03Rik	1.12958	1.73907	1.40149	1	1.10735	1	0.727693	0.0974595
4930570N18Rik	1	1	1	1	1	1.89239	1.29746	0.373901
4930571N24Rik	1.29354	1	1	1	1	1.91068	1.18738	0.554067
4930572G02Rik	3.12065	5.19304	3.01501	2.16579	1.93698	3.58774	0.678852	0.238971
4930572O03Rik	1.24508	1.46595	1.12656	1.12029	1.47375	1.12672	0.969558	0.812091
4930573H18Rik	1	1	1	1	1.17465	1	1.05822	0.373901
4930578G10Rik	1.56232	3.13814	3.03268	1	1	1.14537	0.40674	0.0402119
4930578I07Rik	1	1	1.21567	1	1	1.43189	1.06724	0.677419
4930578M01Rik	1	1	1.06539	1.20717	1.19814	1.04365	1.12513	0.0897413
4930578M07Rik	3.94174	1.48633	5.35924	3.69947	2.69535	2.71945	0.844907	0.660777
4930578N18Rik	1	1	1	1	1	1.31892	1.10631	0.373901
4930579C12Rik	1.54557	2.70402	1.64396	1.57382	1.53806	2.77313	0.998552	0.99612
4930579D07Rik	2.8464	7.72821	7.19769	11.7243	7.41599	6.8873	1.4645	0.274811
4930579F01Rik	30.9867	31.2225	47.145	25.9741	15.9985	12.0215	0.493755	0.0526448
4930579G18Rik	1.88791	3.25079	1.15284	2.88854	1.65385	1	0.880927	0.777796
4930579G24Rik	4.2722	9.5713	7.68404	7.99549	5.21687	7.61729	0.967581	0.902224
4930579M01Rik	1.30707	1	1	1	1	1.47633	1.05118	0.780081
4930579P08Rik	1	1	1	1.11461	1	1	1.0382	0.373901
4930581F22Rik	1.09624	1.27445	1.19879	1.09447	1.02658	1.04976	0.888312	0.0742889
4930583I09Rik	1	1	1	1	1.25116	1	1.08372	0.373901
4930584F24Rik	1	1	1.2573	1.32608	1	1.17175	1.07384	0.563223
4930586N03Rik	3.92678	2.23653	2.00761	1.95771	1	2.00888	0.607837	0.195712
4930587E11Rik	1	2.66573	1	1	1	1	0.642987	0.373901
4930588A03Rik	1.2831	1	1.29239	1.09264	1.20848	1.09759	0.950554	0.598305
4930588G17Rik	1	1	1	1.0954	1.53675	1	1.21072	0.271474
4930589L23Rik	1	1	1.21694	1	1	1	0.932565	0.373901
4930589O11Rik	1	2.18411	1	1.91711	1.85996	1.32204	1.21868	0.524432
4930590J08Rik	1.27681	1	1.34307	1.21739	1.03058	1.14313	0.936796	0.554171
4930591A17Rik	3.33243	1	3.40896	1.66782	1.96614	1.804	0.702454	0.388961
4930592A05Rik	1	1	1.29414	1	1	1	0.910709	0.373901
4930592C13Rik	1	1	1	1	1	1.44822	1.14941	0.373901
4930592I03Rik	1	1	1	1.2334	1.13131	1	1.12157	0.146298
4930593A02Rik	1.42298	1.53611	2.16496	1.41523	1.07787	1.36451	0.752843	0.171274
4930593C16Rik	1.34476	1	1.35608	1.50767	1	1	0.947802	0.769838
4930594C11Rik	1	1.59313	1	1.51043	1.11487	1.43016	1.12867	0.542277
4930594M17Rik	1	1	1	1	1	1.28681	1.0956	0.373901
4930594M22Rik	1.059	1	1.24374	1.31855	1.03259	1.79316	1.2548	0.296118
4930594O21Rik	1.78926	1	1	1.51652	1	1.81618	1.14342	0.636733
4930595D18Rik	1.35024	1.66588	2.80868	1	1.19344	2.62987	0.828063	0.648552
4930595M18Rik	1	1	1.33574	1	1	1	0.89935	0.373901
4930597A21Rik	1	1	1	1	1	1.42446	1.14149	0.373901
4930597O21Rik	2.11739	2.69951	1.46162	1.76784	1.12343	2.38662	0.840625	0.549334
4930598N05Rik	2.70608	2.73764	2.88792	1.47852	2.21148	1.37806	0.60829	0.015473
4930599N23Rik	1.65114	1	1.33625	2.1186	1.17981	2.01003	1.33131	0.278033
4931403E22Rik	1	1	1	1.21051	1	1.22176	1.14409	0.116386
4931406C07Rik	2.50221	2.50315	2.85091	2.40999	2.65933	2.85325	1.00844	0.904526
4931406P16Rik	14.7356	12.0737	18.5443	13.9546	9.70962	17.6495	0.910927	0.6732
4931407E12Rik	1	1	1.25421	1.12081	1	1	0.959007	0.660241
4931408C20Rik	1	1	1	1.13027	1	1.20584	1.11204	0.135825
4931413I07Rik	21.8125	23.8143	31.597	43.7025	17.3618	18.4507	1.02967	0.937199
4931413K12Rik	1.44696	1	1	1	1	1	0.870333	0.373901
4931414P19Rik	1.55848	2.06178	1.2884	1.41118	1.46267	1.67379	0.926452	0.642998
4931415C17Rik	1	1.55224	1.3	1.99801	1	1.60076	1.19379	0.494122
4931419H13Rik	7.4779	5.75836	13.1644	4.39636	5.7974	8.0034	0.689268	0.330672
4931428F04Rik	1.35414	1.26932	1.51206	1.10429	1.07824	1.69582	0.937815	0.708998
4931428L18Rik	9.40175	16.9734	29.7144	9.51015	11.7991	14.3485	0.635731	0.326002
4931429L15Rik	1	1.25633	1.27849	1.06618	1.07446	1.20913	0.94765	0.573161
4931429P17Rik	1	1	1.29414	1.27957	1.15729	1	1.04333	0.727219
4931431B13Rik	1	1	1	1.09786	1.11011	1	1.06932	0.117496
4931440P22Rik	1.06457	1.73657	1.40014	1.15847	1.17831	1.33387	0.873698	0.430163
4932411N23Rik	2.17728	1.79937	3.86607	2.4859	1.23222	4.47842	1.04511	0.922506
4932412D23Rik	1.16883	1	1.23249	2.16012	1.09324	1.49466	1.39594	0.231806
4932413F04Rik	1.20723	1	1	1	1	1	0.935386	0.373901
4932414J04Rik	1	1	1.25414	1	1	1	0.921903	0.373901
4932414N04Rik	1	1.12507	1.20383	1.03229	1	1.06803	0.931333	0.289862
4932415M13Rik	1.46768	1.35566	2.64228	1.27546	1.20664	1.38691	0.707881	0.268789
4932416K20Rik	1	1	1.03587	1.05114	1	1	1.00503	0.818901
4932422M17Rik	1	1	1	1	1.11992	1	1.03997	0.373901
4932431P20Rik	1	1.22985	1.15608	1.26704	1.06677	1.43758	1.11384	0.368174
4932435O22Rik	2.35219	1.31161	1.50784	1.14078	1.33946	1.72035	0.812236	0.421409
4932438A13Rik	6.05917	5.69111	10.0203	7.45199	5.58586	7.91603	0.962486	0.869783
4932438H23Rik	1	1.19012	1	1	1	1	0.940404	0.373901
4932443L11Rik	1.10134	1.19267	1.47101	1.64666	1.27986	1.1048	1.07073	0.671878
4933400A11Rik	1	1	1	1.10409	1	1	1.0347	0.373901
4933400F21Rik	1	1	1	1	1.04664	1	1.01555	0.373901
4933401D09Rik	8.91139	10.638	12.8995	3.63905	5.92091	11.8819	0.66079	0.247953
4933401J01Rik	2.60654	2.52717	1.55308	1	1	1	0.448645	0.0221917
4933402C05Rik	25.913	20.2089	38.8809	23.5541	13.5363	31.6293	0.80844	0.515075
4933402E13Rik	1.14148	1	1	1.06944	1.07814	1.29262	1.09509	0.315735
4933402J07Rik	1	1	1	1	1	1.2272	1.07573	0.373901
4933402N22Rik	3.03733	1.96834	3.10418	1.62499	1.14065	1.52671	0.529277	0.0326239
4933403O08Rik	2.67435	2.41478	1.57643	1.09131	1.10275	3.50102	0.854403	0.728026
4933404I11Rik	17.923	24.5641	29.5561	6.96656	4.8176	13.0777	0.345097	0.0197372
4933404K13Rik	1	1	1.76857	1.18263	1.30825	1	0.926312	0.750188
4933404O12Rik	5.82729	7.99794	5.42479	6.44961	3.21619	5.21199	0.772871	0.303432
4933405D12Rik	1.19371	1	1	1	1	1.20032	1.00207	0.982215
4933405E24Rik	1	1	1	1	1	1.27484	1.09161	0.373901
4933405L10Rik	1	1	1.19899	1	1.31923	1	1.03759	0.765238
4933406B15Rik	79.6541	53.3033	97.6307	54.6559	31.7229	55.0161	0.613192	0.118556
4933406B17Rik	1.3306	1	1.20487	1.16227	1.07304	1.06838	0.934439	0.487213
4933406C10Rik	1.78065	1.8481	1.69109	2.0674	1.98549	3.30653	1.38339	0.188823
4933406G16Rik	1	1	1	1	1	1.20938	1.06979	0.373901
4933406I18Rik	1	1.33012	1	1	1	1	0.900869	0.373901
4933406J09Rik	2.52292	1.54288	1	1.37375	1.63083	1	0.790512	0.503531
4933406K04Rik	1	1	1	1.05267	1	1	1.01756	0.373901
4933406P04Rik	1.48044	5.26254	3.9772	2.80791	1.61913	2.15926	0.614384	0.301409
4933407K13Rik	1	1.16937	1.046	1.04373	1.0492	1	0.961919	0.48348
4933407L21Rik	1.0857	1	1	1	1.04733	1	0.987566	0.715113
4933408J17Rik	1.15411	1.87901	1	1.22693	1	1.23906	0.859382	0.539239
4933408N05Rik	17.6401	10.9723	12.6754	13.4289	7.79282	20.5459	1.01162	0.971429
4933409D19Rik	54.4542	27.2376	41.0045	39.4751	16.9046	19.0771	0.614988	0.213322
4933409F18Rik	1	1	1.1375	1.32673	1	1	1.06031	0.621755
4933409G03Rik	1	1	1	1	1	1.20603	1.06868	0.373901
4933411E02Rik	1	1.26441	1.28728	1	1	1	0.844667	0.116799
4933411E06Rik	1.1919	1	1	1	1	1	0.93988	0.373901
4933411E08Rik	1	1.64499	1	2.16562	1	1.87707	1.38346	0.320488
4933411K16Rik	1	1.3947	1.42884	1	1	2.28815	1.12151	0.74854
4933411O13Rik	1	1.52806	1	1	1	1	0.850326	0.373901
4933412A08Rik	1	1	1.22033	1.10471	1	1.88242	1.23811	0.424747
4933412E12Rik	1.11771	1.44757	1.48628	1.80885	1.06501	2.82585	1.40679	0.353254
4933412L11Rik	1	1.52174	1.28343	1.26939	1.15156	1	0.89903	0.492593
4933413C19Rik	1	1	1.13347	1	1	1	0.957405	0.373901
4933413J09Rik	2.03654	2.01349	2.03996	2.72981	2.53751	2.96005	1.35097	0.00434078
4933415A04Rik	32.2312	18.7588	40.5466	24.239	14.3502	24.3008	0.687047	0.253064
4933415J04Rik	2.32129	2.25602	1	1.43236	1.12162	1.22773	0.678053	0.244924
4933416E03Rik	13.4676	11.6423	23.2057	10.8037	5.14553	3.76277	0.407985	0.0849898
4933416M07Rik	1.45913	1	1.9484	3.81698	1.25358	3.13659	1.86207	0.194743
4933416O17Rik	1	1.51338	1	1.26508	1	1.41886	1.04855	0.800317
4933417C20Rik	4.82203	6.52249	4.63165	4.60189	2.68872	7.00769	0.894976	0.707306
4933417D19Rik	1.23312	1	1.24077	1.34326	1.32187	1	1.05506	0.664258
4933417E11Rik	5.19396	11.2161	9.12169	8.97682	8.96231	13.8756	1.24609	0.433209
4933421A08Rik	1	1.66507	2.08388	1.85851	1.2898	1	0.873521	0.646134
4933421D24Rik	1	1	1.23009	1	1	1.69115	1.14274	0.561155
4933421I07Rik	1.15159	1	1	1	1.41861	1	1.08473	0.580985
4933421O10Rik	1.55855	1.14159	1.92301	1.18277	1.37018	1.07701	0.785173	0.242262
4933422A05Rik	1	1	1.87286	2.34816	1	1	1.12273	0.782003
4933423P22Rik	1.05175	1.09839	1.2138	1.24132	1.02858	1.05352	0.987952	0.878061
4933424G05Rik	1	1	1.67828	1	1.18136	1.16978	0.911061	0.664887
4933424M12Rik	1	1.25441	1.27641	1.06568	1.14781	1	0.910126	0.343197
4933424N20Rik	1	1	1	1	1	1.20251	1.0675	0.373901
4933425B07Rik	1.66939	1.50906	1.55308	1.59141	1.3697	2.7998	1.21756	0.485471
4933425D22Rik	1	1	1	1	1.09194	1.51646	1.2028	0.271332
4933425M03Rik	1.37111	1	1	1	1	1	0.889914	0.373901
4933427D06Rik	27.6443	25.5803	39.0791	36.1077	24.0779	21.3345	0.883172	0.592078
4933427D14Rik	1.11194	1.10641	1.20232	1.05494	1.12364	1	0.929232	0.163834
4933427G23Rik	1	1	1.05883	1.33548	1.2202	1	1.16244	0.174189
4933427I04Rik	1	1.24952	1.33887	1	1	1	0.836031	0.125208
4933427J07Rik	1.37378	1.35531	1.57906	1.36692	1	1	0.781525	0.0913286
4933428C19Rik	1	1	1.36174	1	1	1.1811	0.946266	0.678319
4933428M09Rik	7.14327	7.90156	7.05644	3.60414	3.31335	8.50792	0.697942	0.262185
4933428P19Rik	2.6657	1.98963	2.29026	2.02197	1.22999	3.58379	0.984186	0.961809
4933430H16Rik	1	1	1.22434	1	1	1	0.930424	0.373901
4933430I17Rik	3.08889	5.42963	3.82126	4.62798	7.21217	5.15415	1.3772	0.213081
4933430M04Rik	7.7389	11.2496	6.56801	1	2.06339	1	0.158996	0.00782227
4933430N04Rik	1.08343	1	1.34467	1.12285	1.09216	1.25883	1.01334	0.901583
4933431E20Rik	1.16801	1.11978	1.30367	1.08247	1.18558	1.32577	1.00066	0.993413
4933431G14Rik	1.17156	1	1.35437	1.50523	1.66325	1	1.18224	0.394402
4933431J24Rik	1	1	1	1.29694	1	1	1.09898	0.373901
4933431K14Rik	1.42382	1	1	1.31203	1	1.43828	1.09536	0.601408
4933431K23Rik	1.05368	1	1	1	1	1	0.982421	0.373901
4933431M02Rik	1	1	1.20663	1.0982	1.1105	1	1.00064	0.993319
4933432G23Rik	1.68214	2.29689	1	1.50223	1	1	0.703396	0.296387
4933432I03Rik	1	1	1	1	1	1.27924	1.09308	0.373901
4933432K03Rik	2.41869	3.11404	3.05926	4.31233	2.65179	4.84617	1.37457	0.198814
4933433G15Rik	1.6314	2.65058	2.95636	1.34865	1.04359	1.32647	0.513752	0.0466386
4933433G19Rik	1.11928	1	1	1.87817	1.2635	1.12334	1.36731	0.179733
4933434E20Rik	57.7094	48.5858	75.7588	45.1294	22.688	56.2767	0.681634	0.202859
4933434M16Rik	1.28074	1.26688	1.43493	1.4823	1.23258	1	0.932788	0.582297
4933435E02Rik	1	1	1	1	1	2.2798	1.4266	0.373901
4933436I01Rik	1	1	1.2075	1	1	1	0.935307	0.373901
4933436I20Rik	1	1	1	1	1	1.27612	1.09204	0.373901
4933436P19Rik	1	1	1.2052	1.19504	1	1.20546	1.06093	0.533359
4933437G19Rik	1.48642	1	2.00475	1.17906	1.80594	1.25151	0.943297	0.820903
4933438K21Rik	1.16923	1	1	1	1	1	0.946603	0.373901
4933439C10Rik	3.0406	2.11538	1.79033	2.35215	1.3381	1.89684	0.804326	0.394782
4933439K11Rik	1	1	1.30132	1	1	1	0.908726	0.373901
4933439N14Rik	1.52714	3.50548	1.81665	3.97548	4.2025	5.08842	1.93691	0.0384861
4933440J02Rik	1.25044	1	1	1.24585	1	1.51796	1.15794	0.374353
4933440M02Rik	15.1679	9.55748	10.4536	7.37581	4.53705	6.12326	0.512696	0.0411589
4933440N22Rik	1	1	2.21208	2.29607	1.76969	1.3034	1.27471	0.479757
5031410I06Rik	1	1	1.0494	1	1	1	0.9838	0.373901
5031415H12Rik	1.05774	1	1	1	1	1	0.981117	0.373901
5031425E22Rik	2.22579	2.74785	2.03582	2.14862	1.70777	1.72023	0.795585	0.137238
5031434O11Rik	1	1	1.07931	1	1	1	0.974245	0.373901
5031439G07Rik	4.9079	4.34619	4.9745	5.39266	5.28369	5.85872	1.1621	0.0445928
5033403F01Rik	1.17074	1	1	1	1	1	0.946152	0.373901
5033403H07Rik	1.82013	1.51974	1.28235	2.07346	1.67943	1	1.02827	0.906962
5033417F24Rik	1.16032	1	1	1	1	1	0.94927	0.373901
5033421B08Rik	1	1	1.23521	1	1	1.23551	1.00009	0.99933
5033425B01Rik	1	1	1.22709	1	1.24287	1	1.00489	0.964416
5033426E14Rik	81.8639	54.5649	101.712	39.3437	24.644	75.1631	0.584322	0.179294
5033428I22Rik	1	1	1	1.01285	1	1	1.00428	0.373901
5033430I15Rik	1.30095	1	1	1.44314	1.49863	1.31121	1.28841	0.0504794
5330406M23Rik	1	1.26012	1.28262	1	1	1.14149	0.88674	0.260835
5330411J11Rik	1.15803	1.15022	1.81605	1.15513	1.69821	1.16342	0.973926	0.905831
5330411O13Rik	2.11334	3.46946	1.38329	1.91077	1.71738	1.57566	0.747021	0.39627
5330416C01Rik	1.07796	1.44465	1.32207	1	1	1.16124	0.822238	0.131504
5330417C22Rik	1	1.25921	1.23469	1.04461	1.0251	1.094	0.905494	0.265651
5330426L24Rik	1.13172	1	1	1	1	1	0.957939	0.373901
5330431K02Rik	1	1	1.60296	1	1	1	0.83265	0.373901
5330434G04Rik	1.04412	1.25163	1.04557	1	1	1.04562	0.911505	0.235123
5330438D12Rik	3.16269	2.29843	3.58633	1.44696	2.13158	2.82449	0.707716	0.183836
5330439A09Rik	1	1	2.05962	1	1	1	0.738985	0.373901
5330439K02Rik	1.24784	1.58898	1.63992	1.54741	1.88972	1.51259	1.10565	0.411536
5330439M10Rik	1	1	1	1	1.90938	6.10818	3.00585	0.271332
5430400D12Rik	1.33905	2.28921	1.17509	2.74739	1.88947	1.70124	1.31952	0.340806
5430401F13Rik	1.37256	1	1	1	1	1	0.889532	0.373901
5430402O13Rik	1	1.54091	1	1	1	1.29421	0.930331	0.709163
5430403G16Rik	1.04288	1.16303	1	1.92599	1.56833	1	1.40189	0.19207
5430405H02Rik	2.8599	4.88965	2.53674	2.58845	2.41756	2.84642	0.763388	0.338438
5430414B19Rik	1	1	1	1	1	1.39503	1.13168	0.373901
5430416N02Rik	1.14075	1.2007	1.69051	1.7254	1.34981	1.40027	1.11	0.520558
5430427M07Rik	1	1	1	1	1.13844	1	1.04615	0.373901
5430427N15Rik	1.35917	1.22762	1.12365	1.35259	1.52899	1.61904	1.21296	0.0640942
5430427O19Rik	1	1	1	1	1	1.55246	1.18415	0.373901
5430430B14Rik	1.17577	2.0025	1.18153	1	1	1	0.688105	0.174183
5430430K15Rik	1	1	1	1.09108	1	1	1.03036	0.373901
5430431A17Rik	1.92839	1.70602	1.57531	1.45568	1.4102	1.38402	0.815765	0.0383214
5430434I15Rik	1.45585	1	2.76551	1	1	1.9428	0.755128	0.52673
5430437J10Rik	1	1.54442	1	1.42166	1.07908	1.37016	1.09211	0.632428
5430440P10Rik	1	1	1.29124	1.13841	1	1	0.953564	0.660241
5530400K19Rik	4.66349	3.55857	4.01151	3.05504	3.35367	4.86579	0.921604	0.646507
5530402G07Rik	1.3856	1	1.39825	4.40676	7.92136	5.38629	4.68159	0.0116894
5530601H04Rik	2.25672	2.39122	2.31438	1.51533	1.29872	2.54635	0.769916	0.239619
5730403I07Rik	1.42277	1.53585	1	2.59092	1.2335	1	1.21871	0.609868
5730405O15Rik	1.93627	1.74168	1.32233	1.38296	1.25855	1.32274	0.792805	0.134824
5730409E04Rik	1.1982	1	1.10235	1.48642	1.79363	1.71737	1.51411	0.00648932
5730412P04Rik	1	1.23703	1.51506	1	1.13771	1	0.836258	0.258894
5730414N17Rik	1	1	1	1.19545	1	1	1.06515	0.373901
5730419F03Rik	1.13695	1	1.14144	1.13444	1.52946	1	1.11759	0.480923
5730435O14Rik	1	1	1	1	1	2.27521	1.42507	0.373901
5730455P16Rik	5.26022	3.69984	6.65278	6.72137	5.26464	3.69229	1.00419	0.986605
5730480H06Rik	5.65866	5.50159	5.12869	5.19592	3.45408	4.59332	0.813025	0.130257
5730488B01Rik	1	1	1	1.1217	1.06847	1.2564	1.14886	0.0562898
5730507A11Rik	1.08499	1.16158	1.08778	1.5423	1.09388	1.70311	1.30139	0.142791
5730507C01Rik	3.6486	7.964	2.92067	1.99576	2.80517	1.69931	0.447266	0.171241
5730521K06Rik	2.2472	1	1	2.6616	1.78723	2.65825	1.67336	0.133471
5730522E02Rik	2.56518	2.3734	3.1388	2.6074	1.38567	3.1913	0.889444	0.634579
5730596B20Rik	1	1	1.17645	1.08385	1.09435	1.04417	1.01446	0.813502
5830417I10Rik	1.55541	1.21999	1.52583	1.8292	1.58794	2.05299	1.27176	0.0859645
5830418P13Rik	1.31096	1.68973	3.67638	1.43245	1.62973	1.64314	0.704698	0.422726
5830444B04Rik	1.68845	1.65444	1.5743	2.03973	2.09681	1.54764	1.15598	0.223352
5830444F18Rik	1	1.27344	1	1	1.31774	1.59493	1.19528	0.334932
5830448L01Rik	2.32332	2.25795	1.91116	1.86604	1.85268	3.05271	1.04297	0.83478
5830454E08Rik	1.38508	6.8569	2.98858	3.26812	1	1.39822	0.504547	0.353392
5830462I19Rik	1	1	1.17493	1.1247	1.04677	1.61304	1.192	0.33728
5830462O15Rik	1	1.32912	1	1	1	1.17902	0.954913	0.709163
5830468F06Rik	1	1	1	1	1	1.53673	1.17891	0.373901
5830487J09Rik	1	1	1	1.25078	1.14109	1.66044	1.35077	0.0906631
5930403N24Rik	1.17455	1.77434	1.24037	1.39982	1.25708	1.06017	0.887285	0.50268
5930409G06Rik	1.18556	4.5278	3.20392	2.82155	1.51241	2.82293	0.802587	0.611077
5930420M18Rik	1.62801	1.95518	2.16752	2.8495	2.63019	2.94832	1.46556	0.00816694
5930430L01Rik	1.2152	1.20457	1.07409	1	1	1.14836	0.901115	0.161304
5930438M14Rik	1.82226	1.44665	1.12132	1.40359	1.48657	1.36442	0.969102	0.836772
6030400A10Rik	1	1	1.24414	1	1	1	0.924744	0.373901
6030407O03Rik	8.0393	4.4573	9.54257	4.68547	4.30462	5.24635	0.645961	0.16499
6030440G07Rik	1.78853	2.49915	1	1.51605	1.14517	1.54362	0.795214	0.468927
6030442K20Rik	1	1	1.26634	1	1	1	0.91846	0.373901
6030443J06Rik	1.92419	1.21515	2.2662	1.75913	1.35417	1.46811	0.84754	0.454709
6030452D12Rik	1	1.18156	1.19727	1.09375	1.05274	1	0.931237	0.323715
6030458C11Rik	4.91093	5.89652	6.46777	7.22705	5.16194	4.99504	1.0063	0.967998
6030460B20Rik	3.70794	1	1	1	1.67301	1.56006	0.741613	0.623709
6030466F02Rik	1	1	1.20635	1	1	1	0.935644	0.373901
6030468B19Rik	15.5791	10.1545	15.7812	18.2005	9.71684	8.33078	0.873137	0.650736
6030469F06Rik	1	1.13192	1	1.10217	1.11497	1	1.02721	0.644776
6230400D17Rik	4.41899	3.64414	2.43641	5.29494	3.46439	2.19852	1.04365	0.893171
6330403K07Rik	2.18388	3.07766	1.56434	1.2682	2.10652	3.35437	0.985821	0.967687
6330403L08Rik	1	1.29592	1.21434	1.78945	1.54444	1.53653	1.38748	0.0200835
6330408M09Rik	1	1	1.26186	1	1	1	0.919721	0.373901
6330409D20Rik	1.20021	1	1	1.19654	1	1.41408	1.12824	0.374353
6330410L21Rik	1.66611	1.56284	1.30576	1.90819	1.24526	1.15307	0.949679	0.78509
6330411D24Rik	1.18272	1.52107	1.8492	3.19724	2.21097	1.28343	1.46972	0.29002
6330415G19Rik	1.97029	2.34161	2.27543	1.69273	1.73076	1.63852	0.768446	0.012356
6330418K02Rik	1	1	1	1.31506	1.11817	1	1.14441	0.191157
6330420H09Rik	1.65311	1.4139	1	1	1	1	0.737642	0.135712
6330549D23Rik	1.88755	1.92807	3.56667	1.56633	1.88234	2.37674	0.789106	0.436749
6330562C20Rik	3.30635	3.43601	3.38202	4.14454	2.69838	2.06001	0.879356	0.545866
6430500D05Rik	1	1	1	1	1	1.25193	1.08398	0.373901
6430503K07Rik	1	1	1	1	1.16621	1.62242	1.26288	0.230578
6430511E19Rik	1.07471	1.4261	1.15432	1	1.37134	1.54079	1.07032	0.678359
6430548M08Rik	3.29165	2.23308	3.00958	2.48561	3.53134	5.15839	1.30946	0.353552
6430550D23Rik	1.11474	1	1.88877	1.19711	1.28516	1.47461	0.988354	0.959949
6430553K19Rik	1	1	1	1	1.42009	1.26219	1.22743	0.136968
6430562O15Rik	1.04795	1.31907	1.09905	1.04707	1.18538	1	0.9326	0.479909
6430573P05Rik	1	1.20869	1	1	1	1	0.93496	0.373901
6430584L05Rik	1	1.25461	1.09221	1	1.09862	1.09233	0.953426	0.555965
6430590A07Rik	1.38311	1.42488	1.23081	1.34474	1.03526	1.13206	0.869583	0.181804
6430710C18Rik	26.2423	23.1956	29.1561	25.16	20.0995	20.186	0.832704	0.141823
6430710M23Rik	1.24055	1	2.24223	1.59036	2.06286	2.11942	1.28773	0.359449
6530401F13Rik	1	1	1	1	1	1.81543	1.27181	0.373901
6530402F18Rik	1.10397	1	1.32216	1.05103	1.08614	1.05376	0.931351	0.458198
6530403H02Rik	9.89728	11.0542	10.7797	6.61232	3.21029	5.69279	0.488964	0.00732644
6530409C15Rik	1.28465	1	1	1.20957	1	1	0.977143	0.842185
6530413G14Rik	1.45308	1	1.46795	1.51891	1.08341	1	0.918717	0.657812
6530437J22Rik	1	1	1.33173	1	1	1.33215	1.00013	0.99933
6720427I07Rik	4.60811	3.14063	3.45791	2.19322	2.3285	1.97911	0.580087	0.0265228
6720464F23Rik	1	1.1558	1	1	1	1	0.950629	0.373901
6720468P15Rik	2.29909	4.60975	2.96097	3.15816	2.04863	3.99684	0.932503	0.815056
6720475M21Rik	1.20814	1.39571	1	1.30648	1.51729	2.61428	1.50896	0.220247
6720482G16Rik	1.4807	1	1.99295	1.11797	1	1.4971	0.808081	0.426356
6720483E21Rik	1.2558	1	1	1	1	1	0.921432	0.373901
6720489N17Rik	39.0267	24.8971	43.561	23.5175	12.4823	39.0626	0.698354	0.320611
6820402A03Rik	1.10795	1	1.11149	1	1.05962	1	0.950357	0.269902
6820408C15Rik	2.76357	1.91442	1.33117	2.57385	1.79692	1.99476	1.05931	0.815499
6820431F20Rik	1.40062	1.59844	1.35465	1.08427	1.18965	1.53265	0.874329	0.303622
7420426K07Rik	10.2389	10.4162	15.6573	14.838	5.47134	9.17512	0.811967	0.522594
7420701I03Rik	1	1	1	1.76322	1.2147	1	1.32597	0.224746
7530414M10Rik	1.2552	1.16173	1.26357	1.29227	1.37585	1.5278	1.14004	0.08741
7530416G11Rik	1	1	1	1	1.13629	1	1.04543	0.373901
7530428D23Rik	1	1	1	1	1	1.60774	1.20258	0.373901
8030423J24Rik	1	1	1	1	1	1.68187	1.22729	0.373901
8030442B05Rik	1.27681	1	2.42947	1	1	1.28626	0.69827	0.350287
8030443G20Rik	1	1	1.16384	1	1	1	0.948214	0.373901
8030451A03Rik	1.14034	1	1	1	1	1	0.955311	0.373901
8030453O22Rik	1.60113	1.9143	1.24834	1.76715	1.0664	1.99463	1.01352	0.952568
8030455M16Rik	1.31763	2.20774	1.32805	1.1559	1	1	0.650243	0.131885
8030456M14Rik	1	2.08181	2.17537	1.69823	1	1.88264	0.871355	0.651906
8030462N17Rik	1.33304	1.15829	1.21498	1.14303	1.13795	1.1722	0.931704	0.183736
8030474K03Rik	50.4655	42.0422	49.1355	46.1904	17.5813	38.6996	0.723447	0.21858
8430406P12Rik	1.53551	1	1	1.26285	1.29576	2.38446	1.39812	0.315749
8430419K02Rik	1	1	1	1	1	1.11452	1.03817	0.373901
8430422M14Rik	1	1.33132	1	1	1	1	0.900544	0.373901
8430423G03Rik	1	1	1	1	1	2.39096	1.46365	0.373901
8430426J06Rik	14.3878	7.68139	10.5926	7.89976	8.20921	6.45131	0.690724	0.170158
8430429K09Rik	4.56908	3.67308	7.47875	6.7067	5.12158	6.03297	1.13615	0.595048
9030407P20Rik	1	1	1	1.35185	1.13197	1	1.16127	0.191157
9030607J07Rik	1.5299	1	1.36486	1.1734	1.48777	1	0.940024	0.731854
9030612E09Rik	1	1	1	1	1.04244	1	1.01415	0.373901
9030619P08Rik	1	1	1	1.3008	1	1	1.10027	0.373901
9030622O22Rik	1.17033	1	1.17592	2.25408	1.28222	1	1.35563	0.360169
9030624G23Rik	6.74276	17.4985	11.1489	8.20344	5.22894	5.88291	0.545782	0.174511
9030625G05Rik	4.14684	2.56072	3.26094	2.07449	1.15113	1.56595	0.480671	0.0313711
9130002K18Rik	1.27495	1	1.47329	1.22493	1.25309	1	0.927907	0.601063
9130008F23Rik	1.79546	3.01644	1.54771	1.65073	1.58578	1.5484	0.75239	0.312834
9130015A21Rik	1	1	1	1.10901	1	1	1.03634	0.373901
9130017K11Rik	1.31325	1	1.12941	1.35363	1.13841	1.32394	1.10844	0.333031
9130019O22Rik	1	1	1.0763	1.14505	1.32642	1.61119	1.32713	0.0719536
9130019P16Rik	1.15442	1	1.15949	1.10106	1.14214	1.15969	1.02685	0.619202
9130023H24Rik	10.7798	7.47717	15.4887	13.2367	4.96246	14.0977	0.957069	0.903139
9130024F11Rik	1.09915	1.5184	1.10241	1.04867	1.02738	1.35887	0.923377	0.617295
9130204K15Rik	23.8298	19.2558	27.5136	21.2471	13.3383	18.8332	0.756645	0.161929
9130208D14Rik	1.43213	1.37343	1.36516	2.04123	1.10848	1.69062	1.16055	0.459228
9130209A04Rik	6.00635	9.22014	9.93106	6.47304	4.77044	7.5891	0.748586	0.22201
9130213A22Rik	1	1	1.56148	1.08895	1	1	0.867321	0.452587
9130221H12Rik	1	1	1.18763	1.26751	1.30101	1	1.11949	0.327607
9130227L01Rik	37.7746	45.0167	51.7888	41.508	19.0838	36.6287	0.722398	0.190984
9130230L23Rik	1.65862	1.27826	1.4157	1.21552	4.84973	1.68109	1.77971	0.379891
9130230N09Rik	11.5871	4.69701	14.8355	8.95383	6.96655	8.1499	0.773478	0.483256
9130401M01Rik	1.75225	1.51078	2.1654	1.3956	1.08903	1.66678	0.764755	0.168725
9130409I23Rik	3.86802	4.1568	9.57456	7.74223	4.91831	1.78049	0.820542	0.698858
9130604C24Rik	1	1	1	1	1	1.61982	1.20661	0.373901
9230009I02Rik	1	1	1	1	1.27567	1	1.09189	0.373901
9230020A06Rik	1.52999	1.14395	1.54738	1.11149	1.08363	1.0783	0.775448	0.0749813
9230102K24Rik	1	3.06465	1.40786	2.55064	1.65431	1.81674	1.10035	0.803581
9230104M06Rik	1	1.27748	1	1	1	1.45279	1.05349	0.757876
9230105E05Rik	1	1	1	1	1.14065	1	1.04688	0.373901
9230106D20Rik	1	1	1.42061	1	1	1.52643	1.03094	0.882822
9230112D13Rik	2.28888	2.05018	3.28201	9.67601	2.62707	1	1.74557	0.520082
9230112E08Rik	1.08547	1.1625	1.26483	1	1.42485	1	0.974964	0.855378
9230112J17Rik	1	1.11125	1	1.05744	1	1	0.982705	0.689515
9230114K14Rik	3.17831	2.38047	6.14236	2.52741	2.6041	4.64711	0.835698	0.657088
9230116L04Rik	2.27712	3.56294	4.8105	1.6965	1	1.22011	0.367738	0.0417742
9230116N13Rik	1	1	1.08245	1	1.04409	1	0.987556	0.70263
9230117E06Rik	1	1	1.59537	1	1	1	0.834406	0.373901
9330020H09Rik	1.3336	2.64904	1.96474	1.85147	1.5159	1.96596	0.896751	0.63835
9330102E08Rik	4.28638	4.88768	7.4113	5.8392	5.57798	5.3803	1.01279	0.945192
9330104G04Rik	1.73461	1.77591	3.27616	1.56089	1.04508	1.08441	0.543768	0.12516
9330111N05Rik	1.10817	1.20566	1.16759	1.29203	1.41821	1.58729	1.23442	0.039212
9330118I20Rik	1	1.29678	1	1	1	1	0.909979	0.373901
9330136K24Rik	1	1.10991	1.11941	1.05675	1	1.23912	1.02061	0.799362
9330151L19Rik	3.70177	2.7122	2.51147	2.38137	2.6787	2.97904	0.900697	0.507457
9330154J02Rik	1	1	1	1	1.039	1	1.013	0.373901
9330159F19Rik	1.09936	1.09445	1	1	1	1.05137	0.955403	0.26418
9330159M07Rik	9.54341	7.79333	10.1844	6.80218	4.88757	11.0851	0.827539	0.466191
9330159N22Rik	1.27789	1.52831	1	1	1	1	0.788188	0.152991
9330160F10Rik	4.21095	3.75694	4.31631	3.84704	3.91753	3.78493	0.940192	0.236112
9330161L09Rik	1	1	1.25619	1	1	1	0.921322	0.373901
9330162012Rik	1	1	1	1	1	1.07724	1.02575	0.373901
9330162B11Rik	1.12952	1	1.13377	1	1.35767	1	1.02892	0.816622
9330162G02Rik	1.76852	1.4929	1.60247	1.22724	1.30683	1.58408	0.846678	0.13849
9330171B17Rik	1	1	1.2139	1.40662	1.5338	1.42835	1.35933	0.00911062
9330175E14Rik	2.15796	3.6143	2.29562	2.39724	2.0659	2.67147	0.884321	0.564639
9330175M20Rik	1	1	1	1	1	1.11609	1.0387	0.373901
9330182L06Rik	1.28947	1.89429	1.78478	1.2664	1.29976	1.37418	0.793057	0.143605
9330182O14Rik	1	1	1.43239	1	1	1	0.874026	0.373901
9330185C12Rik	1	1	2.4663	1.41811	1.15682	3.49587	1.35924	0.578982
9330198N18Rik	1	1	1	1	1.12689	1.71277	1.27989	0.271332
9330199G10Rik	1	1	1	1	1.04589	1.17185	1.07258	0.230578
9430002A10Rik	2.20631	1	1.62295	1	1	1	0.621213	0.154893
9430007M09Rik	8.66137	9.80721	5.78446	10.27	10.4467	8.18575	1.1917	0.330256
9430015G10Rik	20.2292	12.5719	19.3386	26.4797	13.8042	30.6274	1.36002	0.327033
9430021M05Rik	10.7806	9.61711	10.3624	24.769	6.13829	15.0613	1.49443	0.400238
9430025C20Rik	1.13546	1	1.13991	1	1	1.07004	0.937312	0.254656
9430034N14Rik	1.15139	1.14391	1.23453	1.48299	1.22993	2.56552	1.49538	0.228765
9430037G07Rik	6.05767	8.15749	5.55594	4.07976	2.84822	4.10667	0.55812	0.0316361
9430037O13Rik	1.85268	3.70185	1.5871	1.69754	3.98256	6.58453	1.71734	0.335312
9430038I01Rik	66.3739	44.1341	59.7479	48.0009	30.4348	51.7354	0.764561	0.224361
9430041J12Rik	1	1.09951	1.10811	1.59086	1.05781	1.10825	1.17125	0.350566
9430060I03Rik	2.01776	1	1.35039	1.91584	1.09368	1	0.917902	0.788522
9430062P05Rik	1	1.16284	1	1.02102	1	1.13286	0.997167	0.967153
9430064I24Rik	1.10734	1	1.22173	1.15806	1.14821	1.22201	1.05984	0.384536
9430065F17Rik	1	1	1.05755	1	1.03077	1	0.991244	0.70263
9430069I07Rik	1	1.95226	1	1	1	1.51796	0.890114	0.709163
9430081H08Rik	16.761	20.3106	18.0016	10.2832	6.02941	19.4719	0.649762	0.19198
9430083B18Rik	2.99189	1.63116	1.34287	1.48884	1	1.34331	0.64234	0.249755
9430085M18Rik	1	1	1.50238	1.11937	1.26865	1	0.967349	0.846501
9430087B13Rik	2.84838	2.50606	7.81798	3.07371	3.47922	2.63838	0.69777	0.486638
9430087J23Rik	1	1.47282	1	1	1	1	0.863851	0.373901
9430091E24Rik	5.14017	4.14851	5.52036	9.99945	5.31188	11.3977	1.80356	0.103182
9430097D07Rik	1.19087	1	1.19714	1	1	1.09869	0.914606	0.254656
9530003J23Rik	1	1	1.1754	1	1	1	0.944763	0.373901
9530013L04Rik	1	1	1	1.7193	1	1	1.23977	0.373901
9530018H14Rik	1	1	1	1	1	1.23835	1.07945	0.373901
9530026F06Rik	1.32119	1.91596	2.49277	1.9459	1.70956	1	0.812483	0.463018
9530026P05Rik	1.04983	1	1	1	1	1	0.983663	0.373901
9530034E10Rik	3.28287	1.54252	1	1.28013	1	1	0.563074	0.28915
9530036M11Rik	1.28707	1	1	1	1	1	0.912666	0.373901
9530046B11Rik	2.60955	1.94156	1.76724	1.36462	2.16247	2.02428	0.878612	0.512001
9530050K03Rik	1.66166	1	1	1	1	1	0.8193	0.373901
9530051G07Rik	1.32454	1.74041	2.2737	2.40178	1.78865	3.88622	1.51287	0.251003
9530052C20Rik	1	1	1.43134	2.12745	1	1.43189	1.32873	0.353471
9530052E02Rik	1.15495	1	1.16003	1	1.59904	1.64094	1.27904	0.222318
9530053A07Rik	1	1	1.1749	1.02375	1.00668	1	0.954497	0.45826
9530056E24Rik	1	1	1.13491	1	1.09619	1.27016	1.07383	0.4441
9530056K15Rik	1	1	1	1.03036	1	1.12792	1.05276	0.243348
9530059O14Rik	2.92587	3.83865	5.42509	3.32603	3.39022	3.50625	0.838624	0.421039
9530062K07Rik	1	1.69211	1.37599	1.71473	1.20106	2.12938	1.24018	0.385768
9530068E07Rik	7.51926	13.7249	14.5561	19.0473	9.64136	14.9328	1.21847	0.499208
9530077C05Rik	15.2483	19.62	19.0063	28.033	12.4862	22.6593	1.17269	0.55017
9530078K11Rik	1	1	1	1.20263	1	1.85382	1.35215	0.243348
9530080O11Rik	1	1.31576	1.51461	1.48913	1	1.34351	1.00059	0.997291
9530082P21Rik	1	1	1	1.08713	1.03268	1.18357	1.10112	0.0836498
9530085L11Rik	2.35461	2.80276	3.93802	2.92817	1.59852	3.66156	0.900264	0.713137
9630001P10Rik	1	1	1.0621	1	1	1	0.97972	0.373901
9630002D21Rik	1	1	1	1.04229	1	1	1.0141	0.373901
9630009A06Rik	1	1	2.45584	1	1.58389	2.8221	1.21324	0.684335
9630013A20Rik	1	1	1	1	1.05645	1	1.01882	0.373901
9630013D21Rik	1.09118	1.34672	1.75341	1.17902	1.2518	1.09429	0.841056	0.325094
9630014M24Rik	2.52276	4.3688	4.88891	5.79708	3.95119	3.54816	1.12869	0.639038
9630028B13Rik	1	1	1	1.08253	1.04643	1.08693	1.07196	0.00496335
9630028H03Rik	1	1	1	1	1	1.08142	1.02714	0.373901
9630028I04Rik	1	1	1.11103	1	1	1	0.96431	0.373901
9630041A04Rik	1	1	1	1.07882	1	1	1.02627	0.373901
9630050E16Rik	1.30802	1.0732	1.31813	1.6142	1.19138	6.01687	2.38486	0.331015
9830004L10Rik	40.297	45.5933	51.3525	59.0457	34.2336	57.5118	1.09872	0.628752
9830107B12Rik	1.62097	1.81165	1.48101	1.34289	1.10717	1.80269	0.865503	0.384099
9830132P13Rik	4.18181	1.52037	1.35336	1.36944	1.26454	2.09679	0.670505	0.461719
9830144P21Rik	1.43951	1.72418	1.06052	1.34516	1.01618	1.4848	0.910501	0.6233
9930012K11Rik	3.76758	1.42094	2.37203	3.44516	3.01765	2.03032	1.12335	0.717364
9930014A18Rik	1.04068	1.15468	1.12604	1	1.04493	1.2524	0.992755	0.929309
9930017N22Rik	1.0765	1.14545	2.65925	1.3755	1.54927	2.74046	1.16062	0.71692
9930021J03Rik	3.00768	3.34377	4.09215	3.45495	3.76236	5.49838	1.21756	0.347597
9930022D16Rik	1	1	1	1	1	1.10949	1.0365	0.373901
9930024M15Rik	1.77612	2.26476	1.22902	1.2721	1.24494	1.8026	0.819681	0.416542
9930038B18Rik	1.14448	1.6867	1.8207	2.80832	2.11713	3.24111	1.75554	0.0389225
9930104L06Rik	20.0846	19.6045	26.6637	21.1053	13.7899	24.0736	0.888715	0.553557
9930111H07Rik	3.44275	1.99517	5.50518	2.0277	2.15639	2.26304	0.589151	0.215946
9930111J21Rik2	1	1	1.04217	1	1	1	0.986138	0.373901
9930120I10Rik	2.32485	2.88911	3.90769	6.36483	2.82928	3.05508	1.34287	0.445449
A030001D20Rik	1	1.35324	2.05542	1.77516	1	1.38427	0.943471	0.83868
A030005K14Rik	1	1.49835	1	1.12866	1.57908	1	1.05985	0.787094
A030005L19Rik	1	1	1	1	1	1.36759	1.12253	0.373901
A030012G06Rik	1	1.28973	1	1	1	1	0.911929	0.373901
A030014E15Rik	1	1.68429	1	1	1	1	0.814269	0.373901
A130006I12Rik	1	1	1	1.68933	1	1.72616	1.47183	0.116386
A130010J15Rik	1.39042	1.12371	1.13441	1.4152	1.17969	1.33645	1.07751	0.444766
A130012E19Rik	2.18804	1.69498	1.37754	1.89712	1.5552	3.55164	1.33141	0.428312
A130014A01Rik	1.73999	1.93791	1.12738	3.42141	1.8855	1.6377	1.44521	0.306539
A130030D18Rik	1	1	1.45245	1	1	1	0.868949	0.373901
A130048G24Rik	1.20836	1.19807	1.1076	1.05114	1.17262	1	0.917394	0.184276
A130050O07Rik	1	1.36037	1	1	1	1	0.89276	0.373901
A130051J06Rik	1	1.20806	1	1.29543	1.63462	1.45267	1.36616	0.031042
A130071D04Rik	1	1.18577	1	1	1.02698	1.05052	0.966016	0.60087
A130077B15Rik	1	1	1	1	1.18638	1	1.06213	0.373901
A1bg	3.3875	3.72346	3.2809	4.74996	4.13169	5.9379	1.42607	0.0540588
A230004M16Rik	1	1	1	1	1.02266	1.04243	1.0217	0.151435
A230005M16Rik	1	1	1	1.31636	1.08899	1	1.13512	0.224746
A230009B12Rik	1	1	1.09475	1	1	1	0.969384	0.373901
A230020J21Rik	1.17364	1.33012	2.076	1	1.57539	1.35912	0.85911	0.544354
A230028O05Rik	1	1.19502	1.10594	1	1	1.31823	1.00523	0.964079
A230051N06Rik	2.14753	1.72723	2.18518	1.93874	1	2.18668	0.845788	0.469254
A230056P14Rik	1.24342	1.1157	1.5028	1.41817	1.33609	1	0.972124	0.844282
A230057D06Rik	1.25227	1.04796	1.22146	1.21669	1.06966	1.02609	0.940582	0.462061
A230072C01Rik	14.2286	12.197	15.1306	10.2504	7.10513	12.4312	0.71678	0.0913056
A230072E10Rik	7.69049	8.36188	11.436	9.54718	4.80903	14.103	1.03532	0.917106
A230077H06Rik	1	1.20834	1	1	1	1	0.935064	0.373901
A230083G16Rik	1	1	1	1.1419	1.31934	1	1.15375	0.171371
A230083N12Rik	10.0157	10.5226	19.8817	11.8172	4.04294	6.4386	0.551675	0.200588
A230087F16Rik	2.54193	1.85108	1	1.09766	1.35712	1.41149	0.716904	0.327212
A230098N10Rik	1	1	1.63498	1	1	1	0.825314	0.373901
A230103J11Rik	1	1	1	1	1.07422	1	1.02474	0.373901
A230103L15Rik	1.29597	1	1	1.18159	1	1.91821	1.24388	0.418803
A230107N01Rik	1	1	1.34703	1	1	1	0.896317	0.373901
A230108P19Rik	1.3438	1.10894	1	1.1125	1	1.05925	0.91862	0.428889
A26c3	2.9961	1.6697	2.15207	1.92212	1.5188	2.21424	0.82946	0.425156
A2m	1	1.07758	1.16858	1.10015	1.09015	1.25319	1.06079	0.411528
A2ml1	1	1.07026	1	1	1.10205	1.03821	1.0228	0.57115
A330008L17Rik	1.35	1.38024	1.80043	1.24542	1.02761	1	0.722417	0.0637129
A330009N23Rik	1.48504	2.53694	2.2524	2.98397	2.33944	2.17038	1.19435	0.367177
A330015K06Rik	2.0414	1.83596	1.86045	1.18174	1.06391	2.10086	0.757521	0.23744
A330023F24Rik	1	1	1	1.01503	1	1	1.00501	0.373901
A330032B11Rik	1.29859	1.14192	1.30839	1	1	1.61756	0.964965	0.847042
A330033J07Rik	1.10174	1.19343	1	1.64919	1.05619	2.31514	1.5236	0.193032
A330035P11Rik	1.17889	1.17006	1.46191	1.57075	1.1482	1.0925	1.00015	0.999176
A330040F15Rik	1	1.46896	1.95534	1.24214	1.34058	1.38262	0.896265	0.612532
A330048O09Rik	1	1	2.32098	1	1	1	0.694286	0.373901
A330058E17Rik	1.07365	1	1	1.2169	1	1	1.04661	0.565635
A330072L02Rik	12.6586	5.10469	22.518	10.2725	6.00812	10.6004	0.667333	0.443126
A330074H02Rik	1.55149	1	1.56959	1	1	1	0.727965	0.11622
A330074K22Rik	1	1.21884	1	1.73447	1.38144	1.7142	1.50058	0.0167149
A330076C08Rik	1	1	1.24506	1	1	1	0.924482	0.373901
A330076H08Rik	1.51529	1	1.2661	1	1.19566	1.13322	0.880332	0.398056
A330084C13Rik	1.25051	8.14402	3.93227	3.50016	4.82784	1.34541	0.725861	0.616812
A330087D11Rik	14.7451	8.34967	19.0779	17.9718	3.66884	17.9902	0.93973	0.888995
A330093E20Rik	4.52853	5.90861	8.28862	4.27376	3.11516	4.69341	0.645225	0.137562
A330102I10Rik	1.16168	1	1	1	1	1	0.948862	0.373901
A3galt2	1	1.15181	1.08247	1.03919	1	1.41287	1.06734	0.628363
A430005L14Rik	39.0277	25.5673	38.7502	24.241	25.0612	31.6392	0.783214	0.211108
A430010J10Rik	1.19628	1.06219	1.20272	1.16057	1.0542	2.11636	1.25134	0.442795
A430018G15Rik	1.16725	1	1	1.24628	1.18474	1.17296	1.13789	0.0729252
A430019L02Rik	1	1	1.0865	1	1	1.25981	1.05615	0.561155
A430027H14Rik	1	1	1	1.09586	1.10786	1	1.06791	0.117496
A430033K04Rik	5.19575	5.52027	9.37794	8.68848	3.08557	4.905	0.830053	0.621028
A430034D21Rik	1	1	1	1	1.61467	1	1.20489	0.373901
A430035B10Rik	1.33999	1.86185	1.99492	1.25032	1.06259	1.46879	0.727703	0.11156
A430050A11Rik	1	1	1	1	1	1.45863	1.15288	0.373901
A430057M04Rik	1	1	1.11221	1.02666	1	1	0.972512	0.49944
A430060F13Rik	1065.52	1008.25	1512.6	889.198	405.791	885.512	0.607998	0.107071
A430078I02Rik	2.5565	2.77553	2.07171	1.91678	1.51579	3.68267	0.961033	0.896977
A430088P11Rik	1.06364	1.24198	1	1	1	1.65809	1.10663	0.637799
A430090L17Rik	1	2.18187	1.80255	1.20977	1.94416	2.00446	1.0349	0.899697
A430093F15Rik	1	1.17464	1.56922	1	1.10146	1.28497	0.904531	0.560448
A430103D13Rik	6.34889	1.63558	7.56021	2.88702	3.5849	11.0256	1.12563	0.847325
A430105J06Rik	6.39294	3.13605	4.94534	3.42645	3.10977	3.90465	0.721337	0.238
A430108G06Rik	1	1.36216	1	1	1	1	0.892283	0.373901
A430110C17Rik	1	1.25055	1	1.03234	1	1	0.932871	0.436444
A430110L20Rik	2.02606	1.4335	2.29523	1.95129	1.28335	1.58948	0.83828	0.386491
A4galt	28.4803	15.227	29.4469	19.4268	8.39763	17.9727	0.626034	0.187675
A4gnt	1	1.19757	1	1	1.34436	1	1.04591	0.730316
A530001N23Rik	1	1	1	1.14419	1.04056	1	1.06158	0.224746
A530013C23Rik	1	1	1.29769	1	1	1	0.909729	0.373901
A530017D24Rik	1	1	1.1132	1.10759	1.3632	1.11334	1.15127	0.164294
A530021J07Rik	3.29393	4.6726	4.11736	8.49637	4.50073	7.55474	1.70076	0.0904845
A530030E21Rik	1.4374	1	1.22588	1	1	1	0.818938	0.154893
A530032D15Rik	83.1251	77.2841	88.1272	45.8715	27.4544	47.8531	0.48757	0.00416149
A530040E14Rik	21.3497	20.5789	39.532	18.5553	8.69708	16.7511	0.540181	0.144402
A530041M06Rik	2.00175	2.19032	3.32789	1.799	1.62242	1.90643	0.708495	0.158707
A530053G22Rik	1.11268	1	1	1	1.06224	1.05826	1.00251	0.954181
A530053M12Rik	1.29294	1.74259	1.40341	1	1	1.40392	0.76683	0.14495
A530058N18Rik	1.08133	1	1	1	1	1	0.973604	0.373901
A530064D06Rik	1	1.04629	1	1	1.01345	1	0.98922	0.533063
A530065N20Rik	1	1	1.05233	1	1	1	0.982854	0.373901
A530072M11Rik	1	1	1	1.22779	1	1.15998	1.12926	0.128138
A530076I17Rik	1.22963	1.14552	1.23716	1.60112	2.14141	1.11873	1.34575	0.233408
A530083I20Rik	1.03729	1	1	1	1	1.07711	1.01311	0.66612
A530083M17Rik	1	1	1.08765	1	1	1	0.971613	0.373901
A530095I07Rik	1.33825	1	1	1	1	1	0.898674	0.373901
A630001G21Rik	5.0717	6.42883	7.93601	7.80018	5.40996	10.1321	1.20095	0.460067
A630010A05Rik	2.10355	3.82433	3.3672	3.31248	2.50028	3.19462	0.969048	0.875334
A630014C17Rik	1.09601	1.18254	1.09916	1.11781	1.15908	1.24822	1.04364	0.36195
A630023A22Rik	1	1.40709	1	1	1	1	0.880516	0.373901
A630023P12Rik	1.15175	1	1.47018	1	1.08381	1	0.851428	0.273206
A630031M04Rik	3.95513	3.62186	2.39887	2.8131	1.65284	2.34971	0.683214	0.144007
A630035G10Rik	2.06235	2.06302	2.50145	4.10119	3.16165	4.00669	1.70059	0.00963645
A630052C17Rik	1.65025	1.24725	3.28339	1.95749	1.50278	1.13449	0.743382	0.472003
A630072L19Rik	1	1.11681	1	1	1	1	0.962522	0.373901
A630072M18Rik	1	1	1.10939	1.02599	1	1	0.973179	0.49944
A630089N07Rik	1.13479	1.25627	1.55686	1.64506	1.26056	1.62726	1.14817	0.333194
A630095N17Rik	1.76536	1	1.52698	1.25044	2.54992	2.58294	1.48714	0.230792
A730011C13Rik	1.25649	1	1.13245	1	1.07083	1	0.906132	0.244214
A730013G03Rik	1	1.5195	1.28221	1	1.30183	1	0.868511	0.408751
A730017L22Rik	1.19062	1.2265	1.07383	1.02339	1.03948	1.29568	0.962075	0.680375
A730018C14Rik	1.07961	1.75673	1.08222	1.03907	1	1.24696	0.838585	0.42565
A730032A03Rik	1	1	1	1.78378	1	1	1.26126	0.373901
A730035I17Rik	1	1	1	1.05876	1	1	1.01959	0.373901
A730036I17Rik	1	1	1	1	1.04378	1	1.01459	0.373901
A730043L09Rik	1	1	1.49112	1	1	1	0.859323	0.373901
A730045E13Rik	1	1.95672	1	1	1	3.42848	1.37196	0.602961
A730046J19Rik	1	1.46288	1	1	1	1	0.866331	0.373901
A730060N03Rik	1.26977	1	1	1.26483	1	1	0.998487	0.990188
A730061H03Rik	1.21837	1	1.90213	1.21437	1	1	0.78009	0.342888
A730062M13Rik	1	1.57036	1	1.07362	1	1	0.860873	0.436444
A730063M14Rik	1.32373	1.30774	1.50153	1.39724	1.98337	1.16739	1.10041	0.610512
A730065G17Rik	1	1.24499	1.08873	1	1	1	0.899897	0.195304
A730071L15Rik	1.5322	1.33727	1.54966	1.78366	1.48988	1	0.967056	0.848697
A730081D07Rik	1.15881	1.60387	1.49207	2.09131	1.61399	1	1.10589	0.684087
A730082K24Rik	9.11749	17.7947	13.2059	21.6834	11.7796	15.9372	1.23137	0.462438
A730085K08Rik	1	1	1	1	1.07861	1	1.0262	0.373901
A730090N16Rik	1.91387	2.30309	2.65176	1	1.50473	3.36263	0.854215	0.679031
A830008E24Rik	1.45742	1.6764	1.6824	1.6985	1.32281	1.78838	0.998645	0.989844
A830011K09Rik	1	1	1	1	1	1.43941	1.14647	0.373901
A830012C17Rik	1.17207	1	1	1	1	1	0.945754	0.373901
A830018L16Rik	1.0936	1	1.06445	1.04594	1.08616	1.03226	1.002	0.950745
A830021F12Rik	1	1	1	1	1	1.17423	1.05808	0.373901
A830035A12Rik	1	1	1.51551	1.16333	1	1.17205	0.948762	0.756383
A830035O19Rik	1	1	1.1559	1	1.16674	1.1561	1.0529	0.498616
A830036E02Rik	1.04744	1.0902	1.098	1.30272	1	1.09812	1.05106	0.575906
A830073O21Rik	1	1	1	1	1	1.19139	1.0638	0.373901
A830082K12Rik	1.8503	2.41864	1.73482	1.1448	1.19168	1.07178	0.567687	0.0156157
A830082N09Rik	1.10963	1	1.11323	1.03587	1	1	0.941982	0.185557
A930001C03Rik	1.27038	1.10281	1	1	1.11947	1	0.924781	0.392327
A930001M01Rik	1	1	1	1	1	1.32968	1.10989	0.373901
A930002C04Rik	1	1	1.35437	1.33682	1.15792	1.23655	1.11237	0.385139
A930003A15Rik	1	1	1.52558	1	2.12421	2.3156	1.54296	0.225938
A930003O13Rik	2.3162	1.08204	1.80226	1.25418	1.71502	1.44626	0.849044	0.531021
A930004D18Rik	1	1	1.52558	1.37466	1.74947	1.35083	1.26929	0.219566
A930004J17Rik	1.31074	1.47262	1.06419	1.57958	1.61783	1	1.09093	0.642281
A930005H10Rik	2.32138	1.57096	1.49627	3.09314	1.7298	3.23603	1.49556	0.179378
A930005N03Rik	1.22975	1.4368	1	1	1	1	0.818207	0.152991
A930006I01Rik	1	1	1.06638	1	1	1.53167	1.15174	0.434165
A930006K02Rik	5.48045	3.60279	10.2549	1.85523	1.82485	4.34628	0.415053	0.154204
A930006L05Rik	1	1.19357	1	1.14992	1	1.05264	1.00282	0.971192
A930007A09Rik	2.94751	2.78273	3.38389	2.52236	4.5455	3.46149	1.15528	0.483431
A930007I19Rik	1	1	1	1	1.06462	1.15125	1.07196	0.175877
A930009A15Rik	1	1	1	1	1.15807	1.59196	1.25001	0.230578
A930012L18Rik	1	2.3194	1	1.51095	1.06388	1.11961	0.855313	0.675251
A930012O16Rik	2.11551	1	1	1.36502	1.61609	1.67291	1.13085	0.664243
A930014D07Rik	2.76489	1.55923	1.3038	1.57751	1	3.43346	1.06806	0.889322
A930014E10Rik	57.6703	34.9186	44.6263	19.8013	11.8676	33.015	0.471405	0.0553269
A930015D03Rik	17.3751	10.07	12.9852	10.4298	4.77423	9.80022	0.618453	0.137688
A930015P04Rik	1	1	1.76658	1.36431	1	1	0.8932	0.660241
A930016O22Rik	1	1.42554	1.23117	1.10986	1	1.11573	0.882102	0.326465
A930017M01Rik	1.8858	3.24544	2.78281	2.81716	2.80637	2.31531	1.00313	0.98566
A930018P22Rik	1	1	1.35998	2.3686	1.57749	1	1.47206	0.271098
A930023M06Rik	1	1.49835	1	1	1.43431	2.08426	1.29163	0.393739
A930024E05Rik	2.20886	2.72371	1.31213	2.63171	1	1.15626	0.766726	0.50487
A930027H12Rik	1.30707	1	1	1	1	1	0.907146	0.373901
A930027P06Rik	1.86672	3.74635	5.62499	2.32352	1.63825	5.68063	0.858013	0.763933
A930028N01Rik	1	1	2.75296	1	1	1	0.631185	0.373901
A930028O11Rik	1.51715	1	1	1	1	1	0.852964	0.373901
A930029G22Rik	2.84298	3.22973	4.46082	4.12497	2.75814	2.03956	0.847073	0.530197
A930030B08Rik	1	1	1	1	1.03991	1	1.0133	0.373901
A930031H19Rik	1.27312	1	1	1	1.75421	1.28243	1.23327	0.345304
A930033H14Rik	1	1	1	1	1.15988	1	1.05329	0.373901
A930033M14Rik	3.14875	1	5.4385	3.81247	2.58233	1	0.771316	0.655398
A930035D04Rik	1	1	1	2.0359	1	1.54562	1.52718	0.152849
A930036K24Rik	1.23875	1	2.72608	1.11719	1.59337	1	0.747368	0.503686
A930037H05Rik	1.18928	1.38984	1.04887	1.13935	1.1568	1.27729	0.984968	0.874522
A930038B10Rik	1	1	1.19127	1	1	1	0.940064	0.373901
A930041C12Rik	1	1	1	1	1	1.27586	1.09195	0.373901
AA386476	1.23806	1	1	1.23369	1.26295	1	1.07986	0.495128
AA387200	1	1	1.5028	1.11948	1	1	0.890565	0.49944
AA387883	1.13451	1.38359	1.13892	1.06602	1.07429	1.1391	0.896744	0.214879
AA388235	1	1	1	1.19613	1	1	1.06538	0.373901
AA413626	1.57996	5.41046	2.19798	1.28466	1	1.59975	0.422751	0.214622
AA414768	7.26789	4.24995	4.76643	2.34247	3.13998	3.35699	0.542821	0.0647972
AA414992	566.455	717.809	851.431	785.361	267.265	730.406	0.834871	0.557187
AA465934	45.3248	16.7049	36.1668	8.91132	9.90199	10.3758	0.297252	0.0528581
AA467197	1	1.67917	1	1	1	1	0.815402	0.373901
AA474408	3.48832	1.81565	3.39272	3.14789	2.27951	2.33097	0.892106	0.635646
AA536875	16.7374	25.7813	25.3132	24.7083	12.0994	24.1718	0.898979	0.674989
AA543401	145.153	131.7	164.806	184.841	61.9115	152.289	0.903506	0.727549
AA545190	71.7679	139.966	159.572	170.71	149.36	226.751	1.47269	0.172044
AA619741	6.10023	4.37271	1.68707	8.07472	1.97977	2.37589	1.02223	0.971253
AA623943	1173.71	1113.46	1701.17	999.07	460.278	1091.94	0.639687	0.152248
AA645442	1	1	1	1	1.5552	1	1.18507	0.373901
AA672651	1	1.55694	1	1.57515	1	1	1.00512	0.98295
AA684185	38.2904	36.0159	91.1791	88.1643	22.8512	65.8981	1.06906	0.89188
AA792892	77.5682	102.846	121.866	67.2163	32.5226	71.7694	0.567382	0.0709281
AA914427	2.47427	1	1	3.05026	1	2.52457	1.46947	0.423954
AA986860	1.39354	1.7482	1.81291	1.57949	1.30429	1.16279	0.816721	0.165665
Aaas	19.5334	23.2899	28.6547	22.5358	12.5649	19.0539	0.75764	0.216842
Aacs	11.9277	14.8505	9.59907	18.4776	10.3609	14.2224	1.18373	0.469772
Aadac	3.86309	2.63299	3.56276	3.15479	2.89753	6.132	1.21131	0.555281
Aadacl3	1.09087	1.34551	1	1.0446	1.15055	1.09397	0.957149	0.672613
Aadacl4fm1	1	1	1	1	1	1.42144	1.14048	0.373901
Aadat	1	1.75026	1.81515	1.06457	1.07265	1	0.68717	0.144041
Aagab	1.75647	1.67116	1.88546	1.54457	2.11412	2.38202	1.13695	0.394816
Aak1	1.62767	1.72362	2.42067	1.84887	1.7007	2.38104	1.02749	0.878341
Aamdc	37.0647	28.7107	30.1809	22.3705	14.1895	19.4737	0.583951	0.0193635
Aamp	21.7128	15.9641	17.7289	14.1555	8.34424	15.5224	0.686249	0.10558
Aanat	1.17228	1	1.53379	1.33824	1.09515	1	0.926423	0.65195
Aar2	6.19107	6.04763	4.43784	5.43461	6.4714	7.14677	1.14249	0.35098
Aard	1.85015	2.21222	2.09755	2.25184	1.93907	2.09894	1.02109	0.772321
Aars	8.28441	7.2497	9.70295	10.1507	5.91814	12.6984	1.13988	0.605359
Aars2	1.36076	1.22862	1.0621	1.05902	1.13283	1.34197	0.967781	0.762143
Aarsd1	2.87746	2.42776	5.9446	2.03671	2.34799	9.05726	1.19486	0.788098
Aasdh	4.44901	3.67964	5.19583	4.0765	3.1613	3.86363	0.833161	0.225596
Aasdhppt	8.84931	11.5227	13.68	4.8774	3.16757	8.54474	0.487189	0.0511767
Aass	2.12588	1.71351	2.24035	1.84735	1.41455	3.01811	1.03294	0.901211
Aatf	25.2162	19.1311	24.2574	22.6891	9.79684	17.4711	0.728188	0.212418
AB041806	1.68052	2.29381	2.82741	2.23588	1.30068	1.84449	0.791129	0.330748
AB124611	4.06893	1	2.02246	2.84648	1.10935	2.84276	0.958709	0.931813
Abat	2.14629	2.19512	2.18391	1.2178	1.71478	1.70742	0.711076	0.0190023
Abca1	1.38705	1.63073	1.4283	1.06785	1.03054	1.2859	0.761182	0.0319932
Abca12	1	1	1	1.01899	1.04274	1	1.02058	0.171371
Abca13	2.71287	3.11121	3.18136	3.19446	2.09433	3.07153	0.928364	0.599271
Abca14	1.09717	1.2771	1.35125	1.11923	1.13416	1.20097	0.927217	0.319118
Abca15	1	1	1	1.20255	1	1	1.06752	0.373901
Abca16	1.12026	1	1.0828	1.11806	1	1	0.97346	0.621344
Abca17	2.49111	3.29725	4.31905	2.82972	2.41989	3.57884	0.873463	0.534715
Abca2	1.41193	1.13053	1.40772	1.18534	1.5119	1.28399	1.00786	0.942253
Abca3	1.5807	1.63917	2.16794	2.35763	1.55704	2.46968	1.18496	0.387319
Abca4	1.50046	1.11327	1.34459	1.54392	1.21059	1.46824	1.06681	0.590943
Abca5	1.27555	1.23813	1.15523	1.06148	1.02767	1.28495	0.919646	0.327636
Abca6	1	1	1.93188	1	1	1.05489	0.776952	0.400679
Abca7	1.50918	1.48403	1.50398	1.74977	1.52729	1.96535	1.16571	0.121462
Abca8a	1.02284	1.04342	1	1	1	1.21257	1.04772	0.535111
Abca8b	1.07719	1.03669	1.15945	1.20839	1	1.21952	1.04722	0.55463
Abca9	1.21359	1.3384	1.49635	1.54167	1.43255	1.23929	1.04079	0.671377
Abcb10	2.09783	2.96069	1.5841	2.89414	2.74549	2.03207	1.15492	0.515773
Abcb11	1	1	1	1.05465	1.03075	1.17272	1.08604	0.121476
Abcb1a	1.05228	1.19879	1.43197	1.07698	1.17325	1.64878	1.05864	0.747264
Abcb1b	2.38051	1.7158	2.35173	2.3728	1.99019	1.35227	0.886355	0.543483
Abcb4	1.21374	1.29025	1.31536	1.4646	1.28668	1.47363	1.10619	0.118136
Abcb5	23.8388	18.2316	30.0966	15.5345	10.1441	13.5873	0.544097	0.0437834
Abcb6	1.16171	1.20496	1.08351	1.07937	1.02977	1.16723	0.949623	0.340956
Abcb7	10.0244	2.84485	5.10903	4.85792	3.17051	6.41873	0.803591	0.638245
Abcb8	3.78096	2.4942	3.68489	3.90802	2.63609	4.46976	1.1058	0.633788
Abcb9	2.25321	1.87524	3.32452	3.46047	2.52554	3.22166	1.23544	0.320942
Abcc1	1.13288	1.18046	1.19606	1.44725	1.14678	1.11779	1.05768	0.562623
Abcc10	1.16715	1.55613	1.58265	1.49226	1.55391	1.43214	1.04003	0.700179
Abcc12	1.34461	1	1.46714	1.15857	1.10706	1	0.856728	0.284504
Abcc2	1	1.31921	1.41617	1.49446	1.2411	1.31253	1.08371	0.516368
Abcc3	1.45253	2.62509	1.96071	2.8633	2.69396	4.06777	1.59399	0.0953299
Abcc4	1.22421	1.34102	1.6484	1.33015	1.54486	1.53328	1.0462	0.67652
Abcc5	6.78042	5.74266	6.05587	4.04788	2.30367	4.00962	0.557683	0.0136877
Abcc6	1.35055	1.33323	1.43963	1.60222	1.22127	1.23304	0.983777	0.871495
Abcc8	1	1	1	1.01738	1.05868	1	1.02535	0.218849
Abcc9	1.03422	1.32527	1.10602	1	1.11339	1.14154	0.939236	0.51198
Abcd1	1.82013	2.16942	1.77646	2.47601	1.52845	3.19096	1.2479	0.392252
Abcd2	1.14455	1.18321	1.07465	1.11825	1	1.07474	0.93845	0.211045
Abcd3	2.17329	3.14804	2.43619	2.25842	2.46401	2.93232	0.986753	0.927345
Abcd4	1.55468	2.1566	1.97943	1.73772	1.92892	2.44325	1.07366	0.639521
Abce1	25.6464	25.1319	21.2803	14.6314	16.6283	22.6383	0.747973	0.0943974
Abcf1	46.9309	33.5457	38.843	47.9702	33.3821	38.0175	1.00042	0.997836
Abcf2	133.209	142.209	162.714	172.606	64.3178	144.063	0.869569	0.600643
Abcf3	10.9043	13.0175	11.4788	17.086	10.0724	13.2823	1.14237	0.473016
Abcg1	2.64881	2.79126	3.47327	2.73419	1.52036	2.01492	0.703381	0.112519
Abcg2	1	1.06681	1.07259	1	1	1.25437	1.03662	0.685428
Abcg3	1	1.30687	1.1667	1.49515	1.44573	2.00149	1.42285	0.0692142
Abcg4	2.26454	1.94075	2.81708	2.40327	1.42511	3.10365	0.987137	0.95896
Abcg5	1.10564	1	1	1.05185	1	1	0.98268	0.671339
Abhd1	1	1	1	1.41605	1	1.21914	1.21173	0.152849
Abhd10	1.84946	3.20226	3.87127	2.59197	3.13252	4.19433	1.1116	0.684202
Abhd11	7.33148	6.89331	5.4276	8.76926	4.35116	9.32078	1.14191	0.608424
Abhd11os	1	1	1	1	2.58007	1	1.52669	0.373901
Abhd12	12.9755	12.7698	13.4733	15.3463	13.6676	17.0574	1.17473	0.0845207
Abhd12b	1	1	1.15017	1	1.04015	1	0.965077	0.518152
Abhd13	5.91205	6.56129	8.03981	7.66411	6.82209	7.9631	1.09439	0.418529
Abhd14a	1.13572	2.0321	1.42051	1.73276	1.29983	2.54383	1.21535	0.50515
Abhd14b	6.57768	5.58838	4.43426	3.73771	1.53317	4.05037	0.56151	0.0733121
Abhd15	1.2832	1.17947	1	1.04633	1	1.09762	0.907957	0.290962
Abhd16a	1.88975	5.82103	2.01084	4.2754	3.30961	1.64407	0.949335	0.918232
Abhd16b	1	1	1	1	1.08915	1	1.02972	0.373901
Abhd17a	8.40788	3.46467	10.2768	8.81748	8.97813	6.45819	1.09501	0.764692
Abhd17b	21.3776	20.9958	26.5375	20.4083	24.9891	22.1251	0.979854	0.845828
Abhd17c	10.0192	11.8205	14.8763	14.2655	14.3292	18.6246	1.28607	0.158488
Abhd18	2.16557	2.41238	2.08476	1.58467	1.18393	2.1656	0.74057	0.128622
Abhd2	7.39496	6.40931	7.08704	3.89946	2.5714	3.43789	0.4743	0.0016646
Abhd3	5.78727	6.1342	3.66234	4.91625	3.5762	5.56978	0.902362	0.628751
Abhd4	10.422	16.674	17.5791	23.8449	14.7562	18.412	1.27617	0.301419
Abhd5	12.1598	9.00211	10.4642	7.64633	4.33415	7.83977	0.626704	0.054179
Abhd6	426.994	423.971	401.122	341.916	117.483	212.777	0.536844	0.0420016
Abhd8	1.77261	2.20182	2.48712	1.9653	1.56248	1.79897	0.824378	0.187594
Abi1	12.4401	21.534	19.4204	22.8155	21.4855	23.5218	1.27022	0.162348
Abi2	2.10669	1.76511	1.72737	1.65843	1.70383	2.10977	0.977294	0.832231
Abi3	1.03449	1	1	1	1	1	0.988633	0.373901
Abi3bp	1.88855	2.83621	3.83292	3.16169	1.8748	4.61554	1.12788	0.726094
Abitram	4.28955	5.78829	4.82218	4.70859	2.98714	4.02971	0.786941	0.187078
Abl1	1.96356	1.79853	1.90587	3.03732	3.02635	2.55853	1.52122	0.0039627
Abl2	23.2568	27.5537	32.3298	34.6325	28.9252	35.2361	1.18828	0.189305
Ablim1	1.94709	2.8006	2.53534	2.577	2.33748	2.31413	0.992528	0.948868
Ablim2	1.69114	2.3913	2.00775	2.91569	2.1676	1.88289	1.14384	0.472527
Ablim3	1.12635	1.72065	1.1305	1.93026	1.17446	1.13066	1.06483	0.805106
Abo	4.13359	1.42554	3.61995	2.39159	1.6593	2.23448	0.684749	0.324682
Abr	3.50628	4.10217	3.54807	4.12668	4.24425	4.48272	1.15212	0.0609338
Abra	1	1	1	1.14161	1	1	1.0472	0.373901
Abracl	1.81392	3.06323	3.52188	2.1985	1.29968	2.68338	0.735985	0.320102
Abraxas1	6.80421	6.60792	7.87911	7.88874	4.59978	10.7905	1.09336	0.735805
Abraxas2	4.35117	5.88354	5.81396	4.26469	2.87903	4.95806	0.754067	0.170906
Abt1	116.796	112.909	123.085	102.46	52.5961	79.5565	0.66502	0.0553694
Abtb1	1.76604	1.44812	2.09548	1.72308	1.42308	1.30468	0.838257	0.27141
Abtb2	9.76313	5.28927	8.7507	8.53008	6.43007	7.80271	0.956298	0.827159
AC015535.1	1	1	1.58827	1	1	1	0.836057	0.373901
AC020971.1	1	1	1	1.27828	1	1	1.09276	0.373901
AC106834.1	2.79357	1.89735	2.46244	1.18534	2.04272	1.78095	0.700231	0.121364
AC107736.1	1.28338	1.53877	1.58536	2.80822	1	1	1.09091	0.837397
AC109619.1	1.30063	1.57156	1	1.14756	1.49811	1.31089	1.02179	0.89156
AC113595.1	1.15965	1.15177	1.16489	1.11755	1.17635	1.1651	0.995019	0.769711
AC115752.1	2.88818	1.47864	2.04007	1	1.13904	2.30173	0.693125	0.322774
AC117663.3	1	1	1	1	1	2.23964	1.41321	0.373901
AC117671.1	2.82484	1	1	1	1	1	0.621782	0.373901
AC118710.1	1	1	1	1	1	1.09116	1.03039	0.373901
AC122792.1	4.70474	3.34781	3.55086	6.7583	1	6.10818	1.19503	0.707167
AC122821.1	1	1	1	1.22866	1.25729	1	1.16198	0.117496
AC122843.1	1	1	1	2.66419	3.80887	9.76551	5.41285	0.115497
AC122861.1	1	1	2.81534	1	1	1	0.623009	0.373901
AC124502.1	1	1	1	1	1	1.16863	1.05621	0.373901
AC127285.1	3.0516	1.22944	1.24928	1.35541	1.06665	1.8736	0.776746	0.560209
AC132288.1	1	1	1.14158	1	1	1	0.954934	0.373901
AC132945.1	4.08064	6.8569	4.18172	1	4.40286	1	0.42349	0.116275
AC135859.1	1.18799	1.35741	1.19416	2.015	1.51914	1.38881	1.31645	0.118038
AC139347.1	6.83205	10.7019	10.2234	7.44078	4.72431	11.9312	0.868108	0.641767
AC140192.1	1.14484	2.1015	2.94474	2.42188	1.63997	3.54634	1.22889	0.567545
AC142100.1	3.73805	5.1408	6.81646	4.42091	5.21015	7.01686	1.06069	0.800447
AC147806.1	1.48232	2.22265	1	1	1	1.33252	0.708297	0.286642
AC147806.2	1.51197	3.72541	2.32193	1.35181	1.22621	3.27659	0.77449	0.572811
AC147806.3	1	1	1.83352	1	1	2.66915	1.21798	0.677419
AC151602.1	1.11455	2.30674	1.53241	2.99606	1.88575	2.77693	1.54606	0.1378
AC153376.1	1	1	1	1.29297	1	1	1.09766	0.373901
AC154200.1	1.41597	1.39542	2.12775	1.05104	1.20102	1.5377	0.767293	0.243712
AC156021.1	1.09993	1.28498	1.25802	1.31882	1.6071	1.31002	1.16278	0.156224
AC156032.1	2.27902	1	1	1.31389	1	1.66133	0.929003	0.838996
AC157997.1	11.4182	1	1	3.55679	6.75392	11.7736	1.64585	0.530916
AC158774.1	1	1	1	1	1	1.66207	1.22069	0.373901
AC158912.1	1.84763	1.80576	1.65658	1.41605	1.23407	1.43828	0.769946	0.00939341
AC159140.1	1	2.59112	1	1.68463	1	1.86546	0.991064	0.982683
AC159819.1	3.89979	3.20523	3.39595	1.71166	2.36131	1.89962	0.568765	0.00596187
AC160138.1	4.056	3.17877	1.78907	5.87495	4.58661	1.79006	1.3577	0.477505
AC160336.1	1.92889	1.40056	2.57723	1.55179	1.67185	2.82096	1.02335	0.934873
AC160966.1	1	1.70526	1	1	1	1	0.809661	0.373901
AC161166.1	4.58125	3.83694	6.85636	6.27339	3.63721	2.85171	0.835528	0.575885
AC161520.1	1	1.58008	1	1	1	1	0.837971	0.373901
AC161757.1	1	1	1	1.0687	1	1.28947	1.11939	0.243348
AC163638.1	1	1	1.34012	1	1	1	0.898173	0.373901
AC167036.1	1	1.48633	1.66049	1.25111	1.56512	1.79359	1.11165	0.574174
AC167036.2	1	1	1.3321	1.47348	1.26639	2.66259	1.62134	0.199005
AC169509.1	1.64567	1.22319	1.33343	2.00836	1.03242	1.66769	1.12046	0.618127
AC170598.1	1	1	1.14131	1.20147	1	1	1.01915	0.818901
AC175464.1	1	1	1	1	1	1.50046	1.16682	0.373901
AC240460.1	2.07909	1	1.55725	1	1	2.11591	0.887749	0.738762
AC241534.1	1	1	1.09152	1	1.04894	1	0.986226	0.70263
Acaa1a	2.68758	2.60421	2.67592	1.73275	1.64526	2.40955	0.726376	0.040269
Acaa1b	1.87615	1	1.37704	1.21502	1.08065	1.45302	0.881384	0.575384
Acaa2	3.74027	3.33542	4.61092	4.43211	2.35688	5.88579	1.08456	0.777748
Acaca	2.77028	1.98896	2.29978	2.47839	2.19087	2.34481	0.993631	0.953562
Acacb	2.0708	1.84825	1.43009	1.55479	1.68997	1.64595	0.914296	0.47061
Acad10	1.09443	1.17953	1.41449	1.11587	1.20861	1.04883	0.91456	0.379123
Acad11	1.42399	1.38915	1.7248	1.44492	1.19379	1.3931	0.888468	0.267872
Acad12	1.13191	1.08359	1.49952	1.06474	1.09713	1.31828	0.93678	0.63712
Acad8	3.07458	2.77488	2.85696	2.62924	3.32976	3.14536	1.04571	0.591803
Acad9	1.76941	1.33245	1.34315	1.17166	1.19316	1.39783	0.846488	0.230459
Acadl	1.57157	1.815	1.59032	2.12218	2.97298	3.65982	1.75912	0.0493609
Acadm	26.26	24.3161	38.1293	16.6688	12.8078	20.156	0.559521	0.0536759
Acads	2.01014	1.36009	2.49971	2.98323	2.18553	1.5223	1.13989	0.636496
Acadsb	5.19034	6.31111	6.95592	4.09493	2.53185	4.21903	0.587614	0.0275797
Acadvl	1.42666	1.81116	2.2118	1.10471	1.11782	1.22061	0.631812	0.0435529
Acan	1	1	1	1.01883	1.02119	1.238	1.09267	0.271247
Acap1	1	1.22333	1.48528	1.2018	1.06488	1.6681	1.06099	0.759739
Acap2	3.99143	2.44078	3.63645	2.76196	2.27767	3.88726	0.886601	0.599751
Acap3	5.53745	4.45063	8.33272	5.58527	4.09567	7.67956	0.947584	0.846941
Acat1	62.1804	48.6859	55.7234	39.8792	27.7371	48.6183	0.697729	0.0801447
Acat2	30.5622	26.3719	30.7761	18.578	12.4445	18.7019	0.566917	0.00730287
Acat3	1.64926	1.78551	2.2192	1.92706	1.0978	1.24415	0.755046	0.208213
Acbd3	6.7469	4.13318	7.11003	5.91561	5.69097	8.03542	1.09182	0.669845
Acbd4	2.17058	2.85459	1.90674	1.4788	1.91589	1.30263	0.677637	0.0910353
Acbd5	22.1761	22.5648	27.0483	17.2275	9.66031	20.398	0.658676	0.0827558
Acbd6	2.90911	2.94141	3.84299	4.31238	3.19461	2.21668	1.00311	0.988882
Acbd7	61.6263	37.7208	37.5719	10.2169	10.7784	33.1796	0.395671	0.066303
Accs	1.47955	1.71636	1.38916	1.84065	1.15135	1.7793	1.04062	0.809365
Accsl	243.62	327.796	348.242	387.2	209.567	284.105	0.957827	0.841597
Acd	9.45668	15.5001	14.3869	24.1981	16.9979	19.0625	1.53159	0.0696802
Ace	1	1.10302	1.05597	1.10639	1.14964	1.16811	1.08394	0.0647203
Ace2	1.15231	1.14479	1	1.03738	1.12618	1.15751	1.00727	0.902497
Ace3	1	1	1	1.06352	1	1.13382	1.06578	0.163963
Acer1	1.2359	2.0091	1.48728	1.98419	1.78172	1.24395	1.05866	0.785047
Acer2	11.4851	9.67368	12.8211	8.49377	6.06151	10.9117	0.749471	0.164701
Acer3	1.84133	1.5154	1.86893	1.58731	1.71248	1.73469	0.963415	0.63022
Ache	1	1.11782	1.06401	1	1	1	0.942854	0.149725
Acin1	2.71459	2.06072	2.74274	2.7967	2.34529	2.59015	1.02848	0.795933
Ackr3	1.08557	1	1.53029	1.54603	1.80345	1	1.20289	0.444114
Ackr4	1	1	1	1.28752	1	1	1.09584	0.373901
Acly	15.5448	19.6242	19.1049	17.7022	10.172	20.2502	0.886698	0.566566
Acmsd	1.1012	1.76961	1	1.19869	1.05589	1.73257	1.03006	0.908625
Acnat1	1.13463	1	1	1.06608	1	1.27845	1.06696	0.503282
Aco1	1.50979	2.2115	2.84279	2.5326	2.40777	3.4382	1.27643	0.296016
Aco2	9.5577	11.0658	12.349	13.6993	8.46659	14.6016	1.11509	0.575143
Acot1	1.36553	1.13899	1.75504	1.32294	1	1.6048	0.922101	0.681976
Acot10	1.0932	1	1	1	1	1	0.969869	0.373901
Acot11	1.33116	1.17989	1.12215	1.48763	1.45724	1.19569	1.13965	0.204471
Acot12	1	1	1	1	1.0961	1	1.03203	0.373901
Acot13	37.7752	28.0882	50.9133	42.8658	40.5582	43.4102	1.08613	0.641716
Acot2	2.17418	1.49608	1.67373	1.57633	1.07206	2.48407	0.960417	0.885673
Acot3	4.16666	6.46593	5.17428	7.56489	9.37649	9.31601	1.66114	0.017464
Acot4	1	1	1.19951	1	1.04742	1.04439	0.966338	0.626676
Acot5	1	1.35859	1	1.18515	1.72918	1	1.16547	0.49878
Acot6	1.26805	1.67948	1.13842	1.41663	1.17272	1.64679	1.03675	0.825673
Acot7	31.6193	28.1833	33.1116	26.589	15.5643	20.6679	0.67612	0.0457934
Acot8	51.9301	39.0493	54.8607	36.3144	13.9946	41.9473	0.632585	0.143062
Acot9	12.8482	8.66834	16.3613	12.3835	4.20225	15.7942	0.854851	0.677703
Acox1	26.538	26.5626	29.0936	22.3343	11.7575	23.9988	0.706748	0.110121
Acox2	1	1.14709	1.79908	1.07595	1	1	0.779476	0.30512
Acox3	1.7709	2.04012	2.97763	2.57456	2.19488	2.49153	1.06957	0.702421
Acoxl	2.53208	2.02804	2.11696	2.54823	2.09504	2.39796	1.05454	0.585049
Acp1	2.4191	2.79865	3.32063	2.43178	2.1321	2.54904	0.833053	0.175866
Acp2	1.63532	2.99559	1.34235	1.94906	1.57972	1.17139	0.786869	0.488323
Acp4	1	1	1	1.0804	1	1	1.0268	0.373901
Acp5	3.04643	1.53664	2.96781	3.25136	1.85742	3.48111	1.1376	0.649326
Acp6	1.70757	1.38435	1.2784	1.33076	1.31635	2.3589	1.14546	0.596056
Acp7	1.86458	1.41093	2.2278	2.22005	2.13407	2.34111	1.21658	0.178514
Acpp	2.52435	2.4862	2.534	3.78178	4.42154	3.2837	1.52256	0.0163104
Acrbp	1.48085	2.24663	2.08355	3.31727	1.62772	2.53697	1.28754	0.361335
Acrv1	1	1.29871	1.32454	1.30847	1	1.48743	1.04765	0.76057
Acsbg1	1.07949	1.15114	1.65683	1.66332	1.39514	1.24662	1.10743	0.559219
Acsbg2	1.38434	1.8351	1.45366	1.59289	1.48519	2.07881	1.10353	0.522139
Acsbg3	10.2674	6.24824	7.51673	10.5814	5.16546	9.51304	1.05108	0.850613
Acsf2	2.25218	1.95226	2.03462	2.22923	1.50716	2.98552	1.07739	0.730775
Acsf3	1.07646	1	1	1.03753	1.16892	1	1.04225	0.49094
Acsl1	5.31813	5.31264	7.32277	5.12494	3.39244	5.43719	0.77726	0.222239
Acsl3	25.7572	23.8778	29.32	18.7676	17.8147	29.6278	0.83858	0.359828
Acsl4	26.125	20.9536	24.4311	13.9566	11.949	25.8311	0.723492	0.224474
Acsl5	1	1.11198	1	1.20238	1	1.06091	1.04862	0.514562
Acsl6	1.46238	1.6593	1.86555	1.29787	1.35113	2.25515	0.983341	0.937471
Acsm1	1	1	1	1	1	1.13584	1.04528	0.373901
Acsm2	1.27014	1.58695	1.59786	1.17048	1.12788	1.07982	0.758297	0.0315287
Acsm3	1.23217	1	1.53953	1.39885	1.08014	1.18007	0.970137	0.846973
Acsm4	1	1	1	1	1	1.13767	1.04589	0.373901
Acsm5	1	1.28676	1.07789	1	1.0833	1	0.916383	0.356241
Acss1	1.17351	1.19793	1.46593	1.06813	1.03833	1.14354	0.846937	0.118479
Acss2	3.00152	2.74186	3.46025	2.53589	1.62278	2.77829	0.753719	0.138938
Acss2os	1.45548	1	1.94086	1	1	1.47102	0.789525	0.38124
Acss3	1	1.07569	1	1.01954	1	1.04117	0.99513	0.866626
Acta1	5.01025	2.06385	4.08229	2.00707	2.64826	5.05062	0.86999	0.72292
Acta2	1.13046	1.24804	1.13475	1	1.07206	1.26983	0.951224	0.557528
Actb	84.7362	70.6368	77.5431	71.4693	51.3817	63.9818	0.802146	0.0976889
Actb-ps1	1	1	1	1	1.03596	1	1.01199	0.373901
Acte1	1	1.19227	1	1.24819	1.22341	1.83664	1.34959	0.151797
Actg1	17.8149	30.0994	17.81	10.7347	7.16144	12.9268	0.468972	0.0583092
Actg2	1.73603	1.34983	1.95023	1.5419	1.91464	1.76114	1.03606	0.783797
Actg-ps1	1.63723	2.2115	1.39488	1	1	1	0.572124	0.0366249
Actl11	1	1	1	1	1	1.0742	1.02473	0.373901
Actl6a	36.2779	35.8317	37.5497	22.3143	9.55093	26.2359	0.529833	0.02742
Actl6b	1	1	1.06935	1	1	1.03472	0.988718	0.678319
Actn1	2.44984	3.01811	3.51352	3.75758	3.53092	2.55286	1.09574	0.58309
Actn2	3.98201	2.29176	2.71536	3.81618	3.12645	2.75657	1.07899	0.711177
Actn3	1.79007	1.75104	2.78499	1.72711	1.59999	1.7149	0.797015	0.277419
Actn4	8.85571	8.68988	10.3691	16.1365	7.9858	11.7833	1.28626	0.331869
Actr10	4.09299	3.40816	4.27054	5.10622	3.32648	4.82299	1.12606	0.463943
Actr1a	16.784	18.9673	20.7952	30.2315	18.5082	23.4606	1.27683	0.219777
Actr1b	1.06703	1.38233	2.17695	1.55934	1.55533	1.41592	0.979308	0.928391
Actr2	40.3634	19.7879	30.4251	18.9428	15.2452	27.815	0.684537	0.246064
Actr3	31.9328	39.9906	43.3627	33.7039	27.7024	33.8198	0.825998	0.16548
Actr3b	4.54433	4.36923	6.36891	4.13141	5.04554	3.9322	0.85779	0.374508
Actr3-ps	3.31934	3.78496	2.51291	1.29958	1.60677	1.75741	0.484939	0.0139458
Actr5	4.96966	3.53739	2.87323	6.91251	5.36596	6.34369	1.63635	0.0344544
Actr6	84.5082	80.5201	59.4936	50.4275	32.7583	89.449	0.768899	0.401789
Actr8	1.44522	2.02784	2.11673	2.56092	1.91332	2.23324	1.19995	0.256386
Actrt3	1	1	1	1.43026	1	1.15108	1.19378	0.198961
Acvr1	2.00859	2.18436	3.45103	2.31043	1.81918	3.20871	0.960013	0.875428
Acvr1b	1.32424	2.35618	1.80371	1.95489	2.07446	2.14003	1.12495	0.492924
Acvr1c	1.06167	1	1.03184	1	1.1192	1.06377	1.02892	0.484685
Acvr2a	3.82166	3.92176	4.90301	4.07908	3.43499	4.41294	0.943113	0.621397
Acvr2b	2.38582	2.66403	2.35596	2.25301	3.29615	2.20682	1.04728	0.767538
Acvrl1	1.47022	1.89398	1.41627	1.65943	1.1855	1.55573	0.920549	0.576633
Acy1	7.66503	5.22384	7.08561	5.64636	4.78777	7.49286	0.897495	0.563778
Acy3	6.60939	3.39952	5.92443	11.5313	2.16177	3.46533	1.07689	0.901197
Acyp1	15.1174	13.8279	20.0834	10.3749	6.73307	11.9493	0.592658	0.0533895
Acyp2	4.65179	1	2.3715	1.97768	2.65017	1.34331	0.744229	0.577572
Ada	3.1466	4.26489	2.47802	2.82628	3.25257	3.36783	0.955221	0.800492
Adad1	1.26284	1	1	1	1	1	0.919443	0.373901
Adad2	1	1	1	1	1.08216	1	1.02739	0.373901
Adal	1.16165	1.66588	1.94608	1.26448	1.68448	1.22289	0.873938	0.502899
Adam10	14.8206	15.3019	18.6468	10.4169	12.514	15.0207	0.778186	0.114813
Adam11	1	1	1.0522	1	1.02791	1.47036	1.14615	0.387108
Adam12	1.29807	1.3091	1.25188	1.62511	1.68842	1.56044	1.263	0.00116525
Adam15	1.18649	1.4432	1.43338	1.41192	1.2575	2.01249	1.15231	0.447411
Adam17	36.3219	41.2009	42.6717	38.21	23.7927	42.1653	0.866662	0.416693
Adam18	1	1	1	1	1	1.12549	1.04183	0.373901
Adam19	1.2416	1.22967	1.54065	1.15812	1.42255	1.66625	1.05858	0.68351
Adam1a	1.24804	1.03627	1	1.24349	1.04215	1.03946	1.01242	0.901066
Adam1b	1.21457	1.16318	1	1	1.14221	1	0.930266	0.382986
Adam2	2.70345	1.60724	1.98963	1.20903	1.47041	2.26613	0.78497	0.374231
Adam21	1.29526	1	1.10165	1.19323	1	1.30533	1.02993	0.798657
Adam22	1.75878	1.70231	2.33019	1.45084	1.32533	1.75369	0.782187	0.151303
Adam23	1	1	1.11567	1	1	1.07445	0.986771	0.779386
Adam28	1	1	1.19331	1	1.01723	1.08065	0.970114	0.668485
Adam29	1.1051	1	1.10855	1	1	1	0.933519	0.11622
Adam30	1	1.30852	1.3352	1.03983	1	1	0.834264	0.136819
Adam32	1	1.18199	1.39546	2.08064	1.10574	1.69292	1.3639	0.228583
Adam33	1.21246	1.75736	1.49372	1.46927	1.35202	1.38449	0.942252	0.62219
Adam4	1.57208	2.30517	1.23634	1.2808	1	1.94656	0.82669	0.522796
Adam5	1.5492	1	1.28361	1.26957	1	1	0.853047	0.361163
Adam7	1.1985	1.12579	1.20501	1.58458	1.31062	1.82108	1.33632	0.0573571
Adam8	1.55595	1.35232	3.36057	2.12184	1.34117	1.44716	0.783265	0.543764
Adam9	8.17119	6.95654	6.96834	6.36523	4.03776	6.0759	0.745784	0.0886254
Adamdec1	1	1.4461	1	1	1	1	0.870548	0.373901
Adamts1	1.05404	1.3082	1	1.29175	1	1.8382	1.22833	0.386289
Adamts10	1	1.06599	1.03585	1	1.01917	1.03589	0.98492	0.512363
Adamts12	1.10494	1.14963	1.24385	1.12876	1.1304	1.1899	0.985894	0.736632
Adamts13	1	1.1659	1	1.05711	1	1.06016	0.984639	0.795958
Adamts14	1	1	1	1.02706	1	1.17103	1.06603	0.281416
Adamts15	1.24882	1.05256	1.22843	1.12213	1.09161	1.05718	0.926657	0.255388
Adamts17	1.51661	1.63141	1.45734	1.54337	1.79483	1.5724	1.06628	0.341959
Adamts18	1.18297	1.05352	1.1599	1.21415	1.10883	1.07277	0.999815	0.997296
Adamts19	4.69348	2.74581	4.1824	1.03005	1.03381	1	0.263633	0.00809043
Adamts2	1.18413	1.11669	1.12678	1.10544	1.06779	1	0.925791	0.085546
Adamts20	1	1	1.03289	1.10941	1	1	1.02523	0.53967
Adamts3	2.84668	2.15358	4.10613	3.1236	2.60273	3.1825	0.978303	0.917945
Adamts4	1.35738	1.22648	1.30759	1.29236	1.36186	1.24638	1.00235	0.955014
Adamts5	1.02655	1	1	1	1	1	0.991228	0.373901
Adamts6	1.03674	1.06985	1.15178	1.09017	1	1	0.948377	0.285544
Adamts7	1.27364	1.17341	1.56523	1.62678	1.35264	1.70744	1.16813	0.230663
Adamts8	1	1	1	1.21339	1	1	1.07113	0.373901
Adamts9	1.0952	1.21718	1.15731	1.35511	1.18927	1.29533	1.10665	0.108683
Adamtsl1	2.4362	3.34652	3.9203	5.20759	4.41452	5.85011	1.59458	0.0326112
Adamtsl3	1	1	1.03821	1	1.0613	1.03826	1.02019	0.404264
Adamtsl4	1.17062	1.90825	1.14097	1.65321	1.26385	1.63518	1.07877	0.713694
Adamtsl5	1.24269	1.57676	1.25066	1.9232	1.67019	2.19212	1.42146	0.0375
Adap1	1.6092	1	1.08988	1.34173	1.24033	1.71999	1.163	0.448554
Adap2	1.1605	1	1.66308	1.15756	1	1	0.825812	0.342888
Adap2os	1.43674	1	1.30071	1	1.48242	1.60218	1.09288	0.633813
Adar	4.0351	4.69033	4.48096	5.38258	3.84577	4.32113	1.02598	0.828162
Adarb1	1.4575	1.14497	1.52502	1.37426	1.47728	1.34169	1.01593	0.86829
Adarb2	1.85203	2.4122	3.38047	2.27606	1.76015	1	0.658785	0.208355
Adat1	2.43282	2.98115	3.38792	2.95	2.40284	3.69401	1.02783	0.869247
Adat2	2.17258	1.92887	1.40368	1.76739	1.32381	1.40419	0.81658	0.272491
Adck1	1.6712	1.39264	1.53325	1.73492	1.3707	1.32035	0.962778	0.728849
Adck2	1.54399	1.89633	1.74911	1.55181	1.36053	1.33753	0.818948	0.0631211
Adck5	2.93208	3.54879	3.36199	3.84499	2.17597	4.13971	1.03229	0.876197
Adcy1	1.04576	1	1.07089	1.04492	1.07582	1.2366	1.07723	0.271406
Adcy10	1	1	1.22009	1.01609	1.05432	1.10171	0.985103	0.846478
Adcy2	82.167	66.3863	143.996	111.452	39.4591	76.0711	0.775876	0.52608
Adcy3	1.73391	1.91567	1.85274	1.93434	1.912	2.6602	1.18251	0.253947
Adcy4	1.24529	1.05829	1.22167	1.1505	1.13547	1.12683	0.9681	0.560984
Adcy5	2.37587	2.8955	2.72993	3.50554	2.98232	2.67025	1.14458	0.25145
Adcy6	1.12673	1.32126	1	1.35249	1.18665	1.34948	1.12779	0.246547
Adcy7	1.17021	1.12135	1.43948	1.22974	1.28201	1.52804	1.08276	0.488493
Adcy8	1.26359	1.30068	1.79855	1.64688	1.21351	1.36344	0.968144	0.839371
Adcy9	1.88205	1.73366	1.51243	2.54234	2.24833	2.3112	1.38488	0.00924868
Adcyap1	1	1	1.07834	1.03723	1	1	0.986645	0.660241
Adcyap1r1	1	1.08252	1.04483	1	1	1.22442	1.03104	0.701382
Add1	5.76886	3.60862	6.75486	7.66077	5.5653	7.24664	1.26905	0.269123
Add2	1.62166	1.45664	2.07982	2.15118	2.01441	2.84094	1.35835	0.123423
Add3	2.16755	2.28062	3.59724	2.87351	1.91765	2.48601	0.904512	0.657931
Adgb	1.04627	1.08797	1.09558	1	1	1	0.928847	0.00749849
Adgra1	1	1	1	1.2872	1	1.05501	1.11407	0.264666
Adgra2	1.24805	1	1.15371	1.32873	1.0822	1.12826	1.0404	0.684203
Adgra3	3.93103	4.08836	5.01196	5.38528	5.36881	5.61958	1.25648	0.0324961
Adgrb1	1.03967	1	1.04097	1	1	1	0.973823	0.11622
Adgrb2	1.04417	1	1.04561	1.04336	1.09757	1	1.01655	0.62187
Adgrb3	1.13122	1.14675	1.31888	1.29551	1.18757	1.12771	1.00388	0.955104
Adgrd1	1	1.19638	1.03556	1.0169	1.09508	1.21363	1.02898	0.726456
Adgrd2-ps	1	1.1572	1.0854	1.04058	1	1	0.937701	0.228521
Adgre4	1.90275	1.31206	2.27141	1.36254	2.58641	3.03683	1.27333	0.432231
Adgre5	1.49567	1.65241	1.47256	1.11229	1.04212	1.3943	0.76801	0.0424021
Adgrf1	1	1.14137	1	1	1	1.38447	1.07739	0.584805
Adgrf2	1	1.1485	1	1	1	1	0.952835	0.373901
Adgrf3	1.17443	1	1.09008	1.25685	1.38535	1.9019	1.39197	0.104071
Adgrf4	1	1	1.1934	1	1.05171	1	0.955631	0.518152
Adgrg1	1.5285	1.50239	2.91044	2.16732	1.72972	2.91286	1.14619	0.64346
Adgrg2	1.05428	1.6708	1.25228	1.42629	1.11992	1.47714	1.01156	0.946151
Adgrg3	1	1	1.04285	1	1	1	0.985917	0.373901
Adgrg4	1.42317	1.36065	1.33156	1.14325	1.1773	1.09054	0.828863	0.00315341
Adgrg5	1.09133	1	1.09433	1.44827	1.05044	2.41668	1.54298	0.229422
Adgrg6	1	1.04454	1	1.023	1	1.12115	1.03271	0.453243
Adgrg7	1.63714	1	1.49353	1.20849	1.29324	1	0.847738	0.378103
Adgrl1	1.20019	1.34888	1.06892	1.47491	1.57124	1.27602	1.19464	0.11919
Adgrl2	1.02018	1.03836	1.04168	1.07924	1.02229	1.28171	1.09129	0.298404
Adgrl3	1	1.03069	1.06668	1.03169	1.01783	1.06677	1.00611	0.806939
Adgrl4	1.42694	1.23873	1.28532	1.44376	1.45772	1.07791	1.00719	0.948063
Adgrv1	11.5603	3.87913	11.2586	12.9721	4.14837	12.135	1.09579	0.832217
[truncated: 29,442 more rows]
