# Supplementary material for: U2AF1 modulates alternative exon selection and guards zygotic splicing activation in mouse preimplantation embryogenesis
Source: Cell Mol Life Sci. 2026 Apr 16;83(1):226. doi: 10.1007/s00018-026-06197-y (PMC13199581; doi:10.1007/s00018-026-06197-y)
Supplement: Supplementary file 5 — Supplementary Material 5 (XLSX 2.96 MB) [file 18_2026_6197_MOESM5_ESM.xlsx]

## Sheet: SE
ID	GeneID	geneSymbol	chr	strand	exonStart_0base	exonEnd		upstreamES	upstreamEE		downstreamES	downstreamEE		ID	IJC_SAMPLE_1	SJC_SAMPLE_1	IJC_SAMPLE_2	SJC_SAMPLE_2	IncFormLen	SkipFormLen	PValue	FDR	IncLevel1	IncLevel2	IncLevelDifference
1	ENSMUSG00000079190	LOC100041057	chrGL456211.1	+	182218	182281	64	176916	177088	173	182611	182692	82	1	25,19,48	0,0,0	18,9,25	0,1,0	212	149	1	1	1.0,1.0,1.0	1.0,0.863,1.0	0.046
2	ENSMUSG00000003228	Grk5	chr19	+	61089910	61090048	139	61086071	61086209	139	61090507	61090639	133	2	3,4,4	0,0,0	4,4,5	0,0,2	287	149	1	1	1.0,1.0,1.0	1.0,1.0,0.565	0.145
3	ENSMUSG00000024991	Eif3a	chr19	-	60764031	60764233	203	60763064	60763264	201	60766333	60766995	663	3	114,95,72	0,0,1	130,91,100	0,0,0	298	149	1	1	1.0,1.0,0.973	1.0,1.0,1.0	-0.009
4	ENSMUSG00000024991	Eif3a	chr19	-	60779357	60779557	201	60777938	60778147	210	60781353	60781517	165	4	87,70,53	0,0,0	49,23,29	0,2,0	298	149	1	1	1.0,1.0,1.0	1.0,0.852,1.0	0.049
5	ENSMUSG00000024991	Eif3a	chr19	-	60781353	60781517	165	60779357	60779557	201	60781884	60782021	138	5	96,65,46	0,1,0	34,24,41	0,0,0	298	149	1	1	1.0,0.97,1.0	1.0,1.0,1.0	-0.01
6	ENSMUSG00000024991	Eif3a	chr19	-	60781884	60782021	138	60781353	60781517	165	60782167	60782358	192	6	83,52,40	0,0,0	45,23,50	0,0,1	286	149	1	1	1.0,1.0,1.0	1.0,1.0,0.963	0.012
7	ENSMUSG00000041362	Shtn1	chr19	-	58990188	58990381	194	58973357	58975208	1852	58995017	58995138	122	7	0,2,1	0,0,4	0,5,0	0,0,0	298	149	1	1	NA,1.0,0.111	NA,1.0,NA	-0.445
8	ENSMUSG00000041362	Shtn1	chr19	-	58995017	58995138	122	58973357	58975208	1852	58999892	58999946	55	8	0,0,4	0,0,0	0,1,0	0,1,1	270	149	1	1	NA,NA,1.0	NA,0.356,0.0	0.822
11	ENSMUSG00000025081	Tdrd1	chr19	+	56834405	56834464	60	56830711	56831373	663	56837641	56837786	146	11	0,1,1	0,1,0	0,3,1	0,0,2	208	149	1	1	NA,0.417,1.0	NA,1.0,0.264	0.077
12	ENSMUSG00000035173	Ccdc186	chr19	-	56791940	56792160	221	56787480	56791046	3567	56793295	56793506	212	12	32,48,29	0,0,0	51,34,35	2,0,0	298	149	1	1	1.0,1.0,1.0	0.927,1.0,1.0	0.024
13	ENSMUSG00000035173	Ccdc186	chr19	-	56795089	56795170	82	56792961	56793506	546	56797443	56797508	66	13	20,41,27	0,1,0	30,50,21	0,0,0	230	149	1	1	1.0,0.964,1.0	1.0,1.0,1.0	-0.012
14	ENSMUSG00000035173	Ccdc186	chr19	-	56806965	56807085	121	56801884	56801989	106	56807977	56808190	214	14	38,41,35	2,0,0	29,27,25	0,0,0	269	149	1	1	0.913,1.0,1.0	1.0,1.0,1.0	-0.029
15	ENSMUSG00000035173	Ccdc186	chr19	-	56810238	56810365	128	56809192	56809321	130	56812994	56813683	690	15	55,53,49	0,0,1	44,31,53	0,0,0	276	149	1	1	1.0,1.0,0.964	1.0,1.0,1.0	-0.012
16	ENSMUSG00000035173	Ccdc186	chr19	-	56810238	56810365	128	56809192	56809321	130	56821987	56822190	204	16	20,22,18	2,0,6	18,13,25	0,0,0	276	149	8.56e-05	0.00500106	0.844,1.0,0.618	1.0,1.0,1.0	-0.179
17	ENSMUSG00000035173	Ccdc186	chr19	-	56812994	56813689	696	56809192	56809321	130	56821987	56822190	204	17	25,33,38	2,0,6	37,18,30	0,0,0	298	149	0.000282415	0.012297	0.862,1.0,0.76	1.0,1.0,1.0	-0.126
18	ENSMUSG00000035173	Ccdc186	chr19	-	56812994	56813689	696	56810238	56810365	128	56821987	56822190	204	18	62,64,69	2,0,1	63,37,58	0,0,0	298	149	0.526659	1	0.939,1.0,0.972	1.0,1.0,1.0	-0.03
24	ENSMUSG00000024985	Tcf7l2	chr19	+	55863417	55863561	145	55817763	55817865	103	55908422	55908555	134	24	2,0,1	2,2,0	0,0,0	2,0,2	293	149	1	1	0.337,0.0,1.0	0.0,NA,0.0	0.446
35	ENSMUSG00000024983	Vti1a	chr19	+	55391783	55391868	86	55380941	55381019	79	55498510	55498581	72	35	2,0,0	0,0,0	0,1,2	2,0,0	234	149	1	1	1.0,NA,NA	0.0,1.0,1.0	0.333
36	ENSMUSG00000024976	Shoc2	chr19	+	54017548	54017679	132	54003008	54003146	139	54026349	54026538	190	36	15,7,13	2,0,0	7,0,8	0,0,0	280	149	1	1	0.8,1.0,1.0	1.0,NA,1.0	-0.067
44	ENSMUSG00000025050	Pcgf6	chr19	-	47037237	47037324	88	47033618	47034685	1068	47040043	47040142	100	44	62,63,70	0,0,1	65,45,76	4,0,0	236	149	0.575155	1	1.0,1.0,0.978	0.911,1.0,1.0	0.022
45	ENSMUSG00000025050	Pcgf6	chr19	-	47045809	47045918	110	47042765	47042793	29	47047946	47048006	61	45	74,70,79	0,0,0	71,33,68	2,0,0	258	149	1	1	1.0,1.0,1.0	0.953,1.0,1.0	0.016
46	ENSMUSG00000025050	Pcgf6	chr19	-	47048107	47048163	57	47047946	47048006	61	47048799	47048896	98	46	70,50,48	0,0,0	51,24,55	0,1,0	205	149	1	1	1.0,1.0,1.0	1.0,0.946,1.0	0.018
47	ENSMUSG00000064105	Cnnm2	chr19	+	46871655	46871721	67	46868537	46868631	95	46877207	46877392	186	47	17,4,8	28,18,30	10,6,7	21,15,13	215	149	0.60834	1	0.296,0.133,0.156	0.248,0.217,0.272	-0.051
48	ENSMUSG00000047731	Wbp1l	chr19	+	46606711	46606759	49	46599113	46599293	181	46644352	46644455	104	48	2,0,0	0,0,0	0,0,1	2,1,0	197	149	1	1	1.0,NA,NA	0.0,0.0,1.0	0.667
50	ENSMUSG00000025226	Fbxl15	chr19	+	46328674	46328828	155	46328183	46328526	344	46329087	46329593	507	50	1,2,0	1,0,0	1,0,2	0,0,0	298	149	1	1	0.333,1.0,NA	1.0,NA,1.0	-0.334
51	ENSMUSG00000025226	Fbxl15	chr19	+	46329087	46329593	507	46328674	46328828	155	46330101	46330445	345	51	4,2,2	0,0,0	2,1,2	4,0,0	298	149	0.0494049	0.502114	1.0,1.0,1.0	0.2,1.0,1.0	0.267
59	ENSMUSG00000025217	Btrc	chr19	+	45423132	45423240	109	45363733	45363886	154	45456532	45456610	79	59	3,0,0	8,1,4	0,4,3	2,0,0	257	149	0.000391394	0.0156136	0.179,0.0,0.0	0.0,1.0,1.0	-0.607
60	ENSMUSG00000025217	Btrc	chr19	+	45423132	45423240	109	45363733	45363886	154	45471014	45471104	91	60	2,0,0	2,0,0	0,3,0	0,0,0	257	149	1	1	0.367,NA,NA	NA,1.0,NA	-0.633
61	ENSMUSG00000025217	Btrc	chr19	+	45456532	45456610	79	45363733	45363886	154	45471014	45471104	91	61	10,1,5	2,0,0	2,0,1	0,0,0	227	149	1	1	0.766,1.0,1.0	1.0,NA,1.0	-0.078
62	ENSMUSG00000025217	Btrc	chr19	+	45456532	45456610	79	45423132	45423240	109	45471014	45471104	91	62	10,0,1	2,0,0	0,3,4	0,2,0	227	149	1	1	0.766,NA,1.0	NA,0.496,1.0	0.135
63	ENSMUSG00000025217	Btrc	chr19	+	45471014	45471104	91	45456532	45456610	79	45502931	45503163	233	63	19,5,9	4,0,0	3,3,10	0,1,0	239	149	0.571888	1	0.748,1.0,1.0	1.0,0.652,1.0	0.032
64	ENSMUSG00000025217	Btrc	chr19	+	45507683	45507870	188	45502931	45503163	233	45512644	45512741	98	64	14,5,8	2,0,0	5,5,6	0,0,0	298	149	1	1	0.778,1.0,1.0	1.0,1.0,1.0	-0.074
66	ENSMUSG00000004231	Pax2	chr19	+	44796627	44796696	70	44790682	44790802	121	44815907	44816083	177	66	0,0,2	0,4,2	0,0,0	9,2,2	218	149	1	1	NA,0.0,0.406	0.0,0.0,0.0	0.203
67	ENSMUSG00000057506	Bloc1s2	chr19	-	44142123	44142228	106	44139265	44139713	449	44143020	44143140	121	67	46,40,29	0,4,0	41,29,29	0,0,0	254	149	0.649308	1	1.0,0.854,1.0	1.0,1.0,1.0	-0.049
68	ENSMUSG00000025199	Chuk	chr19	-	44086907	44087059	153	44084416	44084478	63	44087915	44088039	125	68	7,12,7	3,1,0	5,3,4	0,5,5	298	149	0.0500433	0.505134	0.538,0.857,1.0	1.0,0.231,0.286	0.293
69	ENSMUSG00000025199	Chuk	chr19	-	44088674	44088777	104	44087915	44088039	125	44096223	44096359	137	69	7,4,0	2,0,0	4,0,2	0,0,0	252	149	1	1	0.674,1.0,NA	1.0,NA,1.0	-0.163
70	ENSMUSG00000025199	Chuk	chr19	-	44090932	44091127	196	44088674	44088777	104	44096223	44096359	137	70	12,26,24	0,0,0	1,6,5	1,0,1	298	149	1	1	1.0,1.0,1.0	0.333,1.0,0.714	0.318
71	ENSMUSG00000025199	Chuk	chr19	-	44096223	44096359	137	44090932	44091127	196	44096908	44097016	109	71	10,21,20	2,0,0	2,8,8	0,0,0	285	149	1	1	0.723,1.0,1.0	1.0,1.0,1.0	-0.092
72	ENSMUSG00000025199	Chuk	chr19	-	44097202	44097327	126	44096908	44097016	109	44097441	44097531	91	72	11,10,7	1,0,0	4,4,10	0,0,0	274	149	1	1	0.857,1.0,1.0	1.0,1.0,1.0	-0.048
73	ENSMUSG00000025197	Cyp2c44	chr19	-	44007023	44007165	143	44005021	44005622	602	44012282	44012470	189	73	3,5,2	1,0,0	0,0,4	3,0,4	291	149	1	1	0.606,1.0,1.0	0.0,NA,0.339	0.699
74	ENSMUSG00000025197	Cyp2c44	chr19	-	44021561	44021724	164	44016735	44016885	151	44029007	44029247	241	74	2,0,0	0,0,0	0,0,0	0,2,0	298	149	1	1	1.0,NA,NA	NA,0.0,NA	1
75	ENSMUSG00000025196	Cpn1	chr19	-	43959985	43960104	120	43956306	43956636	331	43963730	43963830	101	75	1,7,6	1,0,0	9,23,2	0,2,1	268	149	1	1	0.357,1.0,1.0	1.0,0.865,0.527	-0.012
78	ENSMUSG00000025178	Pi4k2a	chr19	+	42115884	42116018	135	42115036	42115136	101	42116506	42116566	61	78	9,5,13	0,0,0	4,7,5	0,0,1	283	149	1	1	1.0,1.0,1.0	1.0,1.0,0.725	0.092
79	ENSMUSG00000025159	Mms19	chr19	-	41948215	41948316	102	41947689	41947746	58	41949454	41949581	128	79	1,3,0	0,2,0	3,0,1	0,0,0	250	149	1	1	1.0,0.472,NA	1.0,NA,1.0	-0.264
83	ENSMUSG00000025159	Mms19	chr19	-	41955822	41955961	140	41955418	41955573	156	41956508	41956586	79	83	1,0,0	0,0,0	2,0,0	0,0,1	288	149	1	1	1.0,NA,NA	1.0,NA,0.0	0.5
84	ENSMUSG00000025159	Mms19	chr19	-	41955822	41955983	162	41955418	41955573	156	41956508	41956586	79	84	1,0,0	0,0,0	2,0,0	0,0,1	298	149	1	1	1.0,NA,NA	1.0,NA,0.0	0.5
87	ENSMUSG00000025159	Mms19	chr19	-	41963862	41963937	76	41963400	41963470	71	41964317	41964403	87	87	2,0,6	2,0,2	0,0,0	1,4,0	224	149	1	1	0.399,NA,0.666	0.0,0.0,NA	0.532
89	ENSMUSG00000035049	Rrp12	chr19	-	41871134	41871304	171	41870809	41870935	127	41871421	41871589	169	89	7,12,15	0,0,0	9,8,8	1,0,0	298	149	1	1	1.0,1.0,1.0	0.818,1.0,1.0	0.061
90	ENSMUSG00000035049	Rrp12	chr19	-	41883712	41883824	113	41880358	41880501	144	41885646	41885738	93	90	0,1,4	0,0,0	3,2,1	0,0,2	261	149	1	1	NA,1.0,1.0	1.0,1.0,0.222	0.259
93	ENSMUSG00000025006	Sorbs1	chr19	-	40321792	40321960	169	40318021	40318068	48	40324746	40324832	87	93	4,2,4	5,2,5	4,2,1	2,9,6	298	149	0.293962	1	0.286,0.333,0.286	0.5,0.1,0.077	0.076
95	ENSMUSG00000025006	Sorbs1	chr19	-	40369689	40369719	31	40364993	40365166	174	40373475	40373617	143	95	0,3,0	0,0,0	2,0,0	0,0,2	179	149	1	1	NA,1.0,NA	1.0,NA,0.0	0.5
96	ENSMUSG00000025006	Sorbs1	chr19	-	40376644	40377016	373	40373475	40373617	143	40382520	40382633	114	96	2,1,0	0,0,2	0,2,2	0,2,0	298	149	1	1	1.0,1.0,0.0	NA,0.333,1.0	0
100	ENSMUSG00000025001	Hells	chr19	+	38940470	38940507	38	38938405	38938462	58	38940596	38940601	6	100	8,13,7	0,0,0	2,3,2	0,1,0	186	149	1	1	1.0,1.0,1.0	1.0,0.706,1.0	0.098
101	ENSMUSG00000025001	Hells	chr19	+	38950187	38950384	198	38946724	38946868	145	38951834	38951931	98	101	8,27,19	0,1,2	16,4,9	2,0,0	298	149	0.687879	1	1.0,0.931,0.826	0.8,1.0,1.0	-0.014
102	ENSMUSG00000025001	Hells	chr19	+	38964596	38964693	98	38959668	38959828	161	38965406	38965483	78	102	19,35,12	0,4,0	7,10,5	0,6,1	246	149	0.0315682	0.368315	1.0,0.841,1.0	1.0,0.502,0.752	0.196
108	ENSMUSG00000024987	Cyp26a1	chr19	+	37698780	37699071	292	37698290	37698515	226	37699150	37699309	160	108	0,2,0	0,3,0	0,3,2	4,0,0	298	149	1	1	NA,0.25,NA	0.0,1.0,1.0	-0.417
109	ENSMUSG00000039652	Cpeb3	chr19	-	37054259	37054374	116	37044521	37044703	183	37068172	37068291	120	109	2,0,7	0,2,0	4,2,2	0,0,2	264	149	0.473429	1	1.0,0.0,1.0	1.0,1.0,0.361	-0.12
111	ENSMUSG00000040565	Btaf1	chr19	+	36966675	36966852	178	36966491	36966587	97	36969055	36969196	142	111	17,5,3	0,1,0	1,6,9	0,0,5	298	149	0.0246716	0.314871	1.0,0.714,1.0	1.0,1.0,0.474	0.08
112	ENSMUSG00000040565	Btaf1	chr19	+	37000091	37000233	143	36997505	36997635	131	37000316	37000447	132	112	4,10,9	0,0,1	7,12,7	0,0,0	291	149	1	1	1.0,1.0,0.822	1.0,1.0,1.0	-0.059
115	ENSMUSG00000041180	Hectd2	chr19	+	36601428	36601528	101	36599595	36599719	125	36604249	36604357	109	115	0,0,4	0,1,0	0,2,4	0,0,0	249	149	1	1	NA,0.0,1.0	NA,1.0,1.0	-0.5
116	ENSMUSG00000041180	Hectd2	chr19	+	36601431	36601528	98	36599595	36599719	125	36604249	36604357	109	116	0,0,3	0,1,0	0,0,4	0,0,0	246	149	1	1	NA,0.0,1.0	NA,NA,1.0	-0.5
118	ENSMUSG00000024805	Pcgf5	chr19	+	36434569	36434666	98	36411955	36412236	282	36437154	36437210	57	118	320335358	0,0,1	289169248	0,0,1	246	149	1	1	1.0,1.0,0.995	1.0,1.0,0.993	0.001
119	ENSMUSG00000024805	Pcgf5	chr19	+	36434569	36434666	98	36411955	36412236	282	36437302	36437362	61	119	102103131	0,0,0	114,73,92	4,0,0	246	149	0.519662	1	1.0,1.0,1.0	0.945,1.0,1.0	0.018
120	ENSMUSG00000024805	Pcgf5	chr19	+	36437154	36437210	57	36411955	36412236	282	36437302	36437362	61	120	128142149	0,0,0	115,80,124	4,0,0	205	149	1	1	1.0,1.0,1.0	0.954,1.0,1.0	0.015
121	ENSMUSG00000024805	Pcgf5	chr19	+	36437154	36437210	57	36434569	36434666	98	36437302	36437362	61	121	331363369	0,0,2	285178274	0,0,0	205	149	1	1	1.0,1.0,0.993	1.0,1.0,1.0	-0.002
122	ENSMUSG00000024805	Pcgf5	chr19	+	36437302	36437362	61	36411955	36412236	282	36439998	36440147	150	122	39,52,50	1,2,0	24,24,48	2,0,0	209	149	0.8179	1	0.965,0.949,1.0	0.895,1.0,1.0	0.006
123	ENSMUSG00000024805	Pcgf5	chr19	+	36439998	36440147	150	36411955	36412236	282	36442843	36442942	100	123	190230250	1,1,1	164111215	0,0,5	298	149	0.540767	1	0.99,0.991,0.992	1.0,1.0,0.956	0.006
124	ENSMUSG00000024805	Pcgf5	chr19	+	36439998	36440147	150	36411955	36412236	282	36455620	36456192	573	124	1,2,0	0,1,0	6,2,0	0,0,1	298	149	1	1	1.0,0.5,NA	1.0,1.0,0.0	0.083
125	ENSMUSG00000024805	Pcgf5	chr19	+	36442843	36442942	100	36411955	36412236	282	36455620	36456192	573	125	11,10,11	0,1,0	15,0,14	0,0,1	248	149	1	1	1.0,0.857,1.0	1.0,NA,0.894	0.005
126	ENSMUSG00000024805	Pcgf5	chr19	+	36442843	36442942	100	36439998	36440147	150	36455620	36456192	573	126	118161134	0,0,0	94,61,128	4,2,0	248	149	0.491271	1	1.0,1.0,1.0	0.934,0.948,1.0	0.039
127	ENSMUSG00000024805	Pcgf5	chr19	+	36444987	36445077	91	36442843	36442942	100	36455620	36456192	573	127	321344390	17,11,11	322218331	19,3,13	239	149	0.792968	1	0.922,0.951,0.957	0.914,0.978,0.941	-0.001
128	ENSMUSG00000024800	Rpp30	chr19	+	36086958	36087015	58	36085065	36085121	57	36087323	36087398	76	128	64,57,53	3,0,0	24,44,45	0,0,0	206	149	1	1	0.939,1.0,1.0	1.0,1.0,1.0	-0.02
129	ENSMUSG00000024800	Rpp30	chr19	+	36089138	36089210	73	36087323	36087398	76	36094375	36094465	91	129	69,77,94	5,0,2	22,51,51	3,3,5	221	149	0.0238459	0.306682	0.903,1.0,0.969	0.832,0.92,0.873	0.082
131	ENSMUSG00000024896	Minpp1	chr19	+	32493870	32493968	99	32491337	32491535	199	32498383	32498517	135	131	2,3,1	0,0,0	0,0,6	0,2,0	247	149	1	1	1.0,1.0,1.0	NA,0.0,1.0	0.5
132	ENSMUSG00000040451	Sgms1	chr19	-	32125225	32125392	168	32122726	32124524	1799	32129540	32129694	155	132	25,28,26	2,2,0	3,4,3	0,0,0	298	149	0.407895	1	0.862,0.875,1.0	1.0,1.0,1.0	-0.088
133	ENSMUSG00000040451	Sgms1	chr19	-	32125225	32125392	168	32122726	32124524	1799	32142745	32142863	119	133	12,14,11	0,0,0	3,3,0	0,0,1	298	149	1	1	1.0,1.0,1.0	1.0,1.0,0.0	0.333
134	ENSMUSG00000040451	Sgms1	chr19	-	32129540	32129694	155	32122726	32124524	1799	32142745	32142863	119	134	11,17,20	0,0,0	2,3,9	0,0,1	298	149	1	1	1.0,1.0,1.0	1.0,1.0,0.818	0.061
135	ENSMUSG00000040451	Sgms1	chr19	-	32129540	32129694	155	32125225	32125392	168	32142745	32142863	119	135	24,31,35	2,2,0	2,4,12	0,0,0	298	149	0.474626	1	0.857,0.886,1.0	1.0,1.0,1.0	-0.086
136	ENSMUSG00000040451	Sgms1	chr19	-	32142745	32142863	119	32129540	32129694	155	32156569	32156647	79	136	9,13,19	0,0,1	2,3,9	0,0,0	267	149	1	1	1.0,1.0,0.914	1.0,1.0,1.0	-0.029
137	ENSMUSG00000040451	Sgms1	chr19	-	32156569	32156647	79	32142745	32142863	119	32159523	32160223	701	137	1,0,1	11,23,6	0,0,0	6,3,2	227	149	1	1	0.056,0.0,0.099	0.0,0.0,0.0	0.052
139	ENSMUSG00000040451	Sgms1	chr19	-	32259975	32260097	123	32247993	32248036	44	32289540	32289631	92	139	0,0,0	0,0,1	0,0,2	2,0,0	271	149	1	1	NA,NA,0.0	0.0,NA,1.0	-0.5
141	ENSMUSG00000024827	Gldc	chr19	-	30124721	30124797	77	30118542	30118668	127	30131671	30131814	144	141	10,11,3	0,0,0	20,13,23	2,0,0	225	149	1	1	1.0,1.0,1.0	0.869,1.0,1.0	0.044
142	ENSMUSG00000024817	Uhrf2	chr19	+	30056234	30056494	261	30039063	30039297	235	30071242	30071461	220	142	2,2,6	1,0,0	9,3,13	0,1,0	298	149	1	1	0.5,1.0,1.0	1.0,0.6,1.0	-0.033
149	ENSMUSG00000024789	Jak2	chr19	+	29291166	29291301	136	29288673	29288801	129	29294855	29294943	89	149	60,58,57	0,0,0	50,45,38	2,0,0	284	149	1	1	1.0,1.0,1.0	0.929,1.0,1.0	0.024
150	ENSMUSG00000024935	Slc1a1	chr19	+	28904611	28904734	124	28902685	28902793	109	28905332	28905527	196	150	20,20,17	1,0,0	19,14,17	0,0,0	272	149	1	1	0.916,1.0,1.0	1.0,1.0,1.0	-0.028
158	ENSMUSG00000024921	Smarca2	chr19	+	26672698	26672846	149	26671083	26671184	102	26676633	26676797	165	158	0,0,4	0,0,0	3,0,0	0,2,0	297	149	1	1	NA,NA,1.0	1.0,0.0,NA	0.5
169	ENSMUSG00000024921	Smarca2	chr19	+	26751121	26751156	36	26750288	26750708	421	26751823	26751981	159	169	1,0,0	0,0,0	0,0,0	1,0,0	184	149	1	1	1.0,NA,NA	0.0,NA,NA	1
170	ENSMUSG00000024921	Smarca2	chr19	+	26759877	26759931	55	26751823	26752041	219	26770937	26771043	107	170	8,4,3	12,39,16	15,5,3	21,18,21	203	149	0.325245	1	0.329,0.07,0.121	0.344,0.169,0.095	-0.029
176	ENSMUSG00000024878	Cbwd1	chr19	-	24922596	24922662	67	24921020	24921150	131	24922755	24922824	70	176	36,35,23	0,0,0	23,18,7	1,0,0	215	149	1	1	1.0,1.0,1.0	0.941,1.0,1.0	0.02
177	ENSMUSG00000024878	Cbwd1	chr19	-	24938395	24938440	46	24931663	24931720	58	24940748	24940835	88	177	32,27,17	0,0,0	16,7,20	0,0,1	194	149	1	1	1.0,1.0,1.0	1.0,1.0,0.939	0.02
178	ENSMUSG00000024878	Cbwd1	chr19	-	24942682	24942729	48	24940748	24940835	88	24948068	24948106	39	178	33,36,23	0,2,0	10,24,20	0,0,0	196	149	1	1	1.0,0.932,1.0	1.0,1.0,1.0	-0.023
179	ENSMUSG00000024878	Cbwd1	chr19	-	24953259	24953351	93	24942682	24942729	48	24955335	24955432	98	179	19,17,8	0,1,0	9,10,11	0,0,0	241	149	1	1	1.0,0.913,1.0	1.0,1.0,1.0	-0.029
180	ENSMUSG00000024878	Cbwd1	chr19	-	24953259	24953351	93	24949201	24949261	61	24955335	24955432	98	180	27,28,14	1,0,1	11,26,17	0,1,2	241	149	1	1	0.943,1.0,0.896	1.0,0.941,0.84	0.019
187	ENSMUSG00000035171	1110059E24Rik	chr19	-	21619108	21619215	108	21598324	21598868	545	21652606	21652917	312	187	11,16,10	1,2,1	14,9,7	0,2,2	256	149	0.365892	1	0.865,0.823,0.853	1.0,0.724,0.671	0.049
190	ENSMUSG00000024750	Zfand5	chr19	+	21277654	21277758	105	21275979	21277089	1111	21279624	21279750	127	190	440219315	13,7,3	426351316	14,14,2	253	149	0.542812	1	0.952,0.949,0.984	0.947,0.937,0.989	0.004
192	ENSMUSG00000024726	Carnmt1	chr19	+	18690229	18690370	142	18679103	18679267	165	18691416	18691595	180	192	4,5,7	2,0,0	5,2,0	0,0,0	290	149	1	1	0.507,1.0,1.0	1.0,1.0,NA	-0.164
193	ENSMUSG00000037847	Nmrk1	chr19	+	18638917	18639399	483	18636078	18636142	65	18639517	18639608	92	193	2,2,0	3,0,0	0,0,2	2,0,3	298	149	1	1	0.25,1.0,NA	0.0,NA,0.25	0.5
194	ENSMUSG00000024713	Pcsk5	chr19	-	17617650	17617754	105	17595660	17595778	119	17642492	17642593	102	194	0,0,2	0,0,0	0,0,0	2,0,0	253	149	1	1	NA,NA,1.0	0.0,NA,NA	1
195	ENSMUSG00000041491	Cep78	chr19	-	15962371	15962449	79	15960942	15961109	168	15969071	15969200	130	195	0,1,0	0,1,0	0,2,1	0,0,0	227	149	1	1	NA,0.396,NA	NA,1.0,1.0	-0.604
196	ENSMUSG00000041491	Cep78	chr19	-	15974355	15974467	113	15970895	15971031	137	15974887	15974952	66	196	0,0,0	0,1,0	2,0,0	0,0,0	261	149	1	1	NA,0.0,NA	1.0,NA,NA	-1
197	ENSMUSG00000024640	Psat1	chr19	-	15906929	15907067	139	15904677	15906151	1475	15909300	15909429	130	197	223194137	0,0,0	104,50,69	2,0,0	287	149	1	1	1.0,1.0,1.0	0.964,1.0,1.0	0.012
198	ENSMUSG00000024640	Psat1	chr19	-	15914863	15915033	171	15909300	15909429	130	15917076	15917249	174	198	256246152	2,2,0	129,59,129	2,0,3	298	149	0.547231	1	0.985,0.984,1.0	0.97,1.0,0.956	0.014
199	ENSMUSG00000024640	Psat1	chr19	-	15919454	15919524	71	15918205	15918411	207	15920935	15920996	62	199	127,114,81	2,5,0	51,32,40	0,1,0	219	149	0.247327	1	0.977,0.939,1.0	1.0,0.956,1.0	-0.013
200	ENSMUSG00000025231	Sufu	chr19	+	46401123	46401258	136	46396895	46397284	390	46424998	46425135	138	200	7,10,6	0,0,2	3,7,2	0,6,0	284	149	0.0569083	0.555085	1.0,1.0,0.611	1.0,0.38,1.0	0.077
201	ENSMUSG00000025231	Sufu	chr19	+	46449828	46449971	144	46424998	46425135	138	46453161	46453315	155	201	2,0,3	0,0,1	2,3,2	0,1,0	292	149	1	1	1.0,NA,0.605	1.0,0.605,1.0	-0.066
202	ENSMUSG00000025231	Sufu	chr19	+	46450578	46450664	87	46449828	46449971	144	46450890	46450963	74	202	2,8,7	0,0,0	0,1,4	0,0,2	235	149	1	1	1.0,1.0,1.0	NA,1.0,0.559	0.22
203	ENSMUSG00000025231	Sufu	chr19	+	46450890	46450963	74	46449828	46449971	144	46453161	46453315	155	203	1,0,0	0,0,0	0,0,3	2,0,0	222	149	1	1	1.0,NA,NA	0.0,NA,1.0	0.5
204	ENSMUSG00000025231	Sufu	chr19	+	46453158	46453315	158	46424998	46425135	138	46454734	46454846	113	204	1,1,0	1,0,0	2,3,0	0,0,0	298	149	1	1	0.333,1.0,NA	1.0,1.0,NA	-0.334
205	ENSMUSG00000025231	Sufu	chr19	+	46453161	46453315	155	46424998	46425135	138	46454734	46454846	113	205	1,1,1	1,0,0	2,2,0	0,0,0	298	149	1	1	0.333,1.0,1.0	1.0,1.0,NA	-0.222
210	ENSMUSG00000055933	Oosp3	chr19	+	11699351	11699530	180	11697054	11697171	118	11700913	11701011	99	210	213199167	21,12,8	107157238	30,33,22	298	149	0.000234608	0.0107409	0.835,0.892,0.913	0.641,0.704,0.844	0.15
211	ENSMUSG00000055933	Oosp3	chr19	+	11703875	11703932	58	11700913	11701011	99	11705376	11705488	113	211	191240150	0,0,0	159229232	0,0,2	206	149	1	1	1.0,1.0,1.0	1.0,1.0,0.988	0.004
212	ENSMUSG00000055933	Oosp3	chr19	+	11705376	11705488	113	11703875	11703932	58	11711614	11711858	245	212	292301238	0,0,0	214296321	0,0,1	261	149	1	1	1.0,1.0,1.0	1.0,1.0,0.995	0.002
221	ENSMUSG00000024667	Tmem216	chr19	-	10551772	10551974	203	10550460	10551040	581	10554528	10554621	94	221	67,84,45	0,2,0	42,38,18	0,0,0	298	149	1	1	1.0,0.955,1.0	1.0,1.0,1.0	-0.015
225	ENSMUSG00000024660	Incenp	chr19	-	9874815	9874923	109	9874219	9874370	152	9875097	9875176	80	225	11,12,25	0,0,0	20,10,16	6,0,0	257	149	0.00792311	0.137217	1.0,1.0,1.0	0.659,1.0,1.0	0.114
226	ENSMUSG00000024660	Incenp	chr19	-	9883698	9883833	136	9878318	9878428	111	9883904	9884019	116	226	16,17,2	0,0,0	23,13,6	0,0,1	284	149	1	1	1.0,1.0,1.0	1.0,1.0,0.759	0.08
227	ENSMUSG00000024660	Incenp	chr19	-	9885706	9885764	59	9885472	9885587	116	9886674	9886726	53	227	11,10,7	0,0,0	8,2,1	0,1,0	207	149	1	1	1.0,1.0,1.0	1.0,0.59,1.0	0.137
228	ENSMUSG00000071645	Tut1	chr19	+	8959086	8959402	317	8955386	8955577	192	8962343	8962822	480	228	0,1,0	1,0,0	4,3,2	0,0,2	298	149	1	1	0.0,1.0,NA	1.0,1.0,0.333	-0.278
229	ENSMUSG00000071645	Tut1	chr19	+	8959742	8959843	102	8959086	8959402	317	8962343	8962822	480	229	0,1,3	0,0,0	0,0,0	4,2,0	250	149	1	1	NA,1.0,1.0	0.0,0.0,NA	1
231	ENSMUSG00000071660	Ttc9c	chr19	-	8815853	8816036	184	8809074	8811838	2765	8818435	8818684	250	231	46,66,31	0,0,0	34,38,38	0,0,1	298	149	1	1	1.0,1.0,1.0	1.0,1.0,0.95	0.017
233	ENSMUSG00000010110	Stx5a	chr19	+	8742853	8742924	72	8741802	8742497	696	8743079	8743135	57	233	54,32,29	4,4,5	8,11,15	2,3,4	220	149	0.162746	1	0.901,0.844,0.797	0.73,0.713,0.717	0.127
234	ENSMUSG00000010110	Stx5a	chr19	+	8743079	8743135	57	8742253	8742497	245	8743352	8743423	72	234	11,14,16	3,2,0	9,6,6	6,5,1	205	149	0.00734554	0.130061	0.727,0.836,1.0	0.522,0.466,0.813	0.254
235	ENSMUSG00000010110	Stx5a	chr19	+	8748806	8748888	83	8748502	8748711	210	8749665	8749772	108	235	45,39,23	1,1,0	44,18,26	0,0,0	231	149	1	1	0.967,0.962,1.0	1.0,1.0,1.0	-0.024
236	ENSMUSG00000010110	Stx5a	chr19	+	8748806	8748899	94	8748654	8748711	58	8749665	8749772	108	236	17,13,7	1,1,0	22,4,7	0,0,0	242	149	1	1	0.913,0.889,1.0	1.0,1.0,1.0	-0.066
237	ENSMUSG00000010110	Stx5a	chr19	+	8749665	8749772	108	8748654	8748888	235	8749905	8750027	123	237	51,45,35	0,1,0	39,30,35	0,0,0	256	149	1	1	1.0,0.963,1.0	1.0,1.0,1.0	-0.012
238	ENSMUSG00000010110	Stx5a	chr19	+	8749665	8749772	108	8748654	8748888	235	8754908	8754984	77	238	22,21,11	0,1,0	17,14,24	0,0,0	256	149	1	1	1.0,0.924,1.0	1.0,1.0,1.0	-0.025
239	ENSMUSG00000010110	Stx5a	chr19	+	8749905	8750027	123	8748654	8748888	235	8754908	8754984	77	239	25,37,37	0,1,0	27,12,22	0,0,0	271	149	1	1	1.0,0.953,1.0	1.0,1.0,1.0	-0.016
240	ENSMUSG00000010110	Stx5a	chr19	+	8749905	8750027	123	8749002	8749772	771	8754908	8754984	77	240	54,61,65	0,0,2	48,31,33	0,0,0	271	149	1	1	1.0,1.0,0.947	1.0,1.0,1.0	-0.018
244	ENSMUSG00000110298	RP23-385G14.1	chr19	-	8477282	8477391	110	8474726	8474968	243	8478953	8479056	104	244	5,2,2	0,2,0	4,0,2	0,0,0	258	149	1	1	1.0,0.366,1.0	1.0,NA,1.0	-0.211
246	ENSMUSG00000063590	Slc22a28	chr19	-	8063286	8063490	205	8062208	8062408	201	8064446	8064555	110	246	24,14,8	8,7,2	2,8,5	0,3,1	298	149	0.472576	1	0.6,0.5,0.667	1.0,0.571,0.714	-0.173
247	ENSMUSG00000063590	Slc22a28	chr19	-	8064446	8064555	110	8062208	8062408	201	8070995	8071210	216	247	34,26,23	0,6,0	7,18,9	0,0,3	258	149	0.0802173	0.699486	1.0,0.714,1.0	1.0,1.0,0.634	0.027
262	ENSMUSG00000032648	Pygm	chr19	+	6393715	6393923	209	6392847	6392989	143	6397577	6397712	136	262	1,0,1	0,0,0	0,0,4	2,0,0	298	149	1	1	1.0,NA,1.0	0.0,NA,1.0	0.5
272	ENSMUSG00000037451	Slc22a20	chr19	-	5971398	5971605	208	5970233	5970553	321	5971718	5971827	110	272	11,5,12	2,0,0	14,12,5	6,4,4	298	149	3.71e-05	0.00253649	0.733,1.0,1.0	0.538,0.6,0.385	0.403
275	ENSMUSG00000024940	Ltbp3	chr19	+	5751171	5751303	133	5750948	5751074	127	5751398	5751527	130	275	0,0,0	0,0,1	2,0,0	0,0,0	281	149	1	1	NA,NA,0.0	1.0,NA,NA	-1
276	ENSMUSG00000024940	Ltbp3	chr19	+	5753632	5753755	124	5752018	5752141	124	5755931	5756099	169	276	2,0,0	0,1,1	0,0,0	3,2,2	272	149	0.399373	1	1.0,0.0,0.0	0.0,0.0,0.0	0.333
279	ENSMUSG00000024940	Ltbp3	chr19	+	5756583	5756712	130	5756246	5756330	85	5756793	5756931	139	279	1,2,0	0,0,0	0,0,1	0,0,2	278	149	1	1	1.0,1.0,NA	NA,NA,0.211	0.789
280	ENSMUSG00000024940	Ltbp3	chr19	+	5757310	5757472	163	5756793	5756931	139	5757546	5757627	82	280	0,1,0	2,0,0	0,0,0	0,0,2	298	149	1	1	0.0,1.0,NA	NA,NA,0.0	0.5
287	ENSMUSG00000024906	Mus81	chr19	-	5483634	5483763	130	5483454	5483558	105	5483929	5484025	97	287	10,2,0	2,0,0	2,0,0	0,0,0	278	149	1	1	0.728,1.0,NA	1.0,NA,NA	-0.136
288	ENSMUSG00000024906	Mus81	chr19	-	5484858	5484956	99	5484112	5484229	118	5485038	5485160	123	288	4,5,3	0,1,0	2,1,3	1,0,0	247	149	1	1	1.0,0.751,1.0	0.547,1.0,1.0	0.068
291	ENSMUSG00000024853	Sf3b2	chr19	-	5287909	5288006	98	5287534	5287626	93	5288303	5288413	111	291	3,4,9	0,2,0	3,3,4	2,2,0	246	149	0.0503062	0.50702	1.0,0.548,1.0	0.476,0.476,1.0	0.199
293	ENSMUSG00000080268	Brms1	chr19	+	5047391	5047484	94	5046814	5046911	98	5048508	5048573	66	293	27,34,28	1,1,2	27,13,34	3,2,0	242	149	0.527701	1	0.943,0.954,0.896	0.847,0.8,1.0	0.049
294	ENSMUSG00000080268	Brms1	chr19	+	5048992	5049032	41	5048508	5048573	66	5049406	5049917	512	294	29,20,14	0,2,2	28,19,14	4,2,3	189	149	0.0539027	0.532367	1.0,0.887,0.847	0.847,0.882,0.786	0.073
295	ENSMUSG00000024891	Slc29a2	chr19	+	5024510	5024592	83	5024005	5024277	273	5026357	5026497	141	295	4,0,1	0,1,0	4,3,1	0,0,0	231	149	1	1	1.0,0.0,1.0	1.0,1.0,1.0	-0.333
296	ENSMUSG00000024891	Slc29a2	chr19	+	5026027	5026188	162	5024510	5024592	83	5026357	5026497	141	296	3,4,11	0,0,0	10,3,3	2,1,0	298	149	0.65551	1	1.0,1.0,1.0	0.714,0.6,1.0	0.229
297	ENSMUSG00000024891	Slc29a2	chr19	+	5027024	5027159	136	5026357	5026497	141	5027342	5027440	99	297	3,2,7	0,1,1	3,1,1	0,0,0	284	149	1	1	1.0,0.512,0.786	1.0,1.0,1.0	-0.234
298	ENSMUSG00000024891	Slc29a2	chr19	+	5030287	5030490	204	5029408	5029494	87	5031001	5031971	971	298	2,5,2	0,0,0	7,6,4	0,2,0	298	149	1	1	1.0,1.0,1.0	1.0,0.6,1.0	0.133
300	ENSMUSG00000006464	Bbs1	chr19	-	4897279	4897438	160	4894961	4895031	71	4897573	4897694	122	300	0,2,0	0,0,0	0,0,0	0,2,0	298	149	1	1	NA,1.0,NA	NA,0.0,NA	1
302	ENSMUSG00000006456	Rbm14	chr19	-	4802550	4804015	1466	4800568	4801805	1238	4811171	4811634	464	302	5,11,15	0,0,1	19,5,6	0,1,0	298	149	1	1	1.0,1.0,0.882	1.0,0.714,1.0	0.056
303	ENSMUSG00000094936	Rbm4	chr19	-	4787360	4788042	683	4784292	4785567	1276	4792397	4792820	424	303	21,10,17	6,4,16	20,7,14	8,2,3	298	149	0.246848	1	0.636,0.556,0.347	0.556,0.636,0.7	-0.118
304	ENSMUSG00000071691	Gm960	chr19	-	4627168	4627247	80	4625840	4626190	351	4637217	4637316	100	304	3,4,2	0,0,1	2,1,0	0,0,0	228	149	1	1	1.0,1.0,0.567	1.0,1.0,NA	-0.144
305	ENSMUSG00000071691	Gm960	chr19	-	4637217	4637316	100	4627168	4627247	80	4642112	4642223	112	305	6,2,2	0,0,0	0,0,0	0,1,0	248	149	1	1	1.0,1.0,1.0	NA,0.0,NA	1
306	ENSMUSG00000071691	Gm960	chr19	-	4637217	4637316	100	4627168	4627247	80	4645599	4645721	123	306	1,3,2	0,0,0	0,0,0	0,2,0	248	149	1	1	1.0,1.0,1.0	NA,0.0,NA	1
307	ENSMUSG00000071691	Gm960	chr19	-	4642112	4642223	112	4627168	4627247	80	4645599	4645721	123	307	0,2,0	0,0,0	0,1,0	0,2,0	260	149	1	1	NA,1.0,NA	NA,0.223,NA	0.777
310	ENSMUSG00000024858	Adrbk1	chr19	-	4288411	4288507	97	4287822	4287985	164	4288591	4288658	68	310	2,1,5	0,2,0	6,7,0	0,0,0	245	149	1	1	1.0,0.233,1.0	1.0,1.0,NA	-0.256
316	ENSMUSG00000024824	Rad9a	chr19	-	4197338	4197403	66	4197112	4197250	139	4197476	4197586	111	316	15,15,14	0,0,0	22,11,23	1,0,0	214	149	1	1	1.0,1.0,1.0	0.939,1.0,1.0	0.02
317	ENSMUSG00000024824	Rad9a	chr19	-	4197670	4197780	111	4197476	4197586	111	4200271	4200371	101	317	8,6,10	2,5,5	3,2,4	14,9,6	259	149	0.000227661	0.010496	0.697,0.408,0.535	0.11,0.113,0.277	0.38
318	ENSMUSG00000040385	Ppp1ca	chr19	+	4192744	4192876	133	4192157	4192271	115	4193021	4193252	232	318	61,44,41	0,0,2	53,40,45	0,0,0	281	149	1	1	1.0,1.0,0.916	1.0,1.0,1.0	-0.028
319	ENSMUSG00000040385	Ppp1ca	chr19	+	4194466	4194690	225	4193766	4193871	106	4194771	4194906	136	319	150120103	0,0,2	119,77,73	0,0,0	298	149	1	1	1.0,1.0,0.963	1.0,1.0,1.0	-0.012
321	ENSMUSG00000024847	Aip	chr19	-	4115981	4116170	190	4115319	4115496	178	4118086	4118266	181	321	60,51,47	0,0,1	43,35,23	0,0,0	298	149	1	1	1.0,1.0,0.959	1.0,1.0,1.0	-0.014
322	ENSMUSG00000037916	Ndufv1	chr19	-	4011101	4011272	172	4008593	4008806	214	4011345	4011424	80	322	2,1,1	0,0,0	0,0,3	2,0,0	298	149	1	1	1.0,1.0,1.0	0.0,NA,1.0	0.5
325	ENSMUSG00000024843	Chka	chr19	+	3864647	3864759	113	3851772	3852413	642	3885859	3885864	6	325	14,21,28	0,0,0	38,18,42	0,0,1	261	149	1	1	1.0,1.0,1.0	1.0,1.0,0.96	0.013
327	ENSMUSG00000024843	Chka	chr19	+	3875734	3875788	55	3864647	3864759	113	3884471	3884585	115	327	59,37,47	16,10,11	49,24,30	17,8,25	203	149	0.0494813	0.502507	0.73,0.731,0.758	0.679,0.688,0.468	0.128
328	ENSMUSG00000024843	Chka	chr19	+	3875734	3875788	55	3864647	3864759	113	3885859	3885864	6	328	19,7,7	0,0,1	15,10,13	4,0,3	203	149	0.00112454	0.0346037	1.0,1.0,0.837	0.734,1.0,0.761	0.114
329	ENSMUSG00000024843	Chka	chr19	+	3881997	3882120	124	3875378	3875788	411	3884471	3884538	68	329	0,0,1	46,32,43	2,1,1	37,15,24	272	149	0.415548	1	0.0,0.0,0.013	0.029,0.035,0.022	-0.024
330	ENSMUSG00000024843	Chka	chr19	+	3882009	3882120	112	3864647	3864759	113	3884471	3884585	115	330	0,0,1	16,10,11	2,0,0	17,8,25	260	149	1	1	0.0,0.0,0.05	0.063,0.0,0.0	-0.004
331	ENSMUSG00000024843	Chka	chr19	+	3884471	3884585	115	3864647	3864759	113	3885859	3885864	6	331	66,74,57	0,0,1	70,33,75	4,0,3	263	149	0.0186362	0.254154	1.0,1.0,0.97	0.908,1.0,0.934	0.043
332	ENSMUSG00000024843	Chka	chr19	+	3884471	3884585	115	3875734	3875788	55	3885859	3885864	6	332	94,96,88	2,0,0	90,40,74	3,1,5	263	149	0.00311366	0.0712337	0.964,1.0,1.0	0.944,0.958,0.893	0.056
333	ENSMUSG00000024843	Chka	chr19	+	3885859	3885993	135	3851772	3852413	642	3886361	3886416	56	333	76,67,47	0,0,0	57,52,73	2,0,0	283	149	1	1	1.0,1.0,1.0	0.938,1.0,1.0	0.021
339	ENSMUSG00000045098	Suv420h1	chr19	+	3807224	3807421	198	3804916	3805053	138	3814114	3816391	2278	339	2,6,2	2,2,0	4,0,2	1,0,0	298	149	1	1	0.333,0.6,1.0	0.667,NA,1.0	-0.189
341	ENSMUSG00000110277	CH25-588N10.2	chr18	+	90589273	90589334	62	90588955	90589082	128	90590830	90591075	246	341	3,4,3	0,0,0	2,2,10	1,0,0	210	149	1	1	1.0,1.0,1.0	0.587,1.0,1.0	0.138
342	ENSMUSG00000024614	Tmx3	chr18	+	90514204	90514244	41	90511278	90511333	56	90517393	90517517	125	342	20,12,13	0,0,0	7,0,9	0,0,2	189	149	1	1	1.0,1.0,1.0	1.0,NA,0.78	0.11
343	ENSMUSG00000024614	Tmx3	chr18	+	90519104	90519150	47	90517393	90517517	125	90523529	90523629	101	343	3,4,3	0,0,1	2,0,2	0,0,2	195	149	1	1	1.0,1.0,0.696	1.0,NA,0.433	0.182
344	ENSMUSG00000024614	Tmx3	chr18	+	90520956	90521037	82	90519104	90519150	47	90523529	90523629	101	344	25,15,17	0,0,0	8,1,3	1,0,0	230	149	1	1	1.0,1.0,1.0	0.838,1.0,1.0	0.054
345	ENSMUSG00000024614	Tmx3	chr18	+	90533220	90533274	55	90532982	90533040	59	90534381	90534438	58	345	7,7,11	0,0,0	4,2,9	0,2,0	203	149	0.683611	1	1.0,1.0,1.0	1.0,0.423,1.0	0.192
346	ENSMUSG00000024614	Tmx3	chr18	+	90534381	90534438	58	90533220	90533274	55	90537074	90537204	131	346	13,7,17	0,1,0	7,3,5	0,0,0	206	149	1	1	1.0,0.835,1.0	1.0,1.0,1.0	-0.055
347	ENSMUSG00000024614	Tmx3	chr18	+	90537074	90537204	131	90534381	90534438	58	90538498	90538567	70	347	17,10,21	0,0,0	12,4,9	0,2,0	279	149	0.806503	1	1.0,1.0,1.0	1.0,0.516,1.0	0.161
348	ENSMUSG00000024645	Timm21	chr18	-	84948022	84948096	75	84947833	84947939	107	84949193	84949291	99	348	2,10,15	0,0,0	11,9,10	0,0,1	223	149	1	1	1.0,1.0,1.0	1.0,1.0,0.87	0.043
349	ENSMUSG00000034391	Fbxo15	chr18	+	84962593	84962720	128	84960009	84960219	211	84965430	84965585	156	349	353383276	2,1,0	344165258	0,0,3	276	149	1	1	0.99,0.995,1.0	1.0,1.0,0.979	0.002
350	ENSMUSG00000034391	Fbxo15	chr18	+	84962593	84962720	128	84960009	84960219	211	84977366	84977491	126	350	352384276	5,5,0	344165258	3,2,10	276	149	0.0905474	0.76124	0.974,0.976,1.0	0.984,0.978,0.933	0.018
351	ENSMUSG00000034391	Fbxo15	chr18	+	84964108	84964191	84	84962593	84962720	128	84965430	84965585	156	351	713766656	1,0,0	727451702	0,0,0	232	149	1	1	0.998,1.0,1.0	1.0,1.0,1.0	-0.001
352	ENSMUSG00000034391	Fbxo15	chr18	+	84964108	84964191	84	84962593	84962720	128	84977366	84977491	126	352	318282273	0,1,0	306178281	0,0,0	232	149	1	1	1.0,0.995,1.0	1.0,1.0,1.0	-0.002
353	ENSMUSG00000034391	Fbxo15	chr18	+	84965430	84965585	156	84960009	84960219	211	84977366	84977491	126	353	622641557	5,5,0	582483697	3,2,10	298	149	0.366725	1	0.984,0.985,1.0	0.99,0.992,0.972	0.005
354	ENSMUSG00000034391	Fbxo15	chr18	+	84965430	84965585	156	84960009	84960219	211	84981121	84981376	256	354	4,2,0	0,0,0	6,8,4	1,1,2	298	149	1	1	1.0,1.0,NA	0.75,0.8,0.5	0.317
355	ENSMUSG00000034391	Fbxo15	chr18	+	84965430	84965585	156	84962593	84962720	128	84977366	84977491	126	355	621640557	0,1,0	582483694	0,0,0	298	149	1	1	1.0,0.997,1.0	1.0,1.0,1.0	-0.001
356	ENSMUSG00000034391	Fbxo15	chr18	+	84965430	84965585	156	84964108	84964191	84	84977366	84977491	126	356	10291143952	0,1,0	10147711133	0,0,0	298	149	1	1	1.0,0.998,1.0	1.0,1.0,1.0	-0.001
357	ENSMUSG00000034391	Fbxo15	chr18	+	84977366	84977491	126	84960009	84960219	211	84981121	84981376	256	357	384413353	0,0,0	321426318	1,1,2	274	149	1	1	1.0,1.0,1.0	0.994,0.996,0.989	0.007
358	ENSMUSG00000034391	Fbxo15	chr18	+	84977366	84977491	126	84965430	84965585	156	84981121	84981376	256	358	9751014872	2,1,0	866874968	6,8,1	274	149	0.896958	1	0.996,0.998,1.0	0.987,0.983,0.998	0.009
367	ENSMUSG00000024571	Gm16286	chr18	+	80208109	80208229	121	80207259	80207343	85	80210061	80210130	70	367	0,0,1	29,25,10	2,0,0	36,25,18	269	149	1	1	0.0,0.0,0.052	0.03,0.0,0.0	0.007
368	ENSMUSG00000024571	Gm16286	chr18	+	80210061	80210130	70	80207153	80207343	191	80211412	80211487	76	368	43,42,18	1,4,0	41,31,33	1,4,0	218	149	0.971403	1	0.967,0.878,1.0	0.966,0.841,1.0	0.013
369	ENSMUSG00000024552	Slc14a2	chr18	-	78185738	78185886	149	78184545	78184680	136	78192090	78192283	194	369	14,25,22	0,0,1	9,0,11	0,3,0	297	149	0.0409833	0.443952	1.0,1.0,0.917	1.0,0.0,1.0	0.306
370	ENSMUSG00000025428	Atp5a1	chr18	+	77781211	77781356	146	77780984	77781092	109	77781798	77781889	92	370	148154147	0,0,0	140,86,71	0,5,0	294	149	0.810969	1	1.0,1.0,1.0	1.0,0.897,1.0	0.034
372	ENSMUSG00000025423	Pias2	chr18	+	77097248	77097723	476	77065207	77065419	213	77105804	77105889	86	372	15,6,11	0,0,0	11,7,7	0,1,0	298	149	1	1	1.0,1.0,1.0	1.0,0.778,1.0	0.074
377	ENSMUSG00000090000	Ier3ip1	chr18	+	76930623	76930759	137	76930044	76930216	173	76939567	76939669	103	377	0,0,0	52,37,28	2,0,0	50,47,30	285	149	1	1	0.0,0.0,0.0	0.02,0.0,0.0	-0.007
379	ENSMUSG00000036299	BC031181	chr18	+	75008650	75008826	177	75005899	75006114	216	75009277	75009933	657	379	77,75,97	1,0,0	62,53,73	0,0,0	298	149	1	1	0.975,1.0,1.0	1.0,1.0,1.0	-0.008
386	ENSMUSG00000064036	Mro	chr18	+	73871917	73872064	148	73869953	73870047	95	73873223	73873406	184	386	0,0,2	0,1,0	0,2,5	0,0,0	296	149	1	1	NA,0.0,1.0	NA,1.0,1.0	-0.5
387	ENSMUSG00000024556	Me2	chr18	-	73796313	73796389	77	73794780	73794942	163	73797828	73797978	151	387	6,8,6	0,2,1	10,5,11	0,0,0	225	149	0.888612	1	1.0,0.726,0.799	1.0,1.0,1.0	-0.158
389	ENSMUSG00000038121	Fam210a	chr18	-	68279266	68279428	163	68275916	68276274	359	68300073	68300202	130	389	2,0,0	16,5,8	2,0,0	3,1,9	298	149	1	1	0.059,0.0,0.0	0.25,0.0,0.0	-0.064
390	ENSMUSG00000024539	Ptpn2	chr18	-	67672666	67672768	103	67665510	67665874	365	67675719	67675829	111	390	382301298	0,0,1	222281293	0,0,0	251	149	1	1	1.0,1.0,0.994	1.0,1.0,1.0	-0.002
391	ENSMUSG00000024539	Ptpn2	chr18	-	67675719	67675829	111	67672666	67672768	103	67677709	67677862	154	391	180161158	0,0,0	135130152	0,1,1	259	149	1	1	1.0,1.0,1.0	1.0,0.987,0.989	0.008
392	ENSMUSG00000024539	Ptpn2	chr18	-	67675719	67675886	168	67671211	67672768	1558	67677709	67677862	154	392	499425420	0,0,0	337357459	0,1,1	298	149	1	1	1.0,1.0,1.0	1.0,0.994,0.996	0.003
393	ENSMUSG00000024539	Ptpn2	chr18	-	67677709	67677862	154	67675719	67675886	168	67680839	67681049	211	393	486402371	1,0,2	316315444	2,1,2	298	149	1	1	0.996,1.0,0.989	0.988,0.994,0.991	0.004
394	ENSMUSG00000024539	Ptpn2	chr18	-	67681442	67681577	136	67680839	67681049	211	67688890	67688989	100	394	424307308	2,5,3	316246435	2,5,2	284	149	0.842753	1	0.991,0.97,0.982	0.988,0.963,0.991	0
395	ENSMUSG00000024539	Ptpn2	chr18	-	67688890	67688989	100	67681442	67681577	136	67695623	67695724	102	395	363244261	1,1,3	233194315	0,6,1	248	149	0.671718	1	0.995,0.993,0.981	1.0,0.951,0.995	0.008
396	ENSMUSG00000024539	Ptpn2	chr18	-	67688890	67688989	100	67681442	67681577	136	67711836	67711927	92	396	151111118	2,0,0	129106181	0,0,3	248	149	1	1	0.978,1.0,1.0	1.0,1.0,0.973	0.002
398	ENSMUSG00000024539	Ptpn2	chr18	-	67695623	67695724	102	67681442	67681577	136	67711836	67711927	92	398	109,65,68	2,0,0	79,60,91	0,0,3	250	149	1	1	0.97,1.0,1.0	1.0,1.0,0.948	0.007
399	ENSMUSG00000024539	Ptpn2	chr18	-	67695623	67695724	102	67688890	67688989	100	67711836	67711927	92	399	328203207	15,6,2	186147231	6,6,5	250	149	0.751352	1	0.929,0.953,0.984	0.949,0.936,0.965	0.005
400	ENSMUSG00000024539	Ptpn2	chr18	-	67711836	67711927	92	67695623	67695724	102	67724441	67724573	133	400	197123129	0,0,0	163,92,153	0,0,1	240	149	1	1	1.0,1.0,1.0	1.0,1.0,0.99	0.003
401	ENSMUSG00000073542	Cep76	chr18	-	67637138	67637363	226	67634754	67634940	187	67638265	67638341	77	401	12,7,0	0,1,0	11,2,1	0,0,0	298	149	1	1	1.0,0.778,NA	1.0,1.0,1.0	-0.111
402	ENSMUSG00000024530	Slmo1	chr18	+	67477949	67478061	113	67476963	67477066	104	67479067	67480581	1515	402	0,1,0	0,0,0	0,0,2	2,0,0	261	149	1	1	NA,1.0,NA	0.0,NA,1.0	0.5
403	ENSMUSG00000001473	Tubb6	chr18	+	67392945	67393056	112	67391324	67391433	110	67401309	67402748	1440	403	24,16,24	0,0,0	15,11,11	0,2,0	260	149	1	1	1.0,1.0,1.0	1.0,0.759,1.0	0.08
404	ENSMUSG00000085055	Gm15958	chr18	+	66316828	66317075	248	66312258	66312338	81	66318220	66319607	1388	404	20,23,29	6,0,0	10,7,6	0,0,0	298	149	0.0128427	0.194599	0.625,1.0,1.0	1.0,1.0,1.0	-0.125
405	ENSMUSG00000024516	Sec11c	chr18	+	65801450	65801492	43	65800571	65800711	141	65809444	65809554	111	405	0,1,0	0,2,1	1,2,0	0,1,3	191	149	1	1	NA,0.281,0.0	1.0,0.609,0.0	-0.396
409	ENSMUSG00000024587	Nars	chr18	-	64515325	64515408	84	64511983	64512049	67	64516415	64516557	143	409	40,23,17	6,3,0	13,4,23	0,0,1	232	149	0.000460379	0.0178317	0.811,0.831,1.0	1.0,1.0,0.937	-0.098
413	ENSMUSG00000051412	Vamp7	chrGL456233.1	-	32429	32584	156	30587	30645	59	39024	39148	125	413	6,3,0	0,0,1	2,0,2	0,0,0	298	149	1	1	1.0,1.0,0.0	1.0,NA,1.0	-0.333
414	ENSMUSG00000024581	Napg	chr18	+	62980465	62980533	69	62977835	62978024	190	62991800	62991879	80	414	0,1,0	1,2,2	2,0,1	0,2,0	217	149	0.00786251	0.136818	0.0,0.256,0.0	1.0,0.0,1.0	-0.581
418	ENSMUSG00000024576	Csnk1a1	chr18	+	61568263	61568390	128	61556502	61556609	108	61575409	61575549	141	418	50,55,59	0,0,0	31,48,33	0,0,1	276	149	1	1	1.0,1.0,1.0	1.0,1.0,0.947	0.018
419	ENSMUSG00000024576	Csnk1a1	chr18	+	61569463	61569562	100	61568263	61568390	128	61575409	61575549	141	419	183145145	0,0,2	150142177	0,4,0	248	149	1	1	1.0,1.0,0.978	1.0,0.955,1.0	0.008
420	ENSMUSG00000024576	Csnk1a1	chr18	+	61571873	61571957	85	61569463	61569562	100	61575409	61575549	141	420	5,3,1	122,87,79	7,6,2	88,91,103	233	149	0.161674	1	0.026,0.022,0.008	0.048,0.04,0.012	-0.015
421	ENSMUSG00000024576	Csnk1a1	chr18	+	61576506	61576585	80	61575409	61575549	141	61577177	61577252	76	421	103,115,97	0,0,0	81,93,102	1,0,0	228	149	1	1	1.0,1.0,1.0	0.981,1.0,1.0	0.006
422	ENSMUSG00000024576	Csnk1a1	chr18	+	61578666	61578773	108	61577177	61577252	76	61580338	61580451	114	422	65,113,91	0,1,1	89,62,61	0,0,0	256	149	1	1	1.0,0.985,0.981	1.0,1.0,1.0	-0.011
424	ENSMUSG00000024610	Cd74	chr18	+	60809981	60810074	94	60809027	60809090	64	60810327	60810418	92	424	8,10,4	0,0,0	2,10,16	2,0,0	242	149	0.629594	1	1.0,1.0,1.0	0.381,1.0,1.0	0.206
428	ENSMUSG00000049173	Myoz3	chr18	-	60579375	60579511	137	60578935	60579098	164	60579610	60579664	55	428	1,4,2	0,0,0	0,0,0	0,1,0	285	149	1	1	1.0,1.0,1.0	NA,0.0,NA	1
429	ENSMUSG00000024604	Rbm22	chr18	+	60564362	60564495	134	60563765	60563795	31	60565617	60565718	102	429	34,43,15	1,0,0	25,23,34	0,0,0	282	149	1	1	0.947,1.0,1.0	1.0,1.0,1.0	-0.018
434	ENSMUSG00000087597	Gm15345	chr18	+	56800156	56800341	186	56796915	56796947	33	56801368	56801688	321	434	2,0,6	0,1,0	3,0,1	0,0,0	298	149	1	1	1.0,0.0,1.0	1.0,NA,1.0	-0.333
435	ENSMUSG00000073563	Csnk1g3	chr18	+	53948644	53948668	25	53948047	53948154	108	53953244	53955684	2441	435	0,1,0	25,12,36	0,0,0	31,32,47	173	149	1	1	0.0,0.067,0.0	0.0,0.0,0.0	0.022
436	ENSMUSG00000048799	Cep120	chr18	-	53685882	53686028	147	53681723	53683464	1742	53697594	53697693	100	436	0,1,2	0,0,0	6,3,10	0,0,1	295	149	1	1	NA,1.0,1.0	1.0,1.0,0.835	0.055
437	ENSMUSG00000048799	Cep120	chr18	-	53727546	53727744	199	53724353	53724581	229	53731090	53731239	150	437	2,1,6	0,0,0	12,14,2	0,1,0	298	149	1	1	1.0,1.0,1.0	1.0,0.875,1.0	0.042
445	ENSMUSG00000024480	Ap3s1	chr18	+	46780660	46780768	109	46779187	46779259	73	46789896	46790826	931	445	16,23,23	2,0,0	18,44,17	0,0,0	257	149	1	1	0.823,1.0,1.0	1.0,1.0,1.0	-0.059
446	ENSMUSG00000098284	A330093E20Rik	chr18	-	45701867	45701922	56	45683486	45685558	2073	45836977	45837083	107	446	0,0,1	0,0,0	0,0,0	2,0,0	204	149	1	1	NA,NA,1.0	0.0,NA,NA	1
448	ENSMUSG00000024867	Pip5k1b	chr19	-	24304031	24304146	116	24294793	24295554	762	24346236	24346381	146	448	3,5,9	0,0,2	17,4,13	0,0,0	264	149	1	1	1.0,1.0,0.717	1.0,1.0,1.0	-0.094
450	ENSMUSG00000024498	Tcerg1	chr18	+	42535084	42535147	64	42530647	42530890	244	42536177	42536378	202	450	5,2,1	13,6,2	4,3,6	15,2,17	212	149	0.593286	1	0.213,0.19,0.26	0.158,0.513,0.199	-0.069
451	ENSMUSG00000024498	Tcerg1	chr18	+	42549837	42549894	58	42548396	42548557	162	42550041	42550108	68	451	6,10,9	0,0,0	22,10,17	1,0,0	206	149	1	1	1.0,1.0,1.0	0.941,1.0,1.0	0.02
452	ENSMUSG00000024498	Tcerg1	chr18	+	42564082	42564233	152	42560933	42561052	120	42567870	42568035	166	452	16,18,12	0,0,0	21,13,16	0,0,4	298	149	0.368506	1	1.0,1.0,1.0	1.0,1.0,0.667	0.111
453	ENSMUSG00000024498	Tcerg1	chr18	+	42571014	42571194	181	42568427	42568610	184	42571823	42571907	85	453	13,20,21	0,2,0	17,26,26	0,0,0	298	149	1	1	1.0,0.833,1.0	1.0,1.0,1.0	-0.056
454	ENSMUSG00000024498	Tcerg1	chr18	+	42574159	42574253	95	42573259	42573360	102	42574517	42574844	328	454	3,6,6	15,20,11	2,0,2	24,10,9	243	149	0.00345449	0.0764231	0.109,0.155,0.251	0.049,0.0,0.12	0.115
455	ENSMUSG00000024491	Rbm27	chr18	+	42313970	42314135	166	42305679	42305814	136	42317600	42317750	151	455	20,6,8	5,2,2	10,7,21	2,1,1	298	149	0.0459833	0.478657	0.667,0.6,0.667	0.714,0.778,0.913	-0.157
456	ENSMUSG00000024491	Rbm27	chr18	+	42319801	42319946	146	42317600	42317750	151	42320763	42320917	155	456	31,23,7	0,0,2	15,24,19	0,0,0	294	149	1	1	1.0,1.0,0.639	1.0,1.0,1.0	-0.12
458	ENSMUSG00000024491	Rbm27	chr18	+	42325904	42326024	121	42324054	42324198	145	42327163	42327238	76	458	27,30,21	0,2,0	18,21,10	4,1,0	269	149	0.0345174	0.391413	1.0,0.893,1.0	0.714,0.921,1.0	0.086
459	ENSMUSG00000024493	Lars	chr18	-	42217467	42217608	142	42216851	42216962	112	42218503	42218644	142	459	6,0,2	0,0,0	0,2,1	2,0,0	290	149	1	1	1.0,NA,1.0	0.0,1.0,1.0	0.333
471	ENSMUSG00000060450	Rnf14	chr18	+	38299753	38299926	174	38296634	38296798	165	38300428	38300590	163	471	6,7,14	0,0,0	9,0,6	4,0,2	298	149	1	1	1.0,1.0,1.0	0.529,NA,0.6	0.435
472	ENSMUSG00000060450	Rnf14	chr18	+	38299753	38299926	174	38297499	38297575	77	38300428	38300590	163	472	5,6,13	0,0,0	7,0,6	0,0,2	298	149	1	1	1.0,1.0,1.0	1.0,NA,0.6	0.2
473	ENSMUSG00000060450	Rnf14	chr18	+	38301655	38301807	153	38300428	38300590	163	38307864	38308395	532	473	16,14,32	0,2,0	18,9,16	0,0,4	298	149	0.481785	1	1.0,0.778,1.0	1.0,1.0,0.667	0.037
474	ENSMUSG00000060450	Rnf14	chr18	+	38314672	38314803	132	38313211	38313384	174	38316524	38317847	1324	474	50,62,33	0,0,0	38,43,29	4,0,0	280	149	0.539689	1	1.0,1.0,1.0	0.835,1.0,1.0	0.055
475	ENSMUSG00000019143	Hars2	chr18	+	36788576	36788670	95	36788165	36788264	100	36790133	36790159	27	475	3,2,1	0,0,0	0,0,0	5,0,0	243	149	1	1	1.0,1.0,1.0	0.0,NA,NA	1
477	ENSMUSG00000019143	Hars2	chr18	+	36789366	36789609	244	36789156	36789284	129	36790133	36790250	118	477	3,1,0	0,1,0	2,0,7	0,0,0	298	149	1	1	1.0,0.333,NA	1.0,NA,1.0	-0.334
478	ENSMUSG00000042660	Wdr55	chr18	+	36761976	36762077	102	36760238	36760480	243	36762165	36762253	89	478	46,31,46	0,2,1	27,18,17	3,0,0	250	149	0.393539	1	1.0,0.902,0.965	0.843,1.0,1.0	0.008
479	ENSMUSG00000042660	Wdr55	chr18	+	36762657	36762757	101	36762354	36762534	181	36762848	36763018	171	479	66,39,48	0,0,0	39,48,23	2,0,0	249	149	1	1	1.0,1.0,1.0	0.921,1.0,1.0	0.026
480	ENSMUSG00000024474	Ik	chr18	+	36753891	36753910	20	36753426	36753652	227	36754552	36754631	80	480	29,23,36	0,2,0	22,18,11	0,0,0	168	149	1	1	1.0,0.911,1.0	1.0,1.0,1.0	-0.03
481	ENSMUSG00000006850	Tmco6	chr18	+	36738361	36738447	87	36738095	36738200	106	36738627	36738744	118	481	2,1,0	0,2,0	0,0,2	0,0,0	235	149	1	1	1.0,0.241,NA	NA,NA,1.0	-0.379
482	ENSMUSG00000006050	Sra1	chr18	-	36667790	36667893	104	36667428	36667659	232	36668651	36668848	198	482	2,1,6	2,0,0	0,1,2	0,0,0	252	149	1	1	0.372,1.0,1.0	NA,1.0,1.0	-0.209
483	ENSMUSG00000006050	Sra1	chr18	-	36667790	36667899	110	36666680	36667659	980	36668651	36668848	198	483	2,3,9	2,0,0	1,4,3	0,0,0	258	149	0.611296	1	0.366,1.0,1.0	1.0,1.0,1.0	-0.211
484	ENSMUSG00000006050	Sra1	chr18	-	36675662	36675746	85	36675280	36675396	117	36676170	36676255	86	484	0,2,2	0,0,0	0,0,0	0,0,1	233	149	1	1	NA,1.0,1.0	NA,NA,0.0	1
485	ENSMUSG00000024483	Ankhd1	chr18	+	36581067	36581215	149	36578617	36578774	158	36583611	36583681	71	485	0,0,2	0,0,0	2,0,4	0,2,0	297	149	1	1	NA,NA,1.0	1.0,0.0,1.0	0.333
486	ENSMUSG00000024483	Ankhd1	chr18	+	36624508	36625267	760	36614714	36614817	104	36632066	36632212	147	486	1,1,0	0,0,3	0,2,0	0,0,0	298	149	1	1	1.0,1.0,0.0	NA,1.0,NA	-0.333
487	ENSMUSG00000024483	Ankhd1	chr18	+	36640264	36640360	97	36638545	36638708	164	36641576	36641693	118	487	2,0,2	0,0,0	0,3,2	0,0,2	245	149	1	1	1.0,NA,1.0	NA,1.0,0.378	0.311
488	ENSMUSG00000024483	Ankhd1	chr18	+	36641398	36641478	81	36640264	36640360	97	36641576	36641693	118	488	0,0,2	0,0,2	0,0,0	0,1,0	229	149	1	1	NA,NA,0.394	NA,0.0,NA	0.394
492	ENSMUSG00000091896	Ube2d2a	chr18	+	35793464	35793528	65	35771558	35772012	455	35799840	35799872	33	492	49,48,57	0,0,2	90,48,55	0,1,0	213	149	1	1	1.0,1.0,0.952	1.0,0.971,1.0	-0.006
493	ENSMUSG00000091896	Ube2d2a	chr18	+	35799951	35800029	79	35799840	35799872	33	35800109	35800215	107	493	71,85,75	0,0,0	118,87,91	2,0,0	227	149	1	1	1.0,1.0,1.0	0.975,1.0,1.0	0.008
494	ENSMUSG00000091896	Ube2d2a	chr18	+	35801273	35801367	95	35800109	35800215	107	35805517	35805821	305	494	139188133	0,1,0	188226165	2,2,0	243	149	1	1	1.0,0.991,1.0	0.983,0.986,1.0	0.007
495	ENSMUSG00000024350	Dnajc18	chr18	-	35686667	35686853	187	35683217	35683324	108	35696977	35697123	147	495	10,13,25	0,0,4	3,2,3	0,0,0	298	149	0.538729	1	1.0,1.0,0.758	1.0,1.0,1.0	-0.081
496	ENSMUSG00000034300	Fam53c	chr18	+	34763072	34763130	59	34762494	34762724	231	34768167	34768952	786	496	10,13,8	0,0,0	28,18,28	1,0,0	207	149	1	1	1.0,1.0,1.0	0.953,1.0,1.0	0.016
498	ENSMUSG00000044201	Cdc25c	chr18	-	34738215	34738278	64	34733576	34733688	113	34747223	34747313	91	498	0,1,0	0,0,0	2,0,1	0,1,0	212	149	1	1	NA,1.0,NA	1.0,0.0,1.0	0.333
499	ENSMUSG00000044201	Cdc25c	chr18	-	34740327	34740429	103	34738215	34738278	64	34743937	34744063	127	499	36,42,39	0,5,2	33,36,23	2,0,7	251	149	0.359444	1	1.0,0.833,0.92	0.907,1.0,0.661	0.062
500	ENSMUSG00000044201	Cdc25c	chr18	-	34740327	34740429	103	34738215	34738278	64	34747223	34747313	91	500	20,22,24	1,3,2	18,19,16	5,3,10	251	149	0.00479597	0.0958044	0.922,0.813,0.877	0.681,0.79,0.487	0.218
501	ENSMUSG00000044201	Cdc25c	chr18	-	34743937	34744063	127	34738215	34738278	64	34747223	34747313	91	501	2,8,2	1,3,2	3,0,9	5,3,10	275	149	0.0666294	0.617365	0.52,0.591,0.351	0.245,0.0,0.328	0.296
502	ENSMUSG00000044201	Cdc25c	chr18	-	34743937	34744063	127	34740327	34740429	103	34747223	34747313	91	502	17,23,12	0,1,0	18,15,10	1,3,1	275	149	0.0120208	0.184734	1.0,0.926,1.0	0.907,0.73,0.844	0.148
503	ENSMUSG00000044201	Cdc25c	chr18	-	34744870	34744969	100	34743937	34744063	127	34747223	34747313	91	503	18,34,27	2,3,0	20,17,17	1,0,2	248	149	0.336951	1	0.844,0.872,1.0	0.923,1.0,0.836	-0.014
504	ENSMUSG00000044201	Cdc25c	chr18	-	34749516	34749611	96	34748914	34748960	47	34750737	34750963	227	504	62,64,62	0,0,0	63,35,46	1,0,0	244	149	1	1	1.0,1.0,1.0	0.975,1.0,1.0	0.008
505	ENSMUSG00000035984	Nme5	chr18	-	34567035	34567154	120	34562633	34562803	171	34578557	34578767	211	505	18,5,23	0,1,0	36,38,8	0,0,0	268	149	1	1	1.0,0.735,1.0	1.0,1.0,1.0	-0.088
506	ENSMUSG00000035984	Nme5	chr18	-	34569797	34569898	102	34567035	34567154	120	34571455	34571661	207	506	0,1,4	1,0,0	3,0,0	5,6,0	250	149	1	1	0.0,1.0,1.0	0.263,0.0,NA	0.535
507	ENSMUSG00000035984	Nme5	chr18	-	34571455	34571661	207	34567035	34567154	120	34578557	34578767	211	507	1,2,2	0,0,3	10,14,0	1,4,2	298	149	0.0959785	0.796275	1.0,1.0,0.25	0.833,0.636,0.0	0.26
508	ENSMUSG00000036501	Fam13b	chr18	-	34445276	34445440	165	34443900	34444002	103	34445531	34445615	85	508	29,22,22	0,0,0	19,27,19	2,1,0	298	149	0.813198	1	1.0,1.0,1.0	0.826,0.931,1.0	0.081
509	ENSMUSG00000036501	Fam13b	chr18	-	34448025	34448121	97	34445531	34445615	85	34448367	34448451	85	509	23,13,25	0,0,0	17,9,24	0,4,2	245	149	0.00425929	0.0877137	1.0,1.0,1.0	1.0,0.578,0.879	0.181
510	ENSMUSG00000036501	Fam13b	chr18	-	34457663	34457874	212	34454653	34454783	131	34462060	34462208	149	510	21,22,14	0,0,0	16,14,9	0,2,0	298	149	1	1	1.0,1.0,1.0	1.0,0.778,1.0	0.074
511	ENSMUSG00000036501	Fam13b	chr18	-	34465155	34465220	66	34462960	34463009	50	34473549	34473685	137	511	16,10,7	0,2,0	10,1,11	3,0,1	214	149	0.133488	1	1.0,0.777,1.0	0.699,1.0,0.885	0.064
512	ENSMUSG00000036501	Fam13b	chr18	-	34497333	34497546	214	34494598	34494776	179	34499685	34499852	168	512	2,6,1	2,2,0	3,0,0	0,0,3	298	149	1	1	0.333,0.6,1.0	1.0,NA,0.0	0.144
513	ENSMUSG00000036501	Fam13b	chr18	-	34497967	34498159	193	34497333	34497546	214	34499685	34499852	168	513	4,9,0	0,3,1	0,3,1	3,0,0	298	149	0.775442	1	1.0,0.6,0.0	0.0,1.0,1.0	-0.133
514	ENSMUSG00000014504	Srp19	chr18	+	34331749	34331825	77	34331144	34331259	116	34334292	34334364	73	514	44,32,27	0,0,0	9,13,17	2,0,4	225	149	0.00253061	0.0608625	1.0,1.0,1.0	0.749,1.0,0.738	0.171
515	ENSMUSG00000014504	Srp19	chr18	+	34331749	34331825	77	34331144	34331259	116	34334456	34334568	113	515	17,13,9	1,2,0	3,6,3	0,0,2	225	149	0.351344	1	0.918,0.811,1.0	1.0,1.0,0.498	0.077
516	ENSMUSG00000014504	Srp19	chr18	+	34331749	34334364	2616	34331144	34331259	116	34334456	34334568	113	516	45,37,35	1,2,0	19,13,21	0,0,2	298	149	0.874406	1	0.957,0.902,1.0	1.0,1.0,0.84	0.006
517	ENSMUSG00000014504	Srp19	chr18	+	34332905	34333062	158	34331749	34331825	77	34334292	34334364	73	517	5,1,14	41,26,20	4,9,10	6,12,16	298	149	0.00857582	0.145374	0.057,0.019,0.259	0.25,0.273,0.238	-0.142
518	ENSMUSG00000014504	Srp19	chr18	+	34334292	34334364	73	34331122	34331259	138	34334456	34334568	113	518	37,28,27	1,2,0	17,10,20	0,0,2	221	149	0.685878	1	0.961,0.904,1.0	1.0,1.0,0.871	-0.002
519	ENSMUSG00000014504	Srp19	chr18	+	34334292	34334364	73	34331749	34331825	77	34334456	34334568	113	519	77,53,46	14,6,2	21,20,30	0,5,0	221	149	0.0908637	0.763347	0.788,0.856,0.939	1.0,0.729,1.0	-0.049
520	ENSMUSG00000024376	Epb41l4a	chr18	-	33798507	33798589	83	33796326	33797470	1145	33798690	33798801	112	520	7,12,14	0,1,0	4,19,12	0,0,0	231	149	1	1	1.0,0.886,1.0	1.0,1.0,1.0	-0.038
521	ENSMUSG00000024376	Epb41l4a	chr18	-	33810218	33810338	121	33802512	33802560	49	33824458	33824536	79	521	7,20,14	0,2,2	4,30,11	0,0,1	269	149	0.18962	1	1.0,0.847,0.795	1.0,1.0,0.859	-0.072
522	ENSMUSG00000024378	Stard4	chr18	-	33205050	33205165	116	33199354	33203815	4462	33206119	33206246	128	522	13,0,5	0,2,0	0,2,3	0,0,0	264	149	1	1	1.0,0.0,1.0	NA,1.0,1.0	-0.333
523	ENSMUSG00000024378	Stard4	chr18	-	33205220	33205325	106	33203404	33203815	412	33206119	33206246	128	523	0,7,6	0,2,0	0,5,9	0,0,0	254	149	1	1	NA,0.672,1.0	NA,1.0,1.0	-0.164
524	ENSMUSG00000038299	Wdr36	chr18	+	32846829	32846962	134	32845590	32845645	56	32847141	32847317	177	524	69,39,28	0,1,0	38,19,33	0,0,1	282	149	1	1	1.0,0.954,1.0	1.0,1.0,0.946	0.003
525	ENSMUSG00000038299	Wdr36	chr18	+	32846829	32846962	134	32845590	32845645	56	32847588	32847709	122	525	22,17,12	1,1,1	21,5,13	0,0,0	282	149	0.156729	1	0.921,0.9,0.864	1.0,1.0,1.0	-0.105
526	ENSMUSG00000038299	Wdr36	chr18	+	32847141	32847317	177	32845590	32845645	56	32847588	32847709	122	526	24,33,18	1,1,1	21,15,33	0,0,0	298	149	0.349493	1	0.923,0.943,0.9	1.0,1.0,1.0	-0.078
527	ENSMUSG00000038299	Wdr36	chr18	+	32847141	32847317	177	32846829	32846962	134	32847588	32847709	122	527	71,56,34	0,0,0	38,29,53	1,0,0	298	149	1	1	1.0,1.0,1.0	0.95,1.0,1.0	0.017
528	ENSMUSG00000038299	Wdr36	chr18	+	32863180	32863262	83	32862924	32863044	121	32864652	32864840	189	528	20,32,21	0,0,0	24,24,25	0,1,0	231	149	1	1	1.0,1.0,1.0	1.0,0.939,1.0	0.02
532	ENSMUSG00000024400	Wdr33	chr18	+	31829231	31829300	70	31827261	31827488	228	31829874	31829979	106	532	81,87,74	1,0,0	77,61,62	0,3,0	218	149	1	1	0.982,1.0,1.0	1.0,0.933,1.0	0.016
533	ENSMUSG00000024400	Wdr33	chr18	+	31829874	31829979	106	31829231	31829300	70	31833309	31833405	97	533	114,130,99	2,0,0	118100113	0,0,0	254	149	1	1	0.971,1.0,1.0	1.0,1.0,1.0	-0.01
534	ENSMUSG00000024258	Polr2d	chr18	+	31795287	31795383	97	31791839	31792020	182	31796049	31796642	594	534	312380315	25,32,4	240168165	7,12,2	245	149	0.0446912	0.46961	0.884,0.878,0.98	0.954,0.895,0.98	-0.029
535	ENSMUSG00000041915	Ammecr1l	chr18	+	31761779	31761890	112	31759823	31760194	372	31771669	31772114	446	535	18,9,12	2,0,0	4,3,17	0,0,0	260	149	1	1	0.838,1.0,1.0	1.0,1.0,1.0	-0.054
536	ENSMUSG00000041915	Ammecr1l	chr18	+	31774235	31774346	112	31771669	31772114	446	31774636	31774751	116	536	47,23,47	0,0,1	54,14,53	0,0,0	260	149	1	1	1.0,1.0,0.964	1.0,1.0,1.0	-0.012
537	ENSMUSG00000024260	Sap130	chr18	+	31689397	31689502	106	31682006	31682184	179	31698521	31698880	360	537	6,3,6	0,0,0	5,11,2	0,1,1	254	149	1	1	1.0,1.0,1.0	1.0,0.866,0.54	0.198
541	ENSMUSG00000034295	Fhod3	chr18	+	24897636	24897704	69	24770482	24770547	66	24903892	24903998	107	541	9,2,6	0,0,0	10,8,3	0,0,1	217	149	1	1	1.0,1.0,1.0	1.0,1.0,0.673	0.109
542	ENSMUSG00000034295	Fhod3	chr18	+	25020661	25020757	97	25001790	25002032	243	25028064	25028169	106	542	0,2,0	2,1,0	0,1,0	1,1,2	245	149	1	1	0.0,0.549,NA	0.0,0.378,0.0	0.149
543	ENSMUSG00000034295	Fhod3	chr18	+	25022621	25022978	358	25020661	25020757	97	25028064	25028169	106	543	0,1,0	0,0,0	2,0,0	0,1,0	298	149	1	1	NA,1.0,NA	1.0,0.0,NA	0.5
547	ENSMUSG00000047989	Ino80c	chr18	-	24111714	24111782	69	24104756	24106658	1903	24121648	24121835	188	547	13,16,6	2,4,9	6,3,9	1,0,1	217	149	0.000542927	0.0200943	0.817,0.733,0.314	0.805,1.0,0.861	-0.267
548	ENSMUSG00000047989	Ino80c	chr18	-	24112660	24112772	113	24111714	24111782	69	24121648	24121835	188	548	13,14,9	3,5,3	11,9,8	0,2,0	261	149	0.00032276	0.013481	0.712,0.615,0.631	1.0,0.72,1.0	-0.254
549	ENSMUSG00000047989	Ino80c	chr18	-	24114076	24114187	112	24112660	24112772	113	24121648	24121835	188	549	29,25,25	0,0,0	24,13,20	0,0,2	260	149	1	1	1.0,1.0,1.0	1.0,1.0,0.851	0.05
553	ENSMUSG00000033107	Rnf125	chr18	+	20977728	20977823	96	20974298	20974455	158	20979050	20979141	92	553	140114113	1,4,4	93,70,102	2,0,0	244	149	0.0415742	0.447553	0.988,0.946,0.945	0.966,1.0,1.0	-0.029
554	ENSMUSG00000033382	Trappc8	chr18	-	20844123	20844250	128	20841527	20841682	156	20845577	20845652	76	554	2,2,6	0,0,0	6,0,6	0,1,0	276	149	1	1	1.0,1.0,1.0	1.0,0.0,1.0	0.333
555	ENSMUSG00000033382	Trappc8	chr18	-	20860432	20860538	107	20854944	20855076	133	20862894	20862995	102	555	3,7,3	0,1,0	4,6,8	0,0,0	255	149	1	1	1.0,0.804,1.0	1.0,1.0,1.0	-0.065
560	ENSMUSG00000054321	Taf4b	chr18	+	14804716	14804839	124	14804465	14804627	163	14807344	14807434	91	560	43,20,36	1,1,0	22,15,32	1,1,0	272	149	1	1	0.959,0.916,1.0	0.923,0.892,1.0	0.02
561	ENSMUSG00000054321	Taf4b	chr18	+	14807344	14807434	91	14804465	14804627	163	14813090	14813690	601	561	17,8,10	0,1,0	13,5,5	0,0,0	239	149	1	1	1.0,0.833,1.0	1.0,1.0,1.0	-0.056
562	ENSMUSG00000037013	Ss18	chr18	-	14637391	14637484	94	14636495	14636618	124	14640256	14640361	106	562	0,3,1	2,2,3	0,1,0	0,0,0	242	149	1	1	0.0,0.48,0.17	NA,1.0,NA	-0.783
563	ENSMUSG00000037013	Ss18	chr18	-	14651022	14651244	223	14640955	14641123	169	14655026	14655180	155	563	14,11,4	0,0,0	8,3,4	2,1,0	298	149	0.646862	1	1.0,1.0,1.0	0.667,0.6,1.0	0.244
566	ENSMUSG00000024404	Riok3	chr18	+	12142935	12143063	129	12139316	12139460	145	12148790	12148988	199	566	30,36,36	9,2,2	30,19,42	5,2,5	277	149	0.730806	1	0.642,0.906,0.906	0.763,0.836,0.819	0.012
567	ENSMUSG00000024293	Esco1	chr18	-	10571954	10572142	189	10566601	10567646	1046	10574874	10575018	145	567	113171152	2,1,3	179118163	0,1,4	298	149	0.64905	1	0.966,0.988,0.962	1.0,0.983,0.953	-0.007
568	ENSMUSG00000024293	Esco1	chr18	-	10577637	10577759	123	10577000	10577090	91	10582054	10582186	133	568	17,10,3	71,60,76	8,6,17	98,66,121	271	149	0.347002	1	0.116,0.084,0.021	0.043,0.048,0.072	0.019
569	ENSMUSG00000024293	Esco1	chr18	-	10582054	10582186	133	10577000	10577090	91	10584247	10584362	116	569	148143125	0,1,4	189124208	0,1,0	281	149	0.503267	1	1.0,0.987,0.943	1.0,0.985,1.0	-0.018
570	ENSMUSG00000024293	Esco1	chr18	-	10585977	10586041	65	10584247	10584362	116	10588438	10588550	113	570	61,82,79	0,0,0	109,50,102	0,0,1	213	149	1	1	1.0,1.0,1.0	1.0,1.0,0.986	0.005
571	ENSMUSG00000024293	Esco1	chr18	-	10585977	10586041	65	10584247	10584362	116	10593745	10594055	311	571	36,35,36	3,0,0	63,23,55	0,0,0	213	149	0.861028	1	0.894,1.0,1.0	1.0,1.0,1.0	-0.035
572	ENSMUSG00000024293	Esco1	chr18	-	10588438	10588550	113	10584247	10584362	116	10593745	10594055	311	572	19,33,47	3,0,0	23,28,56	0,0,0	261	149	0.744556	1	0.783,1.0,1.0	1.0,1.0,1.0	-0.072
573	ENSMUSG00000024293	Esco1	chr18	-	10588438	10588550	113	10585977	10586041	65	10593745	10594055	311	573	46,81,89	5,4,3	70,58,105	1,0,5	261	149	0.0586707	0.56647	0.84,0.92,0.944	0.976,1.0,0.923	-0.065
574	ENSMUSG00000024293	Esco1	chr18	-	10588438	10588550	113	10585977	10586041	65	10595675	10595875	201	574	23,44,29	2,0,0	35,27,38	0,0,0	261	149	1	1	0.868,1.0,1.0	1.0,1.0,1.0	-0.044
575	ENSMUSG00000024293	Esco1	chr18	-	10588438	10588550	113	10585977	10586041	65	10596338	10596441	104	575	23,43,29	0,0,0	35,27,38	0,1,0	261	149	1	1	1.0,1.0,1.0	1.0,0.939,1.0	0.02
576	ENSMUSG00000024293	Esco1	chr18	-	10593745	10595875	2131	10585977	10586041	65	10596338	10596441	104	576	109,88,94	0,0,0	36,41,95	0,1,0	298	149	1	1	1.0,1.0,1.0	1.0,0.953,1.0	0.016
578	ENSMUSG00000024293	Esco1	chr18	-	10595675	10595875	201	10585977	10586041	65	10596338	10596441	104	578	106,84,91	0,0,0	35,41,90	0,1,0	298	149	1	1	1.0,1.0,1.0	1.0,0.953,1.0	0.016
580	ENSMUSG00000024293	Esco1	chr18	-	10596338	10596441	104	10593745	10595875	2131	10610025	10610109	85	580	126111113	0,0,1	53,50,101	0,0,0	252	149	1	1	1.0,1.0,0.985	1.0,1.0,1.0	-0.005
583	ENSMUSG00000024290	Rock1	chr18	-	10122608	10122768	161	10119884	10119945	62	10129304	10129396	93	583	68,82,71	2,2,0	47,61,48	0,0,0	298	149	0.384572	1	0.944,0.953,1.0	1.0,1.0,1.0	-0.034
584	ENSMUSG00000024287	Thoc1	chr18	+	9959254	9959315	62	9959097	9959171	75	9960485	9960552	68	584	36,23,13	2,2,0	10,9,15	0,0,0	210	149	0.750897	1	0.927,0.891,1.0	1.0,1.0,1.0	-0.061
585	ENSMUSG00000024287	Thoc1	chr18	+	9960485	9960552	68	9959254	9959315	62	9962372	9962491	120	585	42,36,24	2,0,0	18,17,21	4,0,0	216	149	0.455173	1	0.935,1.0,1.0	0.756,1.0,1.0	0.06
586	ENSMUSG00000024287	Thoc1	chr18	+	9962372	9962491	120	9960485	9960552	68	9963822	9963918	97	586	30,28,18	2,1,0	10,9,16	0,0,0	268	149	0.418272	1	0.893,0.94,1.0	1.0,1.0,1.0	-0.056
587	ENSMUSG00000024287	Thoc1	chr18	+	9963262	9963311	50	9962372	9962491	120	9963822	9963918	97	587	34,48,42	0,1,0	28,26,17	0,0,0	198	149	1	1	1.0,0.973,1.0	1.0,1.0,1.0	-0.009
588	ENSMUSG00000024287	Thoc1	chr18	+	9963822	9963918	97	9963262	9963311	50	9968750	9968833	84	588	55,60,61	0,0,0	31,35,29	0,0,1	245	149	1	1	1.0,1.0,1.0	1.0,1.0,0.946	0.018
589	ENSMUSG00000024287	Thoc1	chr18	+	9977846	9977978	133	9975598	9975707	110	9984433	9984534	102	589	68,70,68	0,0,1	18,54,57	0,0,0	281	149	1	1	1.0,1.0,0.973	1.0,1.0,1.0	-0.009
590	ENSMUSG00000024287	Thoc1	chr18	+	9984433	9984534	102	9977846	9977978	133	9986288	9986355	68	590	61,52,71	0,1,0	22,47,54	0,2,2	250	149	0.488651	1	1.0,0.969,1.0	1.0,0.933,0.941	0.032
591	ENSMUSG00000073639	Rab18	chr18	+	6778494	6778556	63	6770053	6770109	57	6783119	6783192	74	591	11,5,12	0,1,0	13,7,6	0,0,0	211	149	1	1	1.0,0.779,1.0	1.0,1.0,1.0	-0.074
592	ENSMUSG00000041225	Arhgap12	chr18	-	6056978	6056993	16	6052861	6052923	63	6057516	6057591	76	592	2,0,3	5,4,8	0,0,0	0,4,5	164	149	1	1	0.267,0.0,0.254	NA,0.0,0.0	0.174
593	ENSMUSG00000041225	Arhgap12	chr18	-	6057516	6057591	76	6052861	6052923	63	6061846	6061972	127	593	7,9,19	7,3,0	0,7,10	5,0,0	224	149	0.322186	1	0.399,0.666,1.0	0.0,1.0,1.0	0.022
594	ENSMUSG00000041225	Arhgap12	chr18	-	6065704	6065845	142	6064340	6064421	82	6069830	6070091	262	594	7,6,10	17,6,5	13,4,9	2,16,10	290	149	0.771884	1	0.175,0.339,0.507	0.77,0.114,0.316	-0.06
597	ENSMUSG00000024231	Cul2	chr18	+	3414129	3414224	96	3405684	3405787	104	3417534	3417640	107	597	14,8,0	1,0,0	18,2,20	0,0,0	244	149	1	1	0.895,1.0,NA	1.0,1.0,1.0	-0.052
598	ENSMUSG00000024231	Cul2	chr18	+	3414173	3414224	52	3405684	3405787	104	3417534	3417640	107	598	5,3,1	1,0,0	4,0,7	0,0,0	200	149	1	1	0.788,1.0,1.0	1.0,NA,1.0	-0.071
599	ENSMUSG00000024231	Cul2	chr18	+	3431483	3431585	103	3430911	3431114	204	3434843	3436374	1532	599	10,6,9	0,0,0	6,2,5	0,2,0	251	149	0.619063	1	1.0,1.0,1.0	1.0,0.372,1.0	0.209
600	ENSMUSG00000024231	Cul2	chr18	+	3433993	3434110	118	3431483	3431585	103	3434843	3435385	543	600	17,12,17	2,0,0	22,22,21	0,0,0	266	149	1	1	0.826,1.0,1.0	1.0,1.0,1.0	-0.058
733	ENSMUSG00000041857	Oosp1	chr19	-	11687334	11687432	99	11668296	11668416	121	11688666	11688848	183	733	779917758	210261217	878833586	248291227	247	149	0.0738011	0.662788	0.691,0.679,0.678	0.681,0.633,0.609	0.042
734	ENSMUSG00000041857	Oosp1	chr19	-	11688666	11688848	183	11668296	11668416	121	11690941	11691034	94	734	580638589	149169118	675653498	131,175,84	298	149	0.262299	1	0.661,0.654,0.714	0.72,0.651,0.748	-0.03
792	ENSMUSG00000047879	Usp14	chr18	-	10009951	10010082	132	10007766	10007847	82	10012212	10012271	60	792	81,36,65	0,1,0	24,20,30	0,0,0	280	149	1	1	1.0,0.95,1.0	1.0,1.0,1.0	-0.017
793	ENSMUSG00000047879	Usp14	chr18	-	10017990	10018095	106	10016540	10016644	105	10022817	10022850	34	793	80,39,59	1,4,2	23,19,21	0,1,0	254	149	0.0273812	0.334397	0.979,0.851,0.945	1.0,0.918,1.0	-0.048
797	ENSMUSG00000024908	Ppp6r3	chr19	-	3459360	3459480	121	3454932	3457051	2120	3464544	3464695	152	797	17,20,15	0,0,0	21,16,17	0,1,0	269	149	1	1	1.0,1.0,1.0	1.0,0.899,1.0	0.034
798	ENSMUSG00000024908	Ppp6r3	chr19	-	3478277	3478364	88	3473768	3473815	48	3484830	3484916	87	798	3,3,3	0,0,0	8,6,13	0,0,1	236	149	1	1	1.0,1.0,1.0	1.0,1.0,0.891	0.036
799	ENSMUSG00000024908	Ppp6r3	chr19	-	3478277	3478364	88	3473768	3473866	99	3484830	3484916	87	799	7,6,5	4,0,4	8,7,12	1,0,2	236	149	0.0142222	0.208696	0.525,1.0,0.441	0.835,1.0,0.791	-0.22
800	ENSMUSG00000024908	Ppp6r3	chr19	-	3544107	3544255	149	3526701	3526934	234	3575640	3575749	110	800	22,19,15	4,1,1	3,0,5	1,2,0	297	149	0.415709	1	0.734,0.905,0.883	0.601,0.0,1.0	0.307
803	ENSMUSG00000069049	Eif2s3y	chrY	+	1011259	1011323	65	1010542	1010685	144	1012047	1012169	123	803	0,2,1	0,0,0	3,0,1	0,0,2	213	149	1	1	NA,1.0,1.0	1.0,NA,0.259	0.371
804	ENSMUSG00000069049	Eif2s3y	chrY	+	1011839	1011967	129	1011259	1011323	65	1012047	1012169	123	804	11,7,20	0,0,0	12,2,13	2,0,0	277	149	1	1	1.0,1.0,1.0	0.763,1.0,1.0	0.079
806	ENSMUSG00000069049	Eif2s3y	chrY	+	1013378	1013473	96	1012047	1012169	123	1014633	1014792	160	806	3,2,16	1,3,2	5,0,3	4,2,10	244	149	0.00926832	0.153787	0.647,0.289,0.83	0.433,0.0,0.155	0.393
807	ENSMUSG00000069049	Eif2s3y	chrY	+	1016589	1016684	96	1016056	1016191	136	1017363	1017508	146	807	3,2,6	0,0,0	7,7,0	11,0,8	244	149	3.8e-07	8.91e-05	1.0,1.0,1.0	0.28,1.0,0.0	0.573
808	ENSMUSG00000069049	Eif2s3y	chrY	+	1019985	1020155	171	1016056	1017508	1453	1023301	1023474	174	808	5,2,11	0,0,0	6,3,1	0,2,1	298	149	0.37704	1	1.0,1.0,1.0	1.0,0.429,0.333	0.413
809	ENSMUSG00000069049	Eif2s3y	chrY	+	1023301	1023474	174	1016056	1017508	1453	1028187	1028594	408	809	0,0,5	0,0,2	4,5,3	2,0,4	298	149	1	1	NA,NA,0.556	0.5,1.0,0.273	-0.035
810	ENSMUSG00000055660	Mettl4	chr17	-	94743931	94743994	64	94740385	94740755	371	94747616	94748417	802	810	10,19,13	3,0,0	6,2,10	2,2,0	212	149	0.214223	1	0.701,1.0,1.0	0.678,0.413,1.0	0.203
817	ENSMUSG00000005371	Fbxo11	chr17	-	87992818	87992927	110	87992257	87992356	100	87993146	87993254	109	817	47,59,66	0,0,0	56,43,53	0,1,2	258	149	0.434228	1	1.0,1.0,1.0	1.0,0.961,0.939	0.033
819	ENSMUSG00000005371	Fbxo11	chr17	-	88011292	88011376	85	88010935	88011068	134	88012556	88012686	131	819	26,22,13	0,1,0	19,10,17	0,0,0	233	149	1	1	1.0,0.934,1.0	1.0,1.0,1.0	-0.022
820	ENSMUSG00000005370	Msh6	chr17	+	87990430	87990630	201	87990193	87990348	156	87990723	87990883	161	820	27,22,12	2,2,0	49,60,35	0,0,2	298	149	0.275984	1	0.871,0.846,1.0	1.0,1.0,0.897	-0.06
821	ENSMUSG00000045394	Epcam	chr17	+	87639895	87640003	109	87636457	87636894	438	87640287	87640528	242	821	139,100,86	0,0,0	110,59,54	5,1,0	257	149	0.213044	1	1.0,1.0,1.0	0.927,0.972,1.0	0.034
824	ENSMUSG00000024145	Pigf	chr17	-	87008802	87008911	110	86997255	86997567	313	87020400	87020517	118	824	62,85,77	3,7,5	77,99,76	0,7,5	258	149	0.400306	1	0.923,0.875,0.899	1.0,0.891,0.898	-0.031
825	ENSMUSG00000024145	Pigf	chr17	-	87020400	87020517	118	86997255	86997567	313	87023664	87023913	250	825	5,6,4	0,0,0	3,14,6	0,2,0	266	149	1	1	1.0,1.0,1.0	1.0,0.797,1.0	0.068
826	ENSMUSG00000024145	Pigf	chr17	-	87021858	87021950	93	87020400	87020517	118	87023664	87023913	250	826	72,72,63	2,1,1	39,50,67	4,12,2	241	149	8.37e-05	0.00492667	0.957,0.978,0.975	0.858,0.72,0.954	0.126
829	ENSMUSG00000024127	Prepl	chr17	-	85088339	85088875	537	85083192	85083315	124	85090105	85090267	163	829	0,2,1	1,0,0	4,0,2	0,0,0	298	149	1	1	0.0,1.0,1.0	1.0,NA,1.0	-0.333
830	ENSMUSG00000024131	Slc3a1	chr17	+	85051881	85052077	197	85048846	85048971	126	85059715	85059883	169	830	0,4,0	0,0,0	2,0,4	0,0,2	298	149	1	1	NA,1.0,NA	1.0,NA,0.5	0.25
831	ENSMUSG00000061130	Ppm1b	chr17	+	85023031	85023079	49	85005508	85005566	59	85023695	85023991	297	831	1,2,7	18,2,6	0,1,0	0,5,9	197	149	1	1	0.04,0.431,0.469	NA,0.131,0.0	0.248
833	ENSMUSG00000024248	Cox7a2l	chr17	-	83503930	83503999	70	83501918	83502737	820	83504099	83504228	130	833	0,0,1	2,0,0	0,0,0	0,3,2	218	149	1	1	0.0,NA,1.0	NA,0.0,0.0	0.5
840	ENSMUSG00000024241	Sos1	chr17	-	80445601	80445712	112	80445429	80445528	100	80449257	80449401	145	840	1,6,0	2,0,0	0,1,2	0,2,0	260	149	1	1	0.223,1.0,NA	NA,0.223,1.0	0
841	ENSMUSG00000035051	Dhx57	chr17	-	80245674	80245809	136	80241951	80242152	202	80247108	80247183	76	841	10,11,16	0,0,0	13,7,9	2,0,0	284	149	1	1	1.0,1.0,1.0	0.773,1.0,1.0	0.076
845	ENSMUSG00000024082	Ndufaf7	chr17	+	78942068	78942282	215	78939594	78939705	112	78943252	78943311	60	845	15,31,16	2,3,4	18,8,6	0,0,0	298	149	7.54e-06	0.000823114	0.789,0.838,0.667	1.0,1.0,1.0	-0.235
846	ENSMUSG00000024082	Ndufaf7	chr17	+	78943252	78943311	60	78939594	78939705	112	78943833	78943944	112	846	3,10,4	0,2,0	0,0,2	0,1,0	208	149	1	1	1.0,0.782,1.0	NA,0.0,1.0	0.427
847	ENSMUSG00000024082	Ndufaf7	chr17	+	78943833	78943944	112	78939594	78939705	112	78946295	78946469	175	847	0,1,0	2,3,0	0,1,0	0,5,3	260	149	1	1	0.0,0.16,NA	NA,0.103,0.0	0.029
848	ENSMUSG00000024082	Ndufaf7	chr17	+	78944940	78945084	145	78943833	78943944	112	78946295	78946469	175	848	10,26,8	0,1,0	10,14,25	0,0,0	293	149	1	1	1.0,0.93,1.0	1.0,1.0,1.0	-0.023
849	ENSMUSG00000024081	Cebpz	chr17	-	78923235	78923336	102	78922513	78922571	59	78924445	78924512	68	849	39,55,22	0,4,0	36,52,36	0,0,0	250	149	0.967621	1	1.0,0.891,1.0	1.0,1.0,1.0	-0.036
851	ENSMUSG00000024077	Strn	chr17	-	78670354	78670441	88	78669750	78669894	145	78672575	78672686	112	851	4,0,4	3,5,6	0,0,0	0,1,2	236	149	1	1	0.457,0.0,0.296	NA,0.0,0.0	0.251
852	ENSMUSG00000024077	Strn	chr17	-	78677281	78677417	137	78672575	78672686	112	78682827	78682963	137	852	23,16,10	0,1,0	5,9,10	0,0,0	285	149	1	1	1.0,0.893,1.0	1.0,1.0,1.0	-0.036
854	ENSMUSG00000002017	Fam98a	chr17	-	75541195	75541380	186	75540110	75540191	82	75544747	75544882	136	854	4,9,2	0,0,0	3,11,0	0,0,1	298	149	1	1	1.0,1.0,1.0	1.0,1.0,0.0	0.333
855	ENSMUSG00000024069	Slc30a6	chr17	+	74404003	74404088	86	74401911	74401998	88	74405684	74405727	44	855	10,6,3	0,0,0	8,2,3	0,2,0	234	149	0.639713	1	1.0,1.0,1.0	1.0,0.389,1.0	0.204
856	ENSMUSG00000024069	Slc30a6	chr17	+	74410333	74410428	96	74409352	74409388	37	74412273	74412322	50	856	11,15,18	0,0,0	16,13,16	0,0,4	244	149	0.227812	1	1.0,1.0,1.0	1.0,1.0,0.71	0.097
857	ENSMUSG00000058704	Memo1	chr17	-	74217026	74217103	78	74202260	74202365	106	74225431	74225574	144	857	48,25,38	32,16,10	16,47,37	11,9,17	226	149	0.465468	1	0.497,0.507,0.715	0.49,0.775,0.589	-0.045
858	ENSMUSG00000058704	Memo1	chr17	-	74217026	74217103	78	74202260	74202365	106	74241904	74242016	113	858	11,9,13	3,11,4	11,14,11	7,9,9	226	149	0.460315	1	0.707,0.35,0.682	0.509,0.506,0.446	0.093
859	ENSMUSG00000058704	Memo1	chr17	-	74225431	74225574	144	74202260	74202365	106	74241904	74242016	113	859	65,44,27	3,11,4	36,24,52	7,9,9	292	149	0.158693	1	0.917,0.671,0.775	0.724,0.576,0.747	0.105
860	ENSMUSG00000058704	Memo1	chr17	-	74225431	74225574	144	74202260	74202365	106	74255227	74255296	70	860	37,20,15	3,1,2	13,13,24	1,0,2	292	149	0.143399	1	0.863,0.911,0.793	0.869,1.0,0.86	-0.054
861	ENSMUSG00000058704	Memo1	chr17	-	74225431	74225574	144	74202260	74202365	106	74258423	74258505	83	861	33,16,10	0,0,0	13,10,17	0,2,0	292	149	1	1	1.0,1.0,1.0	1.0,0.718,1.0	0.094
862	ENSMUSG00000058704	Memo1	chr17	-	74225431	74225574	144	74217026	74217103	78	74241904	74242016	113	862	74,46,46	1,2,4	33,51,61	3,3,0	292	149	0.88658	1	0.974,0.921,0.854	0.849,0.897,1.0	0.001
863	ENSMUSG00000058704	Memo1	chr17	-	74241904	74242016	113	74202260	74202365	106	74255227	74255296	70	863	0,12,2	3,1,2	4,8,5	1,0,2	261	149	0.0151886	0.219288	0.0,0.873,0.363	0.695,1.0,0.588	-0.349
864	ENSMUSG00000058704	Memo1	chr17	-	74241904	74242016	113	74225431	74225574	144	74255227	74255296	70	864	15,23,16	5,4,5	15,11,16	2,4,7	261	149	0.787371	1	0.631,0.766,0.646	0.811,0.611,0.566	0.018
865	ENSMUSG00000058704	Memo1	chr17	-	74244974	74245087	114	74241904	74242016	113	74255227	74255296	70	865	94,50,51	0,1,0	66,45,141	0,0,0	262	149	1	1	1.0,0.966,1.0	1.0,1.0,1.0	-0.011
866	ENSMUSG00000058704	Memo1	chr17	-	74255227	74255296	70	74202260	74202365	106	74258423	74258505	83	866	23,14,10	0,0,0	10,12,13	0,2,0	218	149	1	1	1.0,1.0,1.0	1.0,0.804,1.0	0.065
867	ENSMUSG00000058704	Memo1	chr17	-	74255227	74255296	70	74225431	74225574	144	74258423	74258505	83	867	25,17,12	1,0,0	11,16,18	2,1,0	218	149	0.820893	1	0.945,1.0,1.0	0.79,0.916,1.0	0.08
869	ENSMUSG00000024059	Clip4	chr17	+	71849891	71849964	74	71837693	71837758	66	71856227	71858351	2125	869	3,7,0	0,2,0	1,4,0	0,0,0	222	149	1	1	1.0,0.701,NA	1.0,1.0,NA	-0.149
872	ENSMUSG00000085492	Trmt61b	chr17	-	71568609	71568670	62	71561337	71561437	101	71569756	71569892	137	872	2,0,0	0,0,0	0,0,0	0,0,1	210	149	1	1	1.0,NA,NA	NA,NA,0.0	1
873	ENSMUSG00000085492	Trmt61b	chr17	-	71590487	71590522	36	71588556	71588984	429	71597935	71598253	319	873	4,10,1	8,4,0	1,5,12	0,5,0	184	149	0.100186	0.819951	0.288,0.669,1.0	1.0,0.447,1.0	-0.163
874	ENSMUSG00000024056	Ndc80	chr17	-	71500271	71500402	132	71499266	71499369	104	71501508	71501601	94	874	12,31,29	0,0,0	25,26,17	2,0,0	280	149	1	1	1.0,1.0,1.0	0.869,1.0,1.0	0.044
875	ENSMUSG00000024056	Ndc80	chr17	-	71518737	71518840	104	71517543	71517633	91	71520759	71520932	174	875	45,34,35	0,0,0	25,14,38	1,0,0	252	149	1	1	1.0,1.0,1.0	0.937,1.0,1.0	0.021
876	ENSMUSG00000024056	Ndc80	chr17	-	71525632	71525742	111	71523581	71523659	79	71526710	71526857	148	876	17,29,26	0,2,0	14,5,31	2,0,1	259	149	0.839927	1	1.0,0.893,1.0	0.801,1.0,0.947	0.048
880	ENSMUSG00000024044	Epb41l3	chr17	+	69287611	69287728	118	69287256	69287337	82	69288850	69289985	1136	880	1,3,0	0,0,0	3,1,3	2,0,1	266	149	1	1	1.0,1.0,NA	0.457,1.0,0.627	0.305
888	ENSMUSG00000034647	Ankrd12	chr17	-	66042532	66042601	70	66036797	66037639	843	66049785	66049933	149	888	0,5,7	21,19,19	5,8,5	10,7,14	218	149	0.0223924	0.29108	0.0,0.152,0.201	0.255,0.439,0.196	-0.179
889	ENSMUSG00000034647	Ankrd12	chr17	-	66050095	66050231	137	66049785	66049933	149	66052953	66053091	139	889	14,5,4	16,20,16	2,4,4	15,14,11	285	149	0.154529	1	0.314,0.116,0.116	0.065,0.13,0.16	0.064
893	ENSMUSG00000048915	Efna5	chr17	-	62613315	62613396	82	62604183	62607463	3281	62613836	62613902	67	893	1,0,2	0,0,0	0,0,0	0,1,0	230	149	1	1	1.0,NA,1.0	NA,0.0,NA	1
896	ENSMUSG00000002661	Alkbh7	chr17	+	56998670	56998795	126	56997338	56997567	230	56998929	56999311	383	896	10,6,12	0,0,0	7,3,6	0,1,0	274	149	1	1	1.0,1.0,1.0	1.0,0.62,1.0	0.127
897	ENSMUSG00000045019	Acer1	chr17	-	56958312	56958450	139	56955495	56955633	139	56958896	56959038	143	897	3,0,2	0,1,0	0,2,0	0,0,0	287	149	1	1	1.0,0.0,1.0	NA,1.0,NA	-0.333
898	ENSMUSG00000002372	Ranbp3	chr17	+	56701022	56701088	67	56696717	56696789	73	56702762	56702890	129	898	9,5,1	2,0,0	8,4,7	0,0,2	215	149	1	1	0.757,1.0,1.0	1.0,1.0,0.708	0.016
899	ENSMUSG00000002372	Ranbp3	chr17	+	56701448	56701541	94	56701022	56701088	67	56702762	56702890	129	899	19,4,15	2,1,0	11,7,11	3,2,6	242	149	0.0010189	0.0324068	0.854,0.711,1.0	0.693,0.683,0.53	0.22
900	ENSMUSG00000042625	Safb2	chr17	-	56563361	56563431	71	56562938	56563243	306	56563511	56563575	65	900	15,5,7	0,0,0	16,11,27	2,0,0	219	149	1	1	1.0,1.0,1.0	0.845,1.0,1.0	0.052
901	ENSMUSG00000042625	Safb2	chr17	-	56563511	56563624	114	56560972	56563431	2460	56564503	56564516	14	901	23,5,11	0,0,4	20,9,24	0,0,0	262	149	0.287588	1	1.0,1.0,0.61	1.0,1.0,1.0	-0.13
902	ENSMUSG00000042625	Safb2	chr17	-	56574201	56574302	102	56571399	56571549	151	56574902	56574952	51	902	0,0,2	0,0,0	0,2,0	0,1,1	250	149	1	1	NA,NA,1.0	NA,0.544,0.0	0.728
904	ENSMUSG00000042625	Safb2	chr17	-	56578636	56578844	209	56577842	56577905	64	56578920	56578985	66	904	6,0,0	2,1,2	2,1,4	1,4,0	298	149	0.142118	1	0.6,0.0,0.0	0.5,0.111,1.0	-0.337
905	ENSMUSG00000042625	Safb2	chr17	-	56578640	56578844	205	56577842	56577905	64	56578920	56578985	66	905	7,2,1	2,1,2	3,1,2	1,4,0	298	149	0.924686	1	0.636,0.5,0.2	0.6,0.111,1.0	-0.125
906	ENSMUSG00000042625	Safb2	chr17	-	56578692	56578844	153	56577842	56577905	64	56578920	56578985	66	906	6,0,0	2,1,2	2,1,1	1,4,0	298	149	0.797976	1	0.6,0.0,0.0	0.5,0.111,1.0	-0.337
908	ENSMUSG00000001228	Uhrf1	chr17	+	56315398	56315506	109	56315191	56315315	125	56315776	56315881	106	908	0,2,5	0,0,0	10,1,0	0,0,1	257	149	1	1	NA,1.0,1.0	1.0,1.0,0.0	0.333
909	ENSMUSG00000001229	Dpp9	chr17	-	56189322	56189465	144	56188267	56188379	113	56189989	56190142	154	909	13,5,15	0,0,0	8,9,4	1,0,0	292	149	1	1	1.0,1.0,1.0	0.803,1.0,1.0	0.066
910	ENSMUSG00000001229	Dpp9	chr17	-	56189989	56190142	154	56188267	56188379	113	56190684	56190831	148	910	4,0,2	0,0,0	9,0,2	0,2,0	298	149	1	1	1.0,NA,1.0	1.0,0.0,1.0	0.333
911	ENSMUSG00000001229	Dpp9	chr17	-	56196087	56196167	81	56194907	56195060	154	56198971	56199134	164	911	0,5,2	0,0,0	4,2,0	0,4,0	229	149	1	1	NA,1.0,1.0	1.0,0.245,NA	0.377
912	ENSMUSG00000019579	Mydgf	chr17	-	56178263	56178345	83	56177698	56177771	74	56179363	56179425	63	912	7,3,3	0,0,0	3,3,0	0,1,0	231	149	1	1	1.0,1.0,1.0	1.0,0.659,NA	0.17
913	ENSMUSG00000002833	Hdgfrp2	chr17	+	56099176	56099387	212	56098973	56099075	103	56099858	56099985	128	913	13,10,6	2,2,2	1,7,5	6,4,3	298	149	0.00452584	0.0915057	0.765,0.714,0.6	0.077,0.467,0.455	0.36
916	ENSMUSG00000011589	Fsd1	chr17	+	55993842	55993941	100	55991166	55991376	211	55995356	55995516	161	916	7,4,7	1,0,0	21,11,5	0,0,0	248	149	1	1	0.808,1.0,1.0	1.0,1.0,1.0	-0.064
918	ENSMUSG00000000708	Kat2b	chr17	+	53648746	53648883	138	53644613	53644736	124	53653021	53653230	210	918	5,0,4	2,0,0	3,0,2	0,0,0	286	149	1	1	0.566,NA,1.0	1.0,NA,1.0	-0.217
920	ENSMUSG00000023931	Efhb	chr17	-	53437083	53437213	131	53426909	53426993	85	53445744	53445855	112	920	3,8,7	0,0,0	2,0,0	2,0,0	279	149	1	1	1.0,1.0,1.0	0.348,NA,NA	0.652
921	ENSMUSG00000023931	Efhb	chr17	-	53449384	53449565	182	53445744	53445855	112	53451550	53451694	145	921	1,1,2	0,0,0	4,2,1	1,0,0	298	149	1	1	1.0,1.0,1.0	0.667,1.0,1.0	0.111
922	ENSMUSG00000023927	Satb1	chr17	-	51742046	51742142	97	51739475	51740410	936	51742645	51742849	205	922	1,2,0	0,1,0	3,1,0	2,0,0	245	149	1	1	1.0,0.549,NA	0.477,1.0,NA	0.036
924	ENSMUSG00000010592	Dazl	chr17	-	50284995	50285046	52	50284237	50284351	115	50286250	50286322	73	924	4,19,8	0,0,0	15,13,22	3,1,0	200	149	0.35074	1	1.0,1.0,1.0	0.788,0.906,1.0	0.102
930	ENSMUSG00000023994	Nfya	chr17	-	48392867	48392951	85	48392339	48392488	150	48393179	48393223	45	930	0,0,0	19,17,22	0,4,0	13,11,12	233	149	0.512476	1	0.0,0.0,0.0	0.0,0.189,0.0	-0.063
931	ENSMUSG00000023994	Nfya	chr17	-	48392867	48392951	85	48392339	48392506	168	48393179	48393223	45	931	0,0,0	2,0,1	0,2,0	5,1,2	233	149	1	1	0.0,NA,0.0	0.0,0.561,0.0	-0.187
932	ENSMUSG00000023994	Nfya	chr17	-	48393420	48393552	133	48393179	48393285	107	48395649	48395796	148	932	34,48,30	0,0,0	33,15,36	3,0,0	281	149	0.801061	1	1.0,1.0,1.0	0.854,1.0,1.0	0.049
933	ENSMUSG00000023994	Nfya	chr17	-	48398981	48399065	85	48395649	48395796	148	48400437	48400580	144	933	1,0,3	9,25,12	0,0,4	10,8,18	233	149	0.873012	1	0.066,0.0,0.138	0.0,0.0,0.124	0.027
934	ENSMUSG00000023994	Nfya	chr17	-	48398981	48399068	88	48395649	48395796	148	48400437	48400580	144	934	1,3,3	9,25,12	0,0,4	10,8,18	236	149	0.282447	1	0.066,0.07,0.136	0.0,0.0,0.123	0.05
935	ENSMUSG00000023994	Nfya	chr17	-	48398984	48399065	82	48395649	48395796	148	48400437	48400580	144	935	1,1,2	9,25,12	0,0,0	10,8,18	230	149	0.4191	1	0.067,0.025,0.097	0.0,0.0,0.0	0.063
936	ENSMUSG00000023994	Nfya	chr17	-	48400437	48400580	144	48395362	48395796	435	48409625	48409688	64	936	14,31,15	0,0,0	15,8,27	0,0,2	292	149	1	1	1.0,1.0,1.0	1.0,1.0,0.873	0.042
940	ENSMUSG00000023984	Gm20517	chr17	+	47612962	47613117	156	47611588	47611692	105	47618808	47619062	255	940	30,22,26	4,1,0	30,17,19	0,0,1	298	149	0.0629352	0.592121	0.789,0.917,1.0	1.0,1.0,0.905	-0.066
941	ENSMUSG00000023984	Gm20517	chr17	+	47612962	47613117	156	47611588	47611692	105	47649949	47650289	341	941	19,18,29	2,1,2	30,23,19	0,2,0	298	149	0.0457466	0.476566	0.826,0.9,0.879	1.0,0.852,1.0	-0.082
942	ENSMUSG00000023984	Gm20517	chr17	+	47618808	47619062	255	47611597	47611692	96	47649949	47651613	1665	942	9,2,4	2,1,2	2,2,6	0,2,0	298	149	0.0167737	0.235503	0.692,0.5,0.5	1.0,0.333,1.0	-0.214
943	ENSMUSG00000023984	Gm20517	chr17	+	47618808	47619062	255	47611597	47611692	96	47672043	47673418	1376	943	4,1,0	0,0,0	0,0,1	0,0,2	298	149	1	1	1.0,1.0,NA	NA,NA,0.2	0.8
944	ENSMUSG00000023984	Gm20517	chr17	+	47618808	47619062	255	47612962	47613117	156	47649949	47651613	1665	944	22,11,12	6,6,11	9,9,13	7,13,8	298	149	0.191329	1	0.647,0.478,0.353	0.391,0.257,0.448	0.127
948	ENSMUSG00000034729	Mrps10	chr17	+	47372572	47372645	74	47372426	47372491	66	47374972	47375066	95	948	0,1,0	0,0,2	1,2,4	0,1,0	222	149	1	1	NA,1.0,0.0	1.0,0.573,1.0	-0.358
949	ENSMUSG00000034729	Mrps10	chr17	+	47372575	47372645	71	47372426	47372491	66	47374972	47375109	138	949	0,3,0	0,0,2	2,1,6	0,1,0	219	149	1	1	NA,1.0,0.0	1.0,0.405,1.0	-0.302
950	ENSMUSG00000034729	Mrps10	chr17	+	47377759	47377849	91	47375470	47376042	573	47378201	47378678	478	950	2,1,5	0,0,0	0,4,0	0,1,0	239	149	1	1	1.0,1.0,1.0	NA,0.714,NA	0.286
951	ENSMUSG00000023977	Ubr2	chr17	-	46943336	46943472	137	46942719	46942810	92	46944507	46944575	69	951	3,2,0	0,0,0	1,5,2	2,0,0	285	149	1	1	1.0,1.0,NA	0.207,1.0,1.0	0.264
952	ENSMUSG00000063888	Rpl7l1	chr17	-	46779284	46779422	139	46778409	46778519	111	46780390	46780551	162	952	115,55,66	0,0,1	59,53,75	6,1,2	287	149	0.00124483	0.036858	1.0,1.0,0.972	0.836,0.965,0.951	0.073
953	ENSMUSG00000023973	Cnpy3	chr17	-	46743185	46743282	98	46737726	46737849	124	46747420	46747544	125	953	3,3,0	2,0,0	3,0,1	0,0,0	246	149	1	1	0.476,1.0,NA	1.0,NA,1.0	-0.262
954	ENSMUSG00000023973	Cnpy3	chr17	-	46747420	46747544	125	46737726	46737849	124	46751972	46752195	224	954	9,5,4	7,2,0	17,6,8	2,5,0	273	149	0.431712	1	0.412,0.577,1.0	0.823,0.396,1.0	-0.077
955	ENSMUSG00000002769	Gnmt	chr17	-	46726268	46726411	144	46726060	46726182	123	46726605	46726716	112	955	2,0,0	0,0,0	0,0,0	0,5,0	292	149	1	1	1.0,NA,NA	NA,0.0,NA	1
956	ENSMUSG00000002763	Pex6	chr17	+	46723918	46724027	110	46723673	46723735	63	46724390	46724507	118	956	2,0,0	0,1,0	0,0,1	0,0,0	258	149	1	1	1.0,0.0,NA	NA,NA,1.0	-0.5
957	ENSMUSG00000063576	Klhdc3	chr17	-	46677684	46677800	117	46677427	46677499	73	46677931	46678108	178	957	16,4,14	0,0,0	22,22,18	2,0,0	265	149	1	1	1.0,1.0,1.0	0.861,1.0,1.0	0.046
958	ENSMUSG00000063576	Klhdc3	chr17	-	46678280	46678493	214	46677931	46678108	178	46679041	46679194	154	958	18,8,13	1,0,0	24,14,16	0,0,2	298	149	1	1	0.9,1.0,1.0	1.0,1.0,0.8	0.033
960	ENSMUSG00000023971	Rrp36	chr17	-	46672335	46672440	106	46670110	46670185	76	46672524	46672591	68	960	10,6,9	3,6,2	9,17,4	3,0,0	254	149	0.00273447	0.0650609	0.662,0.37,0.725	0.638,1.0,1.0	-0.294
961	ENSMUSG00000023971	Rrp36	chr17	-	46672524	46672591	68	46670110	46670185	76	46674196	46674255	60	961	1,4,0	2,0,0	0,0,0	3,1,0	216	149	1	1	0.256,1.0,NA	0.0,0.0,NA	0.628
962	ENSMUSG00000023971	Rrp36	chr17	-	46672705	46672847	143	46672524	46672591	68	46674196	46674255	60	962	33,15,9	0,0,0	13,12,12	2,0,0	291	149	1	1	1.0,1.0,1.0	0.769,1.0,1.0	0.077
963	ENSMUSG00000003546	Klc4	chr17	-	46636192	46636292	101	46635975	46636028	54	46636619	46636793	175	963	2,3,1	1,0,0	2,2,1	0,0,0	249	149	1	1	0.545,1.0,1.0	1.0,1.0,1.0	-0.152
964	ENSMUSG00000040327	Cul9	chr17	-	46520011	46520240	230	46519459	46519931	473	46520481	46520571	91	964	0,0,1	0,0,0	1,1,0	0,1,0	298	149	1	1	NA,NA,1.0	1.0,0.333,NA	0.334
965	ENSMUSG00000040327	Cul9	chr17	-	46520772	46520955	184	46520481	46520642	162	46521040	46521156	117	965	2,0,0	0,0,0	0,0,0	0,1,0	298	149	1	1	1.0,NA,NA	NA,0.0,NA	1
967	ENSMUSG00000012296	Tjap1	chr17	-	46271799	46271929	131	46264882	46264978	97	46282345	46282439	95	967	2,2,2	0,0,3	6,0,2	0,1,0	279	149	0.359495	1	1.0,1.0,0.263	1.0,0.0,1.0	0.088
969	ENSMUSG00000067148	Polr1c	chr17	-	46244525	46244675	151	46244305	46244422	118	46244798	46244951	154	969	241243177	0,0,0	197195135	0,1,0	298	149	1	1	1.0,1.0,1.0	1.0,0.99,1.0	0.003
970	ENSMUSG00000067148	Polr1c	chr17	-	46245615	46245748	134	46245030	46245150	121	46246106	46246214	109	970	201221188	0,0,0	185128130	0,0,1	282	149	1	1	1.0,1.0,1.0	1.0,1.0,0.986	0.005
971	ENSMUSG00000067148	Polr1c	chr17	-	46245615	46245796	182	46245030	46245150	121	46246106	46246214	109	971	112135122	0,0,0	126,75,73	0,0,1	298	149	1	1	1.0,1.0,1.0	1.0,1.0,0.973	0.009
973	ENSMUSG00000067150	Xpo5	chr17	+	46221352	46221481	130	46220760	46220851	92	46222660	46222791	132	973	2,3,2	0,0,0	1,0,0	0,4,0	278	149	1	1	1.0,1.0,1.0	1.0,0.0,NA	0.5
974	ENSMUSG00000067150	Xpo5	chr17	+	46239513	46239576	64	46238889	46238987	99	46240157	46240240	84	974	2,0,0	0,0,0	3,1,1	2,0,0	212	149	1	1	1.0,NA,NA	0.513,1.0,1.0	0.162
997	ENSMUSG00000023963	Cyp39a1	chr17	+	43682947	43683097	151	43680123	43680298	176	43685185	43685276	92	997	0,0,0	1,0,0	0,0,2	0,0,0	298	149	1	1	0.0,NA,NA	NA,NA,1.0	-1
998	ENSMUSG00000092390	Gm20541	chr17	+	38009978	38010039	62	38009646	38009774	129	38011179	38012396	1218	998	23,23,16	0,0,0	7,17,30	0,2,0	210	149	1	1	1.0,1.0,1.0	1.0,0.858,1.0	0.047
1000	ENSMUSG00000076439	Mog	chr17	-	37017487	37017601	115	37015067	37015088	22	37020370	37020718	349	1000	1,0,4	0,0,2	2,1,1	0,0,0	263	149	1	1	1.0,NA,0.531	1.0,1.0,1.0	-0.234
1004	ENSMUSG00000024457	Trim26	chr17	+	36854283	36854301	19	36852462	36852693	232	36856201	36856224	24	1004	0,0,1	0,0,1	0,0,0	0,1,0	167	149	1	1	NA,NA,0.472	NA,0.0,NA	0.472
1007	ENSMUSG00000045409	Trim39	chr17	-	36267701	36267992	292	36267124	36267220	97	36268608	36268752	145	1007	0,0,0	1,0,3	2,0,0	0,0,0	298	149	1	1	0.0,NA,0.0	1.0,NA,NA	-1
1008	ENSMUSG00000024446	Rpp21	chr17	-	36255943	36256069	127	36255644	36255798	155	36257441	36257524	84	1008	17,15,8	0,0,0	10,8,16	0,0,2	275	149	1	1	1.0,1.0,1.0	1.0,1.0,0.813	0.062
1009	ENSMUSG00000024446	Rpp21	chr17	-	36257605	36257706	102	36257441	36257524	84	36257782	36258069	288	1009	3,0,4	5,1,0	2,8,2	0,0,2	250	149	0.0156572	0.223598	0.263,0.0,1.0	1.0,1.0,0.373	-0.37
1017	ENSMUSG00000024436	Mrps18b	chr17	-	35911418	35911478	61	35910378	35910956	579	35912337	35912404	68	1017	40,23,17	0,2,0	34,32,26	0,1,0	209	149	1	1	1.0,0.891,1.0	1.0,0.958,1.0	-0.022
1018	ENSMUSG00000024436	Mrps18b	chr17	-	35911418	35911478	61	35910378	35910956	579	35914333	35914402	70	1018	19,4,6	0,0,0	13,11,8	0,0,1	209	149	1	1	1.0,1.0,1.0	1.0,1.0,0.851	0.05
1019	ENSMUSG00000024436	Mrps18b	chr17	-	35912337	35912404	68	35910378	35910956	579	35914333	35914402	70	1019	11,11,10	0,0,0	12,11,12	0,0,1	216	149	1	1	1.0,1.0,1.0	1.0,1.0,0.892	0.036
1020	ENSMUSG00000024436	Mrps18b	chr17	-	35912337	35912404	68	35910378	35910956	579	35916291	35916389	99	1020	0,2,0	0,0,0	0,1,1	0,2,0	216	149	1	1	NA,1.0,NA	NA,0.256,1.0	0.372
1021	ENSMUSG00000024436	Mrps18b	chr17	-	35912337	35912404	68	35911418	35911478	61	35914333	35914402	70	1021	31,28,21	1,0,0	33,33,28	0,0,0	216	149	1	1	0.955,1.0,1.0	1.0,1.0,1.0	-0.015
1022	ENSMUSG00000024426	Atat1	chr17	-	35898256	35898299	44	35897594	35897915	322	35898387	35898467	81	1022	1,2,1	0,1,3	1,1,0	1,2,3	192	149	0.0344285	0.391071	1.0,0.608,0.206	0.437,0.28,0.0	0.366
1023	ENSMUSG00000024426	Atat1	chr17	-	35898256	35898350	95	35897611	35897915	305	35901367	35901611	245	1023	4,2,0	1,0,0	2,2,0	2,3,1	243	149	1	1	0.71,1.0,NA	0.38,0.29,0.0	0.632
1024	ENSMUSG00000024426	Atat1	chr17	-	35898387	35898467	81	35897594	35897915	322	35901367	35901611	245	1024	0,2,3	1,0,0	3,3,5	2,3,1	229	149	0.00223547	0.055778	0.0,1.0,1.0	0.494,0.394,0.765	0.116
1026	ENSMUSG00000024426	Atat1	chr17	-	35902355	35902438	84	35901982	35902054	73	35904107	35904176	70	1026	0,0,0	0,2,3	2,0,0	2,0,2	232	149	1	1	NA,0.0,0.0	0.391,NA,0.0	-0.196
1027	ENSMUSG00000024426	Atat1	chr17	-	35902355	35902438	84	35901982	35902054	73	35904289	35904335	47	1027	0,0,0	0,1,0	2,0,0	1,0,2	232	149	1	1	NA,0.0,NA	0.562,NA,0.0	-0.281
1028	ENSMUSG00000024426	Atat1	chr17	-	35904107	35904176	70	35901982	35902054	73	35904289	35904327	39	1028	0,4,3	0,1,0	2,0,2	1,0,2	218	149	1	1	NA,0.732,1.0	0.578,NA,0.406	0.374
1033	ENSMUSG00000042211	Fbxo38	chr18	-	62533508	62533674	167	62530688	62530826	139	62533900	62534064	165	1033	2,4,2	0,2,0	2,6,2	0,0,0	298	149	0.783307	1	1.0,0.5,1.0	1.0,1.0,1.0	-0.167
1035	ENSMUSG00000067235	H2-Q10	chr17	+	35470825	35471101	277	35470088	35470179	92	35473082	35473358	277	1035	2,0,0	0,0,4	0,0,2	0,0,2	298	149	1	1	1.0,NA,0.0	NA,NA,0.333	0.167
1036	ENSMUSG00000067235	H2-Q10	chr17	+	35473767	35473800	34	35473485	35473589	105	35474140	35474563	424	1036	6,0,2	0,2,1	5,4,2	2,3,1	182	149	0.509308	1	1.0,0.0,0.621	0.672,0.522,0.621	-0.065
1037	ENSMUSG00000060550	H2-Q7	chr17	+	35442266	35442551	286	35439908	35440184	277	35442966	35442999	34	1037	0,1,0	0,2,0	0,5,0	0,0,0	298	149	1	1	NA,0.2,NA	NA,1.0,NA	-0.8
1038	ENSMUSG00000060550	H2-Q7	chr17	+	35442677	35442794	118	35442266	35442551	286	35442966	35442999	34	1038	11,6,5	0,0,0	8,6,3	0,3,0	266	149	0.386206	1	1.0,1.0,1.0	1.0,0.528,1.0	0.157
1039	ENSMUSG00000060550	H2-Q7	chr17	+	35442966	35442999	34	35442266	35442551	286	35443348	35443643	296	1039	2,3,3	0,1,0	2,8,0	0,0,0	182	149	1	1	1.0,0.711,1.0	1.0,1.0,NA	-0.096
1040	ENSMUSG00000073409	H2-Q6	chr17	+	35428266	35428382	117	35427863	35428139	277	35428999	35430055	1057	1040	2,0,4	3,0,0	7,1,0	1,0,1	265	149	1	1	0.273,NA,1.0	0.797,1.0,0.0	0.037
1042	ENSMUSG00000073412	Lst1	chr17	-	35186584	35186604	21	35185094	35185310	217	35186945	35187041	97	1042	4,9,12	0,2,1	2,4,1	1,0,1	169	149	0.781407	1	1.0,0.799,0.914	0.638,1.0,0.469	0.202
1044	ENSMUSG00000092417	Gpank1	chr17	+	35122228	35122460	233	35121454	35121550	97	35123052	35123301	250	1044	1,2,0	0,0,0	0,0,0	2,0,0	298	149	1	1	1.0,1.0,NA	0.0,NA,NA	1
1045	ENSMUSG00000024387	Csnk2b	chr17	-	35117695	35117885	191	35116195	35116425	231	35117995	35118071	77	1045	692736629	2,1,0	906690679	2,2,0	298	149	1	1	0.994,0.997,1.0	0.996,0.994,1.0	0
1046	ENSMUSG00000024387	Csnk2b	chr17	-	35117695	35117922	228	35116199	35116425	227	35117995	35118071	77	1046	364379336	2,1,0	565375375	2,2,0	298	149	1	1	0.989,0.995,1.0	0.993,0.989,1.0	0.001
1047	ENSMUSG00000024387	Csnk2b	chr17	-	35119753	35119856	104	35118458	35118574	117	35120444	35120527	84	1047	554459473	0,0,0	605463451	0,2,0	252	149	1	1	1.0,1.0,1.0	1.0,0.993,1.0	0.002
1049	ENSMUSG00000007039	Ddah2	chr17	+	35060102	35060461	360	35059034	35059272	239	35060602	35060702	101	1049	2,8,5	0,1,0	5,7,2	0,0,0	298	149	1	1	1.0,0.8,1.0	1.0,1.0,1.0	-0.067
1050	ENSMUSG00000007035	Msh5	chr17	-	35031147	35031274	128	35030608	35030754	147	35031353	35031543	191	1050	0,2,0	0,0,0	6,2,1	0,0,2	276	149	1	1	NA,1.0,NA	1.0,1.0,0.213	0.262
1062	ENSMUSG00000061207	Stk19	chr17	-	34824513	34824661	149	34823992	34824324	333	34824750	34824848	99	1062	11,6,12	13,28,8	4,2,3	13,4,6	297	149	0.214225	1	0.298,0.097,0.429	0.134,0.201,0.201	0.096
1063	ENSMUSG00000061207	Stk19	chr17	-	34824581	34824661	81	34824223	34824324	102	34824750	34824848	99	1063	1,2,2	13,28,8	1,1,2	13,4,6	229	149	0.939234	1	0.048,0.044,0.14	0.048,0.14,0.178	-0.045
1070	ENSMUSG00000015474	Ppt2	chr17	-	34625636	34625744	109	34623030	34623114	85	34625835	34625931	97	1070	4,0,2	0,0,0	4,5,4	0,1,0	257	149	1	1	1.0,NA,1.0	1.0,0.744,1.0	0.085
1071	ENSMUSG00000015474	Ppt2	chr17	-	34626804	34626995	192	34626458	34626612	155	34627932	34628039	108	1071	3,1,2	0,0,0	5,1,1	0,2,0	298	149	0.436884	1	1.0,1.0,1.0	1.0,0.2,1.0	0.267
1079	ENSMUSG00000024462	Gabbr1	chr17	+	37055845	37055947	103	37054736	37054907	172	37056295	37056357	63	1079	0,1,0	0,0,0	0,0,0	2,0,0	251	149	1	1	NA,1.0,NA	0.0,NA,NA	1
1081	ENSMUSG00000024338	Psmb8	chr17	+	34200140	34200270	131	34199570	34199682	113	34200710	34200915	206	1081	0,0,1	0,0,2	0,0,1	0,0,0	279	149	1	1	NA,NA,0.211	NA,NA,1.0	-0.789
1082	ENSMUSG00000037649	H2-DMa	chr17	+	34137902	34138181	280	34137113	34137398	286	34138406	34138535	130	1082	6,3,10	0,3,0	3,5,5	0,0,0	298	149	0.197249	1	1.0,0.333,1.0	1.0,1.0,1.0	-0.222
1083	ENSMUSG00000037649	H2-DMa	chr17	+	34138406	34138535	130	34137902	34138181	280	34138816	34139101	286	1083	3,2,7	0,0,0	3,8,7	1,0,0	278	149	1	1	1.0,1.0,1.0	0.617,1.0,1.0	0.128
1088	ENSMUSG00000024309	Pfdn6	chr17	-	33940023	33940105	83	33939747	33939818	72	33940296	33940330	35	1088	85,68,35	0,2,2	64,50,34	0,0,0	231	149	0.424293	1	1.0,0.956,0.919	1.0,1.0,1.0	-0.042
1089	ENSMUSG00000024309	Pfdn6	chr17	-	33940023	33940165	143	33939747	33939818	72	33940296	33940325	30	1089	148,103,86	0,2,2	93,80,71	0,0,0	291	149	0.529721	1	1.0,0.963,0.957	1.0,1.0,1.0	-0.027
1091	ENSMUSG00000041881	Ndufa7	chr17	+	33825600	33825650	51	33824590	33824680	91	33829666	33829816	151	1091	4,4,4	2,1,2	4,7,4	0,0,0	199	149	0.00174133	0.0460346	0.6,0.75,0.6	1.0,1.0,1.0	-0.35
1092	ENSMUSG00000077450	Rab11b	chr17	-	33749781	33749902	122	33748866	33749060	195	33760222	33760306	85	1092	6,12,12	0,1,0	21,6,12	0,0,0	270	149	1	1	1.0,0.869,1.0	1.0,1.0,1.0	-0.044
1093	ENSMUSG00000077450	Rab11b	chr17	-	33749781	33749919	139	33748957	33749060	104	33760222	33760484	263	1093	7,13,12	0,1,0	24,7,18	0,0,0	287	149	1	1	1.0,0.871,1.0	1.0,1.0,1.0	-0.043
1094	ENSMUSG00000077450	Rab11b	chr17	-	33749781	33749977	197	33748866	33749060	195	33760222	33760280	59	1094	11,24,20	0,1,0	35,8,30	0,0,0	298	149	1	1	1.0,0.923,1.0	1.0,1.0,1.0	-0.026
1095	ENSMUSG00000059208	Hnrnpm	chr17	-	33649594	33650397	804	33648812	33648864	53	33658387	33658465	79	1095	58,46,40	0,0,0	34,26,37	0,1,0	298	149	1	1	1.0,1.0,1.0	1.0,0.929,1.0	0.024
1096	ENSMUSG00000059208	Hnrnpm	chr17	-	33652272	33652326	55	33649594	33650397	804	33658387	33658465	79	1096	17,12,20	2,4,3	32,22,19	3,2,3	203	149	0.416945	1	0.862,0.688,0.83	0.887,0.89,0.823	-0.073
1097	ENSMUSG00000059208	Hnrnpm	chr17	-	33658869	33658914	46	33658387	33658465	79	33660212	33660250	39	1097	11,16,20	2,0,0	35,6,12	2,0,0	194	149	1	1	0.809,1.0,1.0	0.931,1.0,1.0	-0.041
1098	ENSMUSG00000059208	Hnrnpm	chr17	-	33658899	33658914	16	33658387	33658465	79	33660212	33660314	103	1098	3,1,0	2,0,0	1,0,0	2,0,0	164	149	1	1	0.577,1.0,NA	0.312,NA,NA	0.476
1099	ENSMUSG00000059208	Hnrnpm	chr17	-	33666493	33666529	37	33663224	33663285	62	33666646	33666685	40	1099	7,11,5	2,0,0	6,3,5	0,0,0	185	149	1	1	0.738,1.0,1.0	1.0,1.0,1.0	-0.087
1100	ENSMUSG00000059208	Hnrnpm	chr17	-	33666493	33666529	37	33665491	33665645	155	33666646	33666685	40	1100	35,28,23	0,0,1	26,14,23	0,1,1	185	149	1	1	1.0,1.0,0.949	1.0,0.919,0.949	0.027
1103	ENSMUSG00000073423	Zfp414	chr17	+	33630575	33630681	107	33630366	33630474	109	33631128	33631463	336	1103	12,4,12	0,0,0	11,10,12	1,0,0	255	149	1	1	1.0,1.0,1.0	0.865,1.0,1.0	0.045
1104	ENSMUSG00000003929	Zfp81	chr17	-	33336721	33336848	128	33336454	33336509	56	33358733	33358878	146	1104	1,3,3	0,4,0	2,2,0	0,0,0	276	149	1	1	1.0,0.288,1.0	1.0,1.0,NA	-0.237
1106	ENSMUSG00000053390	Zfp952	chr17	+	33001623	33001750	128	32993196	32993258	63	33001957	33002018	62	1106	2,4,1	0,0,2	3,1,0	0,0,0	276	149	1	1	1.0,1.0,0.213	1.0,1.0,NA	-0.262
1107	ENSMUSG00000053390	Zfp952	chr17	+	33002522	33002632	111	33001957	33002018	62	33002757	33005457	2701	1107	0,2,0	2,3,3	0,0,0	2,2,0	259	149	1	1	0.0,0.277,0.0	0.0,0.0,NA	0.092
1108	ENSMUSG00000056671	Prelid2	chr18	-	41881212	41881285	74	41875695	41875853	159	41912369	41912475	107	1108	15,18,6	0,0,1	2,9,0	0,4,0	222	149	1	1	1.0,1.0,0.801	1.0,0.602,NA	0.133
1109	ENSMUSG00000056671	Prelid2	chr18	-	41881212	41881285	74	41875695	41875853	159	41932600	41932761	162	1109	4,4,1	1,0,2	3,6,0	4,0,0	222	149	1	1	0.729,1.0,0.251	0.335,1.0,NA	-0.007
1110	ENSMUSG00000056671	Prelid2	chr18	-	41912369	41912475	107	41875695	41875853	159	41932600	41932761	162	1110	11,22,11	1,0,2	3,14,0	4,0,0	255	149	1	1	0.865,1.0,0.763	0.305,1.0,NA	0.224
1111	ENSMUSG00000056671	Prelid2	chr18	-	41912369	41912475	107	41881212	41881285	74	41932600	41932761	162	1111	23,38,15	0,2,0	3,13,0	1,0,0	255	149	1	1	1.0,0.917,1.0	0.637,1.0,NA	0.154
1112	ENSMUSG00000056671	Prelid2	chr18	-	41932600	41932761	162	41881212	41881285	74	41935167	41935241	75	1112	19,24,15	0,2,0	13,10,6	0,0,0	298	149	1	1	1.0,0.857,1.0	1.0,1.0,1.0	-0.048
1113	ENSMUSG00000056671	Prelid2	chr18	-	41935167	41935241	75	41932600	41932761	162	41937633	41937691	59	1113	24,26,23	0,0,0	16,14,6	1,0,0	223	149	1	1	1.0,1.0,1.0	0.914,1.0,1.0	0.029
1116	ENSMUSG00000058392	Rrp1b	chr17	+	32051682	32051849	168	32051145	32051210	66	32052738	32052827	90	1116	11,6,17	4,4,0	4,3,2	0,1,1	298	149	0.0112889	0.177375	0.579,0.429,1.0	1.0,0.6,0.5	-0.031
1117	ENSMUSG00000058392	Rrp1b	chr17	+	32052738	32052827	90	32051145	32051210	66	32055104	32055124	21	1117	4,3,0	0,0,1	0,2,1	2,0,1	238	149	0.0134189	0.199324	1.0,1.0,0.0	0.0,1.0,0.385	0.205
1118	ENSMUSG00000058392	Rrp1b	chr17	+	32053856	32053954	99	32052271	32052827	557	32055104	32055124	21	1118	18,8,7	0,0,0	6,9,8	0,2,0	247	149	1	1	1.0,1.0,1.0	1.0,0.731,1.0	0.09
1119	ENSMUSG00000061613	U2af1	chr17	-	31648002	31648095	94	31647081	31647355	275	31648182	31648316	135	1119	136158130	0,0,0	295152139	1,0,0	242	149	1	1	1.0,1.0,1.0	0.995,1.0,1.0	0.002
1120	ENSMUSG00000061613	U2af1	chr17	-	31651645	31651712	68	31648844	31648894	51	31652501	31652568	68	1120	25,31,34	1,2,0	40,20,15	5,8,1	216	149	0.000311973	0.0132803	0.945,0.914,1.0	0.847,0.633,0.912	0.156
1121	ENSMUSG00000061613	U2af1	chr17	-	31651645	31651712	68	31648844	31648894	51	31654978	31655066	89	1121	33,23,44	4,0,0	46,45,24	2,0,0	216	149	0.652878	1	0.851,1.0,1.0	0.941,1.0,1.0	-0.03
1122	ENSMUSG00000061613	U2af1	chr17	-	31651645	31651712	68	31648844	31648894	51	31658652	31658754	103	1122	19,19,28	0,4,0	29,16,12	2,3,4	216	149	0.0379	0.41528	1.0,0.766,1.0	0.909,0.786,0.674	0.132
1123	ENSMUSG00000061613	U2af1	chr17	-	31652501	31652568	68	31648844	31648894	51	31654978	31655066	89	1123	5,4,2	4,0,0	10,11,1	2,0,0	216	149	0.21727	1	0.463,1.0,1.0	0.775,1.0,1.0	-0.104
1124	ENSMUSG00000061613	U2af1	chr17	-	31652501	31652568	68	31648844	31648894	51	31658652	31658754	103	1124	1,0,0	0,4,0	3,6,0	2,3,4	216	149	1	1	1.0,0.0,NA	0.509,0.58,0.0	0.137
1125	ENSMUSG00000061613	U2af1	chr17	-	31652501	31652568	68	31651645	31651712	68	31654978	31655066	89	1125	10,15,8	17,8,20	15,8,3	18,30,12	216	149	0.195084	1	0.289,0.564,0.216	0.365,0.155,0.147	0.134
1126	ENSMUSG00000061613	U2af1	chr17	-	31652501	31652568	68	31651645	31651712	68	31658652	31658754	103	1126	4,6,3	0,0,2	5,5,3	0,0,0	216	149	0.798492	1	1.0,1.0,0.509	1.0,1.0,1.0	-0.164
1127	ENSMUSG00000061613	U2af1	chr17	-	31654978	31655066	89	31648844	31648894	51	31658652	31658754	103	1127	12,3,6	0,4,0	6,4,5	2,3,4	237	149	0.0237833	0.306302	1.0,0.32,1.0	0.654,0.456,0.44	0.257
1128	ENSMUSG00000061613	U2af1	chr17	-	31654978	31655066	89	31651645	31651712	68	31658652	31658754	103	1128	25,11,24	0,0,2	21,33,17	0,0,0	237	149	1	1	1.0,1.0,0.883	1.0,1.0,1.0	-0.039
1129	ENSMUSG00000061613	U2af1	chr17	-	31654978	31655066	89	31652501	31652568	68	31658652	31658754	103	1129	15,14,11	0,0,0	16,10,7	0,1,0	237	149	1	1	1.0,1.0,1.0	1.0,0.863,1.0	0.046
1130	ENSMUSG00000006705	Pknox1	chr17	+	31581803	31582050	248	31564748	31564888	141	31583695	31583803	109	1130	2,0,0	2,2,1	0,0,0	0,1,0	298	149	1	1	0.333,0.0,0.0	NA,0.0,NA	0.111
1131	ENSMUSG00000024038	Ndufv3	chr17	+	31527309	31528401	1093	31521568	31521692	125	31531109	31531326	218	1131	2,8,7	9,0,14	4,0,3	18,9,23	298	149	0.00987858	0.160907	0.1,1.0,0.2	0.1,0.0,0.061	0.38
1141	ENSMUSG00000041119	Pde9a	chr17	+	31460178	31460261	84	31459900	31460005	106	31461570	31461700	131	1141	2,0,2	0,0,0	0,0,2	0,0,1	232	149	1	1	1.0,NA,1.0	NA,NA,0.562	0.438
1143	ENSMUSG00000024784	Gpha2	chr19	+	6226616	6226887	272	6226387	6226425	39	6226970	6227155	186	1143	5,2,5	0,1,0	0,2,0	0,0,0	298	149	1	1	1.0,0.5,1.0	NA,1.0,NA	-0.167
1144	ENSMUSG00000024784	Gpha2	chr19	+	6226777	6226887	111	6226379	6226425	47	6226970	6227155	186	1144	3,3,6	0,1,0	0,4,0	0,0,0	259	149	1	1	1.0,0.633,1.0	NA,1.0,NA	-0.122
1150	ENSMUSG00000052712	BC004004	chr17	+	29282677	29282891	215	29282059	29282267	209	29294006	29294161	156	1150	2,2,0	0,0,0	0,1,2	0,2,0	298	149	1	1	1.0,1.0,NA	NA,0.2,1.0	0.4
1153	ENSMUSG00000071172	Srsf3	chr17	+	29039453	29039909	457	29038489	29038624	136	29040774	29040813	40	1153	69,128,52	45,56,35	62,44,30	38,34,7	298	149	0.833726	1	0.434,0.533,0.426	0.449,0.393,0.682	-0.044
1154	ENSMUSG00000071172	Srsf3	chr17	+	29040774	29040813	40	29039453	29039909	457	29041206	29041293	88	1154	50,91,53	0,0,0	33,45,17	1,0,0	188	149	1	1	1.0,1.0,1.0	0.963,1.0,1.0	0.012
1155	ENSMUSG00000005936	Kctd20	chr17	+	28957878	28958057	180	28952465	28952569	105	28961413	28961687	275	1155	3,6,4	2,2,1	1,0,0	3,0,0	298	149	1	1	0.429,0.6,0.667	0.143,NA,NA	0.422
1159	ENSMUSG00000005936	Kctd20	chr17	+	28962809	28962912	104	28961413	28961687	275	28963250	28963371	122	1159	13,16,23	0,0,1	11,13,13	1,0,0	252	149	1	1	1.0,1.0,0.932	0.867,1.0,1.0	0.022
1162	ENSMUSG00000036196	Slc26a8	chr17	-	28654844	28654992	149	28653831	28653945	115	28659592	28659675	84	1162	0,0,0	0,1,0	0,0,1	0,0,0	297	149	1	1	NA,0.0,NA	NA,NA,1.0	-1
1163	ENSMUSG00000036196	Slc26a8	chr17	-	28663563	28663728	166	28661864	28662014	151	28669902	28670084	183	1163	0,0,1	0,0,0	0,0,4	0,3,0	298	149	1	1	NA,NA,1.0	NA,0.0,1.0	0.5
1165	ENSMUSG00000004865	Srpk1	chr17	-	28600242	28600456	215	28599470	28599869	400	28602687	28602853	167	1165	16,19,21	0,3,0	26,25,21	0,0,0	298	149	0.704884	1	1.0,0.76,1.0	1.0,1.0,1.0	-0.08
1166	ENSMUSG00000004865	Srpk1	chr17	-	28600868	28600894	27	28599470	28599869	400	28602687	28602853	167	1166	9,10,14	0,3,0	12,9,9	0,0,0	175	149	0.68063	1	1.0,0.739,1.0	1.0,1.0,1.0	-0.087
1167	ENSMUSG00000004865	Srpk1	chr17	-	28600868	28600894	27	28600242	28600456	215	28602687	28602853	167	1167	26,37,40	10,11,5	35,29,19	12,18,12	175	149	0.0322358	0.372515	0.689,0.741,0.872	0.713,0.578,0.574	0.146
1168	ENSMUSG00000004865	Srpk1	chr17	-	28606306	28606394	89	28602547	28602853	307	28607083	28607169	87	1168	54,73,27	0,0,2	25,33,24	6,7,0	237	149	1.24e-05	0.00115727	1.0,1.0,0.895	0.724,0.748,1.0	0.141
1169	ENSMUSG00000004865	Srpk1	chr17	-	28606306	28606394	89	28605298	28605386	89	28607083	28607169	87	1169	184,166,83	0,1,0	96,79,55	1,0,4	237	149	0.829231	1	1.0,0.991,1.0	0.984,1.0,0.896	0.037
1170	ENSMUSG00000004865	Srpk1	chr17	-	28607083	28607192	110	28602547	28602853	307	28608645	28608764	120	1170	44,57,46	0,0,0	37,48,19	0,8,0	258	149	0.00142983	0.0404482	1.0,1.0,1.0	1.0,0.776,1.0	0.075
1171	ENSMUSG00000004865	Srpk1	chr17	-	28607083	28607192	110	28605298	28605386	89	28608645	28608764	120	1171	44,58,44	1,0,0	32,41,23	0,0,0	258	149	1	1	0.962,1.0,1.0	1.0,1.0,1.0	-0.013
1172	ENSMUSG00000004865	Srpk1	chr17	-	28608645	28608764	120	28602547	28602853	307	28621976	28622037	62	1172	17,31,20	1,0,0	37,39,10	0,3,6	268	149	0.000595105	0.0213808	0.904,1.0,1.0	1.0,0.878,0.481	0.182
1173	ENSMUSG00000046324	Ermp1	chr19	-	29617817	29617970	154	29616516	29616719	204	29623068	29623259	192	1173	138190171	0,0,0	165221196	0,0,1	298	149	1	1	1.0,1.0,1.0	1.0,1.0,0.99	0.003
1175	ENSMUSG00000046324	Ermp1	chr19	-	29626846	29627067	222	29623640	29623815	176	29628603	29628816	214	1175	123193124	0,1,0	130138192	0,0,0	298	149	1	1	1.0,0.99,1.0	1.0,1.0,1.0	-0.003
1178	ENSMUSG00000037805	Rpl10a	chr17	+	28328810	28328885	76	28328470	28328618	149	28328966	28329047	82	1178	114,76,82	0,0,1	105,56,98	1,0,0	224	149	1	1	1.0,1.0,0.982	0.986,1.0,1.0	-0.001
1179	ENSMUSG00000037805	Rpl10a	chr17	+	28328966	28329047	82	28328470	28328618	149	28329373	28329395	23	1179	78,63,57	1,0,0	57,50,57	0,0,0	230	149	1	1	0.981,1.0,1.0	1.0,1.0,1.0	-0.006
1180	ENSMUSG00000037805	Rpl10a	chr17	+	28328966	28329280	315	28328583	28328618	36	28329373	28329522	150	1180	11,14,6	1,0,0	14,9,11	0,0,0	298	149	1	1	0.846,1.0,1.0	1.0,1.0,1.0	-0.051
1183	ENSMUSG00000007570	Fance	chr17	+	28322645	28322771	127	28320789	28320856	68	28326151	28326253	103	1183	2,2,0	0,0,0	0,0,0	0,0,2	275	149	1	1	1.0,1.0,NA	NA,NA,0.0	1
1188	ENSMUSG00000024218	Taf11	chr17	-	27902527	27902624	98	27901121	27901789	669	27903100	27903188	89	1188	50,56,46	0,2,0	39,33,25	1,1,0	246	149	1	1	1.0,0.944,1.0	0.959,0.952,1.0	0.011
1189	ENSMUSG00000024218	Taf11	chr17	-	27905261	27905410	150	27903100	27903188	89	27907500	27907724	225	1189	44,73,31	0,0,0	42,28,22	2,0,0	298	149	1	1	1.0,1.0,1.0	0.913,1.0,1.0	0.029
1194	ENSMUSG00000024191	Bnip1	chr17	+	26786696	26786788	93	26783444	26783537	94	26789694	26789796	103	1194	7,15,6	4,0,0	9,3,5	3,3,0	241	149	0.132725	1	0.52,1.0,1.0	0.65,0.382,1.0	0.163
1197	ENSMUSG00000015575	Atp6v0e	chr17	+	26682677	26682725	49	26676395	26676578	184	26695354	26695484	131	1197	278207242	0,2,2	259148212	3,2,1	197	149	1	1	1.0,0.987,0.989	0.985,0.982,0.994	0.005
1198	ENSMUSG00000015575	Atp6v0e	chr17	+	26682677	26682725	49	26676395	26676578	184	26699211	26699644	434	1198	21,20,15	0,0,0	24,28,18	1,0,0	197	149	1	1	1.0,1.0,1.0	0.948,1.0,1.0	0.017
1199	ENSMUSG00000015575	Atp6v0e	chr17	+	26695354	26695484	131	26676395	26676578	184	26699211	26699644	434	1199	255242258	0,0,0	257202186	1,0,0	279	149	1	1	1.0,1.0,1.0	0.993,1.0,1.0	0.002
1200	ENSMUSG00000015575	Atp6v0e	chr17	+	26695354	26695484	131	26682677	26682725	49	26699211	26699644	434	1200	517436488	1,4,0	501329381	0,4,0	279	149	1	1	0.996,0.983,1.0	1.0,0.978,1.0	0
1203	ENSMUSG00000024188	Luc7l	chr17	+	26253973	26254044	72	26252998	26253091	94	26255030	26255125	96	1203	36,17,30	27,11,2	26,12,22	17,11,12	220	149	0.227145	1	0.475,0.511,0.91	0.509,0.425,0.554	0.136
1205	ENSMUSG00000024188	Luc7l	chr17	+	26279960	26280128	169	26279332	26279362	31	26281624	26281968	345	1205	33,35,18	0,1,0	32,27,19	0,0,0	298	149	1	1	1.0,0.946,1.0	1.0,1.0,1.0	-0.018
1206	ENSMUSG00000024188	Luc7l	chr17	+	26279960	26280164	205	26279332	26279362	31	26281624	26281990	367	1206	29,32,16	0,1,0	25,15,17	0,0,0	298	149	1	1	1.0,0.941,1.0	1.0,1.0,1.0	-0.02
1207	ENSMUSG00000024180	Tmem8	chr17	+	26119032	26119156	125	26118861	26118952	92	26119398	26119535	138	1207	0,2,8	2,0,0	5,15,20	0,0,0	273	149	0.231385	1	0.0,1.0,1.0	1.0,1.0,1.0	-0.333
1208	ENSMUSG00000024180	Tmem8	chr17	+	26120538	26120685	148	26120283	26120462	180	26121539	26121656	118	1208	8,8,7	0,2,0	4,6,9	0,2,1	296	149	0.769225	1	1.0,0.668,1.0	1.0,0.602,0.819	0.082
1211	ENSMUSG00000025728	Pigq	chr17	-	25928790	25928852	63	25926420	25927756	1337	25930520	25930635	116	1211	20,4,9	2,0,0	15,10,12	0,2,2	211	149	0.240712	1	0.876,1.0,1.0	1.0,0.779,0.809	0.096
1213	ENSMUSG00000025728	Pigq	chr17	-	25930957	25931038	82	25930520	25930635	116	25931461	25931573	113	1213	10,8,5	0,0,0	7,8,5	0,0,1	230	149	1	1	1.0,1.0,1.0	1.0,1.0,0.764	0.079
1214	ENSMUSG00000025728	Pigq	chr17	-	25930957	25931038	82	25930520	25930635	116	25934757	25934878	122	1214	7,1,1	3,0,0	9,3,6	3,2,1	230	149	0.117287	0.91334	0.602,1.0,1.0	0.66,0.493,0.795	0.218
1215	ENSMUSG00000025728	Pigq	chr17	-	25931461	25931573	113	25930957	25931038	82	25931673	25931779	107	1215	4,7,7	0,4,0	2,5,0	2,0,3	261	149	0.0493897	0.502114	1.0,0.5,1.0	0.363,1.0,0.0	0.379
1216	ENSMUSG00000025728	Pigq	chr17	-	25931461	25931673	213	25930957	25931038	82	25934757	25934801	45	1216	3,5,4	0,0,0	2,4,0	4,0,1	298	149	0.00105952	0.0333736	1.0,1.0,1.0	0.2,1.0,0.0	0.6
1217	ENSMUSG00000025728	Pigq	chr17	-	25931673	25931827	155	25930957	25931038	82	25934757	25934878	122	1217	1,6,0	0,0,0	3,0,5	4,0,1	298	149	1	1	1.0,1.0,NA	0.273,NA,0.714	0.506
1218	ENSMUSG00000025728	Pigq	chr17	-	25931673	25932231	559	25930957	25931038	82	25934757	25934878	122	1218	3,5,4	0,0,0	4,1,3	4,0,1	298	149	0.00129473	0.037831	1.0,1.0,1.0	0.333,1.0,0.6	0.356
1219	ENSMUSG00000025728	Pigq	chr17	-	25932104	25932231	128	25931673	25931827	155	25934757	25934878	122	1219	4,1,5	1,2,0	3,1,0	1,0,2	276	149	0.109177	0.876311	0.683,0.213,1.0	0.618,1.0,0.0	0.093
1220	ENSMUSG00000025728	Pigq	chr17	-	25934093	25934273	181	25932104	25932231	128	25934757	25934878	122	1220	0,0,0	3,1,4	0,0,2	2,1,0	298	149	0.412356	1	0.0,0.0,0.0	0.0,0.0,1.0	-0.333
1221	ENSMUSG00000025728	Pigq	chr17	-	25934757	25934878	122	25930520	25930635	116	25935002	25935067	66	1221	5,7,5	0,0,0	13,6,5	0,1,0	270	149	1	1	1.0,1.0,1.0	1.0,0.768,1.0	0.077
1225	ENSMUSG00000025731	0610011F06Rik	chr17	+	25876219	25876279	61	25875463	25875726	264	25876494	25876562	69	1225	0,0,2	0,0,0	0,0,0	0,2,0	209	149	1	1	NA,NA,1.0	NA,0.0,NA	1
1230	ENSMUSG00000039615	Stub1	chr17	-	25831543	25831631	89	25831308	25831365	58	25831795	25831961	167	1230	19,20,14	0,1,0	15,10,16	0,2,0	237	149	1	1	1.0,0.926,1.0	1.0,0.759,1.0	0.056
1231	ENSMUSG00000025737	Wdr24	chr17	+	25825096	25825238	143	25824529	25824686	158	25825653	25825671	19	1231	0,0,1	0,0,0	0,0,0	0,0,4	291	149	1	1	NA,NA,1.0	NA,NA,0.0	1
1232	ENSMUSG00000019214	Chtf18	chr17	-	25726940	25727120	181	25726700	25726848	149	25727246	25727366	121	1232	4,3,1	0,0,0	1,2,2	1,0,0	298	149	1	1	1.0,1.0,1.0	0.333,1.0,1.0	0.222
1233	ENSMUSG00000019214	Chtf18	chr17	-	25726940	25727123	184	25726700	25726848	149	25727246	25727371	126	1233	2,1,2	0,0,0	1,4,0	1,0,0	298	149	1	1	1.0,1.0,1.0	0.333,1.0,NA	0.334
1238	ENSMUSG00000015126	Tsr3	chr17	+	25240443	25240663	221	25240169	25240364	196	25241063	25241257	195	1238	8,5,6	8,3,1	6,8,3	0,0,2	298	149	0.000858922	0.0284601	0.333,0.455,0.75	1.0,1.0,0.429	-0.297
1239	ENSMUSG00000015126	Tsr3	chr17	+	25241063	25241257	195	25240169	25240364	196	25242453	25242798	346	1239	8,4,4	2,2,0	5,0,7	2,0,0	298	149	1	1	0.667,0.5,1.0	0.556,NA,1.0	-0.056
1240	ENSMUSG00000015126	Tsr3	chr17	+	25241063	25241257	195	25240443	25240663	221	25241687	25241861	175	1240	29,20,19	2,0,0	24,13,10	0,0,0	298	149	1	1	0.879,1.0,1.0	1.0,1.0,1.0	-0.04
1241	ENSMUSG00000015126	Tsr3	chr17	+	25241687	25241861	175	25241063	25241257	195	25242158	25242222	65	1241	34,34,25	0,1,0	26,10,15	1,0,1	298	149	1	1	1.0,0.944,1.0	0.929,1.0,0.882	0.044
1242	ENSMUSG00000015126	Tsr3	chr17	+	25241687	25241861	175	25241063	25241257	195	25242453	25242798	346	1242	24,20,17	0,1,3	24,10,11	5,0,5	298	149	0.0327862	0.37747	1.0,0.909,0.739	0.706,1.0,0.524	0.139
1243	ENSMUSG00000015126	Tsr3	chr17	+	25242158	25242222	65	25241063	25241257	195	25242453	25242798	346	1243	13,10,11	0,1,3	4,1,6	5,0,5	213	149	0.00937612	0.15475	1.0,0.875,0.719	0.359,1.0,0.456	0.26
1244	ENSMUSG00000015126	Tsr3	chr17	+	25242158	25242222	65	25241687	25241861	175	25242453	25242798	346	1244	25,24,21	3,1,2	7,4,11	2,3,3	213	149	0.0231525	0.300081	0.854,0.944,0.88	0.71,0.483,0.719	0.255
1246	ENSMUSG00000015127	Unkl	chr17	+	25210803	25210886	84	25209553	25209638	86	25213046	25213106	61	1246	2,6,7	0,0,0	5,2,0	2,1,0	232	149	1	1	1.0,1.0,1.0	0.616,0.562,NA	0.411
1247	ENSMUSG00000015127	Unkl	chr17	+	25213046	25213106	61	25210803	25210886	84	25228582	25228666	85	1247	0,3,1	0,0,0	2,1,0	2,0,0	209	149	1	1	NA,1.0,1.0	0.416,1.0,NA	0.292
1248	ENSMUSG00000015127	Unkl	chr17	+	25218577	25218755	179	25213046	25213106	61	25228582	25228666	85	1248	2,5,1	0,1,0	12,0,2	0,2,0	298	149	0.215651	1	1.0,0.714,1.0	1.0,0.0,1.0	0.238
1249	ENSMUSG00000015127	Unkl	chr17	+	25228582	25228666	85	25213046	25213106	61	25230206	25230409	204	1249	0,1,0	2,0,0	0,2,0	0,0,0	233	149	1	1	0.0,1.0,NA	NA,1.0,NA	-0.5
1255	ENSMUSG00000039183	Nubp2	chr17	-	24883805	24883875	71	24882610	24883314	705	24884124	24884235	112	1255	93114109	0,2,0	42,39,34	4,0,0	219	149	0.870871	1	1.0,0.975,1.0	0.877,1.0,1.0	0.033
1256	ENSMUSG00000039183	Nubp2	chr17	-	24883805	24883875	71	24882610	24883314	705	24885418	24885617	200	1256	32,49,30	2,0,0	23,17,15	1,0,0	219	149	1	1	0.916,1.0,1.0	0.94,1.0,1.0	-0.008
1257	ENSMUSG00000039183	Nubp2	chr17	-	24884124	24884235	112	24882610	24883314	705	24885418	24885617	200	1257	0,3,1	2,0,0	4,0,0	1,0,0	260	149	1	1	0.0,1.0,1.0	0.696,NA,NA	-0.029
1258	ENSMUSG00000039183	Nubp2	chr17	-	24884124	24884235	112	24883805	24883875	71	24885418	24885617	200	1258	54,55,59	0,0,1	13,23,18	0,0,0	260	149	1	1	1.0,1.0,0.971	1.0,1.0,1.0	-0.01
1259	ENSMUSG00000039183	Nubp2	chr17	-	24884400	24884555	156	24884124	24884235	112	24885418	24885617	200	1259	117101113	0,1,2	56,30,62	0,0,0	298	149	1	1	1.0,0.981,0.966	1.0,1.0,1.0	-0.018
1260	ENSMUSG00000039183	Nubp2	chr17	-	24884400	24884555	156	24884124	24884235	112	24885718	24885837	120	1260	85,90,99	0,0,0	40,18,34	0,4,1	298	149	0.0699254	0.638141	1.0,1.0,1.0	1.0,0.692,0.944	0.121
1261	ENSMUSG00000039183	Nubp2	chr17	-	24885418	24885617	200	24884124	24884235	112	24885718	24885837	120	1261	31,15,11	0,0,0	12,4,15	0,4,1	298	149	0.0108807	0.172315	1.0,1.0,1.0	1.0,0.333,0.882	0.262
1262	ENSMUSG00000039183	Nubp2	chr17	-	24885418	24885617	200	24884400	24884555	156	24885718	24885837	120	1262	71,47,38	8,22,15	35,18,47	7,2,4	298	149	0.0346749	0.392531	0.816,0.516,0.559	0.714,0.818,0.855	-0.165
1263	ENSMUSG00000024158	Hagh	chr17	+	24860945	24861049	105	24857515	24857624	110	24861312	24861414	103	1263	23,25,33	0,1,0	9,6,11	0,0,0	253	149	1	1	1.0,0.936,1.0	1.0,1.0,1.0	-0.021
1264	ENSMUSG00000044533	Rps2	chr17	+	24720968	24721302	335	24720533	24720731	199	24721622	24721714	93	1264	760591499	2,0,0	461587435	0,0,0	298	149	1	1	0.995,1.0,1.0	1.0,1.0,1.0	-0.002
1266	ENSMUSG00000032855	Pkd1	chr17	+	24586461	24586588	128	24586163	24586374	212	24587178	24587292	115	1266	0,0,4	0,0,0	0,2,6	0,0,2	276	149	1	1	NA,NA,1.0	NA,1.0,0.618	0.191
1269	ENSMUSG00000034681	Rnps1	chr17	+	24415040	24415162	123	24414674	24414734	61	24418037	24418218	182	1269	8,4,3	3,2,0	1,3,2	6,0,0	271	149	0.422052	1	0.595,0.524,1.0	0.084,1.0,1.0	0.012
1270	ENSMUSG00000034681	Rnps1	chr17	+	24415040	24415162	123	24414674	24414734	61	24418456	24418612	157	1270	2,0,1	5,2,2	0,0,1	1,1,4	271	149	0.892112	1	0.18,0.0,0.216	0.0,0.0,0.121	0.092
1271	ENSMUSG00000034681	Rnps1	chr17	+	24418037	24418218	182	24414674	24414734	61	24418456	24418612	157	1271	11,19,10	5,2,2	12,11,7	1,1,4	298	149	0.683517	1	0.524,0.826,0.714	0.857,0.846,0.467	-0.035
1272	ENSMUSG00000034681	Rnps1	chr17	+	24418037	24418218	182	24415040	24415162	123	24418456	24418612	157	1272	15,21,13	1,0,0	7,16,9	0,0,1	298	149	1	1	0.882,1.0,1.0	1.0,1.0,0.818	0.021
1276	ENSMUSG00000072082	Ccnf	chr17	-	24226474	24226602	129	24224907	24225077	171	24226683	24226783	101	1276	16,6,13	0,0,1	2,0,10	0,0,0	277	149	1	1	1.0,1.0,0.875	1.0,NA,1.0	-0.042
1277	ENSMUSG00000024118	1600002H07Rik	chr17	-	24216249	24216440	192	24215053	24216005	953	24217680	24217782	103	1277	29,23,33	4,4,2	16,22,28	0,1,2	298	149	0.0130695	0.196544	0.784,0.742,0.892	1.0,0.917,0.875	-0.125
1278	ENSMUSG00000024118	1600002H07Rik	chr17	-	24219730	24220133	404	24219152	24219206	55	24220251	24220310	60	1278	35,11,11	2,1,1	12,9,9	0,0,0	298	149	0.0283604	0.342454	0.897,0.846,0.846	1.0,1.0,1.0	-0.137
1279	ENSMUSG00000024118	1600002H07Rik	chr17	-	24220516	24220615	100	24219730	24220310	581	24220690	24220790	101	1279	15,6,5	1,0,1	0,1,5	0,0,0	248	149	1	1	0.9,1.0,0.75	NA,1.0,1.0	-0.117
1280	ENSMUSG00000024118	1600002H07Rik	chr17	-	24220521	24220615	95	24219780	24220310	531	24220690	24220692	3	1280	0,2,0	1,0,1	2,0,0	0,0,0	243	149	1	1	0.0,1.0,0.0	1.0,NA,NA	-0.667
1287	ENSMUSG00000024209	1700061G19Rik	chr17	+	56883315	56883497	183	56880945	56881066	122	56883626	56883860	235	1287	1,3,0	0,0,0	2,2,0	0,1,0	298	149	1	1	1.0,1.0,NA	1.0,0.5,NA	0.25
1288	ENSMUSG00000024209	1700061G19Rik	chr17	+	56884750	56884968	219	56883626	56883860	235	56885083	56885223	141	1288	8,3,0	0,2,2	1,0,1	3,0,0	298	149	1	1	1.0,0.429,0.0	0.143,NA,1.0	-0.095
1291	ENSMUSG00000024369	Nelfe	chr17	+	34853612	34853650	39	34853424	34853499	76	34853807	34854089	283	1291	33,27,18	0,1,0	27,14,11	2,1,0	187	149	0.890743	1	1.0,0.956,1.0	0.915,0.918,1.0	0.041
1292	ENSMUSG00000024369	Nelfe	chr17	+	34853807	34854133	327	34853612	34853650	39	34854220	34854365	146	1292	42,40,34	0,0,0	29,21,13	0,1,0	298	149	1	1	1.0,1.0,1.0	1.0,0.913,1.0	0.029
1293	ENSMUSG00000055839	Tceb2	chr17	-	23827467	23827573	107	23824739	23824979	241	23828843	23828978	136	1293	648401433	4,0,0	426362282	0,0,0	255	149	1	1	0.99,1.0,1.0	1.0,1.0,1.0	-0.003
1294	ENSMUSG00000055839	Tceb2	chr17	-	23828843	23828978	136	23827467	23827573	107	23829082	23829109	28	1294	299216216	0,0,0	224190128	1,0,1	284	149	1	1	1.0,1.0,1.0	0.992,1.0,0.985	0.008
1295	ENSMUSG00000023908	Pkmyt1	chr17	+	23735562	23735720	159	23732336	23732824	489	23736323	23736401	79	1295	2,5,4	0,0,0	9,8,3	0,0,1	298	149	1	1	1.0,1.0,1.0	1.0,1.0,0.6	0.133
1296	ENSMUSG00000023908	Pkmyt1	chr17	+	23735562	23735720	159	23735199	23735372	174	23736323	23736401	79	1296	7,9,10	0,0,0	14,15,5	2,0,0	298	149	1	1	1.0,1.0,1.0	0.778,1.0,1.0	0.074
1300	ENSMUSG00000041319	Thoc6	chr17	-	23670192	23670241	50	23670035	23670107	73	23670448	23670509	62	1300	1,5,2	0,0,0	7,2,2	0,1,0	198	149	1	1	1.0,1.0,1.0	1.0,0.601,1.0	0.133
1301	ENSMUSG00000041319	Thoc6	chr17	-	23670322	23670360	39	23670192	23670241	50	23670448	23670509	62	1301	2,4,4	0,0,0	5,2,5	0,2,0	187	149	0.710641	1	1.0,1.0,1.0	1.0,0.443,1.0	0.186
1305	ENSMUSG00000059142	Zfp945	chr17	-	22861731	22861852	122	22861505	22861561	57	22865246	22865336	91	1305	2,0,2	0,0,0	0,0,0	0,1,0	270	149	1	1	1.0,NA,1.0	NA,0.0,NA	1
1306	ENSMUSG00000069743	Zfp820	chr17	-	21840623	21840714	92	21823843	21823891	49	21845643	21845759	117	1306	3,4,7	0,2,0	4,2,0	0,0,1	240	149	0.876205	1	1.0,0.554,1.0	1.0,1.0,0.0	0.185
1307	ENSMUSG00000067931	Zfp948	chr17	+	21583029	21583142	114	21573856	21573956	101	21584779	21584906	128	1307	16,20,12	0,0,1	2,3,14	0,0,0	262	149	1	1	1.0,1.0,0.872	1.0,1.0,1.0	-0.043
1308	ENSMUSG00000057409	Zfp53	chr17	+	21504980	21505107	128	21500210	21500302	93	21507986	21509764	1779	1308	3,0,0	0,3,0	2,1,1	3,3,2	276	149	1	1	1.0,0.0,NA	0.265,0.153,0.213	0.29
1310	ENSMUSG00000014767	Tbp	chr17	+	15501153	15501202	50	15499887	15500024	138	15502961	15503128	168	1310	4,12,8	0,2,0	7,1,3	0,0,0	198	149	1	1	1.0,0.819,1.0	1.0,1.0,1.0	-0.06
1311	ENSMUSG00000014767	Tbp	chr17	+	15501153	15501202	50	15499887	15500024	138	15502964	15503128	165	1311	11,37,11	39,16,7	10,1,16	18,4,21	198	149	0.291563	1	0.175,0.635,0.542	0.295,0.158,0.364	0.178
1312	ENSMUSG00000014767	Tbp	chr17	+	15501153	15501357	205	15499927	15500024	98	15502964	15503128	165	1312	6,11,10	39,16,7	13,4,9	18,4,21	298	149	0.692821	1	0.071,0.256,0.417	0.265,0.333,0.176	-0.01
1313	ENSMUSG00000014767	Tbp	chr17	+	15501311	15501357	47	15499900	15500024	125	15502964	15503128	165	1313	1,0,4	39,16,7	3,1,5	18,4,21	195	149	0.108945	0.876033	0.019,0.0,0.304	0.113,0.16,0.154	-0.035
1314	ENSMUSG00000014767	Tbp	chr17	+	15501311	15501357	47	15501153	15501202	50	15502964	15503128	165	1314	3,2,20	7,28,10	4,5,10	5,1,13	195	149	0.169974	1	0.247,0.052,0.604	0.379,0.793,0.37	-0.213
1315	ENSMUSG00000014767	Tbp	chr17	+	15506371	15506410	40	15504582	15504647	66	15507342	15507430	89	1315	4,5,1	58,63,35	0,4,0	34,21,29	188	149	0.166542	1	0.052,0.059,0.022	0.0,0.131,0.0	0.001
1316	ENSMUSG00000014767	Tbp	chr17	+	15514229	15514397	169	15513529	15513621	93	15515615	15515710	96	1316	74,130,96	7,5,6	48,35,43	0,6,17	298	149	0.08044	0.699682	0.841,0.929,0.889	1.0,0.745,0.558	0.119
1317	ENSMUSG00000014769	Psmb1	chr17	-	15477314	15477421	108	15475720	15476205	486	15490155	15490285	131	1317	741552383	0,3,1	329308297	3,8,3	256	149	0.0479912	0.494153	1.0,0.991,0.996	0.985,0.957,0.983	0.021
1318	ENSMUSG00000014769	Psmb1	chr17	-	15490155	15490285	131	15477314	15477421	108	15493097	15493179	83	1318	673464360	2,0,0	262325228	0,0,0	279	149	1	1	0.994,1.0,1.0	1.0,1.0,1.0	-0.002
1319	ENSMUSG00000014769	Psmb1	chr17	-	15493097	15493179	83	15490155	15490285	131	15494415	15494523	109	1319	516336291	2,0,0	180250168	0,0,0	231	149	1	1	0.994,1.0,1.0	1.0,1.0,1.0	-0.002
1328	ENSMUSG00000038347	Tcte2	chr17	-	13724901	13724963	63	13716435	13717633	1199	13727921	13728022	102	1328	0,0,0	0,3,4	1,0,0	0,0,1	211	149	1	1	NA,0.0,0.0	1.0,NA,0.0	-0.5
1329	ENSMUSG00000038347	Tcte2	chr17	-	13727921	13728022	102	13716435	13717633	1199	13761285	13761378	94	1329	1,3,5	0,0,2	0,0,2	0,0,0	250	149	1	1	1.0,1.0,0.598	NA,NA,1.0	-0.134
1330	ENSMUSG00000006818	Sod2	chr17	+	13010519	13010636	118	13008183	13008386	204	13013432	13013612	181	1330	69,112,74	0,2,0	74,63,70	0,0,0	266	149	1	1	1.0,0.969,1.0	1.0,1.0,1.0	-0.01
1332	ENSMUSG00000023832	Acat2	chr17	-	12948513	12948657	145	12947356	12947479	124	12952251	12952369	119	1332	8,3,4	1,0,1	0,2,0	0,0,1	293	149	1	1	0.803,1.0,0.67	NA,1.0,0.0	0.324
1333	ENSMUSG00000062480	Acat3	chr17	-	12926377	12926532	156	12925267	12925378	112	12927337	12927460	124	1333	0,3,4	2,0,0	2,0,0	0,0,0	298	149	1	1	0.0,1.0,1.0	1.0,NA,NA	-0.333
1334	ENSMUSG00000073460	Pnldc1	chr17	-	12890278	12890454	177	12890075	12890174	100	12890720	12890820	101	1334	56,53,39	0,0,0	39,23,22	0,1,0	298	149	1	1	1.0,1.0,1.0	1.0,0.92,1.0	0.027
1335	ENSMUSG00000073460	Pnldc1	chr17	-	12892135	12892178	44	12890720	12890820	101	12892319	12892373	55	1335	28,28,23	4,0,1	27,14,14	0,0,1	192	149	0.157342	1	0.845,1.0,0.947	1.0,1.0,0.916	-0.041
1336	ENSMUSG00000073460	Pnldc1	chr17	-	12892319	12892373	55	12890720	12890820	101	12895511	12895597	87	1336	0,0,1	1,0,0	0,2,0	0,0,0	203	149	1	1	0.0,NA,1.0	NA,1.0,NA	-0.5
1337	ENSMUSG00000073460	Pnldc1	chr17	-	12892319	12892373	55	12890720	12890820	101	12909052	12909126	75	1337	0,0,1	0,0,0	0,0,0	1,0,0	203	149	1	1	NA,NA,1.0	0.0,NA,NA	1
1338	ENSMUSG00000073460	Pnldc1	chr17	-	12892758	12892823	66	12892319	12892373	55	12894359	12894415	57	1338	36,32,30	0,0,0	22,18,11	2,0,0	214	149	1	1	1.0,1.0,1.0	0.885,1.0,1.0	0.038
1339	ENSMUSG00000073460	Pnldc1	chr17	-	12892758	12892823	66	12892319	12892373	55	12895511	12895597	87	1339	22,14,12	0,0,0	9,8,12	0,2,0	214	149	1	1	1.0,1.0,1.0	1.0,0.736,1.0	0.088
1340	ENSMUSG00000073460	Pnldc1	chr17	-	12894359	12894415	57	12892319	12892373	55	12895511	12895597	87	1340	3,10,5	0,0,0	8,6,3	0,2,0	205	149	1	1	1.0,1.0,1.0	1.0,0.686,1.0	0.105
1341	ENSMUSG00000073460	Pnldc1	chr17	-	12894359	12894415	57	12892758	12892823	66	12895511	12895597	87	1341	25,26,26	10,2,1	18,17,9	1,3,4	205	149	0.961326	1	0.645,0.904,0.95	0.929,0.805,0.621	0.048
1342	ENSMUSG00000073460	Pnldc1	chr17	-	12895511	12895597	87	12892758	12892823	66	12897260	12897330	71	1342	19,10,7	0,0,0	8,7,10	0,0,1	235	149	1	1	1.0,1.0,1.0	1.0,1.0,0.864	0.045
1343	ENSMUSG00000073460	Pnldc1	chr17	-	12899840	12899917	78	12899532	12899676	145	12903207	12903308	102	1343	33,34,21	0,0,0	19,6,11	2,1,0	226	149	0.836444	1	1.0,1.0,1.0	0.862,0.798,1.0	0.113
1344	ENSMUSG00000073460	Pnldc1	chr17	-	12899840	12899917	78	12899532	12899676	145	12905505	12905594	90	1344	10,12,10	0,0,0	12,5,5	1,4,0	226	149	0.0126564	0.192729	1.0,1.0,1.0	0.888,0.452,1.0	0.22
1345	ENSMUSG00000073460	Pnldc1	chr17	-	12903207	12903308	102	12899532	12899676	145	12905505	12905594	90	1345	16,11,6	0,0,0	14,2,5	1,4,0	250	149	0.0120081	0.184734	1.0,1.0,1.0	0.893,0.23,1.0	0.292
1346	ENSMUSG00000073460	Pnldc1	chr17	-	12903207	12903308	102	12899840	12899917	78	12905505	12905594	90	1346	40,36,19	0,0,0	22,2,11	1,0,0	250	149	1	1	1.0,1.0,1.0	0.929,1.0,1.0	0.024
1347	ENSMUSG00000073460	Pnldc1	chr17	-	12905761	12905885	125	12905505	12905594	90	12906497	12906537	41	1347	37,43,34	0,1,0	26,22,16	0,0,0	273	149	1	1	1.0,0.959,1.0	1.0,1.0,1.0	-0.014
1348	ENSMUSG00000073460	Pnldc1	chr17	-	12909052	12909126	75	12906497	12906537	41	12909461	12909519	59	1348	43,45,25	0,0,2	19,16,5	0,0,0	223	149	1	1	1.0,1.0,0.893	1.0,1.0,1.0	-0.036
1351	ENSMUSG00000023861	Mpc1	chr17	+	8288599	8288738	140	8283865	8283961	97	8293414	8293418	5	1351	4,11,4	83,59,66	8,0,2	82,74,85	288	149	0.0328062	0.37747	0.024,0.088,0.03	0.048,0.0,0.012	0.027
1352	ENSMUSG00000023861	Mpc1	chr17	+	8293414	8293418	5	8283761	8283961	201	8296534	8296631	98	1352	73,52,58	6,7,8	78,72,76	5,3,3	153	149	0.016615	0.233767	0.922,0.879,0.876	0.938,0.959,0.961	-0.06
1353	ENSMUSG00000023861	Mpc1	chr17	+	8293414	8293495	82	8283851	8283961	111	8296534	8296631	98	1353	10,13,9	6,7,8	7,9,14	5,3,3	230	149	0.197001	1	0.519,0.546,0.422	0.476,0.66,0.751	-0.133
1355	ENSMUSG00000023861	Mpc1	chr17	+	8296823	8296956	134	8296107	8296631	525	8297137	8297150	14	1355	383339293	0,0,0	375251297	0,1,1	282	149	1	1	1.0,1.0,1.0	1.0,0.993,0.994	0.004
1366	ENSMUSG00000034377	Tulp4	chr17	+	6118295	6118366	72	6106554	6106582	29	6137210	6138792	1583	1366	0,0,2	0,0,0	0,0,0	0,0,2	220	149	1	1	NA,NA,1.0	NA,NA,0.0	1
1369	ENSMUSG00000034377	Tulp4	chr17	+	6124170	6124248	79	6121827	6122344	518	6124656	6124710	55	1369	0,1,0	1,0,0	4,8,4	3,2,2	227	149	1	1	0.0,1.0,NA	0.467,0.724,0.568	-0.086
1375	ENSMUSG00000069729	Arid1b	chr17	+	5279202	5279382	181	5264031	5264121	91	5290955	5291283	329	1375	2,0,1	0,0,1	1,3,1	0,0,0	298	149	1	1	1.0,NA,0.333	1.0,1.0,1.0	-0.334
1377	ENSMUSG00000069729	Arid1b	chr17	+	5336524	5337308	785	5334963	5335060	98	5339215	5339346	132	1377	2,0,1	0,0,0	1,1,7	0,0,1	298	149	1	1	1.0,NA,1.0	1.0,1.0,0.778	0.074
1398	ENSMUSG00000039456	Morc3	chr16	+	93844193	93844326	134	93841370	93841443	74	93845139	93845353	215	1398	35,13,31	0,0,0	19,14,23	1,0,1	282	149	1	1	1.0,1.0,1.0	0.909,1.0,0.924	0.056
1400	ENSMUSG00000039456	Morc3	chr16	+	93862413	93862536	124	93860492	93860597	106	93862640	93862715	76	1400	13,5,8	0,0,0	13,4,11	0,0,2	272	149	1	1	1.0,1.0,1.0	1.0,1.0,0.751	0.083
1404	ENSMUSG00000058240	Cryzl1	chr16	-	91708828	91708873	46	91707018	91707293	276	91712194	91712267	74	1404	1,4,1	0,1,0	0,3,0	0,0,0	194	149	1	1	1.0,0.754,1.0	NA,1.0,NA	-0.082
1411	ENSMUSG00000022972	1110004E09Rik	chr16	-	90929915	90929983	69	90927349	90927508	160	90930993	90931110	118	1411	20,24,22	4,4,2	26,29,16	4,2,0	217	149	0.193007	1	0.774,0.805,0.883	0.817,0.909,1.0	-0.088
1412	ENSMUSG00000022972	1110004E09Rik	chr16	-	90929915	90929983	69	90927349	90927508	160	90934581	90934723	143	1412	2,4,11	2,1,1	5,4,5	4,0,6	217	149	0.205538	1	0.407,0.733,0.883	0.462,1.0,0.364	0.066
1413	ENSMUSG00000022972	1110004E09Rik	chr16	-	90930993	90931110	118	90929915	90929983	69	90934581	90934723	143	1413	11,13,8	0,0,0	15,18,15	0,0,5	266	149	0.0447622	0.469986	1.0,1.0,1.0	1.0,1.0,0.627	0.124
1414	ENSMUSG00000022972	1110004E09Rik	chr16	-	90930993	90931161	169	90927349	90927508	160	90934581	90934827	247	1414	11,7,9	2,1,1	15,4,3	4,0,6	298	149	0.233183	1	0.733,0.778,0.818	0.652,1.0,0.2	0.159
1415	ENSMUSG00000022972	1110004E09Rik	chr16	-	90930993	90931161	169	90929915	90929983	69	90934581	90934827	247	1415	25,23,18	0,0,0	32,28,20	0,0,5	298	149	0.0762136	0.677884	1.0,1.0,1.0	1.0,1.0,0.667	0.111
1416	ENSMUSG00000022982	Sod1	chr16	+	90222779	90222876	98	90220741	90220929	189	90224355	90224425	71	1416	272158203	0,1,0	151154208	5,0,3	246	149	0.398671	1	1.0,0.99,1.0	0.948,1.0,0.977	0.022
1417	ENSMUSG00000022982	Sod1	chr16	+	90222779	90222876	98	90220741	90220929	189	90225144	90225262	119	1417	105,58,71	1,6,1	59,61,57	9,14,8	246	149	6.55e-06	0.000759297	0.985,0.854,0.977	0.799,0.725,0.812	0.16
1418	ENSMUSG00000022982	Sod1	chr16	+	90224355	90224425	71	90220741	90220929	189	90225144	90225262	119	1418	136,80,120	1,6,1	81,73,128	9,14,8	219	149	1.31e-05	0.00120195	0.989,0.901,0.988	0.86,0.78,0.916	0.107
1419	ENSMUSG00000022982	Sod1	chr16	+	90224355	90224425	71	90222779	90222876	98	90225144	90225262	119	1419	301185250	0,0,0	171170273	1,5,1	219	149	0.626078	1	1.0,1.0,1.0	0.991,0.959,0.995	0.018
1420	ENSMUSG00000002489	Tiam1	chr16	-	89837758	89837845	88	89833009	89833234	226	89843252	89843334	83	1420	3,2,1	0,0,0	6,2,3	0,0,2	236	149	0.764181	1	1.0,1.0,1.0	1.0,1.0,0.486	0.171
1425	ENSMUSG00000025616	Usp16	chr16	+	87455959	87456008	50	87454984	87455102	119	87458640	87458742	103	1425	0,1,0	88,115,90	0,1,0	99,80,54	198	149	1	1	0.0,0.007,0.0	0.0,0.009,0.0	-0.001
1426	ENSMUSG00000025616	Usp16	chr16	+	87461964	87462140	177	87458640	87458742	103	87464734	87464838	105	1426	686666493	10,1,19	561631454	25,14,29	298	149	2.65e-05	0.00197281	0.972,0.997,0.928	0.918,0.958,0.887	0.045
1427	ENSMUSG00000025616	Usp16	chr16	+	87461964	87462140	177	87458640	87458742	103	87466252	87466356	105	1427	297287253	0,3,1	278280205	8,1,6	298	149	0.00406029	0.0856001	1.0,0.98,0.992	0.946,0.993,0.945	0.029
1428	ENSMUSG00000025616	Usp16	chr16	+	87464734	87464838	105	87458640	87458742	103	87466252	87466346	95	1428	202173163	0,3,1	137192123	8,1,6	253	149	0.00115157	0.0351109	1.0,0.971,0.99	0.91,0.991,0.924	0.045
1429	ENSMUSG00000025616	Usp16	chr16	+	87464734	87464838	105	87461964	87462140	177	87466252	87466346	95	1429	570543381	0,0,0	390526337	0,1,0	253	149	1	1	1.0,1.0,1.0	1.0,0.997,1.0	0.001
1430	ENSMUSG00000025616	Usp16	chr16	+	87473106	87473185	80	87472080	87472168	89	87474581	87474673	93	1430	35,38,41	0,4,0	12,32,30	1,5,0	228	149	0.182528	1	1.0,0.861,1.0	0.887,0.807,1.0	0.056
1431	ENSMUSG00000025616	Usp16	chr16	+	87480874	87480969	96	87479125	87479789	665	87481713	87481800	88	1431	132,136,90	1,1,0	98,90,100	0,0,4	244	149	0.549908	1	0.988,0.988,1.0	1.0,1.0,0.939	0.012
1433	ENSMUSG00000052299	Ltn1	chr16	-	87397153	87397228	76	87394521	87394708	188	87397786	87398024	239	1433	2,5,2	0,0,0	8,0,0	0,0,2	224	149	1	1	1.0,1.0,1.0	1.0,NA,0.0	0.5
1434	ENSMUSG00000052299	Ltn1	chr16	-	87400328	87400464	137	87400012	87400163	152	87402025	87402168	144	1434	3,3,6	2,2,0	2,6,2	0,0,0	285	149	0.0176741	0.243274	0.44,0.44,1.0	1.0,1.0,1.0	-0.373
1435	ENSMUSG00000052299	Ltn1	chr16	-	87418434	87418570	137	87415550	87416360	811	87420172	87420363	192	1435	0,1,2	0,0,0	4,0,2	0,0,4	285	149	1	1	NA,1.0,1.0	1.0,NA,0.207	0.396
1437	ENSMUSG00000008976	Gabpa	chr16	+	84844281	84844366	86	84841328	84841473	146	84846123	84846369	247	1437	352336280	0,0,0	368117252	0,2,0	234	149	1	1	1.0,1.0,1.0	1.0,0.974,1.0	0.009
1438	ENSMUSG00000008976	Gabpa	chr16	+	84852459	84852654	196	84846123	84846369	247	84856461	84856515	55	1438	481415341	3,1,3	413157307	10,3,12	298	149	1.59e-05	0.0013748	0.988,0.995,0.983	0.954,0.963,0.927	0.041
1439	ENSMUSG00000008976	Gabpa	chr16	+	84854951	84855022	72	84852582	84852654	73	84856461	84856515	55	1439	1,0,0	306224202	0,0,0	259,91,178	220	149	1	1	0.002,0.0,0.0	0.0,0.0,0.0	0.001
1441	ENSMUSG00000109841	RP23-299N4.1	chr16	-	78251772	78251888	117	78250860	78251568	709	78255359	78255454	96	1441	1,6,6	1,7,0	7,8,6	4,2,1	265	149	0.80762	1	0.36,0.325,1.0	0.496,0.692,0.771	-0.091
1442	ENSMUSG00000109841	RP23-299N4.1	chr16	-	78253436	78253467	32	78251772	78251888	117	78253612	78253771	160	1442	5,5,7	0,4,6	3,1,0	2,6,2	180	149	0.00902063	0.150638	1.0,0.509,0.491	0.554,0.121,0.0	0.442
1443	ENSMUSG00000109841	RP23-299N4.1	chr16	-	78253436	78253467	32	78251772	78251888	117	78255359	78255454	96	1443	6,6,6	1,2,0	6,3,2	0,0,0	180	149	0.786923	1	0.832,0.713,1.0	1.0,1.0,1.0	-0.152
1444	ENSMUSG00000109841	RP23-299N4.1	chr16	-	78253436	78253496	61	78251772	78251888	117	78253612	78253718	107	1444	5,12,5	0,4,6	8,4,2	2,6,2	209	149	0.353111	1	1.0,0.681,0.373	0.74,0.322,0.416	0.192
1445	ENSMUSG00000109841	RP23-299N4.1	chr16	-	78253612	78253718	107	78250860	78251568	709	78255359	78255454	96	1445	6,8,4	1,7,0	2,5,2	4,2,1	255	149	0.169447	1	0.778,0.4,1.0	0.226,0.594,0.539	0.273
1446	ENSMUSG00000109841	RP23-299N4.1	chr16	-	78253612	78253771	160	78250860	78251568	709	78255359	78255454	96	1446	15,7,5	1,7,0	5,3,2	4,2,1	298	149	0.0680933	0.627438	0.882,0.333,1.0	0.385,0.429,0.5	0.3
1447	ENSMUSG00000109841	RP23-299N4.1	chr16	-	78253612	78253771	160	78250860	78251888	1029	78255359	78255454	96	1447	15,11,8	1,2,0	7,9,4	0,0,0	298	149	0.851241	1	0.882,0.733,1.0	1.0,1.0,1.0	-0.128
1448	ENSMUSG00000109841	RP23-299N4.1	chr16	-	78253612	78253771	160	78253436	78253467	32	78255359	78255454	96	1448	16,9,5	2,3,2	6,3,2	4,2,2	298	149	0.0451687	0.473135	0.8,0.6,0.556	0.429,0.429,0.333	0.255
1458	ENSMUSG00000052516	Robo2	chr16	-	73933045	73933171	127	73928023	73928177	155	73933586	73933868	283	1458	0,0,0	0,2,0	2,0,0	5,0,2	275	149	1	1	NA,0.0,NA	0.178,NA,0.0	-0.089
1463	ENSMUSG00000047141	Zfp654	chr16	-	64788304	64788446	143	64784506	64786802	2297	64791086	64791226	141	1463	3,4,8	0,1,0	4,2,1	0,0,0	291	149	1	1	1.0,0.672,1.0	1.0,1.0,1.0	-0.109
1465	ENSMUSG00000022911	Arl13b	chr16	-	62827163	62827413	251	62813158	62813264	107	62830742	62830813	72	1465	2,0,4	0,1,0	2,0,0	0,0,0	298	149	1	1	1.0,0.0,1.0	1.0,NA,NA	-0.333
1470	ENSMUSG00000022744	Cldnd1	chr16	+	58729157	58729223	67	58728047	58728084	38	58729437	58729747	311	1470	0,1,0	2,0,1	0,0,0	0,0,2	215	149	1	1	0.0,1.0,0.0	NA,NA,0.0	0.333
1471	ENSMUSG00000022744	Cldnd1	chr16	+	58729172	58729223	52	58727924	58728084	161	58729437	58729747	311	1471	0,1,0	2,0,1	0,0,2	0,0,2	200	149	1	1	0.0,1.0,0.0	NA,NA,0.427	-0.094
1472	ENSMUSG00000022744	Cldnd1	chr16	+	58729179	58729223	45	58728038	58728084	47	58729437	58729747	311	1472	0,2,0	2,0,1	0,0,0	0,0,2	193	149	1	1	0.0,1.0,0.0	NA,NA,0.0	0.333
1476	ENSMUSG00000022757	Tfg	chr16	-	56704426	56704573	148	56701068	56701236	169	56705610	56705694	85	1476	85,71,68	0,1,0	59,27,55	0,0,1	296	149	1	1	1.0,0.973,1.0	1.0,1.0,0.965	0.003
1477	ENSMUSG00000022757	Tfg	chr16	-	56704426	56704573	148	56701068	56701236	169	56712610	56712840	231	1477	43,44,29	0,3,0	25,13,20	0,0,0	296	149	0.830564	1	1.0,0.881,1.0	1.0,1.0,1.0	-0.04
1478	ENSMUSG00000022757	Tfg	chr16	-	56705610	56705694	85	56701068	56701236	169	56712610	56712840	231	1478	26,21,10	0,3,0	14,8,25	0,0,0	233	149	0.74632	1	1.0,0.817,1.0	1.0,1.0,1.0	-0.061
1479	ENSMUSG00000022757	Tfg	chr16	-	56705610	56705694	85	56704426	56704573	148	56712610	56712840	231	1479	67,46,48	0,1,0	47,21,57	0,0,0	233	149	1	1	1.0,0.967,1.0	1.0,1.0,1.0	-0.011
1480	ENSMUSG00000035258	Abi3bp	chr16	+	56595239	56595314	76	56594461	56594536	76	56596233	56596305	73	1480	0,1,2	0,0,2	0,2,5	0,0,0	224	149	1	1	NA,1.0,0.399	NA,1.0,1.0	-0.3
1484	ENSMUSG00000052917	Senp7	chr16	+	56089383	56089464	82	56082355	56082408	54	56097339	56097431	93	1484	1,0,1	0,0,0	1,0,0	0,1,0	230	149	1	1	1.0,NA,1.0	1.0,0.0,NA	0.5
1486	ENSMUSG00000052917	Senp7	chr16	+	56184760	56184829	70	56182467	56184190	1724	56185998	56186058	61	1486	5,4,0	0,1,0	3,0,0	0,0,0	218	149	1	1	1.0,0.732,NA	1.0,NA,NA	-0.134
1487	ENSMUSG00000052917	Senp7	chr16	+	56184760	56184829	70	56182467	56184190	1724	56186058	56186209	152	1487	2,6,2	0,0,4	5,4,3	2,0,0	218	149	0.21086	1	1.0,1.0,0.255	0.631,1.0,1.0	-0.125
1488	ENSMUSG00000052917	Senp7	chr16	+	56187469	56187570	102	56186128	56186209	82	56188234	56188719	486	1488	7,0,0	4,4,1	0,0,1	2,1,1	250	149	0.0210946	0.27911	0.511,0.0,0.0	0.0,0.0,0.373	0.046
1489	ENSMUSG00000055447	Cd47	chr16	+	49869017	49869080	64	49867764	49868112	349	49884164	49884254	91	1489	4,3,0	9,10,7	3,4,2	8,9,4	212	149	0.443613	1	0.238,0.174,0.0	0.209,0.238,0.26	-0.098
1490	ENSMUSG00000055447	Cd47	chr16	+	49884164	49884254	91	49867967	49868112	146	49894176	49894284	109	1490	13,14,10	0,0,0	9,19,8	0,0,2	239	149	1	1	1.0,1.0,1.0	1.0,1.0,0.714	0.095
1491	ENSMUSG00000055447	Cd47	chr16	+	49906780	49906812	33	49898039	49898132	94	49910868	49911081	214	1491	4,2,4	1,0,1	1,2,2	0,0,2	181	149	0.722802	1	0.767,1.0,0.767	1.0,1.0,0.452	0.027
1497	ENSMUSG00000033210	Slc9c1	chr16	+	45547368	45547484	117	45544689	45544855	167	45547599	45547725	127	1497	0,0,0	0,0,1	0,0,1	0,0,0	265	149	1	1	NA,NA,0.0	NA,NA,1.0	-1
1501	ENSMUSG00000022663	Atg3	chr16	+	45166979	45167029	51	45162405	45162447	43	45169865	45169936	72	1501	23,17,14	6,4,0	13,23,18	5,1,2	199	149	0.629945	1	0.742,0.761,1.0	0.661,0.945,0.871	0.009
1502	ENSMUSG00000022663	Atg3	chr16	+	45182655	45182690	36	45178229	45178311	83	45182820	45182976	157	1502	34,21,11	4,1,2	7,28,16	0,1,1	184	149	0.0132502	0.197921	0.873,0.944,0.817	1.0,0.958,0.928	-0.084
1503	ENSMUSG00000022664	Slc35a5	chr16	-	45147267	45147335	69	45143620	45144401	782	45151452	45151586	135	1503	2,0,0	0,2,0	1,0,3	1,0,0	217	149	1	1	1.0,0.0,NA	0.407,NA,1.0	-0.204
1505	ENSMUSG00000036172	Cd200r3	chr16	+	44957727	44957833	107	44943677	44943836	160	44980795	44981352	558	1505	4,4,4	0,0,0	3,0,4	4,0,0	255	149	1	1	1.0,1.0,1.0	0.305,NA,1.0	0.348
1506	ENSMUSG00000036172	Cd200r3	chr16	+	44957727	44957833	107	44954118	44954337	220	44964645	44964682	38	1506	1,4,2	0,1,0	0,0,5	0,0,0	255	149	1	1	1.0,0.7,1.0	NA,NA,1.0	-0.1
1509	ENSMUSG00000036208	Nepro	chr16	+	44727027	44727182	156	44724300	44724468	169	44729241	44729321	81	1509	18,27,27	0,0,0	18,13,13	0,2,2	298	149	0.168307	1	1.0,1.0,1.0	1.0,0.765,0.765	0.157
1511	ENSMUSG00000036208	Nepro	chr16	+	44732057	44732119	63	44731331	44731696	366	44734540	44734726	187	1511	17,27,22	0,0,1	9,6,19	0,0,0	211	149	1	1	1.0,1.0,0.94	1.0,1.0,1.0	-0.02
1515	ENSMUSG00000043065	Spice1	chr16	+	44375641	44375792	152	44372533	44372665	133	44376797	44377022	226	1515	5,1,6	0,0,0	0,0,4	2,2,0	298	149	3.92e-06	0.00052226	1.0,1.0,1.0	0.0,0.0,1.0	0.667
1519	ENSMUSG00000052459	Atp6v1a	chr16	-	44101762	44101885	124	44101564	44101679	116	44106934	44107043	110	1519	14,11,12	0,0,0	11,15,27	0,1,0	272	149	1	1	1.0,1.0,1.0	1.0,0.892,1.0	0.036
1522	ENSMUSG00000022793	B4galt4	chr16	+	38763068	38763129	62	38757678	38757866	189	38765914	38766019	106	1522	0,1,0	0,0,0	4,4,7	0,0,2	210	149	1	1	NA,1.0,NA	1.0,1.0,0.713	0.096
1523	ENSMUSG00000022793	B4galt4	chr16	+	38763068	38763129	62	38760804	38760958	155	38765914	38766019	106	1523	4,3,3	2,0,1	12,10,17	0,2,2	210	149	0.707231	1	0.587,1.0,0.68	1.0,0.78,0.858	-0.124
1524	ENSMUSG00000022793	B4galt4	chr16	+	38763068	38763191	124	38757678	38757866	189	38765914	38766019	106	1524	3,7,4	0,0,0	5,15,5	0,0,2	272	149	1	1	1.0,1.0,1.0	1.0,1.0,0.578	0.141
1525	ENSMUSG00000022793	B4galt4	chr16	+	38763068	38763191	124	38760734	38760958	225	38765914	38766019	106	1525	7,6,7	2,0,1	15,16,18	0,2,2	272	149	0.587005	1	0.657,1.0,0.793	1.0,0.814,0.831	-0.065
1526	ENSMUSG00000046516	Cox17	chr16	+	38349676	38349731	56	38349291	38349329	39	38352625	38352745	121	1526	9,0,10	21,9,10	2,4,8	10,11,26	204	149	0.585088	1	0.238,0.0,0.422	0.127,0.21,0.183	0.047
1528	ENSMUSG00000022829	Stxbp5l	chr16	-	37139843	37140083	241	37133895	37134533	639	37174296	37174362	67	1528	0,2,0	0,0,0	0,0,1	0,1,0	298	149	1	1	NA,1.0,NA	NA,0.0,1.0	0.5
1532	ENSMUSG00000034206	Polq	chr16	+	37016312	37016408	97	37015078	37015209	132	37017198	37017355	158	1532	10,11,2	10,8,4	4,4,3	11,2,5	245	149	0.351931	1	0.378,0.455,0.233	0.181,0.549,0.267	0.023
1533	ENSMUSG00000034206	Polq	chr16	+	37089269	37089381	113	37085914	37086692	779	37091030	37091155	126	1533	5,8,9	1,0,0	13,4,6	0,0,0	261	149	1	1	0.741,1.0,1.0	1.0,1.0,1.0	-0.086
1534	ENSMUSG00000047746	Fbxo40	chr16	-	36968826	36970743	1918	36963459	36966285	2827	36978748	36978778	31	1534	0,0,0	1,0,0	1,0,0	0,0,0	298	149	1	1	0.0,NA,NA	1.0,NA,NA	-1
1539	ENSMUSG00000002308	Cd320	chr17	+	33846015	33846141	127	33843090	33843291	202	33847494	33847725	232	1539	98,75,67	0,1,1	92,72,78	2,0,0	275	149	1	1	1.0,0.976,0.973	0.961,1.0,1.0	-0.004
1541	ENSMUSG00000075229	Ccdc58	chr16	+	36082690	36082816	127	36071659	36072137	479	36085016	36085163	148	1541	43,29,17	1,0,0	28,18,22	2,2,0	275	149	0.342308	1	0.959,1.0,1.0	0.884,0.83,1.0	0.082
1542	ENSMUSG00000075229	Ccdc58	chr16	+	36085016	36085163	148	36071659	36072137	479	36089900	36089960	61	1542	37,40,39	1,0,0	27,36,25	0,0,0	296	149	1	1	0.949,1.0,1.0	1.0,1.0,1.0	-0.017
1543	ENSMUSG00000075229	Ccdc58	chr16	+	36089900	36089960	61	36085016	36085163	148	36091833	36092118	286	1543	49,55,48	2,0,0	31,57,30	4,4,0	209	149	0.00601394	0.113178	0.946,1.0,1.0	0.847,0.91,1.0	0.063
1544	ENSMUSG00000003955	Fam162a	chr16	-	36046378	36046487	110	36043843	36044091	249	36049841	36049950	110	1544	14,2,7	0,0,0	6,6,6	0,0,1	258	149	1	1	1.0,1.0,1.0	1.0,1.0,0.776	0.075
1545	ENSMUSG00000022905	Kpna1	chr16	+	36000181	36000315	135	35978749	35978850	102	36002842	36002950	109	1545	100,128,89	0,0,2	83,22,82	0,0,0	283	149	1	1	1.0,1.0,0.959	1.0,1.0,1.0	-0.014
1547	ENSMUSG00000022905	Kpna1	chr16	+	36015886	36016009	124	36012892	36012987	96	36019257	36019280	24	1547	3,2,5	52,75,76	4,0,2	45,13,52	272	149	0.764817	1	0.031,0.014,0.035	0.046,0.0,0.021	0.004
1548	ENSMUSG00000022848	Dirc2	chr16	-	35704753	35704936	184	35694061	35698020	3960	35719311	35719439	129	1548	16,14,13	2,3,2	11,32,25	0,1,2	298	149	0.00956392	0.15674	0.8,0.7,0.765	1.0,0.941,0.862	-0.179
1550	ENSMUSG00000035376	Hacd2	chr16	+	35048719	35048738	20	35025824	35025942	119	35075605	35075694	90	1550	10,5,11	0,1,0	10,4,4	0,0,0	168	149	1	1	1.0,0.816,1.0	1.0,1.0,1.0	-0.061
1551	ENSMUSG00000035376	Hacd2	chr16	+	35075605	35075694	90	35025824	35025942	119	35099755	35099877	123	1551	11,4,8	0,0,0	6,4,8	2,0,0	238	149	1	1	1.0,1.0,1.0	0.653,1.0,1.0	0.116
1552	ENSMUSG00000035376	Hacd2	chr16	+	35101945	35102124	180	35099755	35099877	123	35106314	35109175	2862	1552	12,9,16	0,1,0	10,13,20	0,0,0	298	149	1	1	1.0,0.818,1.0	1.0,1.0,1.0	-0.061
1554	ENSMUSG00000022814	Umps	chr16	-	33959052	33959167	116	33954781	33956935	2155	33961568	33962240	673	1554	13,14,23	0,0,0	4,20,11	0,2,0	264	149	1	1	1.0,1.0,1.0	1.0,0.849,1.0	0.05
1555	ENSMUSG00000022814	Umps	chr16	-	33960176	33960352	177	33959052	33959167	116	33961568	33962240	673	1555	51,34,29	0,1,0	9,18,22	0,0,0	298	149	1	1	1.0,0.944,1.0	1.0,1.0,1.0	-0.019
1557	ENSMUSG00000022824	Muc13	chr16	+	33811765	33811892	128	33810884	33811007	124	33812878	33812916	39	1557	0,0,2	1,4,4	4,0,0	5,4,4	276	149	0.344667	1	0.0,0.0,0.213	0.302,0.0,0.0	-0.03
1559	ENSMUSG00000022811	Zfp148	chr16	+	33434625	33434974	350	33427193	33427329	137	33456875	33457001	127	1559	17,9,14	0,2,0	5,3,10	0,0,0	298	149	1	1	1.0,0.692,1.0	1.0,1.0,1.0	-0.103
1560	ENSMUSG00000022807	Osbpl11	chr16	+	33209925	33210102	178	33205922	33206002	81	33214341	33214543	203	1560	7,8,10	2,0,0	5,1,5	0,0,4	298	149	0.158533	1	0.636,1.0,1.0	1.0,1.0,0.385	0.084
1561	ENSMUSG00000022807	Osbpl11	chr16	+	33234422	33234605	184	33228961	33229148	188	33236254	33236408	155	1561	49,31,22	0,0,0	32,19,16	0,1,0	298	149	1	1	1.0,1.0,1.0	1.0,0.905,1.0	0.032
1562	ENSMUSG00000022807	Osbpl11	chr16	+	33236254	33236408	155	33228961	33229148	188	33241735	33243311	1577	1562	27,16,11	0,0,0	10,16,7	0,0,1	298	149	1	1	1.0,1.0,1.0	1.0,1.0,0.778	0.074
1563	ENSMUSG00000032702	Kank1	chr19	+	25409085	25411764	2680	25378410	25378530	121	25422143	25422341	199	1563	0,0,2	0,1,0	0,4,2	0,0,0	298	149	1	1	NA,0.0,1.0	NA,1.0,1.0	-0.5
1572	ENSMUSG00000005615	Pcyt1a	chr16	+	32470050	32470239	190	32467077	32467220	144	32471296	32472037	742	1572	39,61,46	0,0,0	33,23,43	2,0,0	298	149	1	1	1.0,1.0,1.0	0.892,1.0,1.0	0.036
1576	ENSMUSG00000052384	Nrros	chr16	-	32162237	32163397	1161	32147552	32147673	122	32165379	32165476	98	1576	2,0,0	0,0,1	0,0,0	0,0,1	298	149	1	1	1.0,NA,0.0	NA,NA,0.0	0.5
1577	ENSMUSG00000052384	Nrros	chr16	-	32163252	32163397	146	32147552	32147673	122	32165379	32165594	216	1577	2,0,0	0,0,1	0,0,0	0,0,1	294	149	1	1	1.0,NA,0.0	NA,NA,0.0	0.5
1578	ENSMUSG00000023791	Pigx	chr16	-	32087293	32087507	215	32085236	32085337	102	32092343	32092485	143	1578	82,29,53	6,0,1	98,61,47	1,3,5	298	149	0.801123	1	0.872,1.0,0.964	0.98,0.91,0.825	0.04
1579	ENSMUSG00000023791	Pigx	chr16	-	32095552	32095708	157	32092343	32092485	143	32096999	32097063	65	1579	3,0,4	27,12,7	5,6,4	8,12,13	298	149	0.0213892	0.282084	0.053,0.0,0.222	0.238,0.2,0.133	-0.099
1580	ENSMUSG00000023791	Pigx	chr16	-	32096999	32097063	65	32092343	32092485	143	32099469	32099700	232	1580	26,10,10	16,2,2	5,12,11	5,5,2	213	149	0.841962	1	0.532,0.778,0.778	0.412,0.627,0.794	0.085
1581	ENSMUSG00000023791	Pigx	chr16	-	32096999	32097063	65	32092343	32092485	143	32099475	32099696	222	1581	18,4,6	0,2,0	4,6,8	2,4,2	213	149	0.000640887	0.0227106	1.0,0.583,1.0	0.583,0.512,0.737	0.25
1582	ENSMUSG00000023791	Pigx	chr16	-	32098700	32098796	97	32096999	32097063	65	32099469	32099738	270	1582	1,1,0	12,6,8	2,1,2	5,11,6	245	149	1	1	0.048,0.092,0.0	0.196,0.052,0.169	-0.092
1583	ENSMUSG00000023791	Pigx	chr16	-	32098700	32098796	97	32096999	32097063	65	32099475	32099693	219	1583	0,1,0	4,0,2	2,1,2	2,4,2	245	149	0.0448906	0.470592	0.0,1.0,0.0	0.378,0.132,0.378	0.037
1584	ENSMUSG00000022781	Pak2	chr16	-	32021773	32021911	139	32016289	32020266	3978	32023088	32023285	198	1584	5,4,11	0,1,0	7,8,4	0,0,0	287	149	1	1	1.0,0.675,1.0	1.0,1.0,1.0	-0.108
1585	ENSMUSG00000022770	Dlg1	chr16	+	31771756	31771855	100	31743105	31743270	166	31781781	31781835	55	1585	0,0,0	1,3,0	0,2,0	2,0,0	248	149	1	1	0.0,0.0,NA	0.0,1.0,NA	-0.5
1586	ENSMUSG00000022770	Dlg1	chr16	+	31781781	31781835	55	31743105	31743270	166	31788081	31788132	52	1586	3,3,0	2,0,0	4,0,0	0,0,0	203	149	1	1	0.524,1.0,NA	1.0,NA,NA	-0.238
1589	ENSMUSG00000022770	Dlg1	chr16	+	31854652	31854688	37	31853842	31853884	43	31856440	31856491	52	1589	0,0,0	0,6,0	0,0,1	0,2,1	185	149	1	1	NA,0.0,NA	NA,0.0,0.446	-0.223
1590	ENSMUSG00000022770	Dlg1	chr16	+	31854667	31854688	22	31853842	31853884	43	31856440	31856491	52	1590	0,0,0	0,6,0	0,1,0	0,2,1	170	149	1	1	NA,0.0,NA	NA,0.305,0.0	-0.152
1591	ENSMUSG00000022770	Dlg1	chr16	+	31856440	31856491	52	31853650	31853884	235	31857546	31857648	103	1591	0,10,0	0,2,0	0,4,2	0,0,0	200	149	1	1	NA,0.788,NA	NA,1.0,1.0	-0.212
1593	ENSMUSG00000049076	Acap2	chr16	-	31127320	31127433	114	31119395	31119447	53	31131259	31131334	76	1593	4,2,0	0,0,0	0,0,1	0,0,2	262	149	1	1	1.0,1.0,NA	NA,NA,0.221	0.779
1594	ENSMUSG00000022538	Lsg1	chr16	-	30565429	30565509	81	30564645	30564819	175	30567710	30567834	125	1594	83,80,41	1,2,1	48,43,86	0,2,0	229	149	0.548189	1	0.982,0.963,0.964	1.0,0.933,1.0	-0.008
1595	ENSMUSG00000022538	Lsg1	chr16	-	30577798	30577997	200	30574545	30574606	62	30580958	30581045	88	1595	4,5,13	45,37,35	0,7,3	20,17,25	298	149	0.463774	1	0.043,0.063,0.157	0.0,0.171,0.057	0.012
1596	ENSMUSG00000022538	Lsg1	chr16	-	30577898	30577997	100	30574545	30574606	62	30580958	30581045	88	1596	2,5,11	45,37,35	0,6,1	20,17,25	248	149	0.229023	1	0.026,0.075,0.159	0.0,0.175,0.023	0.021
1597	ENSMUSG00000022538	Lsg1	chr16	-	30580958	30581045	88	30571164	30571536	373	30582055	30582142	88	1597	39,45,32	1,0,0	18,18,22	0,0,0	236	149	1	1	0.961,1.0,1.0	1.0,1.0,1.0	-0.013
1598	ENSMUSG00000022538	Lsg1	chr16	-	30580958	30581045	88	30574545	30574606	62	30582055	30582142	88	1598	84,79,67	2,1,0	38,34,46	1,0,0	236	149	1	1	0.964,0.98,1.0	0.96,1.0,1.0	-0.005
1599	ENSMUSG00000022538	Lsg1	chr16	-	30585553	30585680	128	30582252	30582651	400	30587437	30587539	103	1599	75,70,53	1,1,2	52,30,61	0,2,3	276	149	0.576277	1	0.976,0.974,0.935	1.0,0.89,0.917	0.026
1600	ENSMUSG00000071266	Zfp946	chr17	+	22428480	22428565	86	22424221	22424429	209	22444167	22444291	125	1600	9,5,2	0,0,0	1,1,0	0,0,1	234	149	1	1	1.0,1.0,1.0	1.0,1.0,0.0	0.333
1602	ENSMUSG00000038084	Opa1	chr16	+	29588822	29588876	55	29588251	29588359	109	29589680	29589748	69	1602	3,2,0	2,2,4	0,0,0	0,0,2	203	149	1	1	0.524,0.423,0.0	NA,NA,0.0	0.316
1613	ENSMUSG00000022884	Eif4a2	chr16	+	23109119	23109259	141	23108718	23108851	134	23109984	23110153	170	1613	131139126	45,36,48	112,45,88	59,29,46	289	149	0.00240185	0.0586122	0.6,0.666,0.575	0.495,0.444,0.497	0.135
1614	ENSMUSG00000022884	Eif4a2	chr16	+	23109119	23109259	141	23108718	23108851	134	23110233	23110343	111	1614	47,56,63	12,10,4	46,28,34	4,11,17	289	149	0.158052	1	0.669,0.743,0.89	0.856,0.568,0.508	0.123
1615	ENSMUSG00000022884	Eif4a2	chr16	+	23109984	23110153	170	23108587	23108851	265	23110233	23110318	86	1615	152148145	12,10,4	139,64,115	4,11,17	298	149	0.082083	0.710997	0.864,0.881,0.948	0.946,0.744,0.772	0.077
1616	ENSMUSG00000022884	Eif4a2	chr16	+	23109984	23110153	170	23109119	23109259	141	23110233	23110318	86	1616	194199163	0,2,2	149,58,125	1,5,1	298	149	0.117099	0.912944	1.0,0.98,0.976	0.987,0.853,0.984	0.044
1617	ENSMUSG00000022884	Eif4a2	chr16	+	23109984	23110343	360	23108718	23108851	134	23110579	23110723	145	1617	126139133	0,0,0	126,86,111	5,4,5	298	149	1.24e-05	0.00115727	1.0,1.0,1.0	0.926,0.915,0.917	0.081
1618	ENSMUSG00000022884	Eif4a2	chr16	+	23110233	23110343	111	23108718	23108851	134	23110579	23110650	72	1618	90,108,88	0,0,0	69,64,79	5,4,5	259	149	2.49e-06	0.000373386	1.0,1.0,1.0	0.888,0.902,0.901	0.103
1619	ENSMUSG00000022884	Eif4a2	chr16	+	23110579	23110723	145	23108718	23108851	134	23111502	23111592	91	1619	2,3,2	0,0,0	6,17,8	1,0,0	293	149	1	1	1.0,1.0,1.0	0.753,1.0,1.0	0.082
1620	ENSMUSG00000022884	Eif4a2	chr16	+	23111125	23111263	139	23110579	23110723	145	23111502	23111592	91	1620	241221233	2,3,2	182,97,180	1,13,3	287	149	0.0019509	0.0502782	0.984,0.975,0.984	0.99,0.795,0.969	0.063
1621	ENSMUSG00000022884	Eif4a2	chr16	+	23111502	23111592	91	23110579	23111263	685	23111816	23111896	81	1621	189215219	0,0,0	183109159	1,1,0	239	149	1	1	1.0,1.0,1.0	0.991,0.985,1.0	0.008
1622	ENSMUSG00000022884	Eif4a2	chr16	+	23112350	23112457	108	23111816	23111896	81	23113166	23113184	19	1622	106157120	18,15,21	127,61,97	28,16,30	256	149	0.004488	0.0908785	0.774,0.859,0.769	0.725,0.689,0.653	0.112
1623	ENSMUSG00000022855	Senp2	chr16	+	22011493	22011552	60	22009483	22009742	260	22014123	22014257	135	1623	2,1,7	0,1,0	3,1,0	0,0,0	208	149	1	1	1.0,0.417,1.0	1.0,1.0,NA	-0.194
1624	ENSMUSG00000022855	Senp2	chr16	+	22032103	22032164	62	22028540	22028592	53	22036469	22036646	178	1624	2,3,3	0,1,0	2,3,4	0,0,0	210	149	1	1	1.0,0.68,1.0	1.0,1.0,1.0	-0.107
1625	ENSMUSG00000022855	Senp2	chr16	+	22041321	22041401	81	22040439	22040643	205	22042969	22043054	86	1625	19,15,14	0,3,2	7,10,12	0,0,4	229	149	0.840224	1	1.0,0.765,0.82	1.0,1.0,0.661	-0.025
1627	ENSMUSG00000033653	Vps8	chr16	+	21444088	21444182	95	21442333	21442464	132	21456228	21456353	126	1627	0,0,0	2,0,0	0,2,2	0,0,0	243	149	1	1	0.0,NA,NA	NA,1.0,1.0	-1
1630	ENSMUSG00000033653	Vps8	chr16	+	21540018	21540108	91	21533062	21533161	100	21543267	21543314	48	1630	2,2,2	0,0,0	0,0,1	0,1,0	239	149	1	1	1.0,1.0,1.0	NA,0.0,1.0	0.5
1631	ENSMUSG00000033653	Vps8	chr16	+	21543267	21543314	48	21533062	21533161	100	21554074	21554222	149	1631	0,0,1	0,0,0	0,2,0	2,0,0	196	149	1	1	NA,NA,1.0	0.0,1.0,NA	0.5
1634	ENSMUSG00000021018	Polr2h	chr16	+	20718990	20719084	95	20718823	20718907	85	20720518	20720602	85	1634	231261190	16,9,2	171162175	1,15,10	243	149	0.43322	1	0.899,0.947,0.983	0.991,0.869,0.915	0.018
1635	ENSMUSG00000021018	Polr2h	chr16	+	20720518	20720602	85	20718990	20719084	95	20721909	20722007	99	1635	231274179	0,0,0	152171164	0,0,1	233	149	1	1	1.0,1.0,1.0	1.0,1.0,0.991	0.003
1636	ENSMUSG00000022843	Clcn2	chr16	-	20707572	20707632	61	20707418	20707457	40	20707842	20707916	75	1636	3,0,0	0,0,0	3,0,0	1,0,0	209	149	1	1	1.0,NA,NA	0.681,NA,NA	0.319
1637	ENSMUSG00000006998	Psmd2	chr16	+	20660342	20660426	85	20659678	20660102	425	20661564	20661733	170	1637	20,10,22	0,0,0	14,12,6	1,0,0	233	149	1	1	1.0,1.0,1.0	0.9,1.0,1.0	0.033
1638	ENSMUSG00000022842	Ece2	chr16	+	20617625	20617909	285	20611592	20611820	229	20618389	20619007	619	1638	100,58,60	2,1,3	46,33,34	5,1,3	298	149	0.0597976	0.574436	0.962,0.967,0.909	0.821,0.943,0.85	0.075
1642	ENSMUSG00000022842	Ece2	chr16	+	20632747	20632894	148	20632531	20632656	126	20633049	20633115	67	1642	0,2,0	0,0,0	2,0,0	0,1,0	296	149	1	1	NA,1.0,NA	1.0,0.0,NA	0.5
1643	ENSMUSG00000022841	Ap2m1	chr16	+	20540807	20540813	7	20540332	20540415	84	20540974	20541110	137	1643	19,20,13	0,2,0	14,9,16	0,0,0	155	149	1	1	1.0,0.906,1.0	1.0,1.0,1.0	-0.031
1644	ENSMUSG00000022841	Ap2m1	chr16	+	20541209	20541351	143	20540622	20541110	489	20541746	20541866	121	1644	37,27,23	1,1,0	20,15,22	5,4,0	291	149	0.000245279	0.0110037	0.95,0.933,1.0	0.672,0.658,1.0	0.184
1645	ENSMUSG00000022841	Ap2m1	chr16	+	20541955	20542091	137	20541746	20541866	121	20542196	20542233	38	1645	49,30,31	2,0,0	31,15,19	2,0,0	285	149	1	1	0.928,1.0,1.0	0.89,1.0,1.0	0.013
1646	ENSMUSG00000022841	Ap2m1	chr16	+	20542196	20542294	99	20541903	20542091	189	20542638	20542750	113	1646	53,22,29	0,0,0	24,20,19	1,0,0	247	149	1	1	1.0,1.0,1.0	0.935,1.0,1.0	0.022
1651	ENSMUSG00000022702	Hira	chr16	+	18897697	18897788	92	18896453	18896564	112	18899362	18899457	96	1651	6,1,2	1,0,0	2,0,2	0,0,1	240	149	1	1	0.788,1.0,1.0	1.0,NA,0.554	0.152
1653	ENSMUSG00000005262	Ufd1l	chr16	+	18812258	18812417	160	18811831	18811883	53	18814829	18814936	108	1653	6,5,5	0,0,2	5,4,2	2,0,1	298	149	0.661507	1	1.0,1.0,0.556	0.556,1.0,0.5	0.167
1656	ENSMUSG00000000028	Cdc45	chr16	-	18781895	18781962	68	18780446	18780573	128	18784805	18784882	78	1656	169115188	0,2,0	140107142	0,0,0	216	149	1	1	1.0,0.975,1.0	1.0,1.0,1.0	-0.008
1657	ENSMUSG00000000028	Cdc45	chr16	-	18793177	18793339	163	18785072	18785191	120	18794761	18794860	100	1657	169179143	0,0,0	101,78,94	0,0,1	298	149	1	1	1.0,1.0,1.0	1.0,1.0,0.979	0.007
1658	ENSMUSG00000000028	Cdc45	chr16	-	18793177	18793339	163	18786929	18787068	140	18794761	18794860	100	1658	311243235	1,0,0	190125198	0,5,0	298	149	0.657324	1	0.994,1.0,1.0	1.0,0.926,1.0	0.023
1659	ENSMUSG00000000028	Cdc45	chr16	-	18805381	18805437	57	18801800	18801849	50	18807279	18807423	145	1659	219164135	2,0,0	129,68,121	0,0,0	205	149	1	1	0.988,1.0,1.0	1.0,1.0,1.0	-0.004
1660	ENSMUSG00000000028	Cdc45	chr16	-	18807279	18807423	145	18801800	18801849	50	18810388	18810481	94	1660	17,10,6	0,2,0	27,19,17	0,0,2	293	149	1	1	1.0,0.718,1.0	1.0,1.0,0.812	-0.031
1661	ENSMUSG00000000028	Cdc45	chr16	-	18808731	18808869	139	18807279	18807423	145	18810388	18810481	94	1661	330263234	15,10,6	164,94,289	27,21,17	287	149	3.73e-06	0.000507354	0.919,0.932,0.953	0.759,0.699,0.898	0.149
1668	ENSMUSG00000013539	Tango2	chr16	-	18302685	18302790	106	18300824	18301552	729	18303682	18303836	155	1668	17,17,19	1,1,0	11,3,21	0,0,0	254	149	1	1	0.909,0.909,1.0	1.0,1.0,1.0	-0.061
1669	ENSMUSG00000013539	Tango2	chr16	-	18302685	18302790	106	18300824	18301552	729	18307969	18308040	72	1669	16,13,11	0,0,0	6,3,14	1,2,0	254	149	0.519264	1	1.0,1.0,1.0	0.779,0.468,1.0	0.251
1670	ENSMUSG00000013539	Tango2	chr16	-	18303682	18303836	155	18300826	18301552	727	18307969	18308040	72	1670	16,4,6	0,0,0	5,4,8	1,2,0	298	149	0.538081	1	1.0,1.0,1.0	0.714,0.5,1.0	0.262
1671	ENSMUSG00000013539	Tango2	chr16	-	18303682	18303836	155	18302685	18302790	106	18307969	18308040	72	1671	18,7,16	2,0,2	10,4,20	0,0,2	298	149	0.183514	1	0.818,1.0,0.8	1.0,1.0,0.833	-0.072
1672	ENSMUSG00000013539	Tango2	chr16	-	18303682	18303855	174	18300824	18301552	729	18307969	18308040	72	1672	3,2,0	0,0,0	0,2,6	1,2,0	298	149	1	1	1.0,1.0,NA	0.0,0.333,1.0	0.556
1673	ENSMUSG00000013539	Tango2	chr16	-	18303682	18303855	174	18302685	18302790	106	18307969	18308040	72	1673	5,5,10	2,0,2	5,2,18	0,0,2	298	149	0.119453	0.924273	0.556,1.0,0.714	1.0,1.0,0.818	-0.183
1674	ENSMUSG00000013539	Tango2	chr16	-	18307969	18308040	72	18300824	18301552	729	18310868	18310983	116	1674	5,3,1	0,0,0	4,3,1	1,0,2	220	149	0.344263	1	1.0,1.0,1.0	0.73,1.0,0.253	0.339
1677	ENSMUSG00000022721	Trmt2a	chr16	+	18252923	18253020	98	18252401	18252477	77	18253099	18253112	14	1677	1,0,1	0,0,0	0,0,1	1,0,0	246	149	1	1	1.0,NA,1.0	0.0,NA,1.0	0.5
1679	ENSMUSG00000003528	Slc25a1	chr16	-	17926029	17926103	75	17925210	17925927	718	17926188	17926304	117	1679	0,3,5	0,0,0	1,11,2	0,0,1	223	149	1	1	NA,1.0,1.0	1.0,1.0,0.572	0.143
1681	ENSMUSG00000012114	Med15	chr16	-	17652708	17652807	100	17651220	17652263	1044	17653190	17653357	168	1681	2,1,3	0,0,0	6,10,1	0,2,0	248	149	1	1	1.0,1.0,1.0	1.0,0.75,1.0	0.083
1682	ENSMUSG00000012114	Med15	chr16	-	17663376	17663496	121	17655677	17655805	129	17671544	17671673	130	1682	4,4,3	0,0,0	5,5,7	0,1,0	269	149	1	1	1.0,1.0,1.0	1.0,0.735,1.0	0.088
1683	ENSMUSG00000012114	Med15	chr16	-	17671544	17671673	130	17655677	17655805	129	17673068	17673398	331	1683	2,1,0	0,0,0	2,3,1	0,0,1	278	149	1	1	1.0,1.0,NA	1.0,1.0,0.349	0.217
1684	ENSMUSG00000012114	Med15	chr16	-	17680548	17680761	214	17674404	17674658	255	17683158	17683188	31	1684	6,7,27	2,0,0	13,6,11	2,1,0	298	149	0.529507	1	0.6,1.0,1.0	0.765,0.75,1.0	0.028
1686	ENSMUSG00000041617	Ccdc74a	chr16	+	17649994	17650074	81	17648066	17648126	61	17650148	17650205	58	1686	1,5,0	1,2,0	8,8,3	0,1,2	229	149	1	1	0.394,0.619,NA	1.0,0.839,0.494	-0.271
1687	ENSMUSG00000041617	Ccdc74a	chr16	+	17649994	17650074	81	17648066	17648126	61	17650366	17650737	372	1687	1,1,1	5,1,4	7,8,3	8,6,4	229	149	0.00337898	0.075413	0.115,0.394,0.14	0.363,0.465,0.328	-0.169
1688	ENSMUSG00000041617	Ccdc74a	chr16	+	17650148	17650205	58	17648066	17648126	61	17650366	17650409	44	1688	2,4,3	5,1,4	3,7,1	8,6,4	206	149	0.515594	1	0.224,0.743,0.352	0.213,0.458,0.153	0.165
1689	ENSMUSG00000041617	Ccdc74a	chr16	+	17650148	17650205	58	17649994	17650074	81	17650366	17650409	44	1689	2,6,3	2,0,2	9,10,1	5,4,2	206	149	0.3209	1	0.42,1.0,0.52	0.566,0.644,0.266	0.155
1692	ENSMUSG00000006134	Crkl	chr16	+	17468892	17469358	467	17451986	17452788	803	17483660	17486255	2596	1692	13,7,22	0,0,0	15,14,19	2,0,2	298	149	0.200791	1	1.0,1.0,1.0	0.789,1.0,0.826	0.128
1693	ENSMUSG00000038965	Ube2l3	chr16	-	17159989	17160176	188	17152012	17154282	2271	17176411	17176507	97	1693	341270245	0,0,0	258347243	0,0,4	298	149	1	1	1.0,1.0,1.0	1.0,1.0,0.968	0.011
1694	ENSMUSG00000038965	Ube2l3	chr16	-	17176411	17176507	97	17157296	17160176	2881	17201434	17201473	40	1694	119,100,72	0,0,0	107,122,88	0,2,1	245	149	1	1	1.0,1.0,1.0	1.0,0.974,0.982	0.015
1695	ENSMUSG00000041774	Ydjc	chr16	+	17147232	17147392	161	17146936	17147146	211	17147597	17147697	101	1695	34,11,18	0,0,0	7,2,13	2,0,0	298	149	1	1	1.0,1.0,1.0	0.636,1.0,1.0	0.121
1696	ENSMUSG00000041774	Ydjc	chr16	+	17147796	17147974	179	17147597	17147697	101	17148155	17148580	426	1696	4,3,2	8,3,1	0,1,2	4,5,1	298	149	0.0329297	0.378238	0.2,0.333,0.5	0.0,0.091,0.5	0.147
1697	ENSMUSG00000041774	Ydjc	chr16	+	17147796	17147974	179	17147597	17147697	101	17150800	17150973	174	1697	2,3,2	1,0,0	0,1,2	0,0,0	298	149	1	1	0.5,1.0,1.0	NA,1.0,1.0	-0.167
1698	ENSMUSG00000022771	Ppil2	chr16	-	17092214	17092304	91	17091855	17091889	35	17092684	17092791	108	1698	2,6,5	0,0,0	11,5,5	2,0,0	239	149	1	1	1.0,1.0,1.0	0.774,1.0,1.0	0.075
1699	ENSMUSG00000022771	Ppil2	chr16	-	17092684	17092791	108	17092214	17092304	91	17093010	17093086	77	1699	3,7,2	2,0,0	12,9,3	0,0,3	256	149	0.563117	1	0.466,1.0,1.0	1.0,1.0,0.368	0.033
1700	ENSMUSG00000022771	Ppil2	chr16	-	17094882	17095043	162	17092846	17093086	241	17096004	17096080	77	1700	9,14,14	0,2,0	8,4,33	0,0,0	298	149	1	1	1.0,0.778,1.0	1.0,1.0,1.0	-0.074
1701	ENSMUSG00000022771	Ppil2	chr16	-	17107178	17107224	47	17100255	17100307	53	17109644	17109694	51	1701	3,0,0	0,0,0	0,0,2	0,0,2	195	149	1	1	1.0,NA,NA	NA,NA,0.433	0.567
1703	ENSMUSG00000022771	Ppil2	chr16	-	17109644	17109694	51	17100255	17100307	53	17111142	17111215	74	1703	0,0,0	1,1,1	0,0,3	6,0,0	199	149	1	1	0.0,0.0,0.0	0.0,NA,1.0	-0.5
1707	ENSMUSG00000022789	Dnm1l	chr16	-	16316333	16316443	111	16314263	16314423	161	16316601	16316778	178	1707	15,22,12	1,0,0	4,16,6	0,0,0	259	149	1	1	0.896,1.0,1.0	1.0,1.0,1.0	-0.035
1708	ENSMUSG00000022789	Dnm1l	chr16	-	16318444	16318477	34	16316601	16316778	178	16319451	16319508	58	1708	1,3,2	1,0,0	2,4,15	0,0,0	182	149	1	1	0.45,1.0,1.0	1.0,1.0,1.0	-0.183
1709	ENSMUSG00000022789	Dnm1l	chr16	-	16341421	16341468	48	16340995	16341067	73	16345997	16346145	149	1709	5,9,5	0,1,0	3,2,8	0,0,0	196	149	1	1	1.0,0.872,1.0	1.0,1.0,1.0	-0.043
1711	ENSMUSG00000041974	Spidr	chr16	-	15915299	15915387	89	15912668	15912809	142	15936552	15936693	142	1711	1,0,1	0,0,0	4,0,0	1,0,0	237	149	1	1	1.0,NA,1.0	0.715,NA,NA	0.285
1712	ENSMUSG00000041974	Spidr	chr16	-	16048003	16048104	102	16037489	16037709	221	16053265	16053516	252	1712	4,0,3	0,1,2	0,0,6	0,0,0	250	149	1	1	1.0,0.0,0.472	NA,NA,1.0	-0.509
1713	ENSMUSG00000022672	Prkdc	chr16	+	15810704	15810850	147	15809595	15809791	197	15815891	15816103	213	1713	2,2,0	0,0,0	0,0,1	0,1,0	295	149	1	1	1.0,1.0,NA	NA,0.0,1.0	0.5
1714	ENSMUSG00000022672	Prkdc	chr16	+	15837962	15838151	190	15836031	15836233	203	15839084	15839224	141	1714	18,14,2	0,0,0	17,19,14	0,2,2	298	149	0.208809	1	1.0,1.0,1.0	1.0,0.826,0.778	0.132
1715	ENSMUSG00000022677	Fopnl	chr16	-	14304453	14304564	112	14299243	14300209	967	14311046	14311131	86	1715	7,12,6	0,0,1	8,7,10	0,0,0	260	149	1	1	1.0,1.0,0.775	1.0,1.0,1.0	-0.075
1716	ENSMUSG00000022677	Fopnl	chr16	-	14304453	14304587	135	14299243	14300209	967	14311046	14311131	86	1716	18,21,16	0,0,1	17,10,14	0,0,0	283	149	1	1	1.0,1.0,0.894	1.0,1.0,1.0	-0.035
1718	ENSMUSG00000022677	Fopnl	chr16	-	14311046	14311131	86	14299243	14300209	967	14313815	14314013	199	1718	0,5,1	0,0,3	0,0,0	2,0,0	234	149	1	1	NA,1.0,0.175	0.0,NA,NA	0.588
1720	ENSMUSG00000022678	Nde1	chr16	+	14175290	14175439	150	14170337	14170491	155	14183475	14183612	138	1720	12,12,9	0,0,1	11,6,4	0,0,0	298	149	1	1	1.0,1.0,0.818	1.0,1.0,1.0	-0.061
1721	ENSMUSG00000022678	Nde1	chr16	+	14190086	14190232	147	14188312	14188404	93	14191717	14192918	1202	1721	16,13,14	0,1,0	18,7,9	2,0,0	295	149	1	1	1.0,0.868,1.0	0.82,1.0,1.0	0.016
1724	ENSMUSG00000022680	Pdxdc1	chr16	-	13836385	13836615	231	13833147	13834846	1700	13837042	13837081	40	1724	9,16,11	2,2,0	5,25,17	2,0,3	298	149	0.769481	1	0.692,0.8,1.0	0.556,1.0,0.739	0.066
1725	ENSMUSG00000022680	Pdxdc1	chr16	-	13843770	13843876	107	13840286	13840458	173	13847725	13847789	65	1725	3,5,10	0,0,0	11,7,7	0,1,0	255	149	1	1	1.0,1.0,1.0	1.0,0.804,1.0	0.065
1726	ENSMUSG00000022680	Pdxdc1	chr16	-	13845334	13845423	90	13843770	13843876	107	13847725	13847789	65	1726	6,11,2	0,0,0	5,5,12	2,0,0	238	149	1	1	1.0,1.0,1.0	0.61,1.0,1.0	0.13
1727	ENSMUSG00000022680	Pdxdc1	chr16	-	13859109	13859158	50	13858856	13858958	103	13859953	13860038	86	1727	5,10,12	0,1,0	3,11,13	0,0,0	198	149	1	1	1.0,0.883,1.0	1.0,1.0,1.0	-0.039
1729	ENSMUSG00000022680	Pdxdc1	chr16	-	13875977	13876167	191	13872454	13872523	70	13879425	13879572	148	1729	23,24,27	0,0,0	5,9,32	2,0,0	298	149	0.875469	1	1.0,1.0,1.0	0.556,1.0,1.0	0.148
1731	ENSMUSG00000022681	Ntan1	chr16	+	13826882	13826985	104	13819250	13819436	187	13827059	13827125	67	1731	0,2,1	1,3,3	2,0,3	2,1,6	252	149	0.291432	1	0.0,0.283,0.165	0.372,0.0,0.228	-0.051
1732	ENSMUSG00000022681	Ntan1	chr16	+	13826882	13827125	244	13819343	13819436	94	13827387	13827493	107	1732	7,5,10	0,0,0	3,4,8	0,0,1	298	149	1	1	1.0,1.0,1.0	1.0,1.0,0.8	0.067
1733	ENSMUSG00000022681	Ntan1	chr16	+	13827059	13827125	67	13819298	13819436	139	13827387	13827496	110	1733	8,7,12	0,0,0	5,5,14	0,0,1	215	149	1	1	1.0,1.0,1.0	1.0,1.0,0.907	0.031
1734	ENSMUSG00000022681	Ntan1	chr16	+	13831117	13831171	55	13829004	13829078	75	13831606	13831660	55	1734	12,25,31	0,0,0	23,30,21	0,0,2	203	149	1	1	1.0,1.0,1.0	1.0,1.0,0.885	0.038
1736	ENSMUSG00000022681	Ntan1	chr16	+	13834680	13834794	115	13832336	13832434	99	13835134	13835448	315	1736	20,13,39	1,0,1	9,22,16	0,0,2	263	149	1	1	0.919,1.0,0.957	1.0,1.0,0.819	0.019
1737	ENSMUSG00000022682	Rrn3	chr16	+	13792947	13793046	100	13791919	13791989	71	13795984	13796077	94	1737	42,27,36	0,0,0	22,11,17	0,0,1	248	149	1	1	1.0,1.0,1.0	1.0,1.0,0.911	0.03
1738	ENSMUSG00000022683	Pla2g10	chr16	-	13727962	13728113	152	13725029	13725215	187	13730356	13730443	88	1738	2,0,1	2,0,0	0,0,0	0,4,0	298	149	1	1	0.333,NA,1.0	NA,0.0,NA	0.666
1739	ENSMUSG00000022685	Parn	chr16	-	13640252	13640330	79	13631529	13631573	45	13647242	13647299	58	1739	3,0,3	0,1,0	2,1,0	0,0,0	227	149	1	1	1.0,0.0,1.0	1.0,1.0,NA	-0.333
1741	ENSMUSG00000071669	Snx29	chr16	+	11395218	11395399	182	11367676	11367801	126	11399764	11399835	72	1741	9,11,2	7,3,6	4,1,6	2,0,0	298	149	0.000723423	0.0249712	0.391,0.647,0.143	0.5,1.0,1.0	-0.44
1742	ENSMUSG00000071669	Snx29	chr16	+	11399764	11399835	72	11367676	11367801	126	11400800	11401049	250	1742	9,11,14	0,0,0	2,3,4	4,0,0	220	149	0.066907	0.619451	1.0,1.0,1.0	0.253,1.0,1.0	0.249
1743	ENSMUSG00000062203	Gspt1	chr16	-	11222584	11222753	170	11219291	11220879	1589	11223211	11223301	91	1743	65,47,18	0,2,0	30,25,57	0,0,0	298	149	1	1	1.0,0.922,1.0	1.0,1.0,1.0	-0.026
1744	ENSMUSG00000062203	Gspt1	chr16	-	11223211	11223301	91	11222584	11222753	170	11224419	11224593	175	1744	46,42,23	0,0,0	52,20,42	2,0,0	239	149	1	1	1.0,1.0,1.0	0.942,1.0,1.0	0.019
1745	ENSMUSG00000005846	Rsl1d1	chr16	-	11196273	11196396	124	11194459	11194711	253	11196472	11196566	95	1745	330328254	0,1,0	278202180	0,0,0	272	149	1	1	1.0,0.994,1.0	1.0,1.0,1.0	-0.002
1746	ENSMUSG00000005846	Rsl1d1	chr16	-	11199570	11199719	150	11199384	11199486	103	11201294	11201430	137	1746	537451382	7,9,2	305295364	11,25,13	298	149	3.81e-07	8.91e-05	0.975,0.962,0.99	0.933,0.855,0.933	0.069
1747	ENSMUSG00000005846	Rsl1d1	chr16	-	11202317	11202457	141	11201294	11201430	137	11203150	11203264	115	1747	288211216	2,0,4	149112145	9,4,6	289	149	2.82e-05	0.00207496	0.987,1.0,0.965	0.895,0.935,0.926	0.065
1758	ENSMUSG00000022503	Nubp1	chr16	+	10421226	10421337	112	10419652	10421128	1477	10421576	10421672	97	1758	1,0,3	0,0,2	0,1,0	0,0,0	260	149	1	1	1.0,NA,0.462	NA,1.0,NA	-0.269
1760	ENSMUSG00000039200	Atf7ip2	chr16	+	10201299	10201454	156	10192711	10193025	315	10204603	10204722	120	1760	175183173	7,0,0	73,65,79	1,1,1	298	149	0.489933	1	0.926,1.0,1.0	0.973,0.97,0.975	0.003
1761	ENSMUSG00000039200	Atf7ip2	chr16	+	10204603	10204722	120	10192711	10193025	315	10211004	10211103	100	1761	9,13,4	0,0,0	3,9,8	4,1,0	268	149	0.00763655	0.134057	1.0,1.0,1.0	0.294,0.833,1.0	0.291
1762	ENSMUSG00000039200	Atf7ip2	chr16	+	10209133	10209268	136	10204603	10204722	120	10211004	10211103	100	1762	223229192	5,15,4	140,75,159	3,10,7	284	149	0.300134	1	0.959,0.889,0.962	0.961,0.797,0.923	0.043
1763	ENSMUSG00000039200	Atf7ip2	chr16	+	10234317	10234391	75	10212652	10212764	113	10236157	10236219	63	1763	18,20,24	3,4,0	11,2,18	2,2,0	223	149	0.788852	1	0.8,0.77,1.0	0.786,0.401,1.0	0.128
1764	ENSMUSG00000039200	Atf7ip2	chr16	+	10234317	10234391	75	10212652	10212813	162	10236157	10236219	63	1764	58,62,83	23,14,6	42,28,50	11,10,12	223	149	0.403967	1	0.628,0.747,0.902	0.718,0.652,0.736	0.057
1765	ENSMUSG00000039200	Atf7ip2	chr16	+	10236157	10236219	63	10212652	10212813	162	10240560	10240646	87	1765	19,14,3	3,1,1	8,7,7	0,0,0	211	149	0.0257856	0.324363	0.817,0.908,0.679	1.0,1.0,1.0	-0.199
1766	ENSMUSG00000039200	Atf7ip2	chr16	+	10237165	10237232	68	10236157	10236219	63	10240560	10240646	87	1766	63,53,73	8,7,3	60,20,59	4,4,8	216	149	0.671788	1	0.845,0.839,0.944	0.912,0.775,0.836	0.035
1771	ENSMUSG00000039473	Ubn1	chr16	+	5053727	5053841	115	5050067	5050781	715	5055076	5055364	289	1771	9,1,2	3,0,2	4,0,0	5,2,2	263	149	0.0088462	0.148447	0.63,1.0,0.362	0.312,0.0,0.0	0.56
1772	ENSMUSG00000039473	Ubn1	chr16	+	5064347	5064786	440	5063672	5063776	105	5070648	5070719	72	1772	8,10,3	0,0,0	3,5,8	0,0,1	298	149	1	1	1.0,1.0,1.0	1.0,1.0,0.8	0.067
1773	ENSMUSG00000039473	Ubn1	chr16	+	5072053	5072183	131	5070648	5070719	72	5072306	5072425	120	1773	3,5,3	0,0,0	7,2,5	0,1,0	279	149	1	1	1.0,1.0,1.0	1.0,0.516,1.0	0.161
1774	ENSMUSG00000039473	Ubn1	chr16	+	5081893	5081983	91	5081417	5081661	245	5084055	5086285	2231	1774	3,4,10	0,0,4	6,6,8	0,0,2	239	149	0.360621	1	1.0,1.0,0.609	1.0,1.0,0.714	-0.035
1776	ENSMUSG00000022536	Glyr1	chr16	-	5018839	5019019	181	5018399	5018524	126	5019286	5019449	164	1776	10,11,6	1,0,0	9,8,10	0,3,0	298	149	0.436976	1	0.833,1.0,1.0	1.0,0.571,1.0	0.087
1777	ENSMUSG00000022536	Glyr1	chr16	-	5020266	5020368	103	5019286	5019449	164	5021337	5021430	94	1777	11,5,9	4,1,0	4,1,6	0,2,0	251	149	0.128936	0.981119	0.62,0.748,1.0	1.0,0.229,1.0	0.046
1778	ENSMUSG00000022515	Anks3	chr16	-	4941898	4941987	90	4941414	4941797	384	4942210	4942294	85	1778	2,0,0	0,2,0	0,0,0	2,0,2	238	149	1	1	1.0,0.0,NA	0.0,NA,0.0	0.5
1779	ENSMUSG00000022515	Anks3	chr16	-	4943078	4943251	174	4942692	4942778	87	4943558	4943700	143	1779	0,5,1	0,1,0	2,0,0	0,0,0	298	149	1	1	NA,0.714,1.0	1.0,NA,NA	-0.143
1780	ENSMUSG00000022515	Anks3	chr16	-	4943558	4943700	143	4942692	4942778	87	4946054	4946179	126	1780	2,4,1	0,0,0	6,2,2	0,0,1	291	149	1	1	1.0,1.0,1.0	1.0,1.0,0.506	0.165
1782	ENSMUSG00000022515	Anks3	chr16	-	4948225	4948363	139	4947264	4947432	169	4950612	4950768	157	1782	2,0,1	0,0,1	0,0,0	2,0,0	287	149	1	1	1.0,NA,0.342	0.0,NA,NA	0.671
1783	ENSMUSG00000022515	Anks3	chr16	-	4950612	4950768	157	4947264	4947432	169	4955857	4955939	83	1783	0,0,1	2,0,0	2,0,2	0,0,0	298	149	1	1	0.0,NA,1.0	1.0,NA,1.0	-0.5
1785	ENSMUSG00000022515	Anks3	chr16	-	4953818	4953954	137	4950612	4950768	157	4955857	4955939	83	1785	4,2,7	0,0,0	2,2,4	0,0,2	285	149	0.798246	1	1.0,1.0,1.0	1.0,1.0,0.511	0.163
1786	ENSMUSG00000022515	Anks3	chr16	-	4957967	4958166	200	4957640	4957762	123	4960396	4960568	173	1786	2,3,2	0,1,2	2,0,0	0,0,0	298	149	1	1	1.0,0.6,0.333	1.0,NA,NA	-0.356
1787	ENSMUSG00000022515	Anks3	chr16	-	4960396	4960568	173	4957640	4957762	123	4964119	4964237	119	1787	0,1,2	0,1,0	1,0,0	0,0,0	298	149	1	1	NA,0.333,1.0	1.0,NA,NA	-0.334
1790	ENSMUSG00000004070	Hmox2	chr16	+	4762558	4762677	120	4726362	4726471	110	4763728	4763846	119	1790	93,59,92	0,0,0	53,19,78	1,0,0	268	149	1	1	1.0,1.0,1.0	0.967,1.0,1.0	0.011
1791	ENSMUSG00000004070	Hmox2	chr16	+	4763728	4763846	119	4726362	4726471	110	4764605	4764684	80	1791	61,42,76	0,0,0	42,13,64	0,0,1	267	149	1	1	1.0,1.0,1.0	1.0,1.0,0.973	0.009
1792	ENSMUSG00000004070	Hmox2	chr16	+	4765762	4765889	128	4764605	4765097	493	4765977	4766245	269	1792	223120136	0,1,0	115,64,155	4,0,7	276	149	0.00109202	0.0340752	1.0,0.985,1.0	0.939,1.0,0.923	0.041
1793	ENSMUSG00000004069	Dnaja3	chr16	+	4696388	4696536	149	4694363	4694516	154	4697250	4697315	66	1793	7,12,19	1,0,0	9,10,8	0,0,0	297	149	1	1	0.778,1.0,1.0	1.0,1.0,1.0	-0.074
1794	ENSMUSG00000004069	Dnaja3	chr16	+	4699748	4699877	130	4697250	4697315	66	4701168	4701284	117	1794	12,21,16	1,0,0	7,6,10	0,0,0	278	149	1	1	0.865,1.0,1.0	1.0,1.0,1.0	-0.045
1795	ENSMUSG00000004069	Dnaja3	chr16	+	4705843	4705960	118	4702210	4702308	99	4706567	4707695	1129	1795	4,5,8	14,9,10	4,2,0	14,9,3	266	149	0.0428689	0.457314	0.138,0.237,0.309	0.138,0.111,0.0	0.145
1800	ENSMUSG00000022521	Crebbp	chr16	-	4137365	4137479	115	4128443	4128686	244	4138744	4138985	242	1800	14,17,18	0,0,0	18,29,28	0,3,0	263	149	0.824088	1	1.0,1.0,1.0	1.0,0.846,1.0	0.051
1804	ENSMUSG00000060992	Copz1	chr15	+	103294721	103294777	57	103291328	103291420	93	103296532	103296610	79	1804	50,38,37	3,2,0	36,19,37	6,2,2	205	149	0.0432286	0.459679	0.924,0.932,1.0	0.813,0.873,0.931	0.08
1805	ENSMUSG00000060992	Copz1	chr15	+	103296532	103296610	79	103291328	103291420	93	103296733	103296785	53	1805	21,13,5	0,0,0	19,10,10	0,0,1	227	149	1	1	1.0,1.0,1.0	1.0,1.0,0.868	0.044
1806	ENSMUSG00000060992	Copz1	chr15	+	103296532	103296610	79	103294721	103294777	57	103297886	103297925	40	1806	29,19,19	0,0,0	22,11,19	0,0,2	227	149	1	1	1.0,1.0,1.0	1.0,1.0,0.862	0.046
1807	ENSMUSG00000060992	Copz1	chr15	+	103296733	103296785	53	103296532	103296610	79	103297886	103297925	40	1807	49,41,31	0,1,0	34,22,40	0,0,1	201	149	1	1	1.0,0.968,1.0	1.0,1.0,0.967	0
1808	ENSMUSG00000046434	Hnrnpa1	chr15	+	103242379	103242472	94	103242205	103242298	94	103242643	103242718	76	1808	650794500	0,3,0	455329280	4,15,23	242	149	7.18e-13	1.59e-09	1.0,0.994,1.0	0.986,0.931,0.882	0.065
1809	ENSMUSG00000046434	Hnrnpa1	chr15	+	103242643	103242718	76	103242379	103242472	94	103243624	103243780	157	1809	625707457	0,0,1	454307287	0,0,0	224	149	1	1	1.0,1.0,0.997	1.0,1.0,1.0	-0.001
1810	ENSMUSG00000046434	Hnrnpa1	chr15	+	103242643	103242718	76	103242379	103242472	94	103243958	103244028	71	1810	318330226	0,0,0	257173121	0,1,0	224	149	1	1	1.0,1.0,1.0	1.0,0.991,1.0	0.003
1811	ENSMUSG00000046434	Hnrnpa1	chr15	+	103242921	103243080	160	103242643	103242718	76	103243624	103243780	157	1811	19,19,4	309384238	12,6,2	214152174	298	149	0.386885	1	0.03,0.024,0.008	0.027,0.019,0.006	0.003
1812	ENSMUSG00000046434	Hnrnpa1	chr15	+	103242921	103243080	160	103242643	103242718	76	103243958	103244028	71	1812	8,13,4	1,4,2	11,6,1	18,15,9	298	149	3.27e-05	0.00229854	0.8,0.619,0.5	0.234,0.167,0.053	0.488
1813	ENSMUSG00000046434	Hnrnpa1	chr15	+	103243624	103243780	157	103242379	103242472	94	103243958	103244028	71	1813	258286215	0,0,0	185118128	0,1,0	298	149	1	1	1.0,1.0,1.0	1.0,0.983,1.0	0.006
1814	ENSMUSG00000046434	Hnrnpa1	chr15	+	103243624	103243780	157	103242643	103242718	76	103243958	103244028	71	1814	567670452	1,4,2	397270302	18,15,9	298	149	3.04e-12	4.19e-09	0.996,0.988,0.991	0.917,0.9,0.944	0.071
1815	ENSMUSG00000046434	Hnrnpa1	chr15	+	103243624	103243780	157	103242921	103243080	160	103243958	103244028	71	1815	270292214	1,0,0	188120129	2,2,0	298	149	0.956793	1	0.993,1.0,1.0	0.979,0.968,1.0	0.015
1817	ENSMUSG00000009575	Cbx5	chr15	-	103215021	103215121	101	103213071	103213254	184	103239732	103239816	85	1817	2,0,3	2,2,0	0,2,0	2,1,2	249	149	0.0487127	0.498578	0.374,0.0,1.0	0.0,0.545,0.0	0.276
1819	ENSMUSG00000009575	Cbx5	chr15	-	103215021	103215125	105	103213081	103213254	174	103239732	103239816	85	1819	2,0,6	2,2,0	0,1,0	2,1,2	253	149	0.00215099	0.0542798	0.371,0.0,1.0	0.0,0.371,0.0	0.333
1822	ENSMUSG00000023050	Map3k12	chr15	-	102501100	102501725	626	102500851	102500922	72	102501833	102501971	139	1822	0,0,2	0,2,0	5,0,0	0,0,0	298	149	1	1	NA,0.0,1.0	1.0,NA,NA	-0.5
1827	ENSMUSG00000056851	Pcbp2	chr15	+	102478615	102478747	133	102474574	102474691	118	102483159	102483288	130	1827	19,39,30	0,0,0	23,15,16	2,0,0	281	149	1	1	1.0,1.0,1.0	0.859,1.0,1.0	0.047
1828	ENSMUSG00000056851	Pcbp2	chr15	+	102485947	102486040	94	102484165	102484240	76	102487087	102487129	43	1828	18,16,13	7,11,9	17,19,13	9,9,16	242	149	0.628635	1	0.613,0.472,0.471	0.538,0.565,0.333	0.04
1829	ENSMUSG00000056851	Pcbp2	chr15	+	102487087	102487129	43	102485947	102486040	94	102488204	102488277	74	1829	15,11,13	0,0,2	10,17,13	0,0,0	191	149	1	1	1.0,1.0,0.835	1.0,1.0,1.0	-0.055
1830	ENSMUSG00000056851	Pcbp2	chr15	+	102488775	102488814	40	102488204	102488277	74	102489751	102489807	57	1830	17,11,13	5,1,4	7,16,14	7,7,6	188	149	0.0582586	0.564653	0.729,0.897,0.72	0.442,0.644,0.649	0.204
1831	ENSMUSG00000023048	Prr13	chr15	+	102459463	102459581	119	102459027	102459132	106	102460107	102460146	40	1831	18,7,17	0,1,1	28,11,12	0,0,0	267	149	1	1	1.0,0.796,0.905	1.0,1.0,1.0	-0.1
1832	ENSMUSG00000023048	Prr13	chr15	+	102459463	102459581	119	102459174	102459255	82	102460107	102460146	40	1832	21,7,24	8,7,7	30,16,15	11,6,12	267	149	0.866989	1	0.594,0.358,0.657	0.603,0.598,0.411	-0.001
1833	ENSMUSG00000023047	Amhr2	chr15	+	102445804	102445987	184	102445366	102445522	157	102446263	102446455	193	1833	1,0,6	0,0,1	5,6,9	0,0,3	298	149	1	1	1.0,NA,0.75	1.0,1.0,0.6	0.008
1834	ENSMUSG00000023047	Amhr2	chr15	+	102452148	102452263	116	102447230	102447461	232	102452386	102452559	174	1834	9,12,13	0,0,0	14,3,19	0,2,0	264	149	0.723631	1	1.0,1.0,1.0	1.0,0.458,1.0	0.181
1835	ENSMUSG00000023047	Amhr2	chr15	+	102452148	102452263	116	102447230	102447461	232	102453031	102453168	138	1835	3,1,1	0,0,0	8,4,3	2,0,0	264	149	1	1	1.0,1.0,1.0	0.693,1.0,1.0	0.102
1836	ENSMUSG00000023047	Amhr2	chr15	+	102452148	102452263	116	102447230	102447461	232	102454212	102454630	419	1836	3,1,1	0,1,0	8,2,3	0,0,0	264	149	1	1	1.0,0.361,1.0	1.0,1.0,1.0	-0.213
1837	ENSMUSG00000023047	Amhr2	chr15	+	102452386	102452559	174	102447230	102447461	232	102453031	102453168	138	1837	2,1,1	0,0,0	0,5,0	2,0,0	298	149	1	1	1.0,1.0,1.0	0.0,1.0,NA	0.5
1838	ENSMUSG00000023047	Amhr2	chr15	+	102452386	102452559	174	102447230	102447461	232	102454212	102454545	334	1838	0,0,0	0,1,0	0,2,0	0,0,0	298	149	1	1	NA,0.0,NA	NA,1.0,NA	-1
1839	ENSMUSG00000023047	Amhr2	chr15	+	102452386	102452559	174	102452148	102452263	116	102452744	102452892	149	1839	11,18,14	0,0,2	21,1,36	2,2,0	298	149	0.123954	0.952039	1.0,1.0,0.778	0.84,0.2,1.0	0.246
1840	ENSMUSG00000023047	Amhr2	chr15	+	102452386	102452559	174	102452148	102452263	116	102453031	102453168	138	1840	9,12,13	0,0,0	10,4,16	2,2,0	298	149	0.074943	0.668367	1.0,1.0,1.0	0.714,0.5,1.0	0.262
1841	ENSMUSG00000023047	Amhr2	chr15	+	102452386	102452559	174	102452148	102452263	116	102454212	102454545	334	1841	7,11,12	0,0,0	10,1,16	2,0,0	298	149	1	1	1.0,1.0,1.0	0.714,1.0,1.0	0.095
1842	ENSMUSG00000023047	Amhr2	chr15	+	102452744	102452892	149	102452148	102452263	116	102453031	102453168	138	1842	2,4,5	0,0,0	8,4,17	2,2,0	297	149	0.0669476	0.619451	1.0,1.0,1.0	0.667,0.501,1.0	0.277
1843	ENSMUSG00000023047	Amhr2	chr15	+	102452744	102452892	149	102452386	102452559	174	102453031	102453168	138	1843	6,11,5	2,1,1	17,2,38	0,3,0	297	149	0.31846	1	0.601,0.847,0.715	1.0,0.251,1.0	-0.029
1844	ENSMUSG00000023047	Amhr2	chr15	+	102453031	102453168	138	102447230	102447461	232	102454212	102454630	419	1844	10,11,9	0,1,0	14,14,8	0,0,0	286	149	1	1	1.0,0.851,1.0	1.0,1.0,1.0	-0.05
1845	ENSMUSG00000023047	Amhr2	chr15	+	102453031	102453168	138	102452148	102452263	116	102454212	102454630	419	1845	10,11,9	0,0,0	14,16,8	2,0,0	286	149	1	1	1.0,1.0,1.0	0.785,1.0,1.0	0.072
1847	ENSMUSG00000036678	Aaas	chr15	-	102338640	102338725	86	102338246	102338505	260	102338816	102338898	83	1847	19,26,32	0,2,0	29,16,20	2,4,0	234	149	0.0181702	0.248562	1.0,0.892,1.0	0.902,0.718,1.0	0.091
1848	ENSMUSG00000036678	Aaas	chr15	-	102339324	102339418	95	102339185	102339253	69	102339530	102339621	92	1848	17,16,8	0,0,2	10,11,16	0,0,0	243	149	1	1	1.0,1.0,0.71	1.0,1.0,1.0	-0.097
1849	ENSMUSG00000036678	Aaas	chr15	-	102346677	102346769	93	102346486	102346533	48	102347035	102347091	57	1849	3,9,10	1,1,4	11,4,9	0,2,0	241	149	0.00765524	0.134208	0.65,0.848,0.607	1.0,0.553,1.0	-0.149
1850	ENSMUSG00000001289	Pfdn5	chr15	+	102326432	102326535	104	102326115	102326260	146	102326817	102326849	33	1850	114,82,62	0,0,0	69,104,59	2,0,0	252	149	1	1	1.0,1.0,1.0	0.953,1.0,1.0	0.016
1851	ENSMUSG00000001289	Pfdn5	chr15	+	102326432	102326535	104	102326115	102326260	146	102328521	102328596	76	1851	27,16,12	0,1,2	23,35,22	0,0,0	252	149	0.819731	1	1.0,0.904,0.78	1.0,1.0,1.0	-0.105
1852	ENSMUSG00000001289	Pfdn5	chr15	+	102326432	102326849	418	102326167	102326260	94	102328521	102328596	76	1852	50,42,31	0,1,2	29,51,28	0,0,0	298	149	0.737826	1	1.0,0.955,0.886	1.0,1.0,1.0	-0.053
1853	ENSMUSG00000001289	Pfdn5	chr15	+	102326817	102326849	33	102326147	102326260	114	102328521	102328596	76	1853	11,19,11	0,1,2	6,13,7	0,0,0	181	149	0.854145	1	1.0,0.94,0.819	1.0,1.0,1.0	-0.08
1854	ENSMUSG00000001289	Pfdn5	chr15	+	102326817	102326849	33	102326409	102326535	127	102328521	102328596	76	1854	110,90,67	9,4,0	57,93,48	3,8,6	181	149	0.147792	1	0.91,0.949,1.0	0.94,0.905,0.868	0.049
1855	ENSMUSG00000001289	Pfdn5	chr15	+	102328521	102328596	76	102326382	102326535	154	102328711	102328817	107	1855	140,94,86	0,0,0	70,84,53	0,2,0	224	149	1	1	1.0,1.0,1.0	1.0,0.965,1.0	0.012
1856	ENSMUSG00000058290	Espl1	chr15	+	102313182	102313339	158	102312935	102313064	130	102313986	102314096	111	1856	0,0,0	4,0,0	5,1,2	0,0,0	298	149	1	1	0.0,NA,NA	1.0,1.0,1.0	-1
1857	ENSMUSG00000058290	Espl1	chr15	+	102322324	102322480	157	102320643	102320766	124	102322575	102322746	172	1857	19,14,19	0,0,0	30,38,34	2,0,0	298	149	1	1	1.0,1.0,1.0	0.882,1.0,1.0	0.039
1858	ENSMUSG00000058290	Espl1	chr15	+	102323154	102323270	117	102322867	102322972	106	102323449	102323533	85	1858	38,32,56	0,0,0	46,54,80	0,1,0	265	149	1	1	1.0,1.0,1.0	1.0,0.968,1.0	0.011
1868	ENSMUSG00000023030	Slc11a2	chr15	-	100395269	100395323	55	100387897	100389161	1265	100397663	100397817	155	1868	11,12,5	0,0,0	7,26,12	0,2,0	203	149	1	1	1.0,1.0,1.0	1.0,0.905,1.0	0.032
1869	ENSMUSG00000023030	Slc11a2	chr15	-	100395269	100395323	55	100387897	100389161	1265	100401267	100401417	151	1869	4,4,0	0,0,0	1,8,0	0,1,0	203	149	1	1	1.0,1.0,NA	1.0,0.854,NA	0.073
1870	ENSMUSG00000023030	Slc11a2	chr15	-	100397663	100397817	155	100392562	100395323	2762	100399413	100399487	75	1870	13,19,12	0,0,0	11,34,24	0,2,0	298	149	1	1	1.0,1.0,1.0	1.0,0.895,1.0	0.035
1871	ENSMUSG00000023030	Slc11a2	chr15	-	100399413	100399487	75	100392562	100395323	2762	100401267	100401417	151	1871	2,3,0	0,0,0	6,4,10	0,2,0	223	149	1	1	1.0,1.0,NA	1.0,0.572,1.0	0.143
1872	ENSMUSG00000023030	Slc11a2	chr15	-	100401551	100401671	121	100401267	100401417	151	100402297	100402384	88	1872	9,18,5	1,1,1	10,6,9	0,1,0	269	149	0.518857	1	0.833,0.909,0.735	1.0,0.769,1.0	-0.097
1873	ENSMUSG00000023030	Slc11a2	chr15	-	100403180	100403339	160	100402297	100402384	88	100403807	100403963	157	1873	15,18,21	1,0,0	18,2,9	0,0,0	298	149	1	1	0.882,1.0,1.0	1.0,1.0,1.0	-0.039
1874	ENSMUSG00000023030	Slc11a2	chr15	-	100409199	100409325	127	100408100	100408220	121	100410082	100410231	150	1874	12,13,1	0,0,0	9,5,3	0,0,1	275	149	1	1	1.0,1.0,1.0	1.0,1.0,0.619	0.127
1876	ENSMUSG00000023027	Atf1	chr15	+	100232732	100232831	100	100227818	100228082	265	100245244	100245345	102	1876	53,68,61	1,0,0	60,26,43	0,0,0	248	149	1	1	0.97,1.0,1.0	1.0,1.0,1.0	-0.01
1877	ENSMUSG00000023027	Atf1	chr15	+	100245231	100245345	115	100232732	100232831	100	100252068	100252199	132	1877	95,114,76	6,3,4	80,50,57	2,8,0	263	149	0.728885	1	0.9,0.956,0.915	0.958,0.78,1.0	0.011
1878	ENSMUSG00000023027	Atf1	chr15	+	100245244	100245345	102	100232732	100232831	100	100252068	100252094	27	1878	157195148	6,3,4	146,82,97	2,8,0	250	149	0.733796	1	0.94,0.975,0.957	0.978,0.859,1.0	0.012
1880	ENSMUSG00000023027	Atf1	chr15	+	100254353	100254513	161	100254093	100254273	181	100259814	100260080	267	1880	217220251	1,1,2	257236193	6,0,0	298	149	0.608435	1	0.991,0.991,0.984	0.955,1.0,1.0	0.004
1881	ENSMUSG00000023021	Cers5	chr15	-	99737546	99737653	108	99734880	99736436	1557	99738664	99738730	67	1881	0,1,0	51,21,41	0,0,1	25,25,11	256	149	1	1	0.0,0.027,0.0	0.0,0.0,0.05	-0.008
1882	ENSMUSG00000023021	Cers5	chr15	-	99739601	99739730	130	99739405	99739512	108	99740943	99741036	94	1882	58,49,37	0,2,0	35,27,48	1,0,0	278	149	1	1	1.0,0.929,1.0	0.949,1.0,1.0	-0.007
1883	ENSMUSG00000023021	Cers5	chr15	-	99739601	99739730	130	99739405	99739512	108	99745888	99745946	59	1883	39,22,18	2,0,0	20,18,25	1,0,0	278	149	1	1	0.913,1.0,1.0	0.915,1.0,1.0	-0.001
1884	ENSMUSG00000023021	Cers5	chr15	-	99740943	99741036	94	99739601	99739730	130	99741608	99741659	52	1884	35,40,33	2,0,0	27,15,37	6,2,1	242	149	0.000497882	0.0188997	0.915,1.0,1.0	0.735,0.822,0.958	0.133
1885	ENSMUSG00000023021	Cers5	chr15	-	99741608	99741659	52	99739601	99739730	130	99745888	99745946	59	1885	13,6,6	1,1,0	5,6,4	1,1,5	200	149	0.000577205	0.0209181	0.906,0.817,1.0	0.788,0.817,0.373	0.248
1886	ENSMUSG00000002500	Rpl3l	chr17	+	24735416	24735512	97	24733916	24734018	103	24735721	24735841	121	1886	20,6,8	0,0,2	25,8,6	0,0,0	245	149	1	1	1.0,1.0,0.709	1.0,1.0,1.0	-0.097
1887	ENSMUSG00000002500	Rpl3l	chr17	+	24735721	24735841	121	24735416	24735512	97	24735999	24736143	145	1887	36,11,13	5,1,3	18,16,12	2,0,0	269	149	0.00150118	0.0416702	0.8,0.859,0.706	0.833,1.0,1.0	-0.156
1888	ENSMUSG00000024193	Phf1	chr17	+	26936286	26936391	106	26936123	26936191	69	26936770	26936865	96	1888	4,7,5	0,0,0	14,4,12	0,1,0	254	149	1	1	1.0,1.0,1.0	1.0,0.701,1.0	0.1
1889	ENSMUSG00000024193	Phf1	chr17	+	26936511	26936680	170	26936286	26936391	106	26936770	26936865	96	1889	10,26,15	0,0,0	32,40,29	0,0,2	298	149	1	1	1.0,1.0,1.0	1.0,1.0,0.879	0.04
1890	ENSMUSG00000023008	Fmnl3	chr15	-	99318917	99319017	101	99317224	99318372	1149	99319130	99319254	125	1890	7,9,8	5,1,6	22,24,17	2,5,0	249	149	0.0116629	0.181154	0.456,0.843,0.444	0.868,0.742,1.0	-0.289
1894	ENSMUSG00000037570	Mcrs1	chr15	-	99243679	99243767	89	99243317	99243445	129	99243924	99244007	84	1894	30,46,50	0,0,0	39,39,29	0,0,1	237	149	1	1	1.0,1.0,1.0	1.0,1.0,0.948	0.017
1895	ENSMUSG00000037570	Mcrs1	chr15	-	99247278	99247387	110	99246926	99247065	140	99248450	99248560	111	1895	52,31,41	0,0,0	26,26,28	0,2,0	258	149	1	1	1.0,1.0,1.0	1.0,0.882,1.0	0.039
1896	ENSMUSG00000037570	Mcrs1	chr15	-	99248450	99248560	111	99247278	99247387	110	99248701	99248860	160	1896	47,28,24	0,2,0	15,19,16	0,0,0	259	149	1	1	1.0,0.89,1.0	1.0,1.0,1.0	-0.037
1897	ENSMUSG00000037570	Mcrs1	chr15	-	99249367	99249506	140	99248701	99248860	160	99251861	99251961	101	1897	12,6,5	0,0,0	10,0,2	4,1,0	288	149	0.0487025	0.498578	1.0,1.0,1.0	0.564,0.0,1.0	0.479
1898	ENSMUSG00000037570	Mcrs1	chr15	-	99249875	99250014	140	99249367	99249506	140	99251861	99251961	101	1898	32,16,25	0,0,0	14,6,8	0,0,1	288	149	1	1	1.0,1.0,1.0	1.0,1.0,0.805	0.065
1899	ENSMUSG00000037570	Mcrs1	chr15	-	99250462	99250582	121	99249875	99250014	140	99251861	99251961	101	1899	7,8,7	7,3,11	8,6,4	3,0,2	269	149	0.0365805	0.406165	0.356,0.596,0.261	0.596,1.0,0.526	-0.303
1900	ENSMUSG00000036748	Cuedc2	chr19	-	46331289	46331466	178	46331051	46331113	63	46331545	46331673	129	1900	10,7,13	4,0,0	6,5,3	2,3,0	298	149	0.12463	0.956398	0.556,1.0,1.0	0.6,0.455,1.0	0.167
1902	ENSMUSG00000023484	Prph	chr15	+	99056340	99056436	97	99056103	99056164	62	99056768	99056936	169	1902	0,0,3	0,0,0	2,3,2	0,3,0	245	149	1	1	NA,NA,1.0	1.0,0.378,1.0	0.207
1903	ENSMUSG00000023755	Rhebl1	chr15	-	98878452	98878534	83	98877777	98878297	521	98879007	98879055	49	1903	87,105,66	0,4,3	51,56,57	2,0,0	231	149	0.0994552	0.81497	1.0,0.944,0.934	0.943,1.0,1.0	-0.022
1904	ENSMUSG00000023755	Rhebl1	chr15	-	98878452	98878534	83	98877777	98878297	521	98879258	98879315	58	1904	42,54,33	0,0,2	42,28,39	1,4,0	231	149	0.189639	1	1.0,1.0,0.914	0.964,0.819,1.0	0.044
1905	ENSMUSG00000023755	Rhebl1	chr15	-	98879007	98879055	49	98877777	98878297	521	98879258	98879315	58	1905	19,17,21	0,0,2	15,11,10	1,4,0	197	149	0.038012	0.416165	1.0,1.0,0.888	0.919,0.675,1.0	0.098
1906	ENSMUSG00000023755	Rhebl1	chr15	-	98879007	98879055	49	98878452	98878534	83	98879258	98879315	58	1906	64,66,52	0,2,1	30,40,33	8,1,5	197	149	2.33e-05	0.00178071	1.0,0.961,0.975	0.739,0.968,0.833	0.132
1907	ENSMUSG00000023755	Rhebl1	chr15	-	98879404	98879487	84	98879258	98879315	58	98879776	98879844	69	1907	74,89,74	0,0,0	61,61,58	1,10,1	232	149	3.55e-05	0.00243593	1.0,1.0,1.0	0.975,0.797,0.974	0.085
1908	ENSMUSG00000023755	Rhebl1	chr15	-	98879776	98879844	69	98879404	98879487	84	98880507	98880579	73	1908	50,62,52	0,1,0	53,45,41	0,0,0	217	149	1	1	1.0,0.977,1.0	1.0,1.0,1.0	-0.008
1909	ENSMUSG00000003355	Fkbp11	chr15	-	98726899	98726933	35	98726483	98726554	72	98727210	98727298	89	1909	5,0,4	0,0,0	0,2,1	2,0,0	183	149	1	1	1.0,NA,1.0	0.0,1.0,1.0	0.333
1910	ENSMUSG00000003355	Fkbp11	chr15	-	98727210	98727298	89	98726483	98726554	72	98727682	98727748	67	1910	0,0,0	2,0,0	2,0,0	0,0,0	237	149	1	1	0.0,NA,NA	1.0,NA,NA	-1
1911	ENSMUSG00000011960	Ccnt1	chr15	-	98546523	98546594	72	98538688	98544608	5921	98546744	98546908	165	1911	36,25,25	0,0,0	17,12,16	0,0,2	220	149	1	1	1.0,1.0,1.0	1.0,1.0,0.844	0.052
1912	ENSMUSG00000011960	Ccnt1	chr15	-	98546744	98546908	165	98546523	98546594	72	98548665	98548711	47	1912	40,21,17	8,5,13	25,17,22	5,0,9	298	149	0.222051	1	0.714,0.677,0.395	0.714,1.0,0.55	-0.159
1913	ENSMUSG00000011960	Ccnt1	chr15	-	98548665	98548711	47	98546523	98546594	72	98551913	98551976	64	1913	16,15,14	1,0,0	8,3,11	0,0,0	195	149	1	1	0.924,1.0,1.0	1.0,1.0,1.0	-0.025
1923	ENSMUSG00000022466	Rpap3	chr15	-	97678385	97678486	102	97675104	97675379	276	97679069	97679167	99	1923	49,59,45	0,0,0	62,42,23	2,0,0	250	149	1	1	1.0,1.0,1.0	0.949,1.0,1.0	0.017
1924	ENSMUSG00000022466	Rpap3	chr15	-	97683826	97683925	100	97681618	97681839	222	97684032	97684103	72	1924	34,28,29	0,0,0	42,9,21	0,1,0	248	149	1	1	1.0,1.0,1.0	1.0,0.844,1.0	0.052
1925	ENSMUSG00000022466	Rpap3	chr15	-	97693213	97693284	72	97691181	97691310	130	97694103	97694225	123	1925	11,16,9	3,1,0	26,9,5	0,0,0	220	149	0.204427	1	0.713,0.916,1.0	1.0,1.0,1.0	-0.124
1926	ENSMUSG00000033228	Scaf11	chr15	-	96415776	96415947	172	96415031	96415151	121	96416848	96417189	342	1926	12,1,1	0,1,0	18,18,12	0,0,0	298	149	1	1	1.0,0.333,1.0	1.0,1.0,1.0	-0.222
1927	ENSMUSG00000033228	Scaf11	chr15	-	96434919	96434997	79	96432323	96432424	102	96443944	96444102	159	1927	6,7,4	7,0,0	5,6,2	0,2,0	227	149	0.0611926	0.583119	0.36,1.0,1.0	1.0,0.663,1.0	-0.101
1930	ENSMUSG00000036167	Pphln1	chr15	+	93420283	93420490	208	93410691	93410783	93	93424013	93424075	63	1930	87,65,61	20,25,29	73,45,70	18,18,18	298	149	0.455456	1	0.685,0.565,0.513	0.67,0.556,0.66	-0.041
1931	ENSMUSG00000036167	Pphln1	chr15	+	93420283	93420490	208	93410691	93410783	93	93441500	93441712	213	1931	37,18,26	0,1,2	35,11,32	0,0,0	298	149	0.64147	1	1.0,0.9,0.867	1.0,1.0,1.0	-0.078
1932	ENSMUSG00000036167	Pphln1	chr15	+	93424013	93424075	63	93410691	93410783	93	93441500	93441712	213	1932	42,55,58	0,1,2	40,33,33	0,0,0	211	149	0.693311	1	1.0,0.975,0.953	1.0,1.0,1.0	-0.024
1933	ENSMUSG00000036167	Pphln1	chr15	+	93424013	93424075	63	93420283	93420490	208	93441500	93441712	213	1933	66,71,60	0,2,0	51,47,52	0,0,0	211	149	1	1	1.0,0.962,1.0	1.0,1.0,1.0	-0.013
1934	ENSMUSG00000036167	Pphln1	chr15	+	93452116	93452173	58	93441500	93441712	213	93455450	93455530	81	1934	3,12,7	64,49,47	8,3,11	37,40,30	206	149	0.280767	1	0.033,0.15,0.097	0.135,0.051,0.21	-0.039
1935	ENSMUSG00000036167	Pphln1	chr15	+	93455450	93455530	81	93441500	93441712	213	93459671	93459791	121	1935	92,85,69	1,0,0	60,65,47	0,0,0	229	149	1	1	0.984,1.0,1.0	1.0,1.0,1.0	-0.005
1936	ENSMUSG00000036167	Pphln1	chr15	+	93455450	93455530	81	93441500	93441712	213	93465104	93465245	142	1936	42,32,27	15,6,2	22,26,30	6,10,1	229	149	0.903709	1	0.646,0.776,0.898	0.705,0.628,0.951	0.012
1937	ENSMUSG00000036167	Pphln1	chr15	+	93459671	93459791	121	93441500	93441712	213	93465104	93465245	142	1937	58,66,41	15,6,2	42,35,16	6,10,1	269	149	0.562924	1	0.682,0.859,0.919	0.795,0.66,0.899	0.035
1938	ENSMUSG00000036167	Pphln1	chr15	+	93459671	93459791	121	93455450	93455530	81	93465104	93465245	142	1938	116,137,90	7,4,2	89,84,50	0,4,12	269	149	0.177183	1	0.902,0.95,0.961	1.0,0.921,0.698	0.065
1939	ENSMUSG00000036167	Pphln1	chr15	+	93465104	93465245	142	93441500	93441712	213	93488973	93491498	2526	1939	134,111,77	15,2,1	92,75,58	10,0,3	290	149	0.956766	1	0.821,0.966,0.975	0.825,1.0,0.909	0.009
1941	ENSMUSG00000036197	Gxylt1	chr15	-	93265870	93265963	94	93261746	93261918	173	93274875	93275151	277	1941	4,0,7	0,1,3	1,0,0	0,0,0	242	149	1	1	1.0,0.0,0.59	1.0,NA,NA	-0.47
1942	ENSMUSG00000097068	Gm26760	chr15	+	92367174	92367294	121	92344358	92344583	226	92370331	92370424	94	1942	0,0,2	0,0,1	0,0,0	1,0,0	269	149	1	1	NA,NA,0.526	0.0,NA,NA	0.526
1949	ENSMUSG00000022613	Miox	chr15	+	89336529	89336642	114	89336393	89336443	51	89336739	89337015	277	1949	26,18,39	0,0,0	49,50,37	0,3,0	262	149	0.867231	1	1.0,1.0,1.0	1.0,0.905,1.0	0.032
1951	ENSMUSG00000036529	Sbf1	chr15	-	89306577	89306710	134	89306368	89306477	110	89306829	89306935	107	1951	0,1,0	0,0,0	0,0,0	0,0,2	282	149	1	1	NA,1.0,NA	NA,NA,0.0	1
1955	ENSMUSG00000015365	Mov10l1	chr15	+	88994840	88995025	186	88993805	88993918	114	88996668	88996895	228	1955	9,7,8	0,1,0	2,1,12	1,2,0	298	149	0.27733	1	1.0,0.778,1.0	0.5,0.2,1.0	0.359
1956	ENSMUSG00000015365	Mov10l1	chr15	+	88996055	88996196	142	88994840	88995025	186	88996668	88996895	228	1956	4,0,9	4,0,0	3,2,5	0,0,0	290	149	1	1	0.339,NA,1.0	1.0,1.0,1.0	-0.331
1957	ENSMUSG00000015365	Mov10l1	chr15	+	88997279	88997403	125	88996668	88996895	228	88998767	88998962	196	1957	4,8,5	1,0,0	11,0,0	0,0,0	273	149	1	1	0.686,1.0,1.0	1.0,NA,NA	-0.105
1958	ENSMUSG00000023272	Creld2	chr15	+	88820528	88820639	112	88819930	88820013	84	88821134	88821226	93	1958	31,21,23	1,5,1	26,25,13	0,0,0	260	149	0.00123299	0.0367135	0.947,0.706,0.929	1.0,1.0,1.0	-0.139
1959	ENSMUSG00000023272	Creld2	chr15	+	88823066	88823162	97	88821958	88822135	178	88823741	88823825	85	1959	49,40,30	3,3,1	21,29,25	6,4,2	245	149	0.0392945	0.427047	0.909,0.89,0.948	0.68,0.815,0.884	0.123
1960	ENSMUSG00000023272	Creld2	chr15	+	88823741	88823825	85	88821958	88822135	178	88824647	88824743	97	1960	30,17,18	0,0,0	23,19,12	1,0,0	233	149	1	1	1.0,1.0,1.0	0.936,1.0,1.0	0.021
1964	ENSMUSG00000006369	Fbln1	chr15	+	85240619	85240739	121	85239293	85239419	127	85242010	85242142	133	1964	3,5,0	0,0,2	0,2,1	2,0,0	269	149	1	1	1.0,1.0,0.0	0.0,1.0,1.0	0
1965	ENSMUSG00000006369	Fbln1	chr15	+	85242010	85242142	133	85239293	85239419	127	85244182	85244306	125	1965	0,1,1	0,0,0	10,0,2	1,0,0	281	149	1	1	NA,1.0,1.0	0.841,NA,1.0	0.08
1966	ENSMUSG00000022434	Fam118a	chr15	+	85045619	85045872	254	85044779	85044835	57	85048358	85048580	223	1966	32,40,44	4,1,0	16,19,35	4,3,4	298	149	0.00861955	0.14593	0.8,0.952,1.0	0.667,0.76,0.814	0.17
1967	ENSMUSG00000022434	Fam118a	chr15	+	85045619	85045872	254	85044779	85044835	57	85050693	85050822	130	1967	13,29,25	1,0,0	10,12,22	0,0,1	298	149	1	1	0.867,1.0,1.0	1.0,1.0,0.917	-0.017
1968	ENSMUSG00000022434	Fam118a	chr15	+	85048358	85048580	223	85044779	85044835	57	85050693	85050822	130	1968	28,23,17	1,0,0	30,18,36	0,0,1	298	149	1	1	0.933,1.0,1.0	1.0,1.0,0.947	-0.005
1969	ENSMUSG00000022434	Fam118a	chr15	+	85048358	85048580	223	85045619	85045872	254	85050693	85050822	130	1969	43,35,39	0,2,3	33,24,45	1,2,0	298	149	0.245406	1	1.0,0.897,0.867	0.943,0.857,1.0	-0.012
1970	ENSMUSG00000022434	Fam118a	chr15	+	85050693	85050822	130	85045619	85045872	254	85053570	85053856	287	1970	35,33,34	0,2,0	17,12,31	0,0,0	278	149	1	1	1.0,0.898,1.0	1.0,1.0,1.0	-0.034
1972	ENSMUSG00000078954	Arhgap8	chr15	+	84767100	84767229	130	84766310	84766388	79	84769996	84770100	105	1972	158152188	1,1,0	148,59,173	0,0,0	278	149	1	1	0.988,0.988,1.0	1.0,1.0,1.0	-0.008
1975	ENSMUSG00000022441	Efcab6	chr15	-	83892762	83892954	193	83879430	83879658	229	83895951	83896153	203	1975	11,11,14	0,0,0	19,29,19	2,0,0	298	149	1	1	1.0,1.0,1.0	0.826,1.0,1.0	0.058
1977	ENSMUSG00000016757	Ttll12	chr15	-	83591378	83591548	171	83588502	83588701	200	83594948	83595157	210	1977	0,2,2	0,0,0	0,0,0	4,3,2	298	149	1	1	NA,1.0,1.0	0.0,0.0,0.0	1
1978	ENSMUSG00000016664	Pacsin2	chr15	-	83401866	83401999	134	83392500	83392657	158	83464458	83464606	149	1978	16,8,2	1,0,0	2,9,15	0,0,0	282	149	1	1	0.894,1.0,1.0	1.0,1.0,1.0	-0.035
1979	ENSMUSG00000018040	Rrp7a	chr15	-	83117548	83117747	200	83113432	83116971	3540	83118076	83118174	99	1979	37,51,26	0,1,0	65,14,40	4,2,0	298	149	0.021404	0.282084	1.0,0.962,1.0	0.89,0.778,1.0	0.098
1980	ENSMUSG00000018040	Rrp7a	chr15	-	83119184	83119302	119	83118076	83118174	99	83119891	83120017	127	1980	60,47,37	0,0,0	54,27,40	4,0,0	267	149	0.862659	1	1.0,1.0,1.0	0.883,1.0,1.0	0.039
1981	ENSMUSG00000018040	Rrp7a	chr15	-	83119184	83119302	119	83118076	83118174	99	83121831	83121974	144	1981	16,23,17	0,1,0	28,10,20	1,1,0	267	149	1	1	1.0,0.928,1.0	0.94,0.848,1.0	0.047
1982	ENSMUSG00000018040	Rrp7a	chr15	-	83119513	83120017	505	83119280	83119302	23	83121831	83121974	144	1982	11,15,10	0,1,0	10,2,15	0,0,0	298	149	1	1	1.0,0.882,1.0	1.0,1.0,1.0	-0.039
1983	ENSMUSG00000018040	Rrp7a	chr15	-	83119891	83120017	127	83118076	83118174	99	83121831	83121974	144	1983	11,14,8	0,1,0	13,2,14	1,1,0	275	149	1	1	1.0,0.884,1.0	0.876,0.52,1.0	0.163
1984	ENSMUSG00000018040	Rrp7a	chr15	-	83119891	83120017	127	83119184	83119302	119	83121831	83121974	144	1984	50,39,26	0,1,0	30,19,33	0,0,0	275	149	1	1	1.0,0.955,1.0	1.0,1.0,1.0	-0.015
1992	ENSMUSG00000022472	Desi1	chr15	-	81999229	81999412	184	81998109	81998232	124	81999504	81999614	111	1992	0,0,0	3,2,11	0,4,0	11,13,15	298	149	0.829017	1	0.0,0.0,0.0	0.0,0.133,0.0	-0.044
1993	ENSMUSG00000022472	Desi1	chr15	-	82002540	82002610	71	81999504	81999614	111	82003757	82003779	23	1993	6,5,9	3,0,0	14,12,10	4,0,3	219	149	0.0694442	0.634619	0.576,1.0,1.0	0.704,1.0,0.694	0.059
1996	ENSMUSG00000022474	Pmm1	chr15	-	81951923	81952039	117	81951107	81951612	506	81952724	81952800	77	1996	242188162	0,0,0	229155151	5,0,0	265	149	0.831724	1	1.0,1.0,1.0	0.963,1.0,1.0	0.012
1997	ENSMUSG00000022474	Pmm1	chr15	-	81955648	81955748	101	81952724	81952800	77	81956168	81956260	93	1997	180151152	1,0,0	176105120	0,0,0	249	149	1	1	0.991,1.0,1.0	1.0,1.0,1.0	-0.003
1998	ENSMUSG00000022474	Pmm1	chr15	-	81955648	81955748	101	81952724	81952800	77	81956361	81956438	78	1998	95,82,60	2,0,0	102,62,49	0,2,0	249	149	1	1	0.966,1.0,1.0	1.0,0.949,1.0	0.006
1999	ENSMUSG00000022474	Pmm1	chr15	-	81956168	81956260	93	81952724	81952800	77	81956361	81956438	78	1999	46,39,44	2,0,0	56,26,25	0,2,0	241	149	1	1	0.934,1.0,1.0	1.0,0.889,1.0	0.015
2000	ENSMUSG00000022474	Pmm1	chr15	-	81956168	81956260	93	81952724	81952800	77	81957792	81957910	119	2000	1,0,0	0,1,0	2,0,0	0,0,0	241	149	1	1	1.0,0.0,NA	1.0,NA,NA	-0.5
2001	ENSMUSG00000022474	Pmm1	chr15	-	81956168	81956260	93	81955553	81955748	196	81956361	81956438	78	2001	143134153	4,13,3	142,76,104	9,7,3	241	149	0.555124	1	0.957,0.864,0.969	0.907,0.87,0.955	0.019
2002	ENSMUSG00000022474	Pmm1	chr15	-	81956361	81956438	78	81952724	81952800	77	81957792	81957910	119	2002	68,44,47	0,1,0	44,32,20	0,0,0	226	149	1	1	1.0,0.967,1.0	1.0,1.0,1.0	-0.011
2003	ENSMUSG00000022474	Pmm1	chr15	-	81956361	81956438	78	81956168	81956260	93	81957792	81957910	119	2003	153108128	0,0,0	130,68,77	2,0,0	226	149	1	1	1.0,1.0,1.0	0.977,1.0,1.0	0.008
2004	ENSMUSG00000022477	Aco2	chr15	+	81913679	81913812	134	81913105	81913297	193	81914237	81914359	123	2004	6,12,5	2,0,0	5,7,7	2,0,0	282	149	1	1	0.613,1.0,1.0	0.569,1.0,1.0	0.015
2005	ENSMUSG00000022391	Rangap1	chr15	-	81709486	81709606	121	81706400	81706503	104	81710360	81710553	194	2005	7,8,18	0,0,0	10,4,5	0,0,1	269	149	1	1	1.0,1.0,1.0	1.0,1.0,0.735	0.088
2006	ENSMUSG00000022391	Rangap1	chr15	-	81724485	81724632	148	81721898	81722026	129	81729711	81729919	209	2006	9,6,9	0,0,0	19,7,7	0,1,0	296	149	1	1	1.0,1.0,1.0	1.0,0.779,1.0	0.074
2009	ENSMUSG00000022394	L3mbtl2	chr15	+	81671067	81671147	81	81670126	81670250	125	81675514	81675632	119	2009	8,8,15	0,0,0	11,1,3	0,1,0	229	149	1	1	1.0,1.0,1.0	1.0,0.394,1.0	0.202
2011	ENSMUSG00000022394	L3mbtl2	chr15	+	81682570	81682647	78	81681919	81682151	233	81682952	81683057	106	2011	21,11,10	0,0,0	19,5,15	0,0,2	226	149	1	1	1.0,1.0,1.0	1.0,1.0,0.832	0.056
2012	ENSMUSG00000055024	Ep300	chr15	+	81600907	81601545	639	81585396	81586722	1327	81608196	81608373	178	2012	14,8,12	1,0,0	4,7,9	0,0,0	298	149	1	1	0.875,1.0,1.0	1.0,1.0,1.0	-0.042
2013	ENSMUSG00000055024	Ep300	chr15	+	81608196	81608373	178	81600907	81601545	639	81610354	81610616	263	2013	19,16,25	0,1,0	5,14,20	0,0,0	298	149	1	1	1.0,0.889,1.0	1.0,1.0,1.0	-0.037
2014	ENSMUSG00000055024	Ep300	chr15	+	81616725	81616863	139	81616031	81616125	95	81619999	81620117	119	2014	22,19,19	2,2,0	15,10,45	0,0,2	287	149	0.266018	1	0.851,0.831,1.0	1.0,1.0,0.921	-0.08
2016	ENSMUSG00000022400	Rbx1	chr15	+	81468154	81468233	80	81466315	81466450	136	81473842	81473928	87	2016	50,21,42	0,0,0	48,45,45	2,0,0	228	149	1	1	1.0,1.0,1.0	0.94,1.0,1.0	0.02
2017	ENSMUSG00000022400	Rbx1	chr15	+	81470951	81471022	72	81468154	81468233	80	81473842	81473928	87	2017	326249316	8,0,2	307245232	5,9,8	220	149	0.00848687	0.14405	0.965,1.0,0.991	0.977,0.949,0.952	0.026
2018	ENSMUSG00000022400	Rbx1	chr15	+	81473842	81473928	87	81470951	81471022	72	81475085	81476369	1285	2018	429318352	0,1,0	329316283	0,0,0	235	149	1	1	1.0,0.995,1.0	1.0,1.0,1.0	-0.002
2019	ENSMUSG00000022403	St13	chr15	-	81374803	81374906	104	81371457	81371574	118	81377687	81377798	112	2019	62,85,60	5,2,0	59,23,46	0,0,0	252	149	0.0479796	0.494153	0.88,0.962,1.0	1.0,1.0,1.0	-0.053
2020	ENSMUSG00000022403	St13	chr15	-	81392264	81392322	59	81389650	81389723	74	81399484	81399594	111	2020	39,30,27	0,0,1	13,18,17	0,0,0	207	149	1	1	1.0,1.0,0.951	1.0,1.0,1.0	-0.016
2021	ENSMUSG00000022403	St13	chr15	-	81399484	81399687	204	81389652	81389723	72	81399788	81400077	290	2021	0,0,1	0,0,0	1,0,0	0,0,2	298	149	1	1	NA,NA,1.0	1.0,NA,0.0	0.5
2022	ENSMUSG00000022403	St13	chr15	-	81399484	81399687	204	81392264	81392322	59	81399788	81400077	290	2022	21,20,16	0,0,2	5,10,13	2,2,1	298	149	0.00878051	0.147717	1.0,1.0,0.8	0.556,0.714,0.867	0.221
2024	ENSMUSG00000042303	Sgsm3	chr15	+	81008288	81008434	147	81007850	81008046	197	81008683	81008908	226	2024	2,1,0	0,0,0	3,1,2	1,0,0	295	149	1	1	1.0,1.0,NA	0.602,1.0,1.0	0.133
2025	ENSMUSG00000042303	Sgsm3	chr15	+	81008683	81008908	226	81008288	81008434	147	81009223	81009278	56	2025	4,1,0	0,1,0	6,4,3	1,0,0	298	149	1	1	1.0,0.333,NA	0.75,1.0,1.0	-0.25
2026	ENSMUSG00000051518	Rps19bp1	chr15	-	80263982	80264117	136	80261296	80261394	99	80264226	80264306	81	2026	54,36,34	0,7,2	25,38,6	2,5,0	284	149	0.832202	1	1.0,0.73,0.899	0.868,0.799,1.0	-0.013
2027	ENSMUSG00000060036	Rpl3	chr15	-	80080365	80080552	188	80079689	80079850	162	80080895	80081031	137	2027	132126108	0,1,0	83,71,81	0,0,0	298	149	1	1	1.0,0.984,1.0	1.0,1.0,1.0	-0.005
2028	ENSMUSG00000047466	8030462N17Rik	chr18	-	77653128	77653296	169	77643067	77643194	128	77673899	77674684	786	2028	4,0,0	1,1,0	0,2,0	4,1,1	298	149	1	1	0.667,0.0,NA	0.0,0.5,0.0	0.167
2033	ENSMUSG00000022420	Dnal4	chr15	-	79765786	79765853	68	79764984	79765021	38	79774358	79774622	265	2033	1,7,3	0,1,5	9,1,0	1,1,4	216	149	0.243221	1	1.0,0.828,0.293	0.861,0.408,0.0	0.284
2035	ENSMUSG00000022427	Tomm22	chr15	+	79671172	79671291	120	79670860	79671008	149	79671896	79672014	119	2035	246194187	13,7,5	137147121	8,7,9	268	149	0.219373	1	0.913,0.939,0.954	0.905,0.921,0.882	0.033
2036	ENSMUSG00000022433	Csnk1e	chr15	-	79424151	79424255	105	79422480	79424055	1576	79424839	79424988	150	2036	17,21,8	2,0,0	14,20,21	3,0,0	253	149	0.670936	1	0.833,1.0,1.0	0.733,1.0,1.0	0.033
2037	ENSMUSG00000033029	1700088E04Rik	chr15	-	79136306	79136489	184	79135636	79135765	130	79139237	79139300	64	2037	0,0,0	0,3,0	0,2,2	0,0,0	298	149	1	1	NA,0.0,NA	NA,1.0,1.0	-1
2041	ENSMUSG00000033039	Micall1	chr15	+	79130708	79130799	92	79130462	79130589	128	79130937	79131011	75	2041	2,5,3	2,0,0	2,4,5	0,1,0	240	149	0.632399	1	0.383,1.0,1.0	1.0,0.713,1.0	-0.11
2042	ENSMUSG00000033039	Micall1	chr15	+	79131773	79131888	116	79130937	79131011	75	79132052	79132099	48	2042	5,5,4	0,0,0	7,5,1	0,1,0	264	149	1	1	1.0,1.0,1.0	1.0,0.738,1.0	0.087
2043	ENSMUSG00000033099	Nol12	chr15	+	78935808	78935899	92	78934994	78935075	82	78936478	78936581	104	2043	0,0,1	25,27,19	1,2,0	25,11,17	240	149	0.945425	1	0.0,0.0,0.032	0.024,0.101,0.0	-0.031
2045	ENSMUSG00000033099	Nol12	chr15	+	78937133	78937182	50	78936478	78936584	107	78940065	78940166	102	2045	10,15,7	2,0,0	11,14,7	0,0,0	198	149	1	1	0.79,1.0,1.0	1.0,1.0,1.0	-0.07
2046	ENSMUSG00000033099	Nol12	chr15	+	78937807	78937950	144	78937133	78937182	50	78940065	78940166	102	2046	112,83,96	0,5,3	112,77,74	6,13,4	292	149	0.0021947	0.0552718	1.0,0.894,0.942	0.905,0.751,0.904	0.092
2047	ENSMUSG00000068220	Lgals1	chr15	+	78927969	78928049	81	78926724	78926804	81	78929632	78929804	173	2047	39,30,43	0,0,0	21,32,48	0,1,0	229	149	1	1	1.0,1.0,1.0	1.0,0.954,1.0	0.015
2050	ENSMUSG00000039738	Slx4	chr16	-	3995693	3995877	185	3994707	3994920	214	3999117	3999345	229	2050	2,3,4	0,0,0	2,1,5	2,2,1	298	149	4.77e-05	0.00306845	1.0,1.0,1.0	0.333,0.2,0.714	0.584
2051	ENSMUSG00000033128	Gga1	chr15	+	78889715	78889868	154	78889002	78889110	109	78891436	78891501	66	2051	0,2,2	0,1,0	2,2,2	0,0,0	298	149	1	1	NA,0.5,1.0	1.0,1.0,1.0	-0.25
2054	ENSMUSG00000016554	Eif3d	chr15	-	77963177	77963325	149	77962439	77962570	132	77964019	77964152	134	2054	27,14,8	0,0,0	8,2,12	0,0,1	297	149	1	1	1.0,1.0,1.0	1.0,1.0,0.858	0.047
2055	ENSMUSG00000022443	Myh9	chr15	-	77808352	77808458	107	77807867	77808024	158	77812879	77813231	353	2055	0,0,2	6,0,0	0,0,0	0,1,1	255	149	1	1	0.0,NA,1.0	NA,0.0,0.0	0.5
2062	ENSMUSG00000033728	Lrrc14	chr15	+	76711355	76711530	176	76710622	76710927	306	76712866	76712923	58	2062	0,2,0	3,0,0	2,0,0	0,0,0	298	149	1	1	0.0,1.0,NA	1.0,NA,NA	-0.5
2065	ENSMUSG00000033762	Recql4	chr15	-	76703953	76704062	110	76703552	76703865	314	76704242	76704396	155	2065	11,25,8	0,0,0	8,9,8	0,2,0	258	149	1	1	1.0,1.0,1.0	1.0,0.722,1.0	0.093
2067	ENSMUSG00000059323	Tonsl	chr15	-	76629256	76629330	75	76628748	76628882	135	76629665	76629841	177	2067	3,3,0	0,0,0	6,0,8	8,0,0	223	149	1	1	1.0,1.0,NA	0.334,NA,1.0	0.333
2068	ENSMUSG00000034022	Cpsf1	chr15	-	76596415	76596571	157	76596219	76596349	131	76596650	76596698	49	2068	2,6,0	0,0,0	4,0,2	2,0,0	298	149	1	1	1.0,1.0,NA	0.5,NA,1.0	0.25
2069	ENSMUSG00000034022	Cpsf1	chr15	-	76597430	76597572	143	76597188	76597341	154	76597645	76597730	86	2069	0,0,2	0,0,0	0,5,7	2,0,0	291	149	1	1	NA,NA,1.0	0.0,1.0,1.0	0.333
2071	ENSMUSG00000022556	Hsf1	chr15	+	76496835	76496960	126	76496452	76496589	138	76497618	76497694	77	2071	17,14,17	1,0,0	42,11,42	0,0,0	274	149	1	1	0.902,1.0,1.0	1.0,1.0,1.0	-0.033
2072	ENSMUSG00000022556	Hsf1	chr15	+	76497618	76497694	77	76496835	76496960	126	76497767	76497829	63	2072	9,12,8	0,0,0	44,13,30	0,0,2	225	149	1	1	1.0,1.0,1.0	1.0,1.0,0.909	0.03
2073	ENSMUSG00000022557	Bop1	chr15	-	76474747	76474921	175	76466771	76466852	82	76477128	76477269	142	2073	13,29,12	0,0,0	31,19,20	0,2,0	298	149	1	1	1.0,1.0,1.0	1.0,0.826,1.0	0.058
2079	ENSMUSG00000022553	Maf1	chr15	+	76351995	76352041	47	76351293	76351659	367	76352419	76352552	134	2079	0,1,0	3,0,0	0,0,0	1,0,1	195	149	1	1	0.0,1.0,NA	0.0,NA,0.0	0.5
2082	ENSMUSG00000022551	Cyc1	chr15	+	76344301	76344498	198	76343522	76343692	171	76344811	76344969	159	2082	1,3,0	1,0,0	2,0,2	2,0,2	298	149	1	1	0.333,1.0,NA	0.333,NA,0.333	0.333
2083	ENSMUSG00000022551	Cyc1	chr15	+	76344581	76344708	128	76344301	76344498	198	76344811	76344969	159	2083	13,8,8	0,0,0	0,2,6	0,0,1	276	149	1	1	1.0,1.0,1.0	NA,1.0,0.764	0.118
2084	ENSMUSG00000022551	Cyc1	chr15	+	76344811	76344969	159	76343522	76343692	171	76345476	76345577	102	2084	1,0,0	2,0,0	4,0,2	1,0,0	298	149	1	1	0.2,NA,NA	0.667,NA,1.0	-0.633
2085	ENSMUSG00000022551	Cyc1	chr15	+	76345052	76345213	162	76344811	76344969	159	76345476	76345577	102	2085	31,12,18	0,0,0	9,0,18	2,0,0	298	149	1	1	1.0,1.0,1.0	0.692,NA,1.0	0.154
2087	ENSMUSG00000025041	Nt5c2	chr19	-	46898327	46898521	195	46897575	46897669	95	46898621	46898669	49	2087	0,0,0	1,9,6	0,0,1	3,5,12	298	149	1	1	0.0,0.0,0.0	0.0,0.0,0.04	-0.013
2088	ENSMUSG00000025041	Nt5c2	chr19	-	46903877	46903973	97	46898802	46898894	93	46904974	46905092	119	2088	11,15,19	0,0,0	6,12,15	0,0,1	245	149	1	1	1.0,1.0,1.0	1.0,1.0,0.901	0.033
2089	ENSMUSG00000002524	Puf60	chr15	-	76071465	76071656	192	76071181	76071317	137	76071739	76071953	215	2089	25,14,23	1,0,0	35,12,29	1,0,2	298	149	0.684874	1	0.926,1.0,1.0	0.946,1.0,0.879	0.034
2090	ENSMUSG00000002524	Puf60	chr15	-	76074606	76074657	52	76072406	76072568	163	76075541	76075631	91	2090	1,3,1	9,11,7	2,2,1	16,0,16	200	149	0.873263	1	0.076,0.169,0.096	0.085,1.0,0.044	-0.263
2096	ENSMUSG00000034429	Zfp707	chr15	+	75973051	75973208	158	75969306	75969404	99	75973541	75973655	115	2096	67,39,60	6,1,5	60,26,50	0,8,2	298	149	0.87408	1	0.848,0.951,0.857	1.0,0.619,0.926	0.037
2097	ENSMUSG00000034429	Zfp707	chr15	+	75973081	75973208	128	75969122	75969404	283	75973541	75973655	115	2097	103,69,112	6,1,5	92,37,68	0,8,2	276	149	0.821013	1	0.903,0.974,0.924	1.0,0.714,0.948	0.046
2098	ENSMUSG00000034429	Zfp707	chr15	+	75973122	75973208	87	75969178	75969404	227	75973541	75973655	115	2098	34,43,42	6,1,5	42,22,32	0,8,2	235	149	0.944393	1	0.782,0.965,0.842	1.0,0.636,0.91	0.014
2099	ENSMUSG00000034429	Zfp707	chr15	+	75973541	75973655	115	75969122	75969404	283	75974469	75974765	297	2099	78,55,95	2,0,0	82,37,53	2,3,0	263	149	0.364446	1	0.957,1.0,1.0	0.959,0.875,1.0	0.041
2103	ENSMUSG00000022607	Ptk2	chr15	-	73209327	73209408	82	73205104	73206260	1157	73210741	73210897	157	2103	15,11,21	0,0,0	14,15,18	2,0,0	230	149	1	1	1.0,1.0,1.0	0.819,1.0,1.0	0.06
2104	ENSMUSG00000022607	Ptk2	chr15	-	73221806	73221869	64	73216343	73216383	41	73229860	73229992	133	2104	4,9,4	0,0,0	7,6,4	0,2,0	212	149	1	1	1.0,1.0,1.0	1.0,0.678,1.0	0.107
2105	ENSMUSG00000022607	Ptk2	chr15	-	73365040	73365195	156	73343132	73343359	228	73394647	73394744	98	2105	0,0,0	0,1,0	0,0,3	0,2,0	298	149	1	1	NA,0.0,NA	NA,0.0,1.0	-0.5
2106	ENSMUSG00000036698	Ago2	chr15	-	73126446	73126534	89	73125163	73125311	149	73126953	73127088	136	2106	3,0,3	0,0,0	2,2,2	0,3,0	237	149	1	1	1.0,NA,1.0	1.0,0.295,1.0	0.235
2109	ENSMUSG00000005125	Ndrg1	chr15	-	66938642	66938699	58	66937866	66937918	53	66940142	66940167	26	2109	5,10,5	0,0,0	2,4,11	0,2,0	206	149	1	1	1.0,1.0,1.0	1.0,0.591,1.0	0.136
2114	ENSMUSG00000022387	Brd1	chr15	-	88716905	88717062	158	88713885	88714017	133	88729323	88730704	1382	2114	20,41,33	0,0,0	37,97,31	0,1,0	298	149	1	1	1.0,1.0,1.0	1.0,0.98,1.0	0.007
2125	ENSMUSG00000059586	Nsmce2	chr15	+	59378867	59379038	172	59374197	59374355	159	59416024	59416131	108	2125	126,119,89	2,0,0	45,55,49	0,2,0	298	149	1	1	0.969,1.0,1.0	1.0,0.932,1.0	0.012
2126	ENSMUSG00000059586	Nsmce2	chr15	+	59378867	59379038	172	59374197	59374355	159	59455312	59455466	155	2126	50,53,31	0,0,0	16,27,29	0,0,1	298	149	1	1	1.0,1.0,1.0	1.0,1.0,0.935	0.022
2127	ENSMUSG00000059586	Nsmce2	chr15	+	59416024	59416131	108	59374197	59374355	159	59455312	59455466	155	2127	105,75,76	0,0,0	27,48,40	0,0,1	256	149	1	1	1.0,1.0,1.0	1.0,1.0,0.959	0.014
2128	ENSMUSG00000059586	Nsmce2	chr15	+	59416024	59416131	108	59378867	59379038	172	59455312	59455466	155	2128	183146142	8,11,10	59,86,78	4,12,18	256	149	0.00415382	0.0864774	0.93,0.885,0.892	0.896,0.807,0.716	0.096
2129	ENSMUSG00000022351	Sqle	chr15	+	59324461	59324557	97	59323806	59323978	173	59326034	59326177	144	2129	25,46,41	0,1,0	23,13,25	0,3,0	245	149	0.659168	1	1.0,0.965,1.0	1.0,0.725,1.0	0.08
2130	ENSMUSG00000022353	Mtss1	chr15	-	58964496	58964508	13	58956432	58956590	159	58968838	58968913	76	2130	0,0,0	3,9,9	0,0,2	2,3,3	161	149	1	1	0.0,0.0,0.0	0.0,0.0,0.382	-0.127
2131	ENSMUSG00000022353	Mtss1	chr15	-	59055017	59055091	75	58972475	58972560	86	59058360	59058422	63	2131	9,14,3	0,0,0	13,9,7	0,2,0	223	149	1	1	1.0,1.0,1.0	1.0,0.75,1.0	0.083
2132	ENSMUSG00000033031	C330027C09Rik	chr16	+	48997370	48997518	149	48994184	48994379	196	48998954	48999067	114	2132	39,25,31	2,0,0	19,17,24	2,0,0	297	149	1	1	0.907,1.0,1.0	0.827,1.0,1.0	0.027
2133	ENSMUSG00000033031	C330027C09Rik	chr16	+	49003926	49004002	77	49001791	49001937	147	49004268	49004484	217	2133	29,24,8	0,0,2	15,5,7	2,3,0	225	149	0.0250778	0.31762	1.0,1.0,0.726	0.832,0.525,1.0	0.123
2134	ENSMUSG00000033031	C330027C09Rik	chr16	+	49009077	49009177	101	49007049	49007191	143	49010708	49010827	120	2134	34,23,18	0,0,0	12,18,19	0,0,2	249	149	1	1	1.0,1.0,1.0	1.0,1.0,0.85	0.05
2135	ENSMUSG00000033031	C330027C09Rik	chr16	+	49013964	49014075	112	49013796	49013871	76	49014892	49015089	198	2135	24,24,23	5,6,0	30,23,20	0,10,2	260	149	0.903693	1	0.733,0.696,1.0	1.0,0.569,0.851	0.003
2136	ENSMUSG00000037119	Fam91a1	chr15	+	58442831	58442966	136	58441577	58441726	150	58443160	58443274	115	2136	6,11,11	2,0,0	4,16,7	2,0,0	284	149	0.87345	1	0.611,1.0,1.0	0.512,1.0,1.0	0.033
2137	ENSMUSG00000022360	Atad2	chr15	-	58103197	58103394	198	58102376	58102536	161	58104430	58104566	137	2137	25,29,12	1,2,0	25,19,27	0,0,0	298	149	0.443733	1	0.926,0.879,1.0	1.0,1.0,1.0	-0.065
2142	ENSMUSG00000022370	Mrpl13	chr15	-	55539029	55539151	123	55534093	55534337	245	55540122	55540209	88	2142	35,58,27	0,0,0	37,30,37	1,0,0	271	149	1	1	1.0,1.0,1.0	0.953,1.0,1.0	0.016
2143	ENSMUSG00000022370	Mrpl13	chr15	-	55543323	55543384	62	55540122	55540209	88	55555319	55555443	125	2143	5,18,12	2,0,0	23,7,12	0,0,0	210	149	1	1	0.639,1.0,1.0	1.0,1.0,1.0	-0.12
2144	ENSMUSG00000022370	Mrpl13	chr15	-	55548141	55548235	95	55543323	55543384	62	55555319	55555443	125	2144	25,23,18	1,3,7	24,15,35	12,2,10	243	149	0.137706	1	0.939,0.825,0.612	0.551,0.821,0.682	0.107
2145	ENSMUSG00000022419	Deptor	chr15	+	55212191	55212326	136	55208730	55208916	187	55215487	55215558	72	2145	11,11,15	0,2,0	20,6,18	0,0,0	284	149	1	1	1.0,0.743,1.0	1.0,1.0,1.0	-0.086
2146	ENSMUSG00000022422	Dscc1	chr15	-	55080192	55080341	150	55076098	55076265	168	55082166	55082321	156	2146	3,5,1	0,0,0	14,11,3	2,1,0	298	149	0.682129	1	1.0,1.0,1.0	0.778,0.846,1.0	0.125
2148	ENSMUSG00000022422	Dscc1	chr15	-	55086752	55086843	92	55084048	55084187	140	55087601	55087736	136	2148	6,2,2	3,1,0	6,0,0	3,0,2	240	149	1	1	0.554,0.554,1.0	0.554,NA,0.0	0.426
2154	ENSMUSG00000022312	Eif3h	chr15	-	51787905	51788038	134	51786557	51786825	269	51789992	51790113	122	2154	306333283	0,0,0	300278315	3,0,0	282	149	1	1	1.0,1.0,1.0	0.981,1.0,1.0	0.006
2155	ENSMUSG00000022312	Eif3h	chr15	-	51789992	51790113	122	51787905	51788038	134	51796387	51796537	151	2155	256313236	0,1,0	239228245	0,0,0	270	149	1	1	1.0,0.994,1.0	1.0,1.0,1.0	-0.002
2156	ENSMUSG00000022312	Eif3h	chr15	-	51796387	51796537	151	51789992	51790113	122	51797612	51797712	101	2156	243312224	14,10,10	230187245	10,19,2	298	149	1	1	0.897,0.94,0.918	0.92,0.831,0.984	0.007
2159	ENSMUSG00000022338	Eny2	chr15	+	44429559	44429636	78	44428110	44428242	133	44432437	44432508	72	2159	100,68,63	2,1,0	47,38,49	0,0,0	226	149	1	1	0.971,0.978,1.0	1.0,1.0,1.0	-0.017
2160	ENSMUSG00000022338	Eny2	chr15	+	44433898	44433973	76	44432437	44432508	72	44435611	44437685	2075	2160	153,110,91	3,1,1	57,78,83	0,0,0	224	149	0.517009	1	0.971,0.987,0.984	1.0,1.0,1.0	-0.019
2164	ENSMUSG00000054196	Cthrc1	chr15	+	39080482	39080704	223	39076931	39077159	229	39084265	39084482	218	2164	3,0,0	0,0,0	0,3,2	0,0,3	298	149	1	1	1.0,NA,NA	NA,1.0,0.25	0.375
2165	ENSMUSG00000037458	Azin1	chr15	-	38492243	38492356	114	38491475	38491690	216	38493473	38493636	164	2165	57,76,40	0,2,0	37,22,39	2,3,2	262	149	0.00419146	0.0871249	1.0,0.956,1.0	0.913,0.807,0.917	0.106
2166	ENSMUSG00000037458	Azin1	chr15	-	38492243	38492359	117	38491475	38491690	216	38493473	38493636	164	2166	91,143,93	0,2,0	83,49,96	2,3,2	265	149	0.0497748	0.503186	1.0,0.976,1.0	0.959,0.902,0.964	0.05
2167	ENSMUSG00000037458	Azin1	chr15	-	38495272	38495354	83	38494291	38494366	76	38497263	38497388	126	2167	159163150	4,11,1	117,45,138	19,3,14	231	149	3.89e-05	0.00262829	0.962,0.905,0.99	0.799,0.906,0.864	0.096
2168	ENSMUSG00000037458	Azin1	chr15	-	38497263	38497398	136	38495272	38495354	83	38498668	38498841	174	2168	115151114	0,1,0	93,47,115	0,0,0	284	149	1	1	1.0,0.988,1.0	1.0,1.0,1.0	-0.004
2169	ENSMUSG00000037458	Azin1	chr15	-	38497263	38497550	288	38495272	38495354	83	38498668	38498841	174	2169	116139122	0,1,0	95,34,107	0,0,0	298	149	1	1	1.0,0.986,1.0	1.0,1.0,1.0	-0.005
2170	ENSMUSG00000037458	Azin1	chr15	-	38507186	38507346	161	38501403	38501600	198	38514472	38514609	138	2170	13,26,22	59,82,32	5,6,9	32,17,31	298	149	0.157168	1	0.099,0.137,0.256	0.072,0.15,0.127	0.048
2171	ENSMUSG00000037458	Azin1	chr15	-	38517816	38517958	143	38514471	38514609	139	38518908	38519250	343	2171	0,1,0	70,53,46	0,0,0	48,15,43	291	149	1	1	0.0,0.01,0.0	0.0,0.0,0.0	0.003
2172	ENSMUSG00000037487	Ubr5	chr15	-	37971747	37971892	146	37970261	37970347	87	37972902	37973016	115	2172	35,59,55	0,1,1	64,46,73	0,4,0	294	149	1	1	1.0,0.968,0.965	1.0,0.854,1.0	0.026
2173	ENSMUSG00000037487	Ubr5	chr15	-	37975586	37975671	86	37973302	37973458	157	37976059	37976235	177	2173	28,35,34	0,1,0	56,27,89	1,4,1	234	149	0.110437	0.882173	1.0,0.957,1.0	0.973,0.811,0.983	0.063
2176	ENSMUSG00000022286	Grhl2	chr15	+	37274642	37274710	69	37270589	37270785	197	37279333	37279553	221	2176	23,4,7	0,1,0	26,13,6	0,0,0	217	149	1	1	1.0,0.733,1.0	1.0,1.0,1.0	-0.089
2178	ENSMUSG00000022285	Ywhaz	chr15	-	36793478	36793675	198	36790683	36790988	306	36794460	36794547	88	2178	28,45,40	0,0,1	52,25,28	0,0,0	298	149	1	1	1.0,1.0,0.952	1.0,1.0,1.0	-0.016
2179	ENSMUSG00000022280	Rnf19a	chr15	-	36244086	36244230	145	36239933	36242065	2133	36245415	36245629	215	2179	9,7,13	0,1,0	2,13,7	0,0,0	293	149	1	1	1.0,0.781,1.0	1.0,1.0,1.0	-0.073
2180	ENSMUSG00000022280	Rnf19a	chr15	-	36265275	36266031	757	36260014	36260223	210	36282911	36283147	237	2180	9,5,8	0,1,0	1,5,1	1,0,0	298	149	1	1	1.0,0.714,1.0	0.333,1.0,1.0	0.127
2181	ENSMUSG00000037617	Spag1	chr15	+	36186606	36186732	127	36183656	36183816	161	36190471	36190536	66	2181	4,4,6	0,0,0	8,1,1	0,0,1	275	149	1	1	1.0,1.0,1.0	1.0,1.0,0.351	0.216
2182	ENSMUSG00000037617	Spag1	chr15	+	36224108	36224241	134	36221405	36221566	162	36227135	36227262	128	2182	22,17,4	0,0,0	20,11,10	0,0,1	282	149	1	1	1.0,1.0,1.0	1.0,1.0,0.841	0.053
2184	ENSMUSG00000022325	Pop1	chr15	+	34504958	34505134	177	34502310	34502478	169	34506418	34506667	250	2184	3,7,1	0,2,0	6,7,13	0,0,0	298	149	1	1	1.0,0.636,1.0	1.0,1.0,1.0	-0.121
2191	ENSMUSG00000022255	Mtdh	chr15	+	34121422	34121512	91	34117879	34118110	232	34123667	34123766	100	2191	0,4,0	8,6,4	0,0,0	5,18,4	239	149	0.273873	1	0.0,0.294,0.0	0.0,0.0,0.0	0.098
2192	ENSMUSG00000022255	Mtdh	chr15	+	34123667	34123766	100	34117879	34118110	232	34131163	34131288	126	2192	10,7,9	4,4,6	11,24,9	8,4,0	248	149	0.131964	0.999028	0.6,0.513,0.474	0.452,0.783,1.0	-0.216
2193	ENSMUSG00000022255	Mtdh	chr15	+	34139740	34139897	158	34136686	34136827	142	34140691	34140710	20	2193	5,17,11	1,2,0	11,12,15	0,3,0	298	149	0.86538	1	0.714,0.81,1.0	1.0,0.667,1.0	-0.048
2195	ENSMUSG00000073411	H2-D1	chr17	+	35263838	35264114	277	35263378	35263648	271	35265783	35266059	277	2195	0,7,1	0,0,0	1,2,0	1,0,0	298	149	1	1	NA,1.0,1.0	0.333,1.0,NA	0.334
2200	ENSMUSG00000052253	Zfp622	chr15	+	25996105	25996249	145	25991452	25991565	114	25997166	25998482	1317	2200	238237207	0,0,0	233325180	0,0,2	293	149	1	1	1.0,1.0,1.0	1.0,1.0,0.979	0.007
2202	ENSMUSG00000022191	Drosha	chr15	+	12907323	12907394	72	12905598	12905701	104	12912510	12912555	46	2202	12,20,12	0,0,0	24,20,30	0,0,1	220	149	1	1	1.0,1.0,1.0	1.0,1.0,0.953	0.016
2203	ENSMUSG00000022195	6030458C11Rik	chr15	-	12823560	12823706	147	12821403	12821553	151	12824466	12824657	192	2203	0,4,0	0,0,0	8,0,0	2,0,0	295	149	1	1	NA,1.0,NA	0.669,NA,NA	0.331
2206	ENSMUSG00000022201	Zfr	chr15	+	12118238	12118338	101	12117830	12117947	118	12136395	12136678	284	2206	11,4,4	0,1,1	16,3,3	0,0,1	249	149	1	1	1.0,0.705,0.705	1.0,1.0,0.642	-0.077
2207	ENSMUSG00000022201	Zfr	chr15	+	12149527	12149719	193	12146148	12146396	249	12150172	12150464	293	2207	12,20,18	0,0,0	15,7,15	4,1,0	298	149	0.0127376	0.193686	1.0,1.0,1.0	0.652,0.778,1.0	0.19
2210	ENSMUSG00000022241	Tars	chr15	-	11389575	11389742	168	11388297	11388460	164	11390311	11390410	100	2210	9,6,6	2,0,0	4,0,9	0,0,0	298	149	1	1	0.692,1.0,1.0	1.0,NA,1.0	-0.103
2211	ENSMUSG00000022247	Brix1	chr15	-	10476806	10476935	130	10474778	10476596	1819	10478668	10478770	103	2211	775718580	3,1,0	594470672	1,11,5	278	149	0.18796	1	0.993,0.997,1.0	0.997,0.958,0.986	0.016
2212	ENSMUSG00000022247	Brix1	chr15	-	10478892	10478943	52	10478668	10478770	103	10479072	10479146	75	2212	550503439	3,1,0	387288397	0,2,0	200	149	1	1	0.993,0.997,1.0	1.0,0.991,1.0	0
2213	ENSMUSG00000022247	Brix1	chr15	-	10481715	10481759	45	10479579	10479651	73	10483294	10483362	69	2213	328307266	0,0,0	268168233	0,0,1	193	149	1	1	1.0,1.0,1.0	1.0,1.0,0.994	0.002
2214	ENSMUSG00000022247	Brix1	chr15	-	10485354	10485416	63	10483294	10483406	113	10485734	10485887	154	2214	2,6,2	255183151	2,0,0	195114105	211	149	0.914575	1	0.006,0.023,0.009	0.007,0.0,0.0	0.01
2216	ENSMUSG00000039676	Capsl	chr15	+	9462590	9462800	211	9461656	9461834	179	9465754	9466035	282	2216	32,51,28	5,5,1	25,10,8	2,1,0	298	149	0.0583224	0.564653	0.762,0.836,0.933	0.862,0.833,1.0	-0.055
2217	ENSMUSG00000022141	Nipbl	chr15	-	8307564	8307658	95	8306869	8307024	156	8307845	8307986	142	2217	13,8,7	0,0,0	1,11,9	0,0,1	243	149	1	1	1.0,1.0,1.0	1.0,1.0,0.847	0.051
2218	ENSMUSG00000022141	Nipbl	chr15	-	8369460	8369588	129	8366629	8366729	101	8372030	8372196	167	2218	7,22,9	0,0,0	5,8,8	0,0,1	277	149	1	1	1.0,1.0,1.0	1.0,1.0,0.811	0.063
2220	ENSMUSG00000089647	Gm2245	chr15	-	6610096	6610192	97	6604340	6606904	2565	6619745	6619924	180	2220	3,4,9	0,0,1	0,2,3	0,0,1	245	149	1	1	1.0,1.0,0.846	NA,1.0,0.646	0.126
2221	ENSMUSG00000089647	Gm2245	chr15	-	6611562	6611698	137	6610096	6610192	97	6619745	6619924	180	2221	0,0,2	2,4,2	0,0,0	0,2,1	285	149	1	1	0.0,0.0,0.343	NA,0.0,0.0	0.114
2222	ENSMUSG00000022151	Ttc33	chr15	+	5189581	5189803	223	5185559	5185768	210	5208368	5208450	83	2222	4,8,3	0,0,0	6,3,0	0,5,0	298	149	1	1	1.0,1.0,1.0	1.0,0.231,NA	0.384
2228	ENSMUSG00000072791	Abcb5	chr12	-	118877681	118877838	158	118874600	118874798	199	118886156	118886297	142	2228	12,5,12	0,0,0	13,6,6	0,1,0	298	149	1	1	1.0,1.0,1.0	1.0,0.75,1.0	0.083
2229	ENSMUSG00000072791	Abcb5	chr12	-	118887107	118887208	102	118886144	118886297	154	118890550	118890754	205	2229	11,7,10	0,0,0	15,11,14	0,1,0	250	149	1	1	1.0,1.0,1.0	1.0,0.868,1.0	0.044
2230	ENSMUSG00000072791	Abcb5	chr12	-	118901356	118901440	85	118890550	118890754	205	118905942	118906020	79	2230	13,17,14	0,0,1	11,15,4	0,5,2	233	149	0.000545172	0.0201215	1.0,1.0,0.9	1.0,0.657,0.561	0.227
2231	ENSMUSG00000072791	Abcb5	chr12	-	118906159	118906264	106	118905942	118906020	79	118907505	118907649	145	2231	22,20,29	1,1,0	22,19,11	0,3,0	254	149	1	1	0.928,0.921,1.0	1.0,0.788,1.0	0.02
2232	ENSMUSG00000072791	Abcb5	chr12	-	118907505	118907649	145	118905942	118906020	79	118911422	118911563	142	2232	13,10,25	0,5,0	6,6,4	0,2,0	293	149	0.138539	1	1.0,0.504,1.0	1.0,0.604,1.0	-0.033
2233	ENSMUSG00000072791	Abcb5	chr12	-	118918120	118918282	163	118911422	118911563	142	118919821	118919992	172	2233	37,23,35	3,4,3	17,12,9	1,0,3	298	149	0.402663	1	0.86,0.742,0.854	0.895,1.0,0.6	-0.013
2234	ENSMUSG00000072791	Abcb5	chr12	-	118919821	118919992	172	118911422	118911563	142	118924480	118924580	101	2234	12,14,10	6,1,0	2,1,9	0,0,0	298	149	0.000412686	0.0162681	0.5,0.875,1.0	1.0,1.0,1.0	-0.208
2235	ENSMUSG00000042029	Ncapg2	chr12	+	116405701	116405877	177	116405401	116405461	61	116407197	116407310	114	2235	7,9,5	1,2,0	7,0,4	1,0,0	298	149	1	1	0.778,0.692,1.0	0.778,NA,1.0	-0.066
2236	ENSMUSG00000042029	Ncapg2	chr12	+	116426575	116426755	181	116425778	116425904	127	116427655	116427808	154	2236	28,10,18	0,0,0	19,6,13	2,1,0	298	149	0.820934	1	1.0,1.0,1.0	0.826,0.75,1.0	0.141
2237	ENSMUSG00000024384	Iws1	chr18	+	32070106	32070222	117	32067733	32068039	307	32079670	32080577	908	2237	17,6,19	3,2,0	11,15,16	1,0,0	265	149	0.0248426	0.315842	0.761,0.628,1.0	0.861,1.0,1.0	-0.157
2238	ENSMUSG00000024384	Iws1	chr18	+	32088255	32088385	131	32087069	32087152	84	32089388	32089506	119	2238	80,39,61	0,0,0	64,57,62	1,0,0	279	149	1	1	1.0,1.0,1.0	0.972,1.0,1.0	0.009
2239	ENSMUSG00000024384	Iws1	chr18	+	32088255	32088385	131	32087069	32087152	84	32090428	32090540	113	2239	19,11,30	0,0,0	21,18,18	0,0,1	279	149	1	1	1.0,1.0,1.0	1.0,1.0,0.906	0.031
2240	ENSMUSG00000024384	Iws1	chr18	+	32089388	32089506	119	32087069	32087152	84	32090428	32090540	113	2240	32,13,27	0,0,0	30,15,35	0,0,1	267	149	1	1	1.0,1.0,1.0	1.0,1.0,0.951	0.016
2241	ENSMUSG00000024384	Iws1	chr18	+	32089388	32089506	119	32088255	32088385	131	32090428	32090540	113	2241	94,41,58	2,0,0	74,52,80	0,0,1	267	149	1	1	0.963,1.0,1.0	1.0,1.0,0.978	-0.005
2253	ENSMUSG00000024078	Ttc27	chr17	+	74742917	74743051	135	74739597	74739762	166	74747651	74747764	114	2253	10,5,4	0,1,0	4,2,5	0,0,0	283	149	1	1	1.0,0.725,1.0	1.0,1.0,1.0	-0.092
2254	ENSMUSG00000024078	Ttc27	chr17	+	74747651	74747764	114	74742917	74743051	135	74751061	74751128	68	2254	7,8,1	1,0,0	6,1,7	0,0,0	262	149	1	1	0.799,1.0,1.0	1.0,1.0,1.0	-0.067
2255	ENSMUSG00000024078	Ttc27	chr17	+	74751061	74751128	68	74742917	74743051	135	74777643	74777739	97	2255	1,0,0	0,0,0	0,0,0	0,0,1	216	149	1	1	1.0,NA,NA	NA,NA,0.0	1
2256	ENSMUSG00000024078	Ttc27	chr17	+	74770242	74770356	115	74751061	74751128	68	74777643	74777739	97	2256	6,5,0	0,2,0	7,2,0	0,0,0	263	149	1	1	1.0,0.586,NA	1.0,1.0,NA	-0.207
2257	ENSMUSG00000024078	Ttc27	chr17	+	74835332	74835385	54	74829491	74829590	100	74840298	74840464	167	2257	4,2,0	0,0,2	2,1,1	0,0,2	202	149	0.622735	1	1.0,1.0,0.0	1.0,1.0,0.269	-0.09
2258	ENSMUSG00000024078	Ttc27	chr17	+	74840298	74840464	167	74829491	74829590	100	74856408	74856606	199	2258	3,2,3	0,0,0	2,3,3	0,1,0	298	149	1	1	1.0,1.0,1.0	1.0,0.6,1.0	0.133
2262	ENSMUSG00000006356	Crip2	chr12	+	113143458	113143611	154	113140235	113140614	380	113144014	113144155	142	2262	8,3,6	1,0,0	9,4,4	0,0,3	298	149	0.280194	1	0.8,1.0,1.0	1.0,1.0,0.4	0.133
2266	ENSMUSG00000021290	2010107E04Rik	chr12	-	111962432	111962456	25	111961375	111961538	164	111963229	111963353	125	2266	114,109,73	0,0,1	46,87,75	0,0,0	173	149	1	1	1.0,1.0,0.984	1.0,1.0,1.0	-0.005
2267	ENSMUSG00000021285	Ppp1r13b	chr12	-	111858209	111858286	78	111846327	111846429	103	111866414	111866534	121	2267	0,7,0	0,0,0	7,2,6	0,0,2	226	149	1	1	NA,1.0,NA	1.0,1.0,0.664	0.112
2270	ENSMUSG00000007411	Mark3	chr12	+	111628961	111629115	155	111628189	111628302	114	111633616	111633834	219	2270	8,9,11	2,2,0	9,4,8	0,0,0	298	149	0.0851864	0.727371	0.667,0.692,1.0	1.0,1.0,1.0	-0.214
2271	ENSMUSG00000007411	Mark3	chr12	+	111653389	111653434	46	111647470	111647728	259	111655269	111656227	959	2271	1,1,2	9,5,7	1,14,2	3,10,6	194	149	0.00823439	0.141022	0.079,0.133,0.18	0.204,0.518,0.204	-0.178
2279	ENSMUSG00000021275	Tecpr2	chr12	+	110936275	110936459	185	110932616	110933632	1017	110938190	110938364	175	2279	0,0,0	0,2,0	0,2,0	0,0,0	298	149	1	1	NA,0.0,NA	NA,1.0,NA	-1
2280	ENSMUSG00000021276	Cinp	chr12	-	110876840	110876970	131	110872609	110874129	1521	110879684	110879814	131	2280	27,23,24	0,3,0	20,14,8	0,2,0	279	149	0.774293	1	1.0,0.804,1.0	1.0,0.789,1.0	0.005
2281	ENSMUSG00000021276	Cinp	chr12	-	110883889	110884058	170	110879684	110879814	131	110889065	110889145	81	2281	88,32,44	2,1,1	26,34,29	3,0,6	298	149	0.014561	0.212498	0.957,0.941,0.957	0.812,1.0,0.707	0.112
2282	ENSMUSG00000017843	Ppp2r5c	chr12	+	110561297	110561468	172	110554842	110554896	55	110567727	110567855	129	2282	40,94,47	0,0,0	69,91,81	2,0,0	298	149	1	1	1.0,1.0,1.0	0.945,1.0,1.0	0.018
2283	ENSMUSG00000017843	Ppp2r5c	chr12	+	110574744	110574861	118	110570695	110570768	74	110580400	110583061	2662	2283	1,0,0	2,2,1	0,1,0	0,4,2	266	149	1	1	0.219,0.0,0.0	NA,0.123,0.0	0.011
2286	ENSMUSG00000033088	Triobp	chr15	+	78960948	78961105	158	78959854	78960074	221	78966293	78968586	2294	2286	7,3,6	0,0,0	4,6,1	3,3,1	298	149	7.47e-08	2.67e-05	1.0,1.0,1.0	0.4,0.5,0.333	0.589
2290	ENSMUSG00000036552	Ermard	chr17	+	15059765	15059984	220	15059343	15059469	127	15061068	15061182	115	2290	3,0,0	0,0,2	2,0,0	0,2,0	298	149	1	1	1.0,NA,0.0	1.0,0.0,NA	0
2291	ENSMUSG00000021262	Evl	chr12	+	108683347	108683410	64	108683194	108683261	68	108686049	108686116	68	2291	2,6,5	0,0,0	5,9,6	0,1,0	212	149	1	1	1.0,1.0,1.0	1.0,0.863,1.0	0.046
2296	ENSMUSG00000021111	Papola	chr12	+	105800683	105800750	68	105799650	105799824	175	105804926	105805008	83	2296	131161103	0,2,1	80,94,71	0,0,0	216	149	1	1	1.0,0.982,0.986	1.0,1.0,1.0	-0.011
2297	ENSMUSG00000021111	Papola	chr12	+	105806486	105806596	111	105804926	105805008	83	105807164	105807218	55	2297	206213151	0,0,0	116133134	2,0,0	259	149	1	1	1.0,1.0,1.0	0.971,1.0,1.0	0.01
2299	ENSMUSG00000021111	Papola	chr12	+	105808554	105808666	113	105807164	105807218	55	105809342	105809432	91	2299	228162193	5,5,0	129136175	2,3,4	261	149	0.841809	1	0.963,0.949,1.0	0.974,0.963,0.962	0.004
2301	ENSMUSG00000021111	Papola	chr12	+	105811036	105811109	74	105809523	105809662	140	105812273	105812394	122	2301	17,5,19	1,3,0	10,13,18	0,2,2	222	149	0.74049	1	0.919,0.528,1.0	1.0,0.814,0.858	-0.075
2302	ENSMUSG00000021111	Papola	chr12	+	105813197	105813282	86	105812273	105812394	122	105818355	105818409	55	2302	17,8,15	2,0,0	8,3,10	0,0,2	234	149	1	1	0.844,1.0,1.0	1.0,1.0,0.761	0.028
2303	ENSMUSG00000021111	Papola	chr12	+	105833099	105833162	64	105829056	105829277	222	105834709	105834757	49	2303	2,3,13	3,2,5	3,4,3	2,1,8	212	149	0.503749	1	0.319,0.513,0.646	0.513,0.738,0.209	0.006
2305	ENSMUSG00000041359	Tcl1	chr12	-	105218222	105218292	71	105216749	105217701	953	105218658	105218829	172	2305	494707610	0,6,0	1018794756	11,0,3	219	149	1	1	1.0,0.988,1.0	0.984,1.0,0.994	0.003
2306	ENSMUSG00000041359	Tcl1	chr12	-	105218222	105218292	71	105216749	105217701	953	105218707	105218829	123	2306	179271228	0,0,2	349278219	0,0,0	219	149	1	1	1.0,1.0,0.987	1.0,1.0,1.0	-0.004
2307	ENSMUSG00000041359	Tcl1	chr12	-	105218222	105218292	71	105216749	105217701	953	105222532	105222793	262	2307	218304247	0,1,1	418291236	0,0,0	219	149	1	1	1.0,0.995,0.994	1.0,1.0,1.0	-0.004
2308	ENSMUSG00000041359	Tcl1	chr12	-	105218222	105218513	292	105217593	105217701	109	105218658	105218829	172	2308	189279221	0,6,0	361283241	11,0,3	298	149	0.106244	0.860432	1.0,0.959,1.0	0.943,1.0,0.976	0.013
2309	ENSMUSG00000041359	Tcl1	chr12	-	105218631	105218829	199	105218222	105218292	71	105222532	105222696	165	2309	430555475	42,46,32	651570417	87,30,22	298	149	0.812378	1	0.837,0.858,0.881	0.789,0.905,0.905	-0.008
2310	ENSMUSG00000041359	Tcl1	chr12	-	105218658	105218829	172	105216757	105217701	945	105222532	105222716	185	2310	430561474	0,1,1	662570418	0,0,0	298	149	1	1	1.0,0.996,0.996	1.0,1.0,1.0	-0.003
2311	ENSMUSG00000041359	Tcl1	chr12	-	105218658	105218829	172	105218222	105218292	71	105222532	105222716	185	2311	7481007874	42,46,32	13401109960	87,30,22	298	149	0.347409	1	0.899,0.916,0.932	0.885,0.949,0.956	-0.014
2312	ENSMUSG00000041359	Tcl1	chr12	-	105218707	105218829	123	105217307	105217701	395	105222532	105222706	175	2312	378490417	0,1,1	561499362	0,0,0	271	149	1	1	1.0,0.996,0.996	1.0,1.0,1.0	-0.003
2313	ENSMUSG00000041359	Tcl1	chr12	-	105218707	105218829	123	105218222	105218292	71	105222532	105222706	175	2313	380501425	42,46,32	574517365	87,30,22	271	149	0.834528	1	0.833,0.857,0.88	0.784,0.905,0.901	-0.007
2314	ENSMUSG00000079007	Tcl1b4	chr12	+	105204641	105204812	172	105202421	105202625	205	105205851	105205921	71	2314	138240117	0,2,1	425226201	3,0,0	298	149	1	1	1.0,0.984,0.983	0.986,1.0,1.0	-0.006
2315	ENSMUSG00000000701	Tcl1b5	chr12	+	105178919	105179090	172	105176357	105176555	199	105179981	105180056	76	2315	66,178,82	4,5,1	272206246	2,6,9	298	149	0.902526	1	0.892,0.947,0.976	0.986,0.945,0.932	-0.016
2316	ENSMUSG00000000701	Tcl1b5	chr12	+	105179981	105180056	76	105178919	105179090	172	105180548	105181143	596	2316	60,133,55	1,0,0	199165152	0,2,0	224	149	1	1	0.976,1.0,1.0	1.0,0.982,1.0	-0.002
2317	ENSMUSG00000066359	Tcl1b1	chr12	+	105164400	105164565	166	105159689	105159901	213	105166032	105166622	591	2317	405600377	0,2,1	1115843816	0,1,0	298	149	1	1	1.0,0.993,0.995	1.0,0.998,1.0	-0.003
2318	ENSMUSG00000066359	Tcl1b1	chr12	+	105165469	105165539	71	105164400	105164565	166	105166032	105166622	591	2318	323611319	44,77,49	906759525	109,131,81	219	149	0.53834	1	0.833,0.844,0.816	0.85,0.798,0.815	0.01
2319	ENSMUSG00000060863	Tcl1b2	chr12	+	105152998	105153169	172	105147018	105147233	216	105154062	105154103	42	2319	95285107	6,0,4	313164260	6,0,2	298	149	0.186256	1	0.888,1.0,0.93	0.963,1.0,0.985	-0.043
2321	ENSMUSG00000041415	Dicer1	chr12	-	104692302	104692465	164	104692126	104692202	77	104694477	104694746	270	2321	30,40,19	2,1,0	27,52,34	2,2,3	298	149	0.0616772	0.586027	0.882,0.952,1.0	0.871,0.929,0.85	0.061
2322	ENSMUSG00000041415	Dicer1	chr12	-	104700364	104700520	157	104696273	104697144	872	104702401	104703182	782	2322	7,15,16	0,0,0	11,1,8	4,0,0	298	149	0.17062	1	1.0,1.0,1.0	0.579,1.0,1.0	0.14
2330	ENSMUSG00000021190	Lgmn	chr12	-	102423584	102423755	172	102413464	102413562	99	102439630	102439813	184	2330	33,27,26	0,0,0	50,17,26	0,0,6	298	149	0.0187098	0.254774	1.0,1.0,1.0	1.0,1.0,0.684	0.105
2331	ENSMUSG00000021189	Atxn3	chr12	-	101932967	101933064	98	101926483	101926581	99	101937336	101937469	134	2331	5,9,1	4,0,0	6,3,15	0,0,0	246	149	0.102926	0.838764	0.431,1.0,1.0	1.0,1.0,1.0	-0.19
2332	ENSMUSG00000021189	Atxn3	chr12	-	101934247	101934414	168	101932925	101933064	140	101937336	101937469	134	2332	73,100,42	2,2,0	70,54,54	5,4,0	298	149	0.0566291	0.552766	0.948,0.962,1.0	0.875,0.871,1.0	0.055
2333	ENSMUSG00000021189	Atxn3	chr12	-	101942116	101942204	89	101937336	101937469	134	101945399	101945466	68	2333	41,42,36	2,0,0	45,26,35	0,0,0	237	149	1	1	0.928,1.0,1.0	1.0,1.0,1.0	-0.024
2334	ENSMUSG00000021189	Atxn3	chr12	-	101945399	101945466	68	101937336	101937469	134	101948003	101948045	43	2334	1,0,0	0,0,0	0,0,0	0,0,1	216	149	1	1	1.0,NA,NA	NA,NA,0.0	1
2335	ENSMUSG00000021189	Atxn3	chr12	-	101945833	101945919	87	101945399	101945466	68	101948003	101948045	43	2335	41,56,57	0,0,0	34,34,38	2,0,0	235	149	1	1	1.0,1.0,1.0	0.915,1.0,1.0	0.028
2336	ENSMUSG00000021188	Trip11	chr12	-	101845057	101845174	118	101844779	101844924	146	101845731	101845846	116	2336	8,5,4	0,2,1	6,3,2	0,0,0	266	149	0.612896	1	1.0,0.583,0.691	1.0,1.0,1.0	-0.242
2338	ENSMUSG00000021188	Trip11	chr12	-	101895650	101895716	67	101894261	101894427	167	101898824	101899103	280	2338	10,14,8	0,0,0	2,8,3	2,0,0	215	149	0.665444	1	1.0,1.0,1.0	0.409,1.0,1.0	0.197
2340	ENSMUSG00000024312	Wdr46	chr17	+	33943800	33943936	137	33943557	33943708	152	33944481	33944581	101	2340	2,8,9	0,1,0	7,5,5	0,0,0	285	149	1	1	1.0,0.807,1.0	1.0,1.0,1.0	-0.064
2341	ENSMUSG00000041846	Smek1	chr12	-	101044489	101044659	171	101043442	101043585	144	101049659	101049818	160	2341	63,53,46	0,1,0	48,65,52	0,0,4	298	149	0.834232	1	1.0,0.964,1.0	1.0,1.0,0.867	0.032
2342	ENSMUSG00000041846	Smek1	chr12	-	101049659	101049818	160	101044489	101044659	171	101051333	101051436	104	2342	76,70,71	1,2,0	61,91,66	0,1,0	298	149	0.674383	1	0.974,0.946,1.0	1.0,0.978,1.0	-0.019
2343	ENSMUSG00000041846	Smek1	chr12	-	101051333	101051436	104	101049659	101049818	160	101051530	101051662	133	2343	95,74,79	2,0,0	59,83,70	0,5,4	252	149	0.00545573	0.105657	0.966,1.0,1.0	1.0,0.908,0.912	0.049
2346	ENSMUSG00000021180	Rps6ka5	chr12	-	100595814	100595918	105	100581295	100581446	152	100615996	100616104	109	2346	2,2,8	0,1,0	2,0,1	0,1,0	253	149	1	1	1.0,0.541,1.0	1.0,0.0,1.0	0.18
2347	ENSMUSG00000021180	Rps6ka5	chr12	-	100597889	100597973	85	100595814	100595918	105	100615996	100616104	109	2347	9,6,10	1,2,1	4,3,4	0,0,0	233	149	0.123679	0.950891	0.852,0.657,0.865	1.0,1.0,1.0	-0.209
2348	ENSMUSG00000021180	Rps6ka5	chr12	-	100615996	100616104	109	100581295	100581446	152	100654270	100654489	220	2348	4,5,0	0,0,1	2,4,1	0,0,0	257	149	1	1	1.0,1.0,0.0	1.0,1.0,1.0	-0.333
2349	ENSMUSG00000021180	Rps6ka5	chr12	-	100619525	100619641	117	100615996	100616104	109	100654270	100654489	220	2349	7,5,0	4,4,0	2,2,0	2,4,1	265	149	1	1	0.496,0.413,NA	0.36,0.219,0.0	0.262
2350	ENSMUSG00000033530	Ttc7b	chr12	-	100406999	100407063	65	100403356	100403494	139	100415134	100415307	174	2350	0,0,2	0,0,1	0,3,1	2,0,0	213	149	1	1	NA,NA,0.583	0.0,1.0,1.0	-0.084
2351	ENSMUSG00000033530	Ttc7b	chr12	-	100419491	100419570	80	100415134	100415307	174	100446859	100446981	123	2351	3,1,2	0,0,0	0,4,0	0,0,2	228	149	1	1	1.0,1.0,1.0	NA,1.0,0.0	0.5
2352	ENSMUSG00000001175	Calm1	chr12	+	100205612	100205719	108	100203574	100203718	145	100206097	100206233	137	2352	748793642	0,0,2	536542436	0,0,0	256	149	1	1	1.0,1.0,0.995	1.0,1.0,1.0	-0.002
2353	ENSMUSG00000033713	Foxn3	chr12	-	99219597	99219663	67	99209460	99209566	107	99291236	99291278	43	2353	0,1,2	5,1,7	0,0,0	4,2,4	215	149	1	1	0.0,0.409,0.165	0.0,0.0,0.0	0.191
2354	ENSMUSG00000033713	Foxn3	chr12	-	99219600	99219663	64	99209502	99209566	65	99291236	99291277	42	2354	0,0,1	5,1,7	0,0,0	4,2,4	212	149	1	1	0.0,0.0,0.091	0.0,0.0,0.0	0.03
2355	ENSMUSG00000051166	Eml5	chr12	-	98794113	98794286	174	98792515	98792678	164	98794430	98794619	190	2355	4,3,0	0,0,0	0,0,1	1,0,0	298	149	1	1	1.0,1.0,NA	0.0,NA,1.0	0.5
2356	ENSMUSG00000051166	Eml5	chr12	-	98802283	98802457	175	98800902	98801111	210	98805466	98805487	22	2356	0,1,0	2,0,0	0,2,1	0,0,0	298	149	1	1	0.0,1.0,NA	NA,1.0,1.0	-0.5
2358	ENSMUSG00000051166	Eml5	chr12	-	98821599	98821614	16	98817819	98817898	80	98824633	98824760	128	2358	1,1,0	0,0,0	0,0,0	0,0,2	164	149	1	1	1.0,1.0,NA	NA,NA,0.0	1
2364	ENSMUSG00000066027	Gm10436	chr12	-	88178162	88178473	312	88177073	88177649	577	88181739	88181894	156	2364	37,38,39	9,15,6	20,24,47	2,5,4	298	149	0.038564	0.420882	0.673,0.559,0.765	0.833,0.706,0.855	-0.132
2365	ENSMUSG00000024740	Ddb1	chr19	+	10615487	10615590	104	10614851	10614968	118	10619048	10619124	77	2365	5,6,7	0,2,0	7,2,2	0,0,0	252	149	1	1	1.0,0.639,1.0	1.0,1.0,1.0	-0.12
2366	ENSMUSG00000024740	Ddb1	chr19	+	10627488	10627658	171	10627125	10627235	111	10627761	10627864	104	2366	36,23,24	0,0,0	21,22,16	2,0,0	298	149	1	1	1.0,1.0,1.0	0.84,1.0,1.0	0.053
2368	ENSMUSG00000079036	Alkbh1	chr12	-	87440305	87440414	110	87438396	87438559	164	87443641	87443828	188	2368	19,14,12	2,0,0	5,1,5	0,0,0	258	149	1	1	0.846,1.0,1.0	1.0,1.0,1.0	-0.051
2369	ENSMUSG00000079036	Alkbh1	chr12	-	87441270	87441343	74	87440305	87440414	110	87441642	87441780	139	2369	0,2,2	4,2,0	0,1,0	1,0,0	222	149	1	1	0.0,0.402,1.0	0.0,1.0,NA	-0.033
2370	ENSMUSG00000079036	Alkbh1	chr12	-	87441642	87441780	139	87440305	87440414	110	87443641	87443826	186	2370	7,4,0	6,5,5	3,0,1	2,0,1	287	149	1	1	0.377,0.293,0.0	0.438,NA,0.342	-0.167
2371	ENSMUSG00000021037	Ahsa1	chr12	+	87269874	87269957	84	87268154	87268345	192	87270336	87270454	119	2371	124131108	0,0,0	116,52,83	1,5,0	232	149	0.322779	1	1.0,1.0,1.0	0.987,0.87,1.0	0.048
2372	ENSMUSG00000021037	Ahsa1	chr12	+	87273122	87273224	103	87272571	87272700	130	87273446	87273498	53	2372	120139114	2,1,2	105111108	3,1,0	251	149	0.886112	1	0.973,0.988,0.971	0.954,0.985,1.0	-0.002
2373	ENSMUSG00000021038	Vipas39	chr12	-	87254229	87254286	58	87253165	87253258	94	87256484	87256549	66	2373	2,1,5	2,0,0	2,0,3	0,1,0	206	149	0.679005	1	0.42,1.0,1.0	1.0,0.0,1.0	0.14
2374	ENSMUSG00000021038	Vipas39	chr12	-	87256484	87256549	66	87254229	87254286	58	87257414	87257453	40	2374	1,0,6	0,0,0	2,3,5	0,0,2	214	149	1	1	1.0,NA,1.0	1.0,1.0,0.635	0.122
2375	ENSMUSG00000021038	Vipas39	chr12	-	87260631	87260734	104	87259080	87259221	142	87263904	87263997	94	2375	0,3,4	1,0,0	10,0,0	0,0,0	252	149	1	1	0.0,1.0,1.0	1.0,NA,NA	-0.333
2376	ENSMUSG00000072919	Noxred1	chr12	-	87224857	87225038	182	87224157	87224309	153	87226910	87227110	201	2376	1,2,0	0,0,0	0,0,0	0,0,2	298	149	1	1	1.0,1.0,NA	NA,NA,0.0	1
2381	ENSMUSG00000012609	Ttll5	chr12	+	85843945	85843998	54	85843777	85843860	84	85845246	85845353	108	2381	0,1,0	4,2,1	1,0,0	4,1,9	202	149	1	1	0.0,0.269,0.0	0.156,0.0,0.0	0.038
2382	ENSMUSG00000012609	Ttll5	chr12	+	85857379	85857462	84	85849250	85849381	132	85863563	85863633	71	2382	8,3,5	0,4,6	4,4,8	2,0,0	232	149	0.0018745	0.048781	1.0,0.325,0.349	0.562,1.0,1.0	-0.296
2383	ENSMUSG00000012609	Ttll5	chr12	+	85857379	85857462	84	85849250	85849381	132	85876490	85876592	103	2383	4,1,0	2,3,0	0,0,4	0,0,2	232	149	1	1	0.562,0.176,NA	NA,NA,0.562	-0.193
2384	ENSMUSG00000012609	Ttll5	chr12	+	85863563	85863633	71	85849250	85849381	132	85876490	85876592	103	2384	0,3,6	2,3,0	0,0,0	0,0,2	219	149	1	1	0.0,0.405,1.0	NA,NA,0.0	0.468
2385	ENSMUSG00000012609	Ttll5	chr12	+	85863563	85863633	71	85857379	85857462	84	85876490	85876592	103	2385	1,2,1	0,0,0	2,2,1	0,0,2	219	149	0.499099	1	1.0,1.0,1.0	1.0,1.0,0.254	0.249
2386	ENSMUSG00000012609	Ttll5	chr12	+	85864524	85864609	86	85863563	85863633	71	85876490	85876592	103	2386	12,7,8	0,2,0	9,2,17	0,0,0	234	149	1	1	1.0,0.69,1.0	1.0,1.0,1.0	-0.103
2390	ENSMUSG00000012609	Ttll5	chr12	+	85917674	85917774	101	85912551	85912590	40	85918930	85919237	308	2390	2,8,5	0,0,0	2,2,4	0,1,0	249	149	1	1	1.0,1.0,1.0	1.0,0.545,1.0	0.152
2391	ENSMUSG00000012609	Ttll5	chr12	+	85917674	85917832	159	85912551	85912590	40	85918930	85919237	308	2391	2,8,10	0,0,0	2,7,5	0,1,0	298	149	1	1	1.0,1.0,1.0	1.0,0.778,1.0	0.074
2394	ENSMUSG00000012609	Ttll5	chr12	+	86020520	86020603	84	86012647	86012862	216	86053142	86053208	67	2394	0,0,0	1,0,2	1,4,1	0,0,2	232	149	1	1	0.0,NA,0.0	1.0,1.0,0.243	-0.748
2396	ENSMUSG00000021252	0610007P14Rik	chr12	-	85819478	85819569	92	85816315	85816434	120	85822087	85822248	162	2396	7,18,5	0,1,0	13,6,5	0,0,0	240	149	1	1	1.0,0.918,1.0	1.0,1.0,1.0	-0.027
2402	ENSMUSG00000021245	Mlh3	chr12	-	85259192	85259265	74	85250301	85250373	73	85260799	85260904	106	2402	0,0,0	0,0,2	5,1,1	0,0,0	222	149	1	1	NA,NA,0.0	1.0,1.0,1.0	-1
2403	ENSMUSG00000022496	Tnfrsf17	chr16	+	11315174	11315333	160	11313811	11314067	257	11319674	11320074	401	2403	3,2,0	4,1,2	0,0,3	0,2,0	298	149	1	1	0.273,0.5,0.0	NA,0.0,1.0	-0.242
2407	ENSMUSG00000002020	Ltbp2	chr12	-	84784753	84784903	151	84783211	84784395	1185	84785203	84785485	283	2407	1,1,4	0,0,4	2,4,6	0,0,0	298	149	0.064668	0.603387	1.0,1.0,0.333	1.0,1.0,1.0	-0.222
2410	ENSMUSG00000021241	Isca2	chr12	+	84773792	84773908	117	84773574	84773677	104	84774542	84775089	548	2410	4,3,14	2,1,1	3,7,6	0,2,4	265	149	0.42849	1	0.529,0.628,0.887	1.0,0.663,0.458	-0.026
2416	ENSMUSG00000021224	Numb	chr12	-	83825258	83825291	34	83811285	83811360	76	83831921	83831996	76	2416	0,0,0	9,2,11	0,2,0	9,3,6	182	149	1	1	0.0,0.0,0.0	0.0,0.353,0.0	-0.118
2418	ENSMUSG00000021224	Numb	chr12	-	83855439	83855524	86	83842217	83842358	142	83876667	83876812	146	2418	4,4,5	6,3,6	3,6,5	2,2,3	234	149	0.124754	0.9564	0.298,0.459,0.347	0.489,0.656,0.515	-0.185
2420	ENSMUSG00000010608	Rbm25	chr12	+	83639127	83639191	65	83631468	83631622	155	83642401	83642519	119	2420	4,5,2	0,1,0	0,2,0	0,0,0	213	149	1	1	1.0,0.778,1.0	NA,1.0,NA	-0.074
2421	ENSMUSG00000010608	Rbm25	chr12	+	83639127	83639191	65	83631468	83631622	155	83642628	83642749	122	2421	10,3,13	16,5,13	5,2,7	6,1,3	213	149	0.255595	1	0.304,0.296,0.412	0.368,0.583,0.62	-0.186
2422	ENSMUSG00000010608	Rbm25	chr12	+	83639127	83639191	65	83632256	83632417	162	83642401	83642519	119	2422	7,7,3	0,0,2	1,3,3	1,0,0	213	149	0.804654	1	1.0,1.0,0.512	0.412,1.0,1.0	0.033
2423	ENSMUSG00000010608	Rbm25	chr12	+	83639127	83639191	65	83632256	83632417	162	83642628	83642749	122	2423	14,5,14	50,16,35	6,3,11	39,10,19	213	149	0.705322	1	0.164,0.179,0.219	0.097,0.173,0.288	0.001
2424	ENSMUSG00000010608	Rbm25	chr12	+	83639127	83639375	249	83632305	83632417	113	83642401	83642519	119	2424	5,2,1	0,0,2	1,4,3	1,0,0	298	149	0.436964	1	1.0,1.0,0.2	0.333,1.0,1.0	-0.044
2425	ENSMUSG00000010608	Rbm25	chr12	+	83642401	83642519	119	83631468	83631622	155	83642628	83642698	71	2425	5,6,5	16,5,13	1,5,0	6,1,3	267	149	0.475592	1	0.148,0.401,0.177	0.085,0.736,0.0	-0.032
2426	ENSMUSG00000010608	Rbm25	chr12	+	83642401	83642519	119	83632252	83632417	166	83642628	83642698	71	2426	5,5,7	50,16,35	2,5,0	39,10,19	267	149	0.168796	1	0.053,0.148,0.1	0.028,0.218,0.0	0.018
2427	ENSMUSG00000010608	Rbm25	chr12	+	83642401	83642519	119	83639127	83639191	65	83642628	83642698	71	2427	8,10,7	11,4,13	1,6,0	7,1,8	267	149	0.1156	0.905503	0.289,0.582,0.231	0.074,0.77,0.0	0.086
2429	ENSMUSG00000010608	Rbm25	chr12	+	83651645	83651750	106	83651286	83651444	159	83659422	83659608	187	2429	2,0,0	122,66,107	0,0,0	67,59,63	254	149	1	1	0.01,0.0,0.0	0.0,0.0,0.0	0.003
2430	ENSMUSG00000010608	Rbm25	chr12	+	83660307	83660361	55	83659422	83659608	187	83660594	83660678	85	2430	48,41,56	2,2,2	36,41,49	0,1,0	203	149	0.119118	0.923283	0.946,0.938,0.954	1.0,0.968,1.0	-0.043
2432	ENSMUSG00000021222	Dcaf4	chr12	+	83534859	83534909	51	83533866	83534010	145	83535899	83535979	81	2432	5,1,3	0,0,0	5,2,2	2,0,0	199	149	1	1	1.0,1.0,1.0	0.652,1.0,1.0	0.116
2433	ENSMUSG00000021222	Dcaf4	chr12	+	83539788	83539903	116	83539307	83539481	175	83541364	83541988	625	2433	3,3,4	0,0,0	14,3,2	0,1,0	264	149	1	1	1.0,1.0,1.0	1.0,0.629,1.0	0.124
2434	ENSMUSG00000021221	Dpf3	chr12	-	83350787	83350895	109	83331862	83331990	129	83370503	83370529	27	2434	14,23,20	0,0,0	15,18,15	0,2,0	257	149	1	1	1.0,1.0,1.0	1.0,0.839,1.0	0.054
2435	ENSMUSG00000042700	Sipa1l1	chr12	+	82265956	82266025	70	82234462	82234528	67	82311348	82311409	62	2435	2,0,0	0,0,1	2,0,0	2,0,0	218	149	1	1	1.0,NA,0.0	0.406,NA,NA	0.094
2436	ENSMUSG00000042700	Sipa1l1	chr12	+	82420537	82420662	126	82416903	82417050	148	82422374	82422493	120	2436	0,1,2	0,1,0	3,2,2	0,0,0	274	149	1	1	NA,0.352,1.0	1.0,1.0,1.0	-0.324
2437	ENSMUSG00000002679	Med6	chr12	-	81574524	81574552	29	81573556	81573960	405	81579569	81579685	117	2437	91,80,56	13,19,7	53,50,42	6,1,0	177	149	0.000163538	0.00810476	0.855,0.78,0.871	0.881,0.977,1.0	-0.117
2438	ENSMUSG00000002679	Med6	chr12	-	81579569	81579685	117	81574524	81574552	29	81581800	81581909	110	2438	234201151	3,1,4	157121101	0,0,5	265	149	0.591107	1	0.978,0.991,0.955	1.0,1.0,0.919	0.002
2439	ENSMUSG00000002679	Med6	chr12	-	81579569	81579685	117	81574524	81574552	29	81582632	81582715	84	2439	58,57,37	0,0,0	30,31,26	0,1,0	265	149	1	1	1.0,1.0,1.0	1.0,0.946,1.0	0.018
2440	ENSMUSG00000002679	Med6	chr12	-	81581800	81581909	110	81574524	81574552	29	81582632	81582715	84	2440	156116112	0,0,0	71,64,95	0,1,0	258	149	1	1	1.0,1.0,1.0	1.0,0.974,1.0	0.009
2441	ENSMUSG00000002679	Med6	chr12	-	81581800	81581909	110	81579569	81579685	117	81582632	81582715	84	2441	327256221	2,0,0	194150159	0,0,0	258	149	1	1	0.99,1.0,1.0	1.0,1.0,1.0	-0.003
2442	ENSMUSG00000002679	Med6	chr12	-	81591253	81591413	161	81588982	81589074	93	81594939	81594958	20	2442	340206257	0,0,4	231141232	3,0,1	298	149	1	1	1.0,1.0,0.97	0.975,1.0,0.991	0.001
2443	ENSMUSG00000090935	Synj2bp	chr12	-	81510828	81510965	138	81504250	81504639	390	81532715	81532880	166	2443	6,3,2	0,2,0	2,7,1	1,0,1	286	149	0.696923	1	1.0,0.439,1.0	0.51,1.0,0.343	0.195
2446	ENSMUSG00000048833	Slc39a9	chr12	+	80677131	80677266	136	80675848	80675934	87	80679474	80683341	3868	2446	20,7,18	0,2,0	16,2,8	0,0,0	284	149	1	1	1.0,0.647,1.0	1.0,1.0,1.0	-0.118
2447	ENSMUSG00000021131	Erh	chr12	-	80637489	80637610	122	80634021	80634527	507	80640956	80641044	89	2447	1031839751	1,0,2	656580679	0,2,2	270	149	1	1	0.998,1.0,0.995	1.0,0.994,0.995	0.001
2448	ENSMUSG00000021131	Erh	chr12	-	80640956	80641044	89	80637489	80637610	122	80643763	80644341	579	2448	516398359	2,0,0	327308331	0,0,0	237	149	1	1	0.994,1.0,1.0	1.0,1.0,1.0	-0.002
2449	ENSMUSG00000021131	Erh	chr12	-	80642788	80642845	58	80640956	80641044	89	80643763	80643832	70	2449	16,8,11	115,76,84	7,9,15	66,73,87	206	149	0.823576	1	0.091,0.071,0.087	0.071,0.082,0.111	-0.005
2451	ENSMUSG00000040913	Fbxw4	chr19	-	45582715	45582801	87	45579652	45579793	142	45591728	45591794	67	2451	0,0,0	39,37,37	0,4,2	54,51,56	235	149	0.597846	1	0.0,0.0,0.0	0.0,0.047,0.022	-0.023
2452	ENSMUSG00000040913	Fbxw4	chr19	-	45630864	45630959	96	45591728	45591794	67	45635734	45635867	134	2452	6,2,3	2,0,0	16,6,10	0,0,0	244	149	1	1	0.647,1.0,1.0	1.0,1.0,1.0	-0.118
2453	ENSMUSG00000021114	Atp6v1d	chr12	-	78850471	78850539	69	78849739	78849784	46	78852264	78852344	81	2453	56,50,45	0,2,1	37,31,42	0,0,0	217	149	0.600321	1	1.0,0.945,0.969	1.0,1.0,1.0	-0.029
2454	ENSMUSG00000057858	Fam204a	chr19	-	60220039	60220139	101	60212672	60212762	91	60226231	60226697	467	2454	2,4,4	0,0,1	7,5,8	0,0,0	249	149	1	1	1.0,1.0,0.705	1.0,1.0,1.0	-0.098
2455	ENSMUSG00000057858	Fam204a	chr19	-	60220489	60220577	89	60220329	60220360	32	60221053	60221304	252	2455	7,8,6	0,0,2	0,2,2	0,0,0	237	149	1	1	1.0,1.0,0.654	NA,1.0,1.0	-0.115
2456	ENSMUSG00000047454	Gphn	chr12	+	78454756	78454851	96	78412340	78412433	94	78481298	78481365	68	2456	4,7,2	0,0,0	2,1,16	0,2,0	244	149	0.47633	1	1.0,1.0,1.0	1.0,0.234,1.0	0.255
2458	ENSMUSG00000047454	Gphn	chr12	+	78504616	78504751	136	78493949	78494057	109	78562855	78562898	44	2458	6,10,4	2,0,0	10,19,7	0,0,0	284	149	1	1	0.611,1.0,1.0	1.0,1.0,1.0	-0.13
2461	ENSMUSG00000021065	Fut8	chr12	+	77323844	77323937	94	77277360	77277455	96	77331895	77332329	435	2461	6,1,0	0,0,2	0,2,4	0,0,0	242	149	1	1	1.0,1.0,0.0	NA,1.0,1.0	-0.333
2462	ENSMUSG00000073433	Arhgdig	chr17	-	26199751	26199828	78	26199612	26199676	65	26200014	26200098	85	2462	0,4,0	0,0,0	2,2,1	2,0,0	226	149	1	1	NA,1.0,NA	0.397,1.0,1.0	0.201
2463	ENSMUSG00000073433	Arhgdig	chr17	-	26199769	26199828	60	26199612	26199676	65	26200014	26200098	85	2463	0,1,1	0,0,0	0,1,0	2,0,0	208	149	1	1	NA,1.0,1.0	0.0,1.0,NA	0.5
2466	ENSMUSG00000047888	Tnrc6b	chr15	+	80784738	80784806	69	80759539	80759630	92	80858680	80858768	89	2466	9,0,5	1,0,0	4,0,0	0,0,0	217	149	1	1	0.861,NA,1.0	1.0,NA,NA	-0.07
2467	ENSMUSG00000047888	Tnrc6b	chr15	+	80918510	80918606	97	80917950	80918097	148	80923457	80923682	226	2467	7,7,7	0,1,2	8,3,6	0,0,0	245	149	0.752744	1	1.0,0.81,0.68	1.0,1.0,1.0	-0.17
2468	ENSMUSG00000047888	Tnrc6b	chr15	+	80924085	80924156	72	80923457	80923682	226	80927599	80927739	141	2468	7,16,13	0,2,0	5,6,22	0,0,0	220	149	1	1	1.0,0.844,1.0	1.0,1.0,1.0	-0.052
2473	ENSMUSG00000063450	Syne2	chr12	+	76100027	76100096	70	76099229	76099512	284	76100991	76101131	141	2473	0,0,1	1,2,0	0,2,0	6,7,7	218	149	1	1	0.0,0.0,1.0	0.0,0.163,0.0	0.279
2474	ENSMUSG00000021113	Snapc1	chr12	+	73969526	73969631	106	73968238	73968379	142	73970180	73970339	160	2474	33,39,32	1,2,0	33,47,39	4,1,2	254	149	0.127409	0.973395	0.951,0.92,1.0	0.829,0.965,0.92	0.052
2475	ENSMUSG00000044712	Slc38a6	chr12	+	73288392	73288523	132	73286778	73287032	255	73292159	73292233	75	2475	8,0,3	1,2,0	0,2,0	0,0,0	280	149	1	1	0.81,0.0,1.0	NA,1.0,NA	-0.397
2476	ENSMUSG00000044712	Slc38a6	chr12	+	73293698	73293799	102	73292159	73292233	75	73310144	73310197	54	2476	2,0,2	2,0,0	1,0,0	0,0,0	250	149	1	1	0.373,NA,1.0	1.0,NA,NA	-0.314
2478	ENSMUSG00000044712	Slc38a6	chr12	+	73310144	73310197	54	73292159	73292233	75	73318976	73319016	41	2478	2,0,0	0,1,0	1,0,0	0,0,0	202	149	1	1	1.0,0.0,NA	1.0,NA,NA	-0.5
2482	ENSMUSG00000044712	Slc38a6	chr12	+	73344792	73344893	102	73341706	73341760	55	73350513	73350638	126	2482	2,0,0	0,0,0	0,2,0	0,0,6	250	149	1	1	1.0,NA,NA	NA,1.0,0.0	0.5
2483	ENSMUSG00000044712	Slc38a6	chr12	+	73352078	73352173	96	73351750	73351895	146	73352456	73354049	1594	2483	3,0,0	0,0,0	0,0,0	0,2,0	244	149	1	1	1.0,NA,NA	NA,0.0,NA	1
2484	ENSMUSG00000021079	Timm9	chr12	-	71132000	71132086	87	71126332	71126397	66	71136554	71136675	122	2484	13,15,7	0,4,6	2,5,7	2,9,3	235	149	0.0352606	0.395972	1.0,0.704,0.425	0.388,0.26,0.597	0.295
2485	ENSMUSG00000021079	Timm9	chr12	-	71132506	71132642	137	71132000	71132086	87	71136554	71136675	122	2485	3,6,9	3,2,1	3,2,3	2,2,0	285	149	0.877114	1	0.343,0.611,0.825	0.44,0.343,1.0	-0.001
2486	ENSMUSG00000021078	Tomm20l	chr12	+	71121863	71122006	144	71117525	71117607	83	71123048	71123222	175	2486	0,4,0	2,0,0	0,0,2	0,0,0	292	149	1	1	0.0,1.0,NA	NA,NA,1.0	-0.5
2489	ENSMUSG00000054894	Atp5s	chr12	+	69741644	69741816	173	69740898	69741107	210	69743718	69744658	941	2489	3,6,3	0,0,0	0,4,4	2,0,0	298	149	0.218102	1	1.0,1.0,1.0	0.0,1.0,1.0	0.333
2491	ENSMUSG00000022253	Nadk2	chr15	+	9098808	9098874	67	9096013	9096092	80	9100105	9100145	41	2491	0,1,0	0,0,4	2,1,0	0,1,1	215	149	1	1	NA,1.0,0.0	1.0,0.409,0.0	0.03
2493	ENSMUSG00000051890	Klhdc1	chr12	+	69258022	69258106	85	69256174	69256258	85	69258568	69258627	60	2493	0,2,4	0,0,0	2,2,0	2,2,1	233	149	1	1	NA,1.0,1.0	0.39,0.39,0.0	0.74
2494	ENSMUSG00000051890	Klhdc1	chr12	+	69258568	69258627	60	69256174	69256258	85	69259500	69259613	114	2494	0,2,1	0,0,0	2,5,1	2,0,0	208	149	1	1	NA,1.0,1.0	0.417,1.0,1.0	0.194
2496	ENSMUSG00000020974	Pole2	chr12	-	69204090	69204267	178	69202906	69202974	69	69206409	69206518	110	2496	28,12,18	1,2,0	9,15,13	0,1,6	298	149	0.018979	0.257249	0.933,0.75,1.0	1.0,0.882,0.52	0.094
2497	ENSMUSG00000020974	Pole2	chr12	-	69206409	69206518	110	69204090	69204267	178	69207858	69207936	79	2497	22,16,11	0,0,0	5,11,9	0,1,0	258	149	1	1	1.0,1.0,1.0	1.0,0.864,1.0	0.045
2498	ENSMUSG00000022635	Zcrb1	chr15	-	93391050	93391158	109	93387746	93387859	114	93391453	93391565	113	2498	60,52,48	0,0,0	31,56,27	0,0,2	257	149	1	1	1.0,1.0,1.0	1.0,1.0,0.887	0.038
2499	ENSMUSG00000022635	Zcrb1	chr15	-	93391050	93391158	109	93387746	93387859	114	93395586	93395615	30	2499	26,27,12	2,0,2	10,20,8	2,0,0	257	149	0.458373	1	0.883,1.0,0.777	0.744,1.0,1.0	-0.028
2500	ENSMUSG00000022635	Zcrb1	chr15	-	93391453	93391565	113	93387746	93387859	114	93395586	93395615	30	2500	15,14,19	2,0,2	18,18,16	2,0,0	261	149	0.265958	1	0.811,1.0,0.844	0.837,1.0,1.0	-0.061
2501	ENSMUSG00000022635	Zcrb1	chr15	-	93391453	93391565	113	93387746	93387859	114	93397169	93397255	87	2501	0,0,0	0,0,1	0,2,1	0,0,0	261	149	1	1	NA,NA,0.0	NA,1.0,1.0	-1
2502	ENSMUSG00000022635	Zcrb1	chr15	-	93391453	93391565	113	93391050	93391158	109	93393706	93393764	59	2502	28,26,34	4,0,0	20,33,19	0,0,0	261	149	0.426539	1	0.8,1.0,1.0	1.0,1.0,1.0	-0.067
2503	ENSMUSG00000022635	Zcrb1	chr15	-	93391453	93391565	113	93391050	93391158	109	93395586	93395615	30	2503	48,45,55	0,5,2	41,52,37	4,0,5	261	149	0.347106	1	1.0,0.837,0.94	0.854,1.0,0.809	0.038
2504	ENSMUSG00000022635	Zcrb1	chr15	-	93393706	93393764	59	93391050	93391158	109	93395586	93395615	30	2504	4,0,1	0,5,2	0,0,0	4,0,5	207	149	1	1	1.0,0.0,0.265	0.0,NA,0.0	0.422
2505	ENSMUSG00000022635	Zcrb1	chr15	-	93393706	93393764	59	93391453	93391565	113	93395586	93395615	30	2505	0,0,3	20,19,23	3,3,1	24,22,21	207	149	0.0555517	0.545045	0.0,0.0,0.086	0.083,0.089,0.033	-0.04
2506	ENSMUSG00000022635	Zcrb1	chr15	-	93395586	93395615	30	93387746	93387859	114	93397169	93397255	87	2506	10,4,3	0,0,1	3,1,1	0,0,0	178	149	1	1	1.0,1.0,0.715	1.0,1.0,1.0	-0.095
2507	ENSMUSG00000022635	Zcrb1	chr15	-	93395586	93395615	30	93391453	93391565	113	93397169	93397255	87	2507	26,22,24	0,0,0	24,23,22	0,4,0	178	149	0.527898	1	1.0,1.0,1.0	1.0,0.828,1.0	0.057
2508	ENSMUSG00000022635	Zcrb1	chr15	-	93397169	93397255	87	93387746	93387859	114	93398162	93398273	112	2508	19,5,15	2,0,0	19,11,4	0,0,0	235	149	1	1	0.858,1.0,1.0	1.0,1.0,1.0	-0.047
2509	ENSMUSG00000034883	Lrr1	chr12	+	69171861	69171960	100	69168813	69169062	250	69178579	69179010	432	2509	42,20,31	1,0,0	32,10,21	0,0,0	248	149	1	1	0.962,1.0,1.0	1.0,1.0,1.0	-0.013
2510	ENSMUSG00000034883	Lrr1	chr12	+	69174391	69175113	723	69171861	69171960	100	69178579	69179010	432	2510	102,70,83	9,3,8	67,61,102	3,1,1	298	149	0.00098653	0.0315216	0.85,0.921,0.838	0.918,0.968,0.981	-0.086
2511	ENSMUSG00000034912	Mdga2	chr12	-	66511989	66512010	22	66506666	66506822	157	66513181	66513359	179	2511	29,18,33	0,0,0	21,5,4	0,0,1	170	149	1	1	1.0,1.0,1.0	1.0,1.0,0.778	0.074
2512	ENSMUSG00000034912	Mdga2	chr12	-	66568742	66569012	271	66550480	66550629	150	66629904	66630198	295	2512	41,30,65	0,2,0	36,4,13	0,0,0	298	149	1	1	1.0,0.882,1.0	1.0,1.0,1.0	-0.039
2513	ENSMUSG00000034912	Mdga2	chr12	-	66568742	66569012	271	66550480	66550629	150	66655107	66655437	331	2513	25,24,49	0,1,0	20,3,6	0,0,0	298	149	1	1	1.0,0.923,1.0	1.0,1.0,1.0	-0.026
2514	ENSMUSG00000034912	Mdga2	chr12	-	66629904	66630198	295	66550480	66550629	150	66655107	66655437	331	2514	26,21,34	0,1,0	28,3,9	0,0,0	298	149	1	1	1.0,0.913,1.0	1.0,1.0,1.0	-0.029
2515	ENSMUSG00000034912	Mdga2	chr12	-	66629904	66630198	295	66568742	66569012	271	66655107	66655437	331	2515	42,28,58	0,3,8	46,4,17	2,0,1	298	149	0.0349618	0.394772	1.0,0.824,0.784	0.92,1.0,0.895	-0.069
2516	ENSMUSG00000034912	Mdga2	chr12	-	66629904	66630198	295	66568742	66569012	271	66689257	66689527	271	2516	18,12,31	7,9,4	18,2,9	2,1,0	298	149	0.0066246	0.120418	0.562,0.4,0.795	0.818,0.5,1.0	-0.187
2517	ENSMUSG00000034912	Mdga2	chr12	-	66655107	66655437	331	66568742	66569012	271	66689257	66689527	271	2517	43,38,60	7,9,4	24,7,17	2,1,0	298	149	0.00616694	0.114921	0.754,0.679,0.882	0.857,0.778,1.0	-0.107
2518	ENSMUSG00000034912	Mdga2	chr12	-	66655107	66655437	331	66629904	66630198	295	66689257	66689527	271	2518	69,54,86	2,3,7	50,10,25	0,1,1	298	149	0.00409384	0.0860114	0.945,0.9,0.86	1.0,0.833,0.926	-0.018
2519	ENSMUSG00000047534	Mis18bp1	chr12	-	65133803	65133858	56	65132733	65133625	893	65136749	65136849	101	2519	20,26,14	0,0,0	18,21,6	0,2,2	204	149	0.271007	1	1.0,1.0,1.0	1.0,0.885,0.687	0.143
2520	ENSMUSG00000047534	Mis18bp1	chr12	-	65136749	65136849	101	65133803	65133858	56	65138644	65138796	153	2520	19,26,12	0,0,1	17,22,4	0,0,0	249	149	1	1	1.0,1.0,0.878	1.0,1.0,1.0	-0.041
2521	ENSMUSG00000047534	Mis18bp1	chr12	-	65143222	65143392	171	65140732	65140890	159	65148721	65149550	830	2521	15,26,10	0,0,0	14,15,16	1,0,0	298	149	1	1	1.0,1.0,1.0	0.875,1.0,1.0	0.042
2522	ENSMUSG00000047534	Mis18bp1	chr12	-	65152687	65152830	144	65148721	65149550	830	65153805	65153893	89	2522	22,14,12	1,7,3	13,2,0	3,0,4	292	149	0.382053	1	0.918,0.505,0.671	0.689,1.0,0.0	0.135
2523	ENSMUSG00000047534	Mis18bp1	chr12	-	65156991	65157065	75	65154718	65154849	132	65158394	65158861	468	2523	29,53,30	12,2,2	29,20,40	0,0,4	223	149	0.00978822	0.159631	0.618,0.947,0.909	1.0,1.0,0.87	-0.132
2524	ENSMUSG00000047534	Mis18bp1	chr12	-	65161402	65162028	627	65158394	65158861	468	65172448	65172580	133	2524	29,33,42	13,10,9	15,9,14	5,3,0	298	149	0.260819	1	0.527,0.623,0.7	0.6,0.6,1.0	-0.117
2527	ENSMUSG00000021000	Ctage5	chr12	+	59144698	59144770	73	59137697	59137786	90	59146846	59146957	112	2527	6,10,5	5,2,3	10,2,1	2,3,4	221	149	0.329947	1	0.447,0.771,0.529	0.771,0.31,0.144	0.174
2529	ENSMUSG00000021000	Ctage5	chr12	+	59146335	59146362	28	59144698	59144770	73	59146846	59146872	27	2529	0,0,0	5,5,1	0,0,2	4,2,1	176	149	0.637154	1	0.0,0.0,0.0	0.0,0.0,0.629	-0.21
2532	ENSMUSG00000020994	Pnn	chr12	+	59070141	59070297	157	59069115	59069191	77	59070378	59070517	140	2532	33,44,37	0,0,1	11,26,13	0,0,0	298	149	1	1	1.0,1.0,0.949	1.0,1.0,1.0	-0.017
2534	ENSMUSG00000060121	Gemin2	chr12	+	59021667	59021736	70	59020388	59020433	46	59025002	59025113	112	2534	3,4,6	3,0,0	6,14,4	4,2,0	218	149	0.127572	0.973907	0.406,1.0,1.0	0.506,0.827,1.0	0.024
2535	ENSMUSG00000020986	Sec23a	chr12	-	58992124	58992283	160	58990972	58991088	117	58997135	58997280	146	2535	11,21,8	0,2,0	4,4,8	0,0,0	298	149	1	1	1.0,0.84,1.0	1.0,1.0,1.0	-0.053
2539	ENSMUSG00000012076	Brms1l	chr12	+	55860090	55860187	98	55845283	55845363	81	55861087	55861171	85	2539	18,8,11	1,0,0	4,7,4	1,0,0	246	149	1	1	0.916,1.0,1.0	0.708,1.0,1.0	0.069
2540	ENSMUSG00000012076	Brms1l	chr12	+	55863133	55863173	41	55861389	55861454	66	55865950	55866077	128	2540	4,2,6	2,1,0	1,3,3	1,0,0	189	149	0.582026	1	0.612,0.612,1.0	0.441,1.0,1.0	-0.072
2541	ENSMUSG00000021024	Psma6	chr12	+	55407468	55407563	96	55398774	55398991	218	55408001	55408083	83	2541	210116148	5,0,0	106,130,97	0,0,0	244	149	0.712625	1	0.962,1.0,1.0	1.0,1.0,1.0	-0.013
2542	ENSMUSG00000021024	Psma6	chr12	+	55412186	55412365	180	55410126	55410282	157	55414403	55414498	96	2542	287207166	0,1,0	163152154	0,0,0	298	149	1	1	1.0,0.99,1.0	1.0,1.0,1.0	-0.003
2543	ENSMUSG00000062198	2700097O09Rik	chr12	-	55048886	55048977	92	55045660	55045943	284	55053300	55053407	108	2543	13,16,8	2,0,0	7,9,15	0,0,1	240	149	1	1	0.801,1.0,1.0	1.0,1.0,0.903	-0.034
2544	ENSMUSG00000062198	2700097O09Rik	chr12	-	55048886	55048977	92	55045660	55045943	284	55062987	55063109	123	2544	8,10,4	0,3,0	0,3,6	0,0,0	240	149	1	1	1.0,0.674,1.0	NA,1.0,1.0	-0.109
2545	ENSMUSG00000062198	2700097O09Rik	chr12	-	55053300	55053407	108	55045660	55045943	284	55057241	55057352	112	2545	13,2,1	0,0,0	5,4,7	0,0,1	256	149	1	1	1.0,1.0,1.0	1.0,1.0,0.803	0.066
2546	ENSMUSG00000062198	2700097O09Rik	chr12	-	55053300	55053407	108	55045660	55045943	284	55062987	55063109	123	2546	4,0,0	0,3,0	0,2,3	0,0,0	256	149	1	1	1.0,0.0,NA	NA,1.0,1.0	-0.5
2547	ENSMUSG00000062198	2700097O09Rik	chr12	-	55053300	55053407	108	55048886	55048977	92	55062987	55063109	123	2547	4,5,3	0,0,0	4,2,12	0,0,2	256	149	1	1	1.0,1.0,1.0	1.0,1.0,0.777	0.074
2548	ENSMUSG00000062198	2700097O09Rik	chr12	-	55057241	55057352	112	55045660	55045943	284	55062987	55063109	123	2548	2,0,3	0,3,0	0,2,1	0,0,0	260	149	1	1	1.0,0.0,1.0	NA,1.0,1.0	-0.333
2549	ENSMUSG00000062198	2700097O09Rik	chr12	-	55057241	55057352	112	55053300	55053407	108	55062987	55063109	123	2549	13,3,4	2,1,0	6,9,6	0,2,8	260	149	0.0430342	0.458344	0.788,0.632,1.0	1.0,0.721,0.301	0.133
2550	ENSMUSG00000062198	2700097O09Rik	chr12	-	55059456	55059578	123	55053753	55057352	3600	55062987	55063109	123	2550	10,0,9	2,0,4	3,2,2	1,2,0	271	149	1	1	0.733,NA,0.553	0.623,0.355,1.0	-0.016
2551	ENSMUSG00000062198	2700097O09Rik	chr12	-	55061054	55061193	140	55059456	55059578	123	55062987	55063109	123	2551	30,17,17	2,0,0	12,9,16	0,0,0	288	149	1	1	0.886,1.0,1.0	1.0,1.0,1.0	-0.038
2553	ENSMUSG00000020954	Strn3	chr12	-	51629373	51629507	135	51627704	51627880	177	51647993	51648135	143	2553	1,7,4	1,5,2	4,6,5	2,0,0	283	149	0.00042869	0.0167996	0.345,0.424,0.513	0.513,1.0,1.0	-0.41
2555	ENSMUSG00000020954	Strn3	chr12	-	51643103	51643214	112	51629373	51629507	135	51647993	51648135	143	2555	0,1,0	1,5,0	0,0,0	4,2,3	260	149	1	1	0.0,0.103,NA	0.0,0.0,0.0	0.051
2556	ENSMUSG00000020952	Scfd1	chr12	+	51444983	51445017	35	51442530	51442583	54	51445670	51445736	67	2556	6,6,2	1,0,0	2,3,0	0,0,0	183	149	1	1	0.83,1.0,1.0	1.0,1.0,NA	-0.057
2557	ENSMUSG00000035293	G2e3	chr12	+	51363185	51363310	126	51360930	51361047	118	51363416	51363546	131	2557	31,65,39	8,21,15	19,18,20	15,2,7	274	149	0.814489	1	0.678,0.627,0.586	0.408,0.83,0.608	0.015
2558	ENSMUSG00000035293	G2e3	chr12	+	51363951	51364020	70	51363416	51363546	131	51365254	51365559	306	2558	1,16,20	13,23,10	4,3,1	23,7,20	218	149	0.00829936	0.141693	0.05,0.322,0.578	0.106,0.227,0.033	0.195
2559	ENSMUSG00000035293	G2e3	chr12	+	51365254	51365559	306	51363416	51363546	131	51367774	51367956	183	2559	48,68,41	0,7,4	46,17,38	4,8,1	298	149	0.251588	1	1.0,0.829,0.837	0.852,0.515,0.95	0.116
2560	ENSMUSG00000035293	G2e3	chr12	+	51369045	51369218	174	51367751	51367956	206	51371559	51371750	192	2560	56,99,84	0,1,0	68,42,64	0,0,0	298	149	1	1	1.0,0.98,1.0	1.0,1.0,1.0	-0.007
2561	ENSMUSG00000035293	G2e3	chr12	+	51371559	51371750	192	51369045	51369218	174	51372429	51373267	839	2561	86,127,92	0,0,0	74,34,74	0,3,0	298	149	0.827846	1	1.0,1.0,1.0	1.0,0.85,1.0	0.05
2564	ENSMUSG00000036257	Pnpla8	chr12	+	44230555	44230612	58	44221369	44221460	92	44254584	44254773	190	2564	1,0,0	15,1,3	0,0,3	0,0,4	206	149	1	1	0.046,0.0,0.0	NA,NA,0.352	-0.337
2565	ENSMUSG00000036257	Pnpla8	chr12	+	44231219	44231430	212	44230555	44230612	58	44254584	44254773	190	2565	0,0,1	1,0,0	0,0,2	0,0,2	298	149	1	1	0.0,NA,1.0	NA,NA,0.333	0.167
2566	ENSMUSG00000036257	Pnpla8	chr12	+	44254584	44254773	190	44221369	44221460	92	44282577	44283704	1128	2566	33,5,8	0,0,0	0,0,10	0,0,1	298	149	1	1	1.0,1.0,1.0	NA,NA,0.833	0.167
2567	ENSMUSG00000036257	Pnpla8	chr12	+	44282577	44283704	1128	44254584	44254773	190	44283792	44283942	151	2567	36,7,33	0,0,2	17,9,17	0,0,0	298	149	1	1	1.0,1.0,0.892	1.0,1.0,1.0	-0.036
2568	ENSMUSG00000036257	Pnpla8	chr12	+	44283310	44283704	395	44254584	44254773	190	44283792	44283942	151	2568	19,3,30	0,0,2	17,9,11	0,0,0	298	149	1	1	1.0,1.0,0.882	1.0,1.0,1.0	-0.039
2569	ENSMUSG00000036257	Pnpla8	chr12	+	44304910	44305105	196	44299233	44299291	59	44307918	44308114	197	2569	74,71,63	1,1,6	62,47,46	0,3,3	298	149	0.89125	1	0.974,0.973,0.84	1.0,0.887,0.885	0.005
2570	ENSMUSG00000001627	Ifrd1	chr12	-	40204296	40204425	130	40203918	40204014	97	40206988	40207123	136	2570	190258158	2,3,1	132146151	11,21,17	278	149	1.1e-13	2.93e-10	0.981,0.979,0.988	0.865,0.788,0.826	0.156
2571	ENSMUSG00000001627	Ifrd1	chr12	-	40212309	40212418	110	40206988	40207123	136	40212938	40213117	180	2571	163236144	2,0,0	125,106,97	2,7,3	258	149	0.000483408	0.0184027	0.979,1.0,1.0	0.973,0.897,0.949	0.053
2573	ENSMUSG00000001627	Ifrd1	chr12	-	40216189	40216314	126	40213977	40214135	159	40222868	40222962	95	2573	97,102,85	3,0,0	60,39,66	0,0,0	274	149	1	1	0.946,1.0,1.0	1.0,1.0,1.0	-0.018
2574	ENSMUSG00000047446	Arl4a	chr12	-	40006699	40006793	95	40005446	40005711	266	40009701	40009820	120	2574	0,3,2	0,1,0	2,2,0	0,0,0	243	149	1	1	NA,0.648,1.0	1.0,1.0,NA	-0.176
2575	ENSMUSG00000047446	Arl4a	chr12	-	40006699	40009820	3122	40005446	40005711	266	40011291	40011460	170	2575	20,21,4	0,0,0	1,2,21	0,0,1	298	149	1	1	1.0,1.0,1.0	1.0,1.0,0.913	0.029
2577	ENSMUSG00000047446	Arl4a	chr12	-	40008120	40008154	35	40006699	40006793	95	40009701	40009820	120	2577	0,1,0	0,1,2	0,0,2	2,0,0	183	149	1	1	NA,0.449,0.0	0.0,NA,1.0	-0.275
2578	ENSMUSG00000047446	Arl4a	chr12	-	40009701	40009820	120	40005446	40005711	266	40011291	40011460	170	2578	15,16,2	0,0,0	1,0,17	0,0,1	268	149	1	1	1.0,1.0,1.0	1.0,NA,0.904	0.048
2579	ENSMUSG00000036231	Agr3	chr12	+	35926317	35926463	147	35925621	35925727	107	35928259	35928395	137	2579	3,0,4	2,0,0	4,4,2	0,1,0	295	149	1	1	0.431,NA,1.0	1.0,0.669,1.0	-0.174
2580	ENSMUSG00000036231	Agr3	chr12	+	35928259	35928395	137	35926317	35926463	147	35934381	35934445	65	2580	8,0,4	0,0,0	4,6,8	0,1,0	285	149	1	1	1.0,NA,1.0	1.0,0.758,1.0	0.081
2582	ENSMUSG00000020561	Twistnb	chr12	+	33433504	33433646	143	33429623	33429908	286	33436935	33437144	210	2582	86,72,69	0,2,0	29,25,64	0,0,0	291	149	1	1	1.0,0.949,1.0	1.0,1.0,1.0	-0.017
2586	ENSMUSG00000020572	Nampt	chr12	+	32839150	32839287	138	32838298	32838457	160	32840924	32841150	227	2586	22,9,14	0,0,0	18,20,19	0,2,2	286	149	0.2738	1	1.0,1.0,1.0	1.0,0.839,0.832	0.11
2587	ENSMUSG00000020572	Nampt	chr12	+	32846705	32846846	142	32842684	32842804	121	32848616	32848751	136	2587	23,8,22	0,0,0	24,8,29	5,7,1	290	149	8.39e-07	0.000162	1.0,1.0,1.0	0.712,0.37,0.937	0.327
2589	ENSMUSG00000020664	Dld	chr12	-	31335465	31335656	192	31334612	31334783	172	31340279	31340381	103	2589	22,9,14	0,0,0	6,8,6	2,0,2	298	149	0.0484994	0.497464	1.0,1.0,1.0	0.6,1.0,0.6	0.267
2596	ENSMUSG00000020646	Mboat2	chr12	+	24924198	24924294	97	24882716	24882794	79	24934566	24934622	57	2596	1,2,0	0,0,1	2,0,0	0,1,0	245	149	1	1	1.0,1.0,0.0	1.0,0.0,NA	0.167
2597	ENSMUSG00000020649	Rrm2	chr12	+	24710356	24710490	135	24709324	24709441	118	24711446	24711541	96	2597	253382189	3,1,0	185,76,173	2,0,0	283	149	1	1	0.978,0.995,1.0	0.98,1.0,1.0	-0.002
2598	ENSMUSG00000020649	Rrm2	chr12	+	24712860	24712974	115	24712660	24712765	106	24713079	24714146	1068	2598	230340226	0,0,0	171,92,159	2,2,0	263	149	1	1	1.0,1.0,1.0	0.98,0.963,1.0	0.019
2599	ENSMUSG00000020656	Grhl1	chr12	+	24582884	24582961	78	24581327	24581718	392	24584304	24584461	158	2599	1,3,4	0,4,3	0,3,0	0,4,0	226	149	1	1	1.0,0.331,0.468	NA,0.331,NA	0.269
2601	ENSMUSG00000062054	Iah1	chr12	+	21319769	21319931	163	21317897	21318046	150	21321333	21321455	123	2601	19,11,6	1,0,0	2,2,2	0,0,0	298	149	1	1	0.905,1.0,1.0	1.0,1.0,1.0	-0.032
2602	ENSMUSG00000062352	Itgb1bp1	chr12	-	21279399	21279530	132	21276819	21276898	80	21285851	21286097	247	2602	40,31,42	0,4,0	42,58,21	0,0,0	280	149	0.490091	1	1.0,0.805,1.0	1.0,1.0,1.0	-0.065
2603	ENSMUSG00000062352	Itgb1bp1	chr12	-	21279399	21279530	132	21276819	21276898	80	21286105	21286185	81	2603	59,44,51	3,4,0	65,67,37	2,5,0	280	149	0.932156	1	0.913,0.854,1.0	0.945,0.877,1.0	-0.018
2605	ENSMUSG00000085793	Lin52	chr12	+	84462368	84462452	85	84459618	84459685	68	84529689	84531533	1845	2605	17,8,9	3,0,2	17,22,26	0,0,3	233	149	0.0898196	0.75825	0.784,1.0,0.742	1.0,1.0,0.847	-0.107
2606	ENSMUSG00000061458	Nol10	chr12	+	17356920	17356958	39	17355236	17355314	79	17358101	17358238	138	2606	28,31,21	0,2,0	11,7,17	0,2,2	187	149	0.248997	1	1.0,0.925,1.0	1.0,0.736,0.871	0.106
2607	ENSMUSG00000061458	Nol10	chr12	+	17368308	17368387	80	17362594	17362680	87	17369465	17369615	151	2607	21,19,14	0,2,0	7,5,18	0,0,0	228	149	1	1	1.0,0.861,1.0	1.0,1.0,1.0	-0.046
2608	ENSMUSG00000020566	Atp6v1c2	chr12	-	17288995	17289133	139	17288082	17288180	99	17291428	17291522	95	2608	0,0,1	0,0,1	0,0,0	2,1,1	287	149	1	1	NA,NA,0.342	0.0,0.0,0.0	0.342
2609	ENSMUSG00000020566	Atp6v1c2	chr12	-	17307470	17307500	31	17301120	17301215	96	17308271	17308357	87	2609	0,0,1	2,0,2	0,0,0	0,0,3	179	149	1	1	0.0,NA,0.294	NA,NA,0.0	0.147
2611	ENSMUSG00000020580	Rock2	chr12	+	16961615	16961775	161	16959401	16959508	108	16965010	16965171	162	2611	10,9,0	0,0,0	2,5,9	0,4,0	298	149	1	1	1.0,1.0,NA	1.0,0.385,1.0	0.205
2614	ENSMUSG00000020589	Fam49a	chr12	+	12358044	12358166	123	12340678	12340758	81	12359212	12359318	107	2614	32,18,6	2,1,0	7,2,9	0,3,0	271	149	0.338899	1	0.898,0.908,1.0	1.0,0.268,1.0	0.179
2615	ENSMUSG00000020608	Smc6	chr12	+	11273993	11274111	119	11271728	11271871	144	11276259	11276365	107	2615	41,44,39	0,0,0	49,36,34	1,0,0	267	149	1	1	1.0,1.0,1.0	0.965,1.0,1.0	0.012
2616	ENSMUSG00000020608	Smc6	chr12	+	11273993	11274111	119	11271728	11271871	144	11279604	11279741	138	2616	18,23,18	0,5,4	16,11,15	5,0,3	267	149	0.828238	1	1.0,0.72,0.715	0.641,1.0,0.736	0.019
2617	ENSMUSG00000020608	Smc6	chr12	+	11276259	11276365	107	11271728	11271871	144	11279604	11279741	138	2617	21,18,24	0,5,4	19,17,25	5,0,3	255	149	0.821827	1	1.0,0.678,0.778	0.689,1.0,0.83	-0.021
2618	ENSMUSG00000020608	Smc6	chr12	+	11276259	11276365	107	11273993	11274111	119	11279604	11279741	138	2618	46,41,43	2,2,0	52,42,46	1,0,2	255	149	0.538303	1	0.931,0.923,1.0	0.968,1.0,0.931	-0.015
2619	ENSMUSG00000055762	Eef1d	chr15	-	75895731	75895926	196	75894795	75895591	797	75896242	75896464	223	2619	262275190	3,0,0	181143137	1,1,0	298	149	1	1	0.978,1.0,1.0	0.989,0.986,1.0	0.001
2620	ENSMUSG00000055762	Eef1d	chr15	-	75896639	75896740	102	75896242	75896464	223	75896819	75896919	101	2620	206156138	0,0,0	98,58,78	0,1,0	250	149	1	1	1.0,1.0,1.0	1.0,0.972,1.0	0.009
2621	ENSMUSG00000055762	Eef1d	chr15	-	75896639	75896740	102	75896242	75896464	223	75900690	75900762	73	2621	80,56,47	0,0,2	38,27,31	0,2,3	250	149	0.109443	0.877913	1.0,1.0,0.933	1.0,0.889,0.86	0.061
2622	ENSMUSG00000055762	Eef1d	chr15	-	75896819	75896919	101	75896242	75896464	223	75900690	75900762	73	2622	60,39,42	0,0,2	9,15,15	0,2,3	249	149	0.0176206	0.242788	1.0,1.0,0.926	1.0,0.818,0.749	0.12
2623	ENSMUSG00000055762	Eef1d	chr15	-	75896819	75896919	101	75896242	75896464	223	75901131	75901252	122	2623	35,34,15	12,12,12	10,16,19	18,16,1	249	149	0.684839	1	0.636,0.629,0.428	0.249,0.374,0.919	0.05
2624	ENSMUSG00000055762	Eef1d	chr15	-	75896819	75896919	101	75896639	75896740	102	75900690	75900762	73	2624	173134127	1,0,0	63,41,56	0,0,0	249	149	1	1	0.99,1.0,1.0	1.0,1.0,1.0	-0.003
2627	ENSMUSG00000055762	Eef1d	chr15	-	75900690	75900762	73	75896242	75896464	223	75901131	75901252	122	2627	20,7,17	12,12,12	7,5,12	18,16,1	221	149	0.735379	1	0.529,0.282,0.489	0.208,0.174,0.89	0.009
2628	ENSMUSG00000055762	Eef1d	chr15	-	75900690	75900762	73	75896675	75896919	245	75901131	75901252	122	2628	87,54,70	58,47,26	17,18,25	15,20,31	221	149	0.0260762	0.327066	0.503,0.436,0.645	0.433,0.378,0.352	0.14
2635	ENSMUSG00000020585	Laptm4a	chr12	+	8931627	8931748	122	8921663	8922294	632	8934695	8934772	78	2635	94,89,70	4,0,0	56,49,29	0,0,0	270	149	0.471501	1	0.928,1.0,1.0	1.0,1.0,1.0	-0.024
2636	ENSMUSG00000020585	Laptm4a	chr12	+	8934695	8934772	78	8931627	8931748	122	8934865	8934988	124	2636	63,90,72	1,1,1	39,36,20	0,0,6	226	149	0.0602033	0.577085	0.976,0.983,0.979	1.0,1.0,0.687	0.084
2637	ENSMUSG00000020585	Laptm4a	chr12	+	8934865	8934988	124	8931627	8931748	122	8935986	8936082	97	2637	38,55,38	0,0,0	12,28,15	0,1,0	272	149	1	1	1.0,1.0,1.0	1.0,0.939,1.0	0.02
2638	ENSMUSG00000020585	Laptm4a	chr12	+	8936696	8936795	100	8935986	8936082	97	8938116	8938742	627	2638	52,52,53	0,0,0	30,40,30	0,2,0	248	149	1	1	1.0,1.0,1.0	1.0,0.923,1.0	0.026
2641	ENSMUSG00000020634	Ubxn2a	chr12	-	4883822	4883981	160	4879031	4880771	1741	4894537	4894679	143	2641	15,8,17	0,0,1	7,9,13	0,0,0	298	149	1	1	1.0,1.0,0.895	1.0,1.0,1.0	-0.035
2642	ENSMUSG00000020634	Ubxn2a	chr12	-	4885720	4885858	139	4883822	4883981	160	4894537	4894679	143	2642	15,12,13	0,0,0	9,12,10	0,0,1	287	149	1	1	1.0,1.0,1.0	1.0,1.0,0.838	0.054
2643	ENSMUSG00000020634	Ubxn2a	chr12	-	4891314	4891421	108	4885720	4885858	139	4894537	4894679	143	2643	40,26,27	2,1,0	10,20,1	0,5,1	256	149	0.184125	1	0.921,0.938,1.0	1.0,0.7,0.368	0.264
2647	ENSMUSG00000037336	Mfsd2b	chr12	-	4866158	4866268	111	4865727	4865871	145	4866448	4866529	82	2647	0,0,0	0,0,1	0,0,1	0,0,0	259	149	1	1	NA,NA,0.0	NA,NA,1.0	-1
2649	ENSMUSG00000037361	Sf3b6	chr12	+	4820593	4820712	120	4817607	4817819	213	4826757	4826896	140	2649	555521432	1,0,2	281288304	6,3,6	268	149	0.00915956	0.152362	0.997,1.0,0.992	0.963,0.982,0.966	0.026
2650	ENSMUSG00000037361	Sf3b6	chr12	+	4826757	4826896	140	4820593	4820712	120	4827013	4827658	646	2650	535506419	3,0,0	316329339	1,1,9	288	149	0.265525	1	0.989,1.0,1.0	0.994,0.994,0.951	0.017
2651	ENSMUSG00000020639	Pfn4	chr12	+	4774391	4774529	139	4769294	4770269	976	4775419	4775525	107	2651	10,10,8	0,0,0	15,20,4	3,0,0	287	149	0.587661	1	1.0,1.0,1.0	0.722,1.0,1.0	0.093
2652	ENSMUSG00000020652	Cenpo	chr12	-	4231515	4231682	168	4217207	4217322	116	4233530	4233657	128	2652	5,5,3	0,0,0	0,1,0	1,0,0	298	149	1	1	1.0,1.0,1.0	0.0,1.0,NA	0.5
2656	ENSMUSG00000071454	Dtnb	chr12	+	3617605	3617691	87	3596648	3596862	215	3632809	3632964	156	2656	8,6,7	1,0,0	2,5,0	2,0,0	235	149	1	1	0.835,1.0,1.0	0.388,1.0,NA	0.251
2660	ENSMUSG00000071454	Dtnb	chr12	+	3643916	3644022	107	3632809	3632964	156	3686737	3686862	126	2660	8,12,6	0,1,0	12,7,5	0,1,0	255	149	1	1	1.0,0.875,1.0	1.0,0.804,1.0	0.024
2661	ENSMUSG00000071454	Dtnb	chr12	+	3648222	3648389	168	3643916	3644022	107	3686737	3686862	126	2661	13,7,8	0,0,1	6,0,4	0,0,0	298	149	1	1	1.0,1.0,0.8	1.0,NA,1.0	-0.067
2667	ENSMUSG00000071454	Dtnb	chr12	+	3774569	3774610	42	3773550	3773640	91	3779618	3779654	37	2667	5,0,0	0,1,0	0,0,0	0,2,8	190	149	1	1	1.0,0.0,NA	NA,0.0,0.0	0.5
2673	ENSMUSG00000037486	Asxl2	chr12	+	3445451	3445454	4	3442473	3442556	84	3451661	3451770	110	2673	6,0,2	2,1,4	3,0,1	6,0,0	152	149	1	1	0.746,0.0,0.329	0.329,NA,1.0	-0.306
2675	ENSMUSG00000037486	Asxl2	chr12	+	3455546	3455640	95	3451661	3451770	110	3457061	3457209	149	2675	2,0,0	0,1,2	0,2,2	3,1,4	243	149	0.574818	1	1.0,0.0,0.0	0.0,0.551,0.235	0.071
2676	ENSMUSG00000037486	Asxl2	chr12	+	3457061	3457209	149	3451661	3451770	110	3469477	3469593	117	2676	2,2,3	1,1,0	3,4,4	4,1,2	297	149	0.00486052	0.0967841	0.501,0.501,1.0	0.273,0.667,0.501	0.187
2678	ENSMUSG00000071456	1110002L01Rik	chr12	-	3423099	3423184	86	3407643	3407924	282	3426500	3426714	215	2678	0,0,0	5,4,0	0,1,0	0,2,0	234	149	1	1	0.0,0.0,NA	NA,0.241,NA	-0.241
2679	ENSMUSG00000020668	Kif3c	chr12	+	3401682	3401791	110	3390437	3390554	118	3402433	3402606	174	2679	93,62,72	0,0,0	58,18,39	0,1,0	258	149	1	1	1.0,1.0,1.0	1.0,0.912,1.0	0.029
2680	ENSMUSG00000020671	Rab10	chr12	-	3264688	3264749	62	3256866	3257005	140	3309291	3309969	679	2680	20,15,18	0,0,1	2,9,7	0,0,0	210	149	1	1	1.0,1.0,0.927	1.0,1.0,1.0	-0.024
2681	ENSMUSG00000079179	Rab10os	chr12	+	3237284	3237412	129	3235503	3235929	427	3237590	3237660	71	2681	83,70,54	0,2,0	78,62,63	1,0,0	277	149	1	1	1.0,0.95,1.0	0.977,1.0,1.0	-0.009
2682	ENSMUSG00000079179	Rab10os	chr12	+	3238833	3239009	177	3238028	3238112	85	3241521	3241578	58	2682	0,0,2	4,1,0	0,0,0	2,0,2	298	149	1	1	0.0,0.0,1.0	0.0,NA,0.0	0.333
2683	ENSMUSG00000079179	Rab10os	chr12	+	3247351	3247438	88	3241521	3241578	58	3249866	3250376	511	2683	2,3,2	4,0,0	0,1,2	0,0,0	236	149	1	1	0.24,1.0,1.0	NA,1.0,1.0	-0.253
2684	ENSMUSG00000036372	Tmem258	chr19	+	10205749	10206124	376	10204013	10204264	252	10206423	10206533	111	2684	0,0,0	15,14,12	2,0,0	11,17,4	298	149	1	1	0.0,0.0,0.0	0.083,0.0,0.0	-0.028
2685	ENSMUSG00000094870	Zfp131	chr13	-	119782771	119782916	146	119775766	119776449	684	119788859	119788961	103	2685	81,109,93	0,0,0	53,80,97	0,2,0	294	149	1	1	1.0,1.0,1.0	1.0,0.953,1.0	0.016
2692	ENSMUSG00000021764	Ndufs4	chr13	-	114307816	114307890	75	114287794	114288866	1073	114316856	114317029	174	2692	8,3,2	0,0,0	6,7,2	0,0,1	223	149	1	1	1.0,1.0,1.0	1.0,1.0,0.572	0.143
2694	ENSMUSG00000042426	Dhx29	chr13	+	112930841	112930955	115	112929626	112929700	75	112932506	112932636	131	2694	4,10,13	0,0,0	3,2,4	0,0,2	263	149	0.831881	1	1.0,1.0,1.0	1.0,1.0,0.531	0.156
2695	ENSMUSG00000042426	Dhx29	chr13	+	112960118	112960247	130	112958912	112959001	90	112960322	112960398	77	2695	6,9,1	0,0,0	4,0,7	0,2,0	278	149	0.228653	1	1.0,1.0,1.0	1.0,0.0,1.0	0.333
2700	ENSMUSG00000021758	Ddx4	chr13	-	112622798	112622846	49	112622657	112622705	49	112624780	112624822	43	2700	11,2,6	0,1,0	0,4,3	1,0,0	197	149	1	1	1.0,0.602,1.0	0.0,1.0,1.0	0.201
2703	ENSMUSG00000021699	Pde4d	chr13	+	108685993	108686093	101	108654104	108654265	162	108860074	108860143	70	2703	3,0,2	0,0,0	2,0,8	2,0,6	249	149	1	1	1.0,NA,1.0	0.374,NA,0.444	0.591
2707	ENSMUSG00000021694	Ercc8	chr13	+	108166389	108166491	103	108160634	108160730	97	108169367	108169491	125	2707	2,2,3	1,3,1	2,0,4	2,3,0	251	149	0.706607	1	0.543,0.284,0.64	0.372,0.0,1.0	0.032
2709	ENSMUSG00000021694	Ercc8	chr13	+	108175804	108175906	103	108175553	108175620	68	108177616	108177717	102	2709	2,1,0	2,0,0	0,0,0	1,0,3	251	149	1	1	0.372,1.0,NA	0.0,NA,0.0	0.686
2711	ENSMUSG00000021716	Srek1ip1	chr13	+	104832853	104832997	145	104826657	104827102	446	104834247	104834269	23	2711	14,5,2	0,0,0	11,5,14	0,2,0	293	149	0.878921	1	1.0,1.0,1.0	1.0,0.56,1.0	0.147
2712	ENSMUSG00000021716	Srek1ip1	chr13	+	104832853	104833105	253	104827054	104827102	49	104834247	104834320	74	2712	11,1,2	0,0,0	5,1,10	0,2,0	298	149	0.43689	1	1.0,1.0,1.0	1.0,0.2,1.0	0.267
2713	ENSMUSG00000021713	Ppwd1	chr13	-	104220036	104220484	449	104217088	104217279	192	104222837	104222958	122	2713	11,6,4	1,6,4	13,2,1	0,0,2	298	149	0.00758099	0.133257	0.846,0.333,0.333	1.0,1.0,0.2	-0.229
2714	ENSMUSG00000021713	Ppwd1	chr13	-	104223091	104223192	102	104222837	104222958	122	104225349	104225452	104	2714	12,12,5	0,0,2	5,1,3	0,0,0	250	149	1	1	1.0,1.0,0.598	1.0,1.0,1.0	-0.134
2715	ENSMUSG00000021711	Trappc13	chr13	-	104152164	104152182	19	104150049	104150183	135	104154295	104154340	46	2715	0,0,0	2,8,2	0,2,0	0,2,0	167	149	1	1	0.0,0.0,0.0	NA,0.472,NA	-0.472
2718	ENSMUSG00000050623	Tex40	chr19	-	6923300	6923367	68	6922425	6922660	236	6923522	6923599	78	2718	2,0,0	0,0,0	2,0,2	1,2,0	216	149	1	1	1.0,NA,NA	0.58,0.0,1.0	0.473
2720	ENSMUSG00000078941	Ak6	chr13	+	100663894	100663953	60	100654190	100654283	94	100664050	100664196	147	2720	176,117,99	0,0,2	73,65,56	0,0,2	208	149	1	1	1.0,1.0,0.973	1.0,1.0,0.953	0.007
2721	ENSMUSG00000078941	Ak6	chr13	+	100663894	100663953	60	100654190	100654283	94	100665826	100666359	534	2721	24,21,14	4,0,2	8,6,11	0,2,4	208	149	0.242915	1	0.811,1.0,0.834	1.0,0.682,0.663	0.1
2722	ENSMUSG00000078941	Ak6	chr13	+	100664050	100664196	147	100654190	100654283	94	100665826	100666359	534	2722	160104115	4,0,2	56,72,97	0,2,4	295	149	0.530578	1	0.953,1.0,0.967	1.0,0.948,0.925	0.016
2723	ENSMUSG00000078941	Ak6	chr13	+	100664050	100664196	147	100663894	100663953	60	100665826	100666359	534	2723	322210207	0,1,1	131136149	0,0,2	295	149	1	1	1.0,0.991,0.991	1.0,1.0,0.974	0.003
2724	ENSMUSG00000021636	Marveld2	chr13	-	100611432	100612584	1153	100607776	100607812	37	100616604	100616702	99	2724	0,0,2	0,0,0	4,0,0	2,0,0	298	149	1	1	NA,NA,1.0	0.5,NA,NA	0.5
2725	ENSMUSG00000021639	Gtf2h2	chr13	-	100461847	100461962	116	100460217	100460420	204	100468914	100469026	113	2725	0,1,1	4,2,0	0,0,0	1,2,7	264	149	1	1	0.0,0.22,1.0	0.0,0.0,0.0	0.407
2726	ENSMUSG00000021639	Gtf2h2	chr13	-	100470878	100470918	41	100468579	100469026	448	100476469	100476572	104	2726	27,16,17	0,1,0	2,13,15	0,0,0	189	149	1	1	1.0,0.927,1.0	1.0,1.0,1.0	-0.024
2727	ENSMUSG00000021639	Gtf2h2	chr13	-	100479190	100479254	65	100477101	100477210	110	100480539	100480647	109	2727	38,16,18	0,2,0	5,9,8	0,0,0	213	149	1	1	1.0,0.848,1.0	1.0,1.0,1.0	-0.051
2728	ENSMUSG00000021639	Gtf2h2	chr13	-	100481003	100481091	89	100480539	100480647	109	100481211	100481302	92	2728	27,9,17	0,1,0	12,13,22	0,0,0	237	149	1	1	1.0,0.85,1.0	1.0,1.0,1.0	-0.05
2729	ENSMUSG00000021639	Gtf2h2	chr13	-	100482937	100483043	107	100481211	100481302	92	100486070	100486125	56	2729	28,14,13	0,2,0	12,18,28	0,0,0	255	149	1	1	1.0,0.804,1.0	1.0,1.0,1.0	-0.065
2730	ENSMUSG00000021639	Gtf2h2	chr13	-	100486473	100486524	52	100486070	100486125	56	100488848	100488935	88	2730	23,15,9	0,0,0	7,20,16	0,0,2	200	149	1	1	1.0,1.0,1.0	1.0,1.0,0.856	0.048
2732	ENSMUSG00000009470	Tnpo1	chr13	-	98852854	98852950	97	98850107	98850183	77	98853399	98853498	100	2732	6,9,8	1,0,0	5,5,12	0,0,0	245	149	1	1	0.785,1.0,1.0	1.0,1.0,1.0	-0.072
2733	ENSMUSG00000021661	Ankra2	chr13	+	98266150	98266532	383	98263193	98263476	284	98267315	98267474	160	2733	12,19,11	0,1,0	7,5,8	1,0,0	298	149	1	1	1.0,0.905,1.0	0.778,1.0,1.0	0.042
2734	ENSMUSG00000041747	Utp15	chr13	-	98250784	98250918	135	98250571	98250630	60	98251928	98252030	103	2734	109,95,77	2,3,0	62,53,58	0,2,0	283	149	0.88999	1	0.966,0.943,1.0	1.0,0.933,1.0	-0.008
2737	ENSMUSG00000021665	Hexb	chr13	-	97189305	97189352	48	97188961	97189072	112	97191212	97191278	67	2737	54,47,53	0,2,0	37,33,29	3,1,0	196	149	0.424694	1	1.0,0.947,1.0	0.904,0.962,1.0	0.027
2740	ENSMUSG00000109561	Ankrd31	chr13	+	96821313	96821456	144	96804107	96804263	157	96826097	96826242	146	2740	0,0,0	0,0,1	1,1,0	0,0,0	292	149	1	1	NA,NA,0.0	1.0,1.0,NA	-1
2742	ENSMUSG00000021669	Col4a3bp	chr13	+	96542854	96543259	406	96542617	96542644	28	96549196	96549331	136	2742	6,10,0	0,0,1	4,1,4	1,0,0	298	149	1	1	1.0,1.0,0.0	0.667,1.0,1.0	-0.222
2743	ENSMUSG00000021669	Col4a3bp	chr13	+	96549196	96549331	136	96542734	96543259	526	96571910	96572027	118	2743	18,28,9	0,0,0	9,6,10	3,0,0	284	149	0.438817	1	1.0,1.0,1.0	0.611,1.0,1.0	0.13
2744	ENSMUSG00000021669	Col4a3bp	chr13	+	96616993	96617071	79	96616456	96616549	94	96624694	96624790	97	2744	0,2,5	4,3,4	2,0,0	4,6,6	227	149	0.00150666	0.0417353	0.0,0.304,0.451	0.247,0.0,0.0	0.169
2745	ENSMUSG00000021669	Col4a3bp	chr13	+	96629012	96629145	134	96624694	96624790	97	96630760	96630831	72	2745	13,7,15	0,0,0	14,15,18	0,0,2	282	149	1	1	1.0,1.0,1.0	1.0,1.0,0.826	0.058
2748	ENSMUSG00000021671	Poc5	chr13	+	96394491	96394569	79	96393226	96393344	119	96396639	96396830	192	2748	10,9,18	0,0,1	11,12,18	0,2,0	227	149	1	1	1.0,1.0,0.922	1.0,0.798,1.0	0.041
2749	ENSMUSG00000021671	Poc5	chr13	+	96410589	96410766	178	96404405	96404683	279	96414478	96415587	1110	2749	10,11,16	1,0,0	29,22,20	0,0,0	298	149	1	1	0.833,1.0,1.0	1.0,1.0,1.0	-0.056
2750	ENSMUSG00000021676	Iqgap2	chr13	-	95733883	95733951	69	95732890	95733004	115	95746437	95746514	78	2750	9,3,1	0,0,0	4,3,1	0,0,1	217	149	1	1	1.0,1.0,1.0	1.0,1.0,0.407	0.198
2756	ENSMUSG00000021687	Scamp1	chr13	-	94210576	94210678	103	94208135	94208253	119	94224894	94225054	161	2756	170180186	0,0,0	83,93,89	0,2,4	251	149	0.413399	1	1.0,1.0,1.0	1.0,0.965,0.93	0.035
2757	ENSMUSG00000042118	Bhmt2	chr13	-	93663145	93663328	184	93662301	93662530	230	93663673	93663821	149	2757	6,2,1	0,0,0	2,3,5	0,0,2	298	149	0.875488	1	1.0,1.0,1.0	1.0,1.0,0.556	0.148
2758	ENSMUSG00000042167	Papd4	chr13	-	93159644	93159688	45	93154924	93155061	138	93167925	93168054	130	2758	18,31,24	0,3,3	42,14,28	4,0,5	193	149	0.440395	1	1.0,0.889,0.861	0.89,1.0,0.812	0.016
2759	ENSMUSG00000042167	Papd4	chr13	-	93175697	93175812	116	93175518	93175610	93	93184078	93184316	239	2759	50,59,41	0,2,0	41,31,29	0,0,0	264	149	1	1	1.0,0.943,1.0	1.0,1.0,1.0	-0.019
2764	ENSMUSG00000014850	Msh3	chr13	-	92263720	92263837	118	92256694	92256802	109	92265926	92265991	66	2764	0,7,0	0,1,0	3,0,6	0,0,0	266	149	1	1	NA,0.797,NA	1.0,NA,1.0	-0.203
2768	ENSMUSG00000003992	Ssbp2	chr13	+	91564609	91564694	86	91539334	91539396	63	91664117	91664177	61	2768	5,14,5	0,0,0	6,1,5	0,0,2	234	149	1	1	1.0,1.0,1.0	1.0,1.0,0.614	0.129
2769	ENSMUSG00000003992	Ssbp2	chr13	+	91642301	91642391	91	91564609	91564694	86	91664117	91664177	61	2769	8,7,11	5,2,2	2,3,7	4,1,2	239	149	0.433899	1	0.499,0.686,0.774	0.238,0.652,0.686	0.128
2770	ENSMUSG00000003992	Ssbp2	chr13	+	91693030	91693059	30	91690859	91690938	80	91694018	91694117	100	2770	13,12,6	0,1,2	7,7,8	5,2,0	178	149	0.0171416	0.238864	1.0,0.909,0.715	0.54,0.746,1.0	0.113
2771	ENSMUSG00000021619	Atg10	chr13	-	91022569	91022667	99	90937292	90937390	99	91040849	91040988	140	2771	3,2,0	0,2,0	6,5,2	0,0,0	247	149	1	1	1.0,0.376,NA	1.0,1.0,1.0	-0.312
2772	ENSMUSG00000021619	Atg10	chr13	-	91040849	91040988	140	91022569	91022667	99	91154216	91154312	97	2772	3,2,0	0,0,1	6,3,6	0,0,0	288	149	1	1	1.0,1.0,0.0	1.0,1.0,1.0	-0.333
2773	ENSMUSG00000021619	Atg10	chr13	-	91154216	91154312	97	91040849	91040988	140	91208317	91208433	117	2773	2,0,4	0,0,0	2,0,8	0,1,0	245	149	1	1	1.0,NA,1.0	1.0,0.0,1.0	0.333
2777	ENSMUSG00000078958	Atp6ap1l	chr13	-	90890969	90891020	52	90886553	90886794	242	90898640	90898858	219	2777	8,7,10	2,0,6	27,9,12	8,4,6	200	149	0.406104	1	0.749,1.0,0.554	0.715,0.626,0.598	0.121
2779	ENSMUSG00000012422	Tmem167	chr13	+	90100907	90100942	36	90098361	90098471	111	90104374	90112257	7884	2779	71,44,36	2,0,0	18,47,36	0,0,0	184	149	1	1	0.966,1.0,1.0	1.0,1.0,1.0	-0.011
2783	ENSMUSG00000021548	Ccnh	chr13	+	85196251	85196325	75	85190753	85190876	124	85202332	85202413	82	2783	5,4,9	1,7,1	4,2,12	0,5,9	223	149	0.609382	1	0.77,0.276,0.857	1.0,0.211,0.471	0.074
2784	ENSMUSG00000021548	Ccnh	chr13	+	85197350	85197561	212	85196251	85196325	75	85202332	85202496	165	2784	27,23,33	0,0,0	17,11,26	1,0,0	298	149	1	1	1.0,1.0,1.0	0.895,1.0,1.0	0.035
2785	ENSMUSG00000021548	Ccnh	chr13	+	85197530	85197561	32	85196251	85196325	75	85202332	85202413	82	2785	4,3,5	0,0,0	1,5,8	1,0,0	180	149	1	1	1.0,1.0,1.0	0.453,1.0,1.0	0.182
2786	ENSMUSG00000050334	C130071C03Rik	chr13	+	83732702	83732832	131	83721380	83721655	276	83734660	83734706	47	2786	0,3,0	0,4,0	0,2,0	0,0,0	279	149	1	1	NA,0.286,NA	NA,1.0,NA	-0.714
2787	ENSMUSG00000035834	Polr3g	chr13	-	81699743	81699893	151	81694282	81694777	496	81710857	81710945	89	2787	25,72,43	0,1,0	19,20,32	2,0,6	298	149	0.000151804	0.00761476	1.0,0.973,1.0	0.826,1.0,0.727	0.14
2788	ENSMUSG00000069170	Adgrv1	chr13	-	81106902	81107091	190	81103218	81103396	179	81155154	81155276	123	2788	107,29,86	2,0,1	161,41,110	1,0,0	298	149	0.722569	1	0.964,1.0,0.977	0.988,1.0,1.0	-0.016
2789	ENSMUSG00000069170	Adgrv1	chr13	-	81155154	81155276	123	81106902	81107091	190	81182645	81182803	159	2789	150,34,108	0,0,0	123,57,105	0,2,0	271	149	1	1	1.0,1.0,1.0	1.0,0.94,1.0	0.02
2793	ENSMUSG00000033991	Ttc37	chr13	+	76099370	76099440	71	76098733	76098829	97	76104704	76104768	65	2793	7,2,3	0,0,0	0,0,0	0,0,2	219	149	1	1	1.0,1.0,1.0	NA,NA,0.0	1
2794	ENSMUSG00000021592	Arsk	chr13	-	76072099	76072271	173	76066634	76066859	226	76074774	76075051	278	2794	15,26,18	4,1,0	0,0,0	0,0,1	298	149	1	1	0.652,0.929,1.0	NA,NA,0.0	0.86
2795	ENSMUSG00000001542	Ell2	chr13	+	75724952	75725000	49	75707483	75707797	315	75746291	75746413	123	2795	21,29,21	0,0,3	30,20,23	1,0,0	197	149	0.769448	1	1.0,1.0,0.841	0.958,1.0,1.0	-0.039
2796	ENSMUSG00000001542	Ell2	chr13	+	75749924	75750088	165	75746291	75746413	123	75756274	75756534	261	2796	57,40,62	0,0,0	56,48,73	1,0,0	298	149	1	1	1.0,1.0,1.0	0.966,1.0,1.0	0.011
2797	ENSMUSG00000001542	Ell2	chr13	+	75766153	75766220	68	75763547	75764115	569	75769538	75769710	173	2797	21,35,22	1,1,0	27,44,40	2,0,3	216	149	1	1	0.935,0.96,1.0	0.903,1.0,0.902	0.03
2798	ENSMUSG00000021583	Erap1	chr13	+	74666443	74666575	133	74666098	74666230	133	74666717	74666789	73	2798	2,0,0	0,0,0	0,2,4	0,0,2	281	149	1	1	1.0,NA,NA	NA,1.0,0.515	0.242
2799	ENSMUSG00000021578	Ccdc127	chr13	+	74352855	74352986	132	74350308	74350408	101	74356455	74356817	363	2799	2,3,1	0,0,0	0,4,1	0,0,1	280	149	1	1	1.0,1.0,1.0	NA,1.0,0.347	0.327
2800	ENSMUSG00000021578	Ccdc127	chr13	+	74352861	74352986	126	74350364	74350408	45	74356455	74357048	594	2800	0,1,1	0,0,0	0,2,1	0,0,1	274	149	1	1	NA,1.0,1.0	NA,1.0,0.352	0.324
2803	ENSMUSG00000021577	Sdha	chr13	-	74348942	74349029	88	74344916	74344937	22	74350145	74350235	91	2803	2,0,0	2,1,0	0,0,0	0,1,0	236	149	1	1	0.387,0.0,NA	NA,0.0,NA	0.194
2804	ENSMUSG00000057649	Brd9	chr13	+	73940645	73940790	146	73940236	73940297	62	73941943	73942054	112	2804	5,7,10	0,2,0	6,9,1	2,0,0	294	149	1	1	1.0,0.639,1.0	0.603,1.0,1.0	0.012
2806	ENSMUSG00000021610	Clptm1l	chr13	+	73618401	73618517	117	73617718	73617763	46	73620032	73620639	608	2806	5,7,22	0,0,0	5,12,1	1,0,0	265	149	1	1	1.0,1.0,1.0	0.738,1.0,1.0	0.087
2815	ENSMUSG00000075511	1700001L05Rik	chr15	-	83363819	83363928	110	83357559	83358950	1392	83365028	83365510	483	2815	1,6,2	0,0,0	0,2,2	1,0,2	258	149	0.196549	1	1.0,1.0,1.0	0.0,1.0,0.366	0.545
2816	ENSMUSG00000075511	1700001L05Rik	chr15	-	83365028	83365513	486	83358822	83358950	129	83366989	83367282	294	2816	11,3,5	0,0,1	9,2,3	0,0,0	298	149	1	1	1.0,1.0,0.714	1.0,1.0,1.0	-0.095
2821	ENSMUSG00000021519	Mterf3	chr13	-	66931605	66931658	54	66929884	66930223	340	66932934	66933038	105	2821	1,2,2	1,1,7	2,0,4	1,2,0	202	149	0.237906	1	0.425,0.596,0.174	0.596,0.0,1.0	-0.134
2822	ENSMUSG00000032999	Nlrp4f	chr13	-	65187440	65187608	169	65184962	65185133	172	65190224	65190386	163	2822	30,47,41	2,5,0	46,35,48	0,2,2	298	149	0.233467	1	0.882,0.825,1.0	1.0,0.897,0.923	-0.038
2823	ENSMUSG00000038212	Mfsd14b	chr13	-	65069643	65069741	99	65067862	65068005	144	65072004	65072117	114	2823	17,13,3	0,2,0	6,10,18	0,0,0	247	149	1	1	1.0,0.797,1.0	1.0,1.0,1.0	-0.068
2824	ENSMUSG00000038212	Mfsd14b	chr13	-	65074985	65075099	115	65073555	65073627	73	65075483	65075702	220	2824	10,17,11	2,1,0	9,5,7	0,0,0	263	149	0.772369	1	0.739,0.906,1.0	1.0,1.0,1.0	-0.118
2825	ENSMUSG00000033102	Cdc14b	chr13	-	64201331	64201448	118	64195359	64196675	1317	64205270	64205417	148	2825	3,4,10	3,3,2	12,12,14	0,0,4	266	149	0.0114465	0.179428	0.359,0.428,0.737	1.0,1.0,0.662	-0.379
2826	ENSMUSG00000033102	Cdc14b	chr13	-	64201331	64201448	118	64195359	64196675	1317	64209106	64209204	99	2826	5,6,5	0,0,1	17,11,16	0,1,0	266	149	1	1	1.0,1.0,0.737	1.0,0.86,1.0	-0.041
2827	ENSMUSG00000033102	Cdc14b	chr13	-	64205270	64205417	148	64192544	64196675	4132	64209106	64209204	99	2827	3,10,7	0,0,1	0,1,10	0,1,0	296	149	1	1	1.0,1.0,0.779	NA,0.335,1.0	0.259
2828	ENSMUSG00000033102	Cdc14b	chr13	-	64205270	64205417	148	64201331	64201448	118	64209106	64209204	99	2828	0,7,11	2,2,1	1,3,8	6,1,5	296	149	0.337911	1	0.0,0.638,0.847	0.077,0.602,0.446	0.12
2829	ENSMUSG00000033102	Cdc14b	chr13	-	64209106	64209204	99	64201331	64201448	118	64209925	64210085	161	2829	5,12,2	0,0,0	10,3,9	0,0,1	247	149	1	1	1.0,1.0,1.0	1.0,1.0,0.844	0.052
2830	ENSMUSG00000033102	Cdc14b	chr13	-	64209106	64209204	99	64201331	64201448	118	64215499	64215730	232	2830	1,0,1	0,1,0	2,1,3	0,1,0	247	149	1	1	1.0,0.0,1.0	1.0,0.376,1.0	-0.125
2831	ENSMUSG00000033102	Cdc14b	chr13	-	64225571	64225648	78	64216211	64216299	89	64243633	64243726	94	2831	14,16,16	2,0,1	13,2,8	0,0,1	226	149	0.789586	1	0.822,1.0,0.913	1.0,1.0,0.841	-0.035
2832	ENSMUSG00000033102	Cdc14b	chr13	-	64246524	64246600	77	64243633	64243726	94	64247227	64247318	92	2832	52,49,33	0,0,0	25,7,19	0,2,0	225	149	1	1	1.0,1.0,1.0	1.0,0.699,1.0	0.1
2836	ENSMUSG00000021461	Fancc	chr13	-	63402841	63403038	198	63400233	63400318	86	63431449	63431724	276	2836	4,9,8	0,1,1	0,8,10	0,2,0	298	149	1	1	1.0,0.818,0.8	NA,0.667,1.0	0.039
2837	ENSMUSG00000091183	Gm5141	chr13	-	62776716	62776777	62	62772199	62775162	2964	62776962	62777089	128	2837	2,2,0	0,0,0	0,0,1	0,0,1	210	149	1	1	1.0,1.0,NA	NA,NA,0.415	0.585
2838	ENSMUSG00000072066	6720489N17Rik	chr13	-	62607372	62607499	128	62603012	62605380	2369	62624037	62624182	146	2838	4,11,14	0,1,0	4,5,9	0,0,0	276	149	1	1	1.0,0.856,1.0	1.0,1.0,1.0	-0.048
2839	ENSMUSG00000055228	Zfp935	chr13	-	62456686	62456747	62	62454322	62455193	872	62456932	62457059	128	2839	5,4,3	1,0,0	4,0,9	0,1,0	210	149	1	1	0.78,1.0,1.0	1.0,0.0,1.0	0.26
2840	ENSMUSG00000094942	Gm3604	chr13	-	62371562	62371623	62	62368327	62370351	2025	62371809	62371936	128	2840	56,62,170	11,1,14	61,22,83	5,3,11	210	149	0.652423	1	0.783,0.978,0.896	0.896,0.839,0.843	0.026
2841	ENSMUSG00000035248	Zcchc6	chr13	-	59778751	59778815	65	59771878	59772859	982	59782017	59782343	327	2841	2,0,2	0,7,0	1,1,0	0,1,2	213	149	0.00358537	0.078701	1.0,0.0,1.0	1.0,0.412,0.0	0.196
2842	ENSMUSG00000044792	Isca1	chr13	-	59758889	59758995	107	59755408	59757003	1596	59762741	59762795	55	2842	3,6,15	0,0,0	13,11,11	0,0,1	255	149	1	1	1.0,1.0,1.0	1.0,1.0,0.865	0.045
2843	ENSMUSG00000021555	Naa35	chr13	+	59608760	59608844	85	59608144	59608195	52	59609478	59609593	116	2843	10,8,13	0,4,0	14,3,19	0,0,0	233	149	0.231221	1	1.0,0.561,1.0	1.0,1.0,1.0	-0.146
2846	ENSMUSG00000021555	Naa35	chr13	+	59609478	59609593	116	59608760	59608844	85	59612636	59612815	180	2846	7,12,17	0,2,0	14,6,18	0,2,0	264	149	1	1	1.0,0.772,1.0	1.0,0.629,1.0	0.048
2847	ENSMUSG00000021555	Naa35	chr13	+	59612636	59612815	180	59609256	59609593	338	59616743	59616803	61	2847	10,17,25	0,0,1	17,8,13	0,0,0	298	149	1	1	1.0,1.0,0.926	1.0,1.0,1.0	-0.025
2848	ENSMUSG00000021555	Naa35	chr13	+	59617919	59618026	108	59616743	59616803	61	59622865	59622932	68	2848	13,10,19	0,0,0	11,12,9	1,1,0	256	149	1	1	1.0,1.0,1.0	0.865,0.875,1.0	0.087
2849	ENSMUSG00000021555	Naa35	chr13	+	59618230	59618278	49	59617919	59618026	108	59622865	59622932	68	2849	0,0,2	10,7,8	0,0,0	5,12,3	197	149	1	1	0.0,0.0,0.159	0.0,0.0,0.0	0.053
2850	ENSMUSG00000021557	Agtpbp1	chr13	-	59460468	59460629	162	59449537	59450314	778	59461996	59462173	178	2850	20,11,26	0,1,4	12,23,14	0,2,0	298	149	0.0442199	0.466733	1.0,0.846,0.765	1.0,0.852,1.0	-0.08
2851	ENSMUSG00000021557	Agtpbp1	chr13	-	59461996	59462173	178	59460468	59460629	162	59465984	59466116	133	2851	15,7,26	0,0,1	14,19,18	0,0,0	298	149	1	1	1.0,1.0,0.929	1.0,1.0,1.0	-0.024
2852	ENSMUSG00000021557	Agtpbp1	chr13	-	59482516	59482604	89	59476993	59477138	146	59495332	59495481	150	2852	0,2,2	0,0,2	4,0,2	0,0,0	237	149	1	1	NA,1.0,0.386	1.0,NA,1.0	-0.307
2853	ENSMUSG00000021557	Agtpbp1	chr13	-	59517652	59517690	39	59514086	59514295	210	59525145	59525239	95	2853	16,6,13	0,0,0	15,3,5	0,2,0	187	149	0.86335	1	1.0,1.0,1.0	1.0,0.544,1.0	0.152
2855	ENSMUSG00000021557	Agtpbp1	chr13	-	59531056	59531203	148	59528386	59528518	133	59532012	59532076	65	2855	4,8,11	0,2,2	6,2,3	6,0,4	296	149	0.0505398	0.508221	1.0,0.668,0.735	0.335,1.0,0.274	0.265
2856	ENSMUSG00000021557	Agtpbp1	chr13	-	59533944	59534094	151	59533171	59533239	69	59536248	59536373	126	2856	0,0,0	6,1,4	4,0,0	8,2,2	298	149	0.288884	1	0.0,0.0,0.0	0.2,0.0,0.0	-0.067
2858	ENSMUSG00000021557	Agtpbp1	chr13	-	59544386	59544451	66	59536248	59536373	126	59557222	59557279	58	2858	7,4,1	0,0,0	0,2,2	2,0,0	214	149	0.26697	1	1.0,1.0,1.0	0.0,1.0,1.0	0.333
2861	ENSMUSG00000060176	Kif27	chr13	-	58313147	58313261	115	58311081	58311258	178	58320118	58320316	199	2861	0,0,0	0,0,2	1,0,0	0,0,1	263	149	1	1	NA,NA,0.0	1.0,NA,0.0	-0.5
2862	ENSMUSG00000060176	Kif27	chr13	-	58323827	58324033	207	58320118	58320316	199	58325942	58326098	157	2862	6,9,10	1,5,3	17,7,7	5,3,10	298	149	0.33681	1	0.75,0.474,0.625	0.63,0.538,0.259	0.141
2863	ENSMUSG00000060176	Kif27	chr13	-	58337542	58337686	145	58330918	58331125	208	58343865	58344824	960	2863	0,5,4	0,0,0	6,3,3	0,0,2	293	149	1	1	NA,1.0,1.0	1.0,1.0,0.433	0.189
2864	ENSMUSG00000060176	Kif27	chr13	-	58337542	58337686	145	58330918	58331125	208	58354564	58354862	299	2864	2,3,3	4,3,4	6,3,3	2,2,5	293	149	0.312992	1	0.203,0.337,0.276	0.604,0.433,0.234	-0.152
2865	ENSMUSG00000021552	Gkap1	chr13	-	58241653	58241755	103	58238648	58238712	65	58243801	58243954	154	2865	12,25,24	2,3,1	17,22,19	2,0,3	251	149	0.764001	1	0.781,0.832,0.934	0.835,1.0,0.79	-0.026
2866	ENSMUSG00000005312	Ubqln1	chr13	-	58180821	58180905	85	58179552	58179668	117	58183181	58183324	144	2866	36,18,21	0,0,0	28,16,31	2,0,0	233	149	1	1	1.0,1.0,1.0	0.9,1.0,1.0	0.033
2876	ENSMUSG00000021497	Txndc15	chr13	+	55717791	55718267	477	55714649	55714844	196	55721578	55721742	165	2876	4,9,1	0,1,0	10,1,4	0,0,0	298	149	1	1	1.0,0.818,1.0	1.0,1.0,1.0	-0.061
2881	ENSMUSG00000021493	Pdlim7	chr13	-	55508207	55508326	120	55507863	55507880	18	55508779	55508810	32	2881	2,0,0	0,0,0	2,0,4	0,2,0	268	149	1	1	1.0,NA,NA	1.0,0.0,1.0	0.333
2885	ENSMUSG00000021488	Nsd1	chr13	+	55233894	55234030	137	55213203	55214150	948	55238689	55238862	174	2885	9,5,8	0,0,1	13,8,7	0,0,0	285	149	1	1	1.0,1.0,0.807	1.0,1.0,1.0	-0.064
2886	ENSMUSG00000021488	Nsd1	chr13	+	55282658	55282782	125	55277531	55277675	145	55290054	55290255	202	2886	10,15,23	0,0,0	13,18,19	0,0,1	273	149	1	1	1.0,1.0,1.0	1.0,1.0,0.912	0.029
2887	ENSMUSG00000021488	Nsd1	chr13	+	55295986	55296192	207	55293557	55293714	158	55298563	55298676	114	2887	11,22,13	0,0,0	12,15,11	0,2,2	298	149	0.141892	1	1.0,1.0,1.0	1.0,0.789,0.733	0.159
2888	ENSMUSG00000021481	Zfp346	chr13	+	55113677	55113770	94	55113035	55113139	105	55115479	55115624	146	2888	2,8,6	2,0,1	0,0,3	0,0,0	242	149	1	1	0.381,1.0,0.787	NA,NA,1.0	-0.277
2889	ENSMUSG00000021481	Zfp346	chr13	+	55113677	55113770	94	55113035	55113139	105	55122281	55122478	198	2889	2,4,2	0,0,0	2,0,3	0,1,1	242	149	1	1	1.0,1.0,1.0	1.0,0.0,0.649	0.45
2891	ENSMUSG00000021481	Zfp346	chr13	+	55113677	55113770	94	55113035	55113139	105	55130533	55130627	95	2891	2,4,2	0,0,0	0,0,3	2,0,0	242	149	1	1	1.0,1.0,1.0	0.0,NA,1.0	0.5
2892	ENSMUSG00000021481	Zfp346	chr13	+	55115479	55115624	146	55113035	55113139	105	55122281	55122515	235	2892	10,0,3	0,0,0	0,0,2	0,1,1	294	149	1	1	1.0,NA,1.0	NA,0.0,0.503	0.748
2894	ENSMUSG00000021481	Zfp346	chr13	+	55115479	55115624	146	55113677	55113770	94	55122281	55122515	235	2894	8,4,6	0,0,0	0,0,2	2,0,0	294	149	1	1	1.0,1.0,1.0	0.0,NA,1.0	0.5
2895	ENSMUSG00000021481	Zfp346	chr13	+	55115479	55115624	146	55113677	55113770	94	55122329	55122515	187	2895	0,4,8	0,0,2	0,0,0	0,0,1	294	149	1	1	NA,1.0,0.67	NA,NA,0.0	0.835
2897	ENSMUSG00000021481	Zfp346	chr13	+	55122329	55122515	187	55113035	55113139	105	55130533	55130600	68	2897	3,0,3	0,0,0	1,2,2	2,0,0	298	149	1	1	1.0,NA,1.0	0.2,1.0,1.0	0.267
2901	ENSMUSG00000021481	Zfp346	chr13	+	55130533	55130627	95	55122015	55122515	501	55132306	55132356	51	2901	3,0,7	1,2,2	3,4,2	0,2,0	243	149	0.000676546	0.0236596	0.648,0.0,0.682	1.0,0.551,1.0	-0.407
2902	ENSMUSG00000021481	Zfp346	chr13	+	55130536	55130627	92	55122281	55122515	235	55132306	55132705	400	2902	0,0,3	1,2,2	2,2,0	0,2,0	240	149	1	1	0.0,0.0,0.482	1.0,0.383,NA	-0.531
2903	ENSMUSG00000025878	Uimc1	chr13	-	55030952	55031016	65	55029415	55029458	44	55034888	55035066	179	2903	0,6,0	0,0,1	2,0,3	0,0,2	213	149	1	1	NA,1.0,0.0	1.0,NA,0.512	-0.256
2904	ENSMUSG00000025878	Uimc1	chr13	-	55040544	55040623	80	55034888	55035066	179	55050740	55050894	155	2904	2,1,4	0,0,0	6,0,0	2,0,0	228	149	1	1	1.0,1.0,1.0	0.662,NA,NA	0.338
2905	ENSMUSG00000025878	Uimc1	chr13	-	55069721	55069807	87	55060265	55060342	78	55075257	55075990	734	2905	2,5,1	0,6,0	0,0,2	0,2,1	235	149	1	1	1.0,0.346,1.0	NA,0.0,0.559	0.502
2906	ENSMUSG00000025878	Uimc1	chr13	-	55069721	55069807	87	55060265	55060342	78	55085609	55085694	86	2906	2,5,0	2,0,0	0,0,1	0,0,0	235	149	1	1	0.388,1.0,NA	NA,NA,1.0	-0.306
2907	ENSMUSG00000025878	Uimc1	chr13	-	55075257	55075994	738	55069721	55069807	87	55076301	55076407	107	2907	0,1,1	2,0,0	0,0,1	0,0,0	298	149	1	1	0.0,1.0,1.0	NA,NA,1.0	-0.333
2909	ENSMUSG00000025878	Uimc1	chr13	-	55077402	55077527	126	55069721	55069807	87	55085609	55085694	86	2909	3,8,7	0,1,0	10,6,4	0,0,0	274	149	1	1	1.0,0.813,1.0	1.0,1.0,1.0	-0.062
2917	ENSMUSG00000025873	Faf2	chr13	+	54645244	54645321	78	54641418	54641553	136	54649977	54650063	87	2917	19,5,7	0,0,0	6,10,4	0,2,0	226	149	1	1	1.0,1.0,1.0	1.0,0.767,1.0	0.078
2918	ENSMUSG00000025873	Faf2	chr13	+	54648291	54648430	140	54645244	54645321	78	54649977	54650063	87	2918	27,24,27	0,0,2	13,9,22	5,1,2	288	149	0.00021831	0.0101705	1.0,1.0,0.875	0.574,0.823,0.851	0.209
2919	ENSMUSG00000025873	Faf2	chr13	+	54655405	54655577	173	54652042	54652220	179	54656281	54656359	79	2919	36,17,15	0,0,1	31,15,10	0,0,0	298	149	1	1	1.0,1.0,0.882	1.0,1.0,1.0	-0.039
2920	ENSMUSG00000025869	Nop16	chr13	-	54588597	54588667	71	54585819	54585926	108	54589662	54589771	110	2920	332309248	0,1,0	221214247	0,3,2	219	149	1	1	1.0,0.995,1.0	1.0,0.98,0.988	0.009
2921	ENSMUSG00000025869	Nop16	chr13	-	54588597	54588667	71	54585819	54585926	108	54589860	54590058	199	2921	151154111	0,0,0	145107141	5,0,2	219	149	0.592701	1	1.0,1.0,1.0	0.952,1.0,0.98	0.023
2922	ENSMUSG00000025869	Nop16	chr13	-	54589662	54589771	110	54585819	54585926	108	54589860	54590058	199	2922	135,118,97	0,0,0	70,83,87	5,0,2	258	149	0.0764009	0.678303	1.0,1.0,1.0	0.89,1.0,0.962	0.049
2923	ENSMUSG00000025869	Nop16	chr13	-	54589662	54589771	110	54588597	54588667	71	54589860	54590058	199	2923	320287237	5,18,2	171191204	25,5,12	258	149	0.00148361	0.041355	0.974,0.902,0.986	0.798,0.957,0.908	0.066
2928	ENSMUSG00000025871	4833439L19Rik	chr13	-	54564184	54564272	89	54561570	54561871	302	54564514	54564621	108	2928	12,8,5	0,0,0	0,4,11	2,0,0	237	149	0.252316	1	1.0,1.0,1.0	0.0,1.0,1.0	0.333
2934	ENSMUSG00000025872	Thoc3	chr13	-	54463681	54463843	163	54463471	54463572	102	54466179	54466384	206	2934	81,84,57	0,0,1	77,71,50	0,0,0	298	149	1	1	1.0,1.0,0.966	1.0,1.0,1.0	-0.011
2935	ENSMUSG00000021468	Sptlc1	chr13	-	53343778	53343874	97	53343127	53343224	98	53351600	53351690	91	2935	5,3,3	3,0,0	3,1,4	0,0,0	245	149	0.357904	1	0.503,1.0,1.0	1.0,1.0,1.0	-0.166
2936	ENSMUSG00000021468	Sptlc1	chr13	-	53344800	53344908	109	53343778	53343874	97	53351600	53351690	91	2936	4,9,5	0,0,0	1,1,0	0,0,1	257	149	1	1	1.0,1.0,1.0	1.0,1.0,0.0	0.333
2937	ENSMUSG00000021468	Sptlc1	chr13	-	53351600	53351690	91	53343127	53343224	98	53354150	53354280	131	2937	7,5,3	0,0,0	0,1,3	0,1,0	239	149	1	1	1.0,1.0,1.0	NA,0.384,1.0	0.308
2938	ENSMUSG00000024222	Fkbp5	chr17	-	28410509	28410593	85	28406084	28406270	187	28412033	28412124	92	2938	15,20,28	0,1,0	18,19,36	0,0,0	233	149	1	1	1.0,0.927,1.0	1.0,1.0,1.0	-0.024
2943	ENSMUSG00000021451	Sema4d	chr13	-	51763251	51763320	70	51725223	51725542	320	51793496	51793673	178	2943	0,0,2	0,0,0	0,0,0	2,0,0	218	149	1	1	NA,NA,1.0	0.0,NA,NA	1
2945	ENSMUSG00000035139	Secisbp2	chr13	+	51654385	51654635	251	51652606	51652755	150	51655098	51655240	143	2945	3,7,1	1,0,0	8,4,6	0,0,0	298	149	1	1	0.6,1.0,1.0	1.0,1.0,1.0	-0.133
2946	ENSMUSG00000035139	Secisbp2	chr13	+	51654495	51654635	141	51652606	51652755	150	51655098	51655240	143	2946	1,4,0	1,0,0	6,2,2	0,0,0	289	149	1	1	0.34,1.0,NA	1.0,1.0,1.0	-0.33
2948	ENSMUSG00000062248	Cks2	chr13	+	51649584	51649712	129	51645231	51645471	241	51650336	51650660	325	2948	547645504272	0,0,0	359336114432	0,0,2	277	149	1	1	1.0,1.0,1.0	1.0,1.0,0.999	0
2949	ENSMUSG00000021392	Nol8	chr13	+	49653528	49653682	155	49653349	49653397	49	49654346	49654502	157	2949	24,22,34	3,0,0	8,5,12	0,0,0	298	149	0.702138	1	0.8,1.0,1.0	1.0,1.0,1.0	-0.067
2950	ENSMUSG00000021392	Nol8	chr13	+	49676754	49676834	81	49676321	49676389	69	49678385	49679015	631	2950	20,21,17	0,0,0	21,29,19	1,0,0	229	149	1	1	1.0,1.0,1.0	0.932,1.0,1.0	0.023
2951	ENSMUSG00000021391	Cenpp	chr13	-	49641225	49641314	90	49627254	49627351	98	49647565	49647654	90	2951	43,45,58	2,3,0	14,26,35	3,0,0	238	149	0.569913	1	0.931,0.904,1.0	0.745,1.0,1.0	0.03
2952	ENSMUSG00000021391	Cenpp	chr13	-	49647565	49647654	90	49641225	49641314	90	49650120	49650299	180	2952	36,42,36	0,0,0	16,24,21	2,0,2	238	149	0.373119	1	1.0,1.0,1.0	0.834,1.0,0.868	0.099
2953	ENSMUSG00000021384	Susd3	chr13	-	49240482	49240671	190	49237986	49238936	951	49248044	49248154	111	2953	6,13,4	0,1,3	5,9,4	0,0,0	298	149	0.0599433	0.575421	1.0,0.867,0.4	1.0,1.0,1.0	-0.244
2955	ENSMUSG00000037989	Wnk2	chr13	-	49039091	49039203	113	49036302	49036505	204	49042627	49042866	240	2955	1,2,0	2,0,0	4,5,5	0,0,0	261	149	1	1	0.222,1.0,NA	1.0,1.0,1.0	-0.389
2956	ENSMUSG00000037989	Wnk2	chr13	-	49044373	49044418	46	49042627	49042866	240	49050483	49050582	100	2956	0,1,0	0,0,0	0,0,0	0,0,1	194	149	1	1	NA,1.0,NA	NA,NA,0.0	1
2957	ENSMUSG00000037989	Wnk2	chr13	-	49044373	49044418	46	49042627	49042866	240	49052558	49052773	216	2957	0,1,0	2,0,0	0,0,0	2,1,0	194	149	1	1	0.0,1.0,NA	0.0,0.0,NA	0.5
2958	ENSMUSG00000037989	Wnk2	chr13	-	49050483	49050582	100	49042627	49042866	240	49051356	49051527	172	2958	0,0,0	0,0,2	0,0,1	0,1,4	248	149	1	1	NA,NA,0.0	NA,0.0,0.131	-0.066
2959	ENSMUSG00000037989	Wnk2	chr13	-	49051356	49051527	172	49042627	49042866	240	49052558	49052773	216	2959	0,3,2	2,0,0	0,4,4	2,1,0	298	149	0.34415	1	0.0,1.0,1.0	0.0,0.667,1.0	0.111
2962	ENSMUSG00000021377	Dek	chr13	-	47101622	47101732	111	47100173	47100268	96	47101972	47102074	103	2962	164,128,95	0,0,0	131,62,83	2,0,0	259	149	1	1	1.0,1.0,1.0	0.974,1.0,1.0	0.009
2963	ENSMUSG00000021377	Dek	chr13	-	47101972	47102074	103	47101486	47101732	247	47105571	47105737	167	2963	141,130,81	2,0,0	126,54,78	0,3,0	251	149	1	1	0.977,1.0,1.0	1.0,0.914,1.0	0.021
2964	ENSMUSG00000021377	Dek	chr13	-	47105571	47105737	167	47101972	47102074	103	47106072	47106154	83	2964	121,89,74	1,0,0	107,65,69	2,0,0	298	149	1	1	0.984,1.0,1.0	0.964,1.0,1.0	0.007
2966	ENSMUSG00000038080	Kdm1b	chr13	+	47062957	47063142	186	47060752	47060981	230	47064053	47064230	178	2966	0,8,4	0,0,1	9,3,2	0,0,0	298	149	1	1	NA,1.0,0.667	1.0,1.0,1.0	-0.166
2967	ENSMUSG00000038080	Kdm1b	chr13	+	47068463	47068635	173	47067444	47067582	139	47071891	47072019	129	2967	4,1,1	0,1,0	2,0,4	0,0,0	298	149	1	1	1.0,0.333,1.0	1.0,NA,1.0	-0.222
2970	ENSMUSG00000057531	Dtnbp1	chr13	-	44953171	44953194	24	44930995	44931151	157	44970045	44970178	134	2970	2,0,0	2,1,2	2,0,0	0,0,4	172	149	1	1	0.464,0.0,0.0	1.0,NA,0.0	-0.345
2977	ENSMUSG00000063200	Nol7	chr13	+	43400592	43400621	30	43399510	43399569	60	43400852	43400934	83	2977	53,42,42	3,0,0	29,43,24	2,5,1	178	149	0.0101121	0.163095	0.937,1.0,1.0	0.924,0.878,0.953	0.061
2978	ENSMUSG00000063200	Nol7	chr13	+	43400852	43400934	83	43400592	43400621	30	43401499	43401577	79	2978	27,23,19	0,0,0	13,14,8	2,2,0	231	149	0.195383	1	1.0,1.0,1.0	0.807,0.819,1.0	0.125
2979	ENSMUSG00000063200	Nol7	chr13	+	43401296	43401418	123	43400852	43400934	83	43401499	43401577	79	2979	91,84,77	6,4,0	40,79,41	4,1,0	271	149	0.360814	1	0.893,0.92,1.0	0.846,0.977,1.0	-0.003
2986	ENSMUSG00000021361	Tmem14c	chr13	+	41017114	41017173	60	41016249	41016398	150	41017705	41017782	78	2986	52,34,32	5,1,0	14,11,14	2,3,0	208	149	0.406761	1	0.882,0.961,1.0	0.834,0.724,1.0	0.095
2987	ENSMUSG00000021361	Tmem14c	chr13	+	41017705	41017782	78	41017114	41017173	60	41018355	41018457	103	2987	83,65,52	1,0,0	18,27,20	0,0,0	226	149	1	1	0.982,1.0,1.0	1.0,1.0,1.0	-0.006
2988	ENSMUSG00000021361	Tmem14c	chr13	+	41018355	41018457	103	41017705	41017782	78	41021118	41021206	89	2988	100,87,59	0,0,0	33,55,24	2,0,0	251	149	1	1	1.0,1.0,1.0	0.907,1.0,1.0	0.031
2989	ENSMUSG00000021361	Tmem14c	chr13	+	41021118	41021206	89	41017705	41017782	78	41022105	41022575	471	2989	56,56,43	2,0,0	33,23,14	0,0,0	237	149	1	1	0.946,1.0,1.0	1.0,1.0,1.0	-0.018
2990	ENSMUSG00000038683	Pak1ip1	chr13	+	41004736	41004899	164	41001022	41001413	392	41008015	41008136	122	2990	126,113,76	0,0,0	60,20,47	1,0,0	298	149	1	1	1.0,1.0,1.0	0.968,1.0,1.0	0.011
2991	ENSMUSG00000038683	Pak1ip1	chr13	+	41008885	41008938	54	41008210	41008285	76	41009218	41009364	147	2991	66,48,49	4,7,4	16,9,26	12,5,0	202	149	0.0587766	0.566671	0.924,0.835,0.9	0.496,0.57,1.0	0.198
2992	ENSMUSG00000038683	Pak1ip1	chr13	+	41008885	41009364	480	41008210	41008285	76	41009447	41009545	99	2992	100,79,82	1,0,0	61,23,46	2,1,0	298	149	0.35998	1	0.98,1.0,1.0	0.938,0.92,1.0	0.041
2993	ENSMUSG00000038683	Pak1ip1	chr13	+	41009218	41009364	147	41008210	41008285	76	41009447	41009545	99	2993	81,77,61	1,0,0	68,26,40	2,1,0	295	149	0.358154	1	0.976,1.0,1.0	0.945,0.929,1.0	0.034
2994	ENSMUSG00000038683	Pak1ip1	chr13	+	41009447	41009545	99	41008210	41008285	76	41011182	41011282	101	2994	51,39,27	0,0,2	20,11,19	0,0,1	247	149	1	1	1.0,1.0,0.891	1.0,1.0,0.92	-0.01
2995	ENSMUSG00000069089	Cdk7	chr13	-	100706366	100706516	151	100704390	100704538	149	100710073	100710160	88	2995	85,67,78	1,0,0	75,94,67	3,3,0	298	149	0.169884	1	0.977,1.0,1.0	0.926,0.94,1.0	0.037
2996	ENSMUSG00000069089	Cdk7	chr13	-	100716500	100716619	120	100711496	100711596	101	100717571	100717682	112	2996	65,76,63	0,0,2	59,76,77	2,1,0	268	149	1	1	1.0,1.0,0.946	0.943,0.977,1.0	0.009
2997	ENSMUSG00000069089	Cdk7	chr13	-	100716500	100716619	120	100711496	100711596	101	100719301	100719370	70	2997	28,33,19	5,7,1	29,35,32	0,1,3	268	149	0.00311687	0.0712337	0.757,0.724,0.914	1.0,0.951,0.856	-0.137
2998	ENSMUSG00000069089	Cdk7	chr13	-	100717571	100717682	112	100711496	100711596	101	100719301	100719370	70	2998	22,41,36	5,7,1	13,33,23	0,1,3	260	149	0.0317119	0.369026	0.716,0.77,0.954	1.0,0.95,0.815	-0.108
2999	ENSMUSG00000069089	Cdk7	chr13	-	100717571	100717682	112	100716500	100716619	120	100719301	100719370	70	2999	61,83,78	2,0,2	46,73,71	4,1,2	260	149	0.196868	1	0.946,1.0,0.957	0.868,0.977,0.953	0.035
3000	ENSMUSG00000069089	Cdk7	chr13	-	100719301	100719370	70	100711496	100711596	101	100722679	100722713	35	3000	4,3,0	0,1,0	0,2,3	0,0,0	218	149	1	1	1.0,0.672,NA	NA,1.0,1.0	-0.164
3001	ENSMUSG00000069089	Cdk7	chr13	-	100719301	100719370	70	100711496	100711596	101	100730457	100730517	61	3001	4,4,0	1,3,0	0,1,3	0,0,5	218	149	1	1	0.732,0.477,NA	NA,1.0,0.291	-0.041
3002	ENSMUSG00000069089	Cdk7	chr13	-	100720585	100720653	69	100719301	100719370	70	100722679	100722713	35	3002	44,50,33	0,0,0	34,35,29	0,1,0	217	149	1	1	1.0,1.0,1.0	1.0,0.96,1.0	0.013
3003	ENSMUSG00000069089	Cdk7	chr13	-	100720585	100720653	69	100719301	100719370	70	100730457	100730517	61	3003	19,29,16	0,1,0	9,15,15	0,0,0	217	149	1	1	1.0,0.952,1.0	1.0,1.0,1.0	-0.016
3004	ENSMUSG00000069089	Cdk7	chr13	-	100722679	100722713	35	100711496	100711596	101	100730457	100730517	61	3004	5,3,2	1,3,0	4,11,7	0,0,5	183	149	0.729594	1	0.803,0.449,1.0	1.0,1.0,0.533	-0.094
3005	ENSMUSG00000069089	Cdk7	chr13	-	100722679	100722713	35	100719301	100719370	70	100730457	100730517	61	3005	5,2,2	0,1,0	4,12,7	0,0,0	183	149	1	1	1.0,0.62,1.0	1.0,1.0,1.0	-0.127
3006	ENSMUSG00000069089	Cdk7	chr13	-	100722679	100722713	35	100720585	100720653	69	100730457	100730517	61	3006	32,23,23	2,0,0	29,31,21	0,0,0	183	149	1	1	0.929,1.0,1.0	1.0,1.0,1.0	-0.024
3007	ENSMUSG00000069089	Cdk7	chr13	-	100730457	100730517	61	100722679	100722713	35	100730773	100730942	170	3007	31,26,21	0,1,0	29,31,20	0,0,0	209	149	1	1	1.0,0.949,1.0	1.0,1.0,1.0	-0.017
3009	ENSMUSG00000021431	Snrnp48	chr13	+	38211066	38211141	76	38210206	38210267	62	38221234	38221393	160	3009	33,25,24	0,0,1	10,7,12	0,0,0	224	149	1	1	1.0,1.0,0.941	1.0,1.0,1.0	-0.02
3010	ENSMUSG00000021431	Snrnp48	chr13	+	38220687	38220776	90	38211066	38211141	76	38221234	38221393	160	3010	37,19,23	1,3,0	16,21,16	0,0,0	238	149	0.466724	1	0.959,0.799,1.0	1.0,1.0,1.0	-0.081
3011	ENSMUSG00000021431	Snrnp48	chr13	+	38220687	38220776	90	38217373	38217495	123	38221234	38221393	160	3011	73,55,46	1,1,0	27,38,36	1,0,0	238	149	1	1	0.979,0.972,1.0	0.944,1.0,1.0	0.002
3012	ENSMUSG00000021431	Snrnp48	chr13	+	38221234	38221393	160	38217373	38217495	123	38226873	38226922	50	3012	41,18,24	0,2,0	11,24,16	0,0,0	298	149	1	1	1.0,0.818,1.0	1.0,1.0,1.0	-0.061
3013	ENSMUSG00000021428	Riok1	chr13	+	38045272	38045315	44	38043908	38043978	71	38047244	38047337	94	3013	4,7,7	0,1,0	7,4,5	0,0,0	192	149	1	1	1.0,0.845,1.0	1.0,1.0,1.0	-0.052
3014	ENSMUSG00000021428	Riok1	chr13	+	38052877	38052984	108	38052268	38052372	105	38056161	38056227	67	3014	24,27,34	1,0,0	28,21,40	0,0,0	256	149	1	1	0.933,1.0,1.0	1.0,1.0,1.0	-0.022
3015	ENSMUSG00000021428	Riok1	chr13	+	38056161	38056227	67	38052877	38052984	108	38057136	38057256	121	3015	16,28,28	0,0,0	26,20,26	0,1,0	215	149	1	1	1.0,1.0,1.0	1.0,0.933,1.0	0.022
3016	ENSMUSG00000021420	Fars2	chr13	+	36204508	36205141	634	36117410	36118005	596	36232121	36232281	161	3016	3,0,6	0,0,1	2,5,4	0,0,0	298	149	1	1	1.0,NA,0.75	1.0,1.0,1.0	-0.125
3020	ENSMUSG00000052414	Gm28047	chr15	-	102540739	102540937	199	102538182	102538291	110	102546404	102546557	154	3020	1,2,0	0,0,0	0,0,1	0,1,0	298	149	1	1	1.0,1.0,NA	NA,0.0,1.0	0.5
3025	ENSMUSG00000079049	Serpinb1c	chr13	-	32884220	32884363	144	32883876	32884044	169	32886153	32886271	119	3025	1,3,0	2,0,0	0,0,0	0,0,1	292	149	1	1	0.203,1.0,NA	NA,NA,0.0	0.602
3026	ENSMUSG00000079049	Serpinb1c	chr13	-	32886153	32886271	119	32883876	32884044	169	32888871	32889009	139	3026	2,1,2	0,0,0	2,0,1	0,2,0	267	149	0.234673	1	1.0,1.0,1.0	1.0,0.0,1.0	0.333
3033	ENSMUSG00000022300	Dcaf13	chr15	+	39118710	39118910	201	39112864	39113051	188	39119344	39119452	109	3033	50,49,63	3,0,0	57,42,32	0,2,2	298	149	0.665601	1	0.893,1.0,1.0	1.0,0.913,0.889	0.03
3034	ENSMUSG00000022300	Dcaf13	chr15	+	39119344	39119452	109	39112864	39113051	188	39123212	39123302	91	3034	48,31,36	2,2,3	39,30,46	3,2,2	257	149	1	1	0.933,0.9,0.874	0.883,0.897,0.93	-0.001
3035	ENSMUSG00000022300	Dcaf13	chr15	+	39138083	39138248	166	39130215	39130298	84	39143622	39143758	137	3035	114,121,86	2,0,0	150,92,168	0,1,0	298	149	1	1	0.966,1.0,1.0	1.0,0.979,1.0	-0.004
3036	ENSMUSG00000021347	Prl7b1	chr13	-	27606162	27606201	40	27604516	27604624	109	27610491	27610582	92	3036	0,1,0	2,2,0	0,3,2	0,0,0	188	149	1	1	0.0,0.284,NA	NA,1.0,1.0	-0.858
3037	ENSMUSG00000021347	Prl7b1	chr13	-	27606893	27607069	177	27606162	27606201	40	27610491	27610582	92	3037	1,6,3	0,1,0	0,3,4	0,0,0	298	149	1	1	1.0,0.75,1.0	NA,1.0,1.0	-0.083
3041	ENSMUSG00000035958	Tdp2	chr13	+	24832009	24832095	87	24831678	24831929	252	24836015	24836186	172	3041	2,6,9	4,3,5	2,1,4	3,3,0	235	149	0.914288	1	0.241,0.559,0.533	0.297,0.174,1.0	-0.046
3042	ENSMUSG00000035958	Tdp2	chr13	+	24832009	24832095	87	24831678	24831929	252	24836854	24836946	93	3042	2,3,3	1,0,2	1,1,2	6,4,0	235	149	0.0268127	0.331711	0.559,1.0,0.487	0.096,0.137,1.0	0.271
3043	ENSMUSG00000035958	Tdp2	chr13	+	24832009	24832095	87	24831678	24831929	252	24840387	24840558	172	3043	2,4,3	6,3,0	1,1,2	2,0,6	235	149	0.183463	1	0.174,0.458,1.0	0.241,1.0,0.174	0.072
3044	ENSMUSG00000035958	Tdp2	chr13	+	24832688	24832826	139	24832009	24832095	87	24836015	24836186	172	3044	1,0,2	1,3,6	0,0,0	1,0,2	287	149	1	1	0.342,0.0,0.148	0.0,NA,0.0	0.163
3045	ENSMUSG00000035958	Tdp2	chr13	+	24832688	24832826	139	24832009	24832095	87	24836854	24836946	93	3045	0,0,2	0,0,0	0,0,4	2,0,0	287	149	1	1	NA,NA,1.0	0.0,NA,1.0	0.5
3046	ENSMUSG00000035958	Tdp2	chr13	+	24836015	24836186	172	24831678	24831929	252	24836854	24836946	93	3046	9,5,14	1,0,2	21,14,17	6,4,0	298	149	0.0492403	0.501205	0.818,1.0,0.778	0.636,0.636,1.0	0.108
3047	ENSMUSG00000035958	Tdp2	chr13	+	24836015	24836186	172	24832009	24832095	87	24836854	24836946	93	3047	6,5,15	0,0,0	19,11,19	2,0,0	298	149	1	1	1.0,1.0,1.0	0.826,1.0,1.0	0.058
3048	ENSMUSG00000035958	Tdp2	chr13	+	24836015	24836186	172	24832688	24832826	139	24836854	24836946	93	3048	6,2,9	0,0,0	18,11,17	0,0,4	298	149	0.390587	1	1.0,1.0,1.0	1.0,1.0,0.68	0.107
3049	ENSMUSG00000035958	Tdp2	chr13	+	24836854	24836946	93	24831678	24831929	252	24840387	24840558	172	3049	2,1,2	6,3,0	8,4,4	2,0,6	241	149	0.151705	1	0.171,0.171,1.0	0.712,1.0,0.292	-0.221
3050	ENSMUSG00000035958	Tdp2	chr13	+	24836854	24836946	93	24832009	24832095	87	24840387	24840558	172	3050	1,1,0	0,1,0	4,1,4	0,0,0	241	149	1	1	1.0,0.382,NA	1.0,1.0,1.0	-0.309
3051	ENSMUSG00000035958	Tdp2	chr13	+	24838146	24838265	120	24836854	24836946	93	24840387	24840558	172	3051	23,9,15	1,1,0	18,13,14	4,3,4	268	149	8.39e-05	0.00492667	0.927,0.833,1.0	0.714,0.707,0.661	0.226
3052	ENSMUSG00000020570	Sypl	chr12	+	32966449	32966621	173	32965372	32965500	129	32967535	32967743	209	3052	0,3,2	18,32,15	0,5,2	15,10,21	298	149	0.40311	1	0.0,0.045,0.062	0.0,0.2,0.045	-0.046
3061	ENSMUSG00000021338	Lrrc16a	chr13	-	24164800	24164922	123	24155389	24155487	99	24173615	24173675	61	3061	16,11,6	0,0,0	8,7,1	0,0,1	271	149	1	1	1.0,1.0,1.0	1.0,1.0,0.355	0.215
3063	ENSMUSG00000049916	2610318N02Rik	chr16	-	17118291	17118512	222	17117793	17117864	72	17120955	17121079	125	3063	59,49,39	2,0,0	26,27,26	0,0,0	298	149	1	1	0.937,1.0,1.0	1.0,1.0,1.0	-0.021
3064	ENSMUSG00000049916	2610318N02Rik	chr16	-	17118291	17118512	222	17117793	17117864	72	17121295	17121551	257	3064	28,20,23	0,1,0	17,18,17	2,0,0	298	149	1	1	1.0,0.909,1.0	0.81,1.0,1.0	0.033
3065	ENSMUSG00000049916	2610318N02Rik	chr16	-	17120955	17121079	125	17117793	17117864	72	17121295	17121551	257	3065	18,20,27	0,1,0	4,9,9	2,0,0	273	149	0.816684	1	1.0,0.916,1.0	0.522,1.0,1.0	0.131
3066	ENSMUSG00000049916	2610318N02Rik	chr16	-	17120955	17121079	125	17118291	17118512	222	17121295	17121551	257	3066	47,49,42	2,0,0	13,23,18	0,5,0	273	149	0.041482	0.447553	0.928,1.0,1.0	1.0,0.715,1.0	0.071
3067	ENSMUSG00000049916	2610318N02Rik	chr16	-	17123511	17123654	144	17121295	17121551	257	17124989	17125106	118	3067	11,19,5	14,13,13	10,2,8	9,2,3	292	149	0.306598	1	0.286,0.427,0.164	0.362,0.338,0.576	-0.133
3068	ENSMUSG00000022724	Mina	chr16	+	59475509	59475969	461	59471774	59471945	172	59479169	59479289	121	3068	37,30,27	0,0,0	20,10,20	0,0,1	298	149	1	1	1.0,1.0,1.0	1.0,1.0,0.909	0.03
3069	ENSMUSG00000022724	Mina	chr16	+	59483004	59483108	105	59480290	59480419	130	59486532	59486635	104	3069	54,66,47	2,7,0	30,45,28	0,1,0	253	149	0.00281778	0.0665675	0.941,0.847,1.0	1.0,0.964,1.0	-0.059
3070	ENSMUSG00000022724	Mina	chr16	+	59489344	59489433	90	59487427	59487599	173	59491204	59491294	91	3070	44,60,26	6,5,3	27,22,24	1,3,5	238	149	0.770839	1	0.821,0.883,0.844	0.944,0.821,0.75	0.011
3071	ENSMUSG00000022724	Mina	chr16	+	59489489	59489566	78	59487427	59487599	173	59491204	59491668	465	3071	1,0,1	6,5,3	0,0,0	1,3,5	226	149	1	1	0.099,0.0,0.18	0.0,0.0,0.0	0.093
3072	ENSMUSG00000024359	Hspa9	chr18	-	34952395	34952483	89	34951223	34951405	183	34952676	34952735	60	3072	61,30,24	0,0,0	42,12,20	0,1,0	237	149	1	1	1.0,1.0,1.0	1.0,0.883,1.0	0.039
3078	ENSMUSG00000061474	Mrps36	chr13	-	100739013	100739195	183	100736076	100736273	198	100741167	100741231	65	3078	5,0,8	0,0,0	0,0,2	1,3,0	298	149	1	1	1.0,NA,1.0	0.0,0.0,1.0	0.667
3079	ENSMUSG00000061474	Mrps36	chr13	-	100739013	100739201	189	100735954	100736273	320	100741167	100741231	65	3079	5,0,8	0,0,0	4,0,6	1,3,0	298	149	1	1	1.0,NA,1.0	0.667,0.0,1.0	0.444
3083	ENSMUSG00000015671	Psma2	chr13	+	14616011	14616088	78	14613241	14613315	75	14616736	14616869	134	3083	108,79,76	0,0,0	87,58,99	1,0,0	226	149	1	1	1.0,1.0,1.0	0.983,1.0,1.0	0.006
3084	ENSMUSG00000021302	Ggps1	chr13	-	14055149	14055220	72	14052448	14054455	2008	14057795	14057888	94	3084	85,41,47	0,4,1	40,14,52	5,5,2	220	149	0.00466011	0.0936521	1.0,0.874,0.97	0.844,0.655,0.946	0.133
3085	ENSMUSG00000021302	Ggps1	chr13	-	14057795	14057888	94	14055149	14055220	72	14063205	14063401	197	3085	75,29,29	2,1,0	29,16,38	0,0,0	242	149	0.394844	1	0.958,0.947,1.0	1.0,1.0,1.0	-0.032
3086	ENSMUSG00000039242	B3galnt2	chr13	+	13970766	13970867	102	13966309	13966457	149	13975437	13975634	198	3086	9,7,1	0,0,0	2,0,5	0,0,1	250	149	1	1	1.0,1.0,1.0	1.0,NA,0.749	0.125
3087	ENSMUSG00000039242	B3galnt2	chr13	+	13975437	13975634	198	13970766	13970867	102	13980600	13980696	97	3087	8,2,3	2,0,0	3,0,4	0,0,0	298	149	1	1	0.667,1.0,1.0	1.0,NA,1.0	-0.111
3089	ENSMUSG00000097715	Gpr137b-ps	chr13	-	12630694	12630744	51	12623868	12624091	224	12649916	12650297	382	3089	4,3,0	0,0,1	0,1,1	0,0,0	199	149	1	1	1.0,1.0,0.0	NA,1.0,1.0	-0.333
3090	ENSMUSG00000057554	Lgals8	chr13	-	12452721	12452778	58	12451400	12451427	28	12454734	12454945	212	3090	0,2,0	0,0,0	0,0,1	2,0,0	206	149	1	1	NA,1.0,NA	0.0,NA,1.0	0.5
3091	ENSMUSG00000057554	Lgals8	chr13	-	12453257	12453404	148	12452721	12452778	58	12454734	12454945	212	3091	0,0,7	0,2,0	0,2,0	0,0,0	296	149	1	1	NA,0.0,1.0	NA,1.0,NA	-0.5
3092	ENSMUSG00000057554	Lgals8	chr13	-	12453284	12453404	121	12452721	12452778	58	12454734	12454945	212	3092	0,0,9	0,2,0	2,2,4	0,0,0	269	149	1	1	NA,0.0,1.0	1.0,1.0,1.0	-0.5
3096	ENSMUSG00000024663	Rab3il1	chr19	+	10028284	10028503	220	10027559	10027637	79	10030149	10030278	130	3096	0,2,1	2,0,0	0,0,1	0,0,2	298	149	1	1	0.0,1.0,1.0	NA,NA,0.2	0.467
3097	ENSMUSG00000046159	Chrm3	chr13	-	10028452	10028499	48	9875485	9879017	3533	10122226	10122289	64	3097	2,1,0	0,0,0	0,0,0	2,0,0	196	149	1	1	1.0,1.0,NA	0.0,NA,NA	1
3104	ENSMUSG00000048264	Dip2c	chr13	+	9494833	9495001	169	9493104	9493176	73	9506578	9506689	112	3104	0,0,4	0,3,3	0,3,0	0,0,0	298	149	1	1	NA,0.0,0.4	NA,1.0,NA	-0.8
3106	ENSMUSG00000033499	Larp4b	chr13	+	9149825	9149936	112	9147400	9147504	105	9150864	9150918	55	3106	12,19,25	1,0,0	4,18,13	0,0,0	260	149	1	1	0.873,1.0,1.0	1.0,1.0,1.0	-0.042
3107	ENSMUSG00000033499	Larp4b	chr13	+	9158550	9158802	253	9158122	9158229	108	9164674	9164720	47	3107	20,20,8	1,1,2	26,15,11	4,5,4	298	149	0.0152331	0.219423	0.909,0.909,0.667	0.765,0.6,0.579	0.18
3108	ENSMUSG00000033499	Larp4b	chr13	+	9166316	9166481	166	9164674	9164720	47	9168677	9168802	126	3108	14,20,17	0,0,0	23,19,15	0,2,0	298	149	1	1	1.0,1.0,1.0	1.0,0.826,1.0	0.058
3109	ENSMUSG00000021147	Wdr37	chr13	-	8835296	8835438	143	8820410	8820545	136	8836782	8837023	242	3109	18,18,43	1,0,1	13,6,13	2,0,1	291	149	1	1	0.902,1.0,0.957	0.769,1.0,0.869	0.074
3112	ENSMUSG00000021147	Wdr37	chr13	-	8836782	8837023	242	8820410	8820545	136	8853669	8853734	66	3112	1,0,1	0,0,0	4,0,1	2,0,0	298	149	1	1	1.0,NA,1.0	0.5,NA,1.0	0.25
3114	ENSMUSG00000021147	Wdr37	chr13	-	8849533	8849669	137	8847614	8847686	73	8853669	8853707	39	3114	18,16,18	0,0,1	7,7,13	4,0,0	285	149	0.129488	0.98476	1.0,1.0,0.904	0.478,1.0,1.0	0.142
3116	ENSMUSG00000021147	Wdr37	chr13	-	8861087	8861265	179	8856831	8856928	98	8870869	8871023	155	3116	26,20,14	0,0,1	9,7,8	0,0,0	298	149	1	1	1.0,1.0,0.875	1.0,1.0,1.0	-0.042
3123	ENSMUSG00000033799	Fam208b	chr13	-	3581751	3582193	443	3573486	3577200	3715	3584499	3585373	875	3123	14,6,14	0,1,0	8,3,11	0,0,2	298	149	1	1	1.0,0.75,1.0	1.0,1.0,0.733	0.006
3124	ENSMUSG00000033799	Fam208b	chr13	-	3599651	3599751	101	3596776	3596877	102	3599938	3600062	125	3124	21,10,17	2,1,0	3,5,11	0,0,0	249	149	0.642263	1	0.863,0.857,1.0	1.0,1.0,1.0	-0.093
3125	ENSMUSG00000033799	Fam208b	chr13	-	3599836	3599856	21	3599651	3599751	101	3599938	3600062	125	3125	4,4,12	6,1,1	4,1,3	0,0,2	169	149	0.00783246	0.136596	0.37,0.779,0.914	1.0,1.0,0.569	-0.169
3128	ENSMUSG00000046605	B3gntl1	chr11	-	121630771	121630867	97	121629872	121629997	126	121639751	121639847	97	3128	0,4,5	0,4,0	2,4,4	1,0,0	245	149	1	1	NA,0.378,1.0	0.549,1.0,1.0	-0.161
3131	ENSMUSG00000000056	Narf	chr11	+	121244935	121245070	136	121244537	121244726	190	121245337	121245448	112	3131	14,11,7	0,0,0	4,1,7	0,1,0	284	149	1	1	1.0,1.0,1.0	1.0,0.344,1.0	0.219
3132	ENSMUSG00000000056	Narf	chr11	+	121250292	121250430	139	121249128	121249192	65	121250759	121250917	159	3132	10,9,9	0,1,0	5,6,9	0,2,0	287	149	1	1	1.0,0.824,1.0	1.0,0.609,1.0	0.072
3135	ENSMUSG00000025162	Csnk1d	chr11	-	120964947	120965010	64	120961748	120963906	2159	120967994	120968134	141	3135	0,0,1	1,4,3	0,2,7	0,4,0	212	149	1	1	0.0,0.0,0.19	NA,0.26,1.0	-0.567
3139	ENSMUSG00000025158	Rfng	chr11	-	120782628	120782717	90	120782382	120782548	167	120783006	120783160	155	3139	2,1,1	0,0,0	0,0,3	0,0,3	238	149	1	1	1.0,1.0,1.0	NA,NA,0.385	0.615
3140	ENSMUSG00000025158	Rfng	chr11	-	120783006	120783160	155	120782382	120782548	167	120783267	120783370	104	3140	5,2,0	0,0,0	2,4,6	0,0,2	298	149	1	1	1.0,1.0,NA	1.0,1.0,0.6	0.133
3141	ENSMUSG00000025144	Stra13	chr11	-	120711389	120711478	90	120710941	120711306	366	120711702	120711756	55	3141	29,35,15	0,0,0	50,33,30	3,3,0	238	149	0.0431817	0.459547	1.0,1.0,1.0	0.913,0.873,1.0	0.071
3142	ENSMUSG00000025144	Stra13	chr11	-	120711389	120711501	113	120710941	120711306	366	120711702	120711983	282	3142	13,15,7	0,0,0	23,17,13	3,3,0	261	149	0.0036638	0.0801583	1.0,1.0,1.0	0.814,0.764,1.0	0.141
3143	ENSMUSG00000025144	Stra13	chr11	-	120711843	120711895	53	120711702	120711756	55	120713692	120713738	47	3143	17,9,4	0,1,0	14,9,15	0,2,0	201	149	1	1	1.0,0.87,1.0	1.0,0.769,1.0	0.034
3144	ENSMUSG00000025144	Stra13	chr11	-	120712439	120712539	101	120711843	120711895	53	120713692	120713732	41	3144	0,0,1	8,5,2	0,0,0	9,3,8	249	149	1	1	0.0,0.0,0.23	0.0,0.0,0.0	0.077
3145	ENSMUSG00000025144	Stra13	chr11	-	120712439	120712712	274	120711843	120711895	53	120713692	120713732	41	3145	0,0,2	8,5,2	0,0,0	9,3,8	298	149	1	1	0.0,0.0,0.333	0.0,0.0,0.0	0.111
3151	ENSMUSG00000025138	Sirt7	chr11	-	120619148	120619290	143	120618419	120619049	631	120620162	120620269	108	3151	0,0,0	29,20,15	0,1,6	7,5,23	291	149	0.00973799	0.159006	0.0,0.0,0.0	0.0,0.093,0.118	-0.07
3152	ENSMUSG00000025138	Sirt7	chr11	-	120619682	120619767	86	120618387	120619049	663	120620162	120620269	108	3152	0,0,2	29,20,15	0,0,0	7,5,23	234	149	1	1	0.0,0.0,0.078	0.0,0.0,0.0	0.026
3153	ENSMUSG00000025137	Pcyt2	chr11	-	120611347	120611413	67	120611112	120611178	67	120611627	120611705	79	3153	8,6,5	0,1,0	5,5,7	3,1,2	215	149	0.000344072	0.0141932	1.0,0.806,1.0	0.536,0.776,0.708	0.262
3154	ENSMUSG00000025137	Pcyt2	chr11	-	120612845	120613083	239	120612204	120612601	398	120613378	120613423	46	3154	1,1,0	0,6,2	1,0,1	2,0,0	298	149	1	1	1.0,0.077,0.0	0.2,NA,1.0	-0.241
3155	ENSMUSG00000025137	Pcyt2	chr11	-	120613029	120613083	55	120612462	120612601	140	120613378	120613423	46	3155	10,1,4	0,6,2	8,1,2	2,0,0	203	149	0.00255986	0.061455	1.0,0.109,0.595	0.746,1.0,1.0	-0.347
3156	ENSMUSG00000025130	P4hb	chr11	-	120567917	120568055	139	120563815	120563920	106	120568173	120568307	135	3156	156157158	2,3,0	108,61,108	0,0,2	287	149	0.542598	1	0.976,0.965,1.0	1.0,1.0,0.966	-0.008
3157	ENSMUSG00000025792	Slc25a10	chr11	+	120496422	120496466	45	120495445	120495487	43	120496635	120496706	72	3157	2,3,3	0,2,0	0,2,0	1,0,0	193	149	1	1	1.0,0.537,1.0	0.0,1.0,NA	0.346
3158	ENSMUSG00000025792	Slc25a10	chr11	+	120497383	120497461	79	120497013	120497106	94	120497919	120497963	45	3158	4,3,8	0,1,1	4,1,0	2,1,0	227	149	1	1	1.0,0.663,0.84	0.568,0.396,NA	0.352
3159	ENSMUSG00000039640	Mrpl12	chr11	+	120485655	120485742	88	120485026	120485429	404	120488096	120488234	139	3159	118,90,68	0,1,0	59,69,56	0,1,0	236	149	1	1	1.0,0.983,1.0	1.0,0.978,1.0	0.002
3160	ENSMUSG00000025793	Hgs	chr11	+	120474255	120474324	70	120472602	120472655	54	120475119	120475244	126	3160	0,1,3	0,0,0	5,2,2	0,2,0	218	149	1	1	NA,1.0,1.0	1.0,0.406,1.0	0.198
3161	ENSMUSG00000049957	Ccdc137	chr11	+	120462005	120462085	81	120461715	120461798	84	120462264	120464358	2095	3161	6,3,2	0,0,0	4,2,6	3,2,0	229	149	0.00178754	0.0470696	1.0,1.0,1.0	0.465,0.394,1.0	0.38
3172	ENSMUSG00000078572	1810043H04Rik	chr11	+	120099147	120099258	112	120098927	120099065	139	120100173	120100705	533	3172	34,21,28	2,0,0	23,30,8	0,0,0	260	149	1	1	0.907,1.0,1.0	1.0,1.0,1.0	-0.031
3173	ENSMUSG00000078572	1810043H04Rik	chr11	+	120099147	120099262	116	120098943	120099065	123	120100173	120100363	191	3173	7,5,8	2,0,0	7,8,0	0,0,0	264	149	1	1	0.664,1.0,1.0	1.0,1.0,NA	-0.112
3178	ENSMUSG00000025372	Baiap2	chr11	+	119997488	119997690	203	119996888	119997090	203	119998633	119998702	70	3178	9,5,2	0,1,1	2,1,1	0,0,0	298	149	1	1	1.0,0.714,0.5	1.0,1.0,1.0	-0.262
3179	ENSMUSG00000025372	Baiap2	chr11	+	120003037	120003085	49	120000551	120000586	36	120006358	120006782	425	3179	0,5,2	12,5,8	0,0,0	2,1,4	197	149	0.00113195	0.0347514	0.0,0.431,0.159	0.0,0.0,0.0	0.197
3180	ENSMUSG00000025583	Rptor	chr11	+	119743866	119744013	148	119725009	119725168	160	119756238	119756414	177	3180	17,16,18	0,0,0	4,1,2	0,1,0	296	149	1	1	1.0,1.0,1.0	1.0,0.335,1.0	0.222
3181	ENSMUSG00000025583	Rptor	chr11	+	119780542	119780602	61	119756238	119756414	177	119798768	119798869	102	3181	15,5,5	0,0,2	2,0,2	0,0,0	209	149	1	1	1.0,1.0,0.641	1.0,NA,1.0	-0.12
3182	ENSMUSG00000025583	Rptor	chr11	+	119811944	119812020	77	119799321	119799466	146	119817077	119817179	103	3182	6,7,4	2,0,0	0,3,2	0,0,0	225	149	1	1	0.665,1.0,1.0	NA,1.0,1.0	-0.112
3194	ENSMUSG00000017715	Pgs1	chr11	+	118000198	118000276	79	117997440	117997630	191	118001615	118001715	101	3194	4,7,3	0,0,0	5,16,9	0,6,0	227	149	0.00562965	0.108083	1.0,1.0,1.0	1.0,0.636,1.0	0.121
3195	ENSMUSG00000017715	Pgs1	chr11	+	118014573	118014722	150	118005369	118005891	523	118019606	118019732	127	3195	13,12,13	0,0,0	15,16,16	0,1,2	298	149	0.762484	1	1.0,1.0,1.0	1.0,0.889,0.8	0.104
3196	ENSMUSG00000017715	Pgs1	chr11	+	118014573	118014722	150	118005369	118005891	523	118023404	118024011	608	3196	6,7,6	2,0,0	9,6,11	0,0,1	298	149	1	1	0.6,1.0,1.0	1.0,1.0,0.846	-0.082
3197	ENSMUSG00000017715	Pgs1	chr11	+	118014646	118014722	77	118005369	118005891	523	118019606	118019732	127	3197	4,5,5	0,0,0	3,6,1	0,1,2	225	149	0.340625	1	1.0,1.0,1.0	1.0,0.799,0.249	0.317
3198	ENSMUSG00000017715	Pgs1	chr11	+	118014646	118014722	77	118005369	118005891	523	118023404	118023925	522	3198	0,1,0	2,0,0	0,0,0	0,0,1	225	149	1	1	0.0,1.0,NA	NA,NA,0.0	0.5
3199	ENSMUSG00000017715	Pgs1	chr11	+	118019606	118019732	127	118005369	118005891	523	118023404	118023925	522	3199	3,8,2	2,0,0	14,18,9	0,0,1	275	149	0.710094	1	0.448,1.0,1.0	1.0,1.0,0.83	-0.127
3200	ENSMUSG00000017715	Pgs1	chr11	+	118019606	118019732	127	118012342	118014722	2381	118023404	118023925	522	3200	10,14,8	0,1,0	19,27,11	0,0,0	275	149	1	1	1.0,0.884,1.0	1.0,1.0,1.0	-0.039
3202	ENSMUSG00000025574	Tk1	chr11	-	117817101	117817191	91	117816446	117816566	121	117822096	117822190	95	3202	9,11,12	0,1,0	8,6,14	0,0,0	239	149	1	1	1.0,0.873,1.0	1.0,1.0,1.0	-0.042
3204	ENSMUSG00000025574	Tk1	chr11	-	117825600	117825632	33	117822457	117824781	2325	117825713	117825847	135	3204	4,0,4	0,0,0	2,4,2	0,3,3	181	149	1	1	1.0,NA,1.0	1.0,0.523,0.354	0.374
3207	ENSMUSG00000048277	Syngr2	chr11	+	117813045	117813185	141	117812458	117812696	239	117813277	117813475	199	3207	34,14,13	2,1,0	21,7,21	8,0,1	289	149	0.0216032	0.283866	0.898,0.878,1.0	0.575,1.0,0.915	0.095
3208	ENSMUSG00000025573	6030468B19Rik	chr11	+	117806204	117806328	125	117805813	117806083	271	117807089	117807301	213	3208	5,0,2	0,0,1	1,6,0	1,0,0	273	149	1	1	1.0,NA,0.522	0.353,1.0,NA	0.085
3210	ENSMUSG00000050106	Tmc8	chr11	+	117783394	117783543	150	117782657	117782870	214	117783770	117783920	151	3210	0,2,0	0,0,0	0,0,0	0,2,0	298	149	1	1	NA,1.0,NA	NA,0.0,NA	1
3211	ENSMUSG00000050106	Tmc8	chr11	+	117792088	117792167	80	117791442	117791601	160	117792537	117792613	77	3211	0,3,3	0,0,0	2,0,0	0,2,0	228	149	1	1	NA,1.0,1.0	1.0,0.0,NA	0.5
3212	ENSMUSG00000024002	Brd4	chr17	-	32224083	32224222	140	32221872	32222165	294	32225575	32225713	139	3212	3,4,3	0,0,0	9,10,12	0,0,2	288	149	1	1	1.0,1.0,1.0	1.0,1.0,0.756	0.081
3213	ENSMUSG00000024002	Brd4	chr17	-	32224086	32224222	137	32221872	32222165	294	32225575	32225713	139	3213	8,5,9	0,0,0	11,14,13	0,0,2	285	149	1	1	1.0,1.0,1.0	1.0,1.0,0.773	0.076
3214	ENSMUSG00000024002	Brd4	chr17	-	32224858	32224986	129	32224086	32224222	137	32225575	32225713	139	3214	0,0,1	4,3,4	0,4,0	7,9,10	277	149	0.45103	1	0.0,0.0,0.119	0.0,0.193,0.0	-0.025
3216	ENSMUSG00000024002	Brd4	chr17	-	32253040	32253200	161	32229416	32229735	320	32284062	32284109	48	3216	4,0,0	2,1,0	0,1,4	0,0,0	298	149	1	1	0.5,0.0,NA	NA,1.0,1.0	-0.75
3217	ENSMUSG00000024002	Brd4	chr17	-	32253040	32253200	161	32229416	32229735	320	32284517	32284677	161	3217	5,0,0	1,0,0	0,1,4	2,0,0	298	149	1	1	0.714,NA,NA	0.0,1.0,1.0	0.047
3218	ENSMUSG00000020823	Sec14l1	chr11	+	117155219	117155471	253	117153143	117153278	136	117156360	117156539	180	3218	3,5,1	0,1,0	12,2,18	0,0,0	298	149	1	1	1.0,0.714,1.0	1.0,1.0,1.0	-0.095
3219	ENSMUSG00000034120	Srsf2	chr11	-	116851647	116851751	105	116850855	116850961	107	116852020	116852331	312	3219	1,1,0	72,34,32	2,3,6	83,65,32	253	149	0.027066	0.333685	0.008,0.017,0.0	0.014,0.026,0.099	-0.038
3222	ENSMUSG00000024095	Hnrnpll	chr17	-	80044939	80045022	84	80044493	80044565	73	80048607	80048680	74	3222	2,0,2	1,5,4	4,0,1	0,0,1	232	149	1	1	0.562,0.0,0.243	1.0,NA,0.391	-0.427
3224	ENSMUSG00000020812	1810032O08Rik	chr11	+	116672163	116672355	193	116671659	116671756	98	116672663	116672738	76	3224	20,17,10	2,0,0	6,6,1	0,2,0	298	149	1	1	0.833,1.0,1.0	1.0,0.6,1.0	0.078
3226	ENSMUSG00000020812	1810032O08Rik	chr11	+	116672663	116672738	76	116671668	116671756	89	116673937	116673974	38	3226	2,10,4	0,2,0	2,6,1	0,0,0	224	149	1	1	1.0,0.769,1.0	1.0,1.0,1.0	-0.077
3227	ENSMUSG00000020812	1810032O08Rik	chr11	+	116672663	116672738	76	116671880	116672355	476	116673937	116673974	38	3227	17,23,13	2,0,0	8,10,2	0,0,0	224	149	1	1	0.85,1.0,1.0	1.0,1.0,1.0	-0.05
3229	ENSMUSG00000015869	Prpsap1	chr11	-	116472943	116473014	72	116472176	116472323	148	116485868	116485935	68	3229	22,26,17	0,0,0	29,19,18	0,1,0	220	149	1	1	1.0,1.0,1.0	1.0,0.928,1.0	0.024
3230	ENSMUSG00000015869	Prpsap1	chr11	-	116478524	116478640	117	116478059	116478115	57	116479651	116479824	174	3230	109126106	2,3,0	84,73,82	0,1,0	265	149	0.497412	1	0.968,0.959,1.0	1.0,0.976,1.0	-0.016
3237	ENSMUSG00000021171	Esyt2	chr12	+	116368735	116368841	107	116367707	116367839	133	116370011	116370061	51	3237	3,0,3	0,0,0	3,8,3	0,0,1	255	149	1	1	1.0,NA,1.0	1.0,1.0,0.637	0.121
3238	ENSMUSG00000034341	Wbp2	chr11	-	116080545	116080680	136	116080221	116080344	124	116081231	116081324	94	3238	2,2,2	0,0,3	8,3,4	0,0,3	284	149	0.693475	1	1.0,1.0,0.259	1.0,1.0,0.412	-0.051
3239	ENSMUSG00000034341	Wbp2	chr11	-	116081231	116081324	94	116080221	116080344	124	116082275	116082411	137	3239	0,2,3	2,0,0	7,1,6	0,0,0	242	149	0.249257	1	0.0,1.0,1.0	1.0,1.0,1.0	-0.333
3240	ENSMUSG00000034341	Wbp2	chr11	-	116082275	116082411	137	116080221	116080344	124	116083838	116083947	110	3240	2,0,0	0,0,0	8,0,6	2,0,0	285	149	1	1	1.0,NA,NA	0.677,NA,1.0	0.161
3241	ENSMUSG00000020770	Unk	chr11	+	116050686	116050804	119	116050036	116050172	137	116051457	116051542	86	3241	0,0,1	0,0,0	0,0,6	0,0,2	267	149	1	1	NA,NA,1.0	NA,NA,0.626	0.374
3242	ENSMUSG00000020770	Unk	chr11	+	116058242	116058424	183	116056190	116056379	190	116058988	116059246	259	3242	2,0,0	1,0,0	1,0,0	0,0,0	298	149	1	1	0.5,NA,NA	1.0,NA,NA	-0.5
3245	ENSMUSG00000020755	Sap30bp	chr11	+	115935365	115935475	111	115933281	115933781	501	115938009	115938057	49	3245	118,115,84	12,16,14	61,40,57	20,13,9	259	149	0.0132674	0.197956	0.85,0.805,0.775	0.637,0.639,0.785	0.123
3246	ENSMUSG00000020755	Sap30bp	chr11	+	115935365	115935475	111	115933281	115933781	501	115951966	115952009	44	3246	52,50,38	2,0,0	40,13,23	0,2,0	259	149	1	1	0.937,1.0,1.0	1.0,0.789,1.0	0.049
3247	ENSMUSG00000020755	Sap30bp	chr11	+	115938009	115938057	49	115933572	115933781	210	115951966	115952009	44	3247	42,44,48	2,0,0	38,24,26	0,2,0	197	149	1	1	0.941,1.0,1.0	1.0,0.901,1.0	0.013
3248	ENSMUSG00000020755	Sap30bp	chr11	+	115938009	115938057	49	115935365	115935475	111	115951966	115952009	44	3248	96,94,75	1,0,0	42,41,49	4,0,0	197	149	0.687818	1	0.986,1.0,1.0	0.888,1.0,1.0	0.033
3249	ENSMUSG00000020755	Sap30bp	chr11	+	115951966	115952009	44	115938009	115938057	49	115957360	115957439	80	3249	133131108	0,0,0	69,57,73	0,7,2	192	149	0.00794244	0.137257	1.0,1.0,1.0	1.0,0.863,0.966	0.057
3250	ENSMUSG00000020755	Sap30bp	chr11	+	115957360	115957449	90	115951966	115952009	44	115960499	115960591	93	3250	149148119	1,4,6	84,66,96	4,3,2	238	149	0.709986	1	0.989,0.959,0.925	0.929,0.932,0.968	0.015
3252	ENSMUSG00000020755	Sap30bp	chr11	+	115963942	115964027	86	115962493	115962552	60	115964210	115965535	1326	3252	160207159	0,0,0	141,70,135	0,0,2	234	149	1	1	1.0,1.0,1.0	1.0,1.0,0.977	0.008
3254	ENSMUSG00000020752	Recql5	chr11	-	115894206	115894718	513	115893946	115894037	92	115894995	115895130	136	3254	3,1,1	0,0,0	0,3,2	0,0,1	298	149	1	1	1.0,1.0,1.0	NA,1.0,0.5	0.25
3257	ENSMUSG00000020752	Recql5	chr11	-	115916978	115917058	81	115896264	115897259	996	115923165	115923328	164	3257	0,1,0	0,0,0	1,0,0	0,0,1	229	149	1	1	NA,1.0,NA	1.0,NA,0.0	0.5
3258	ENSMUSG00000020752	Recql5	chr11	-	115923165	115923328	164	115896264	115897259	996	115925406	115925518	113	3258	0,0,1	0,0,0	1,0,2	0,0,1	298	149	1	1	NA,NA,1.0	1.0,NA,0.5	0.25
3259	ENSMUSG00000020752	Recql5	chr11	-	115930676	115930798	123	115927496	115928486	991	115932788	115933477	690	3259	1,1,0	0,0,0	2,0,3	0,1,0	271	149	1	1	1.0,1.0,NA	1.0,0.0,1.0	0.333
3262	ENSMUSG00000020781	Tsen54	chr11	+	115815174	115815238	65	115814770	115815079	310	115815326	115815410	85	3262	0,1,4	0,0,0	4,0,5	0,2,0	213	149	1	1	NA,1.0,1.0	1.0,0.0,1.0	0.333
3263	ENSMUSG00000020781	Tsen54	chr11	+	115820124	115820223	100	115817052	115817105	54	115820378	115820507	130	3263	0,0,2	0,0,0	0,1,6	1,0,0	248	149	1	1	NA,NA,1.0	0.0,1.0,1.0	0.333
3264	ENSMUSG00000020781	Tsen54	chr11	+	115821998	115822095	98	115821655	115821716	62	115822582	115823089	508	3264	11,3,1	0,1,3	0,1,6	0,11,4	246	149	1	1	1.0,0.645,0.168	NA,0.052,0.476	0.34
3265	ENSMUSG00000020781	Tsen54	chr11	+	115821998	115822115	118	115821655	115821716	62	115822582	115823094	513	3265	25,5,9	0,1,3	0,2,20	0,11,4	266	149	1	1	1.0,0.737,0.627	NA,0.092,0.737	0.373
3266	ENSMUSG00000034471	Caskin2	chr11	-	115807838	115807890	53	115807263	115807361	99	115811886	115812382	497	3266	0,7,8	0,0,0	5,1,4	0,2,0	201	149	1	1	NA,1.0,1.0	1.0,0.27,1.0	0.243
3268	ENSMUSG00000059923	Grb2	chr11	-	115649770	115649893	124	115646709	115646878	170	115655357	115655455	99	3268	93,77,62	3,2,0	48,42,29	0,2,0	272	149	0.484956	1	0.944,0.955,1.0	1.0,0.92,1.0	-0.007
3269	ENSMUSG00000020744	Slc25a19	chr11	-	115616520	115616651	132	115614177	115615591	1415	115620876	115621047	172	3269	4,1,7	0,0,0	2,6,4	0,0,1	280	149	1	1	1.0,1.0,1.0	1.0,1.0,0.68	0.107
3272	ENSMUSG00000020744	Slc25a19	chr11	-	115624198	115624368	171	115623411	115624027	617	115628064	115628093	30	3272	5,7,1	0,1,0	0,4,2	0,0,0	298	149	1	1	1.0,0.778,1.0	NA,1.0,1.0	-0.074
3281	ENSMUSG00000020739	Nup85	chr11	+	115578488	115578620	133	115578163	115578286	124	115578789	115578896	108	3281	12,11,3	2,0,0	3,4,10	0,0,0	281	149	1	1	0.761,1.0,1.0	1.0,1.0,1.0	-0.08
3282	ENSMUSG00000020739	Nup85	chr11	+	115580503	115580587	85	115578789	115578896	108	115580729	115580795	67	3282	8,8,6	2,1,0	7,2,7	0,0,0	233	149	0.867073	1	0.719,0.836,1.0	1.0,1.0,1.0	-0.148
3283	ENSMUSG00000020739	Nup85	chr11	+	115581741	115581859	119	115580920	115581072	153	115581938	115582039	102	3283	19,17,8	1,0,0	8,10,3	0,0,0	267	149	1	1	0.914,1.0,1.0	1.0,1.0,1.0	-0.029
3284	ENSMUSG00000020739	Nup85	chr11	+	115581938	115582039	102	115581640	115581859	220	115582876	115583028	153	3284	13,13,11	0,0,0	2,13,3	0,1,0	250	149	1	1	1.0,1.0,1.0	1.0,0.886,1.0	0.038
3285	ENSMUSG00000020739	Nup85	chr11	+	115582876	115583028	153	115581938	115582039	102	115583325	115583427	103	3285	11,18,10	5,0,0	5,15,7	0,1,1	298	149	0.0699882	0.638277	0.524,1.0,1.0	1.0,0.882,0.778	-0.045
3286	ENSMUSG00000057219	Armc7	chr11	+	115476121	115476265	145	115475666	115476027	362	115488712	115490467	1756	3286	18,38,31	0,5,0	24,12,25	0,0,0	293	149	0.108075	0.871667	1.0,0.794,1.0	1.0,1.0,1.0	-0.069
3287	ENSMUSG00000050312	Nsun3	chr16	-	62771698	62771736	39	62770691	62770812	122	62776287	62776383	97	3287	0,0,1	1,3,1	0,0,0	0,0,1	187	149	1	1	0.0,0.0,0.443	NA,NA,0.0	0.148
3298	ENSMUSG00000047798	Cd300lf	chr11	-	115124247	115124356	110	115120263	115120418	156	115126110	115126452	343	3298	2,2,0	0,0,1	0,0,0	0,0,1	258	149	1	1	1.0,1.0,0.0	NA,NA,0.0	0.667
3299	ENSMUSG00000047798	Cd300lf	chr11	-	115124247	115124377	131	115120263	115120418	156	115126110	115126452	343	3299	2,1,0	0,0,1	0,0,0	0,0,1	279	149	1	1	1.0,1.0,0.0	NA,NA,0.0	0.667
3302	ENSMUSG00000024845	Tmem134	chr19	+	4127759	4127836	78	4127549	4127639	91	4131030	4131075	46	3302	10,10,3	0,2,0	12,6,7	0,0,0	226	149	1	1	1.0,0.767,1.0	1.0,1.0,1.0	-0.078
3304	ENSMUSG00000024845	Tmem134	chr19	+	4130856	4131075	220	4127759	4127836	78	4131228	4131282	55	3304	2,3,3	5,6,15	4,0,2	13,14,11	298	149	0.247592	1	0.167,0.2,0.091	0.133,0.0,0.083	0.081
3305	ENSMUSG00000024845	Tmem134	chr19	+	4131030	4131075	46	4127549	4127836	288	4131228	4131257	30	3305	7,5,6	5,6,15	12,4,7	13,14,11	194	149	0.709841	1	0.518,0.39,0.235	0.415,0.18,0.328	0.073
3327	ENSMUSG00000041920	Slc16a6	chr11	-	109459798	109459942	145	109458476	109458605	130	109463309	109463548	240	3327	161104126	23,19,13	92,45,93	13,3,7	293	149	0.150603	1	0.781,0.736,0.831	0.783,0.884,0.871	-0.063
3333	ENSMUSG00000020720	Psmd12	chr11	+	107491780	107491930	151	107488967	107489072	106	107492016	107492151	136	3333	118,86,55	0,0,0	75,55,76	0,0,2	298	149	1	1	1.0,1.0,1.0	1.0,1.0,0.95	0.017
3334	ENSMUSG00000020720	Psmd12	chr11	+	107494629	107494804	176	107493402	107493515	114	107495687	107495765	79	3334	87,62,47	12,22,5	67,45,64	12,14,20	298	149	0.312772	1	0.784,0.585,0.825	0.736,0.616,0.615	0.076
3336	ENSMUSG00000018433	Nol11	chr11	-	107168281	107168389	109	107166662	107167641	980	107171091	107171184	94	3336	70,80,75	0,2,0	97,43,69	0,0,0	257	149	1	1	1.0,0.959,1.0	1.0,1.0,1.0	-0.014
3337	ENSMUSG00000018433	Nol11	chr11	-	107181738	107181883	146	107180041	107181101	1061	107186634	107186691	58	3337	63,58,77	0,0,0	49,17,56	0,0,1	294	149	1	1	1.0,1.0,1.0	1.0,1.0,0.966	0.011
3338	ENSMUSG00000018433	Nol11	chr11	-	107183572	107183630	59	107181738	107181883	146	107184739	107184888	150	3338	83,98,76	2,0,0	40,44,60	0,0,1	207	149	1	1	0.968,1.0,1.0	1.0,1.0,0.977	-0.003
3339	ENSMUSG00000018433	Nol11	chr11	-	107183572	107183630	59	107181738	107181883	146	107186634	107186691	58	3339	12,9,12	1,2,2	6,10,8	2,1,2	207	149	0.780515	1	0.896,0.764,0.812	0.683,0.878,0.742	0.056
3340	ENSMUSG00000018433	Nol11	chr11	-	107184739	107184888	150	107181738	107181883	146	107186634	107186691	58	3340	95,78,76	1,2,2	75,36,76	2,1,2	298	149	0.782409	1	0.979,0.951,0.95	0.949,0.947,0.95	0.011
3341	ENSMUSG00000018433	Nol11	chr11	-	107184739	107184888	150	107181738	107181883	146	107186808	107186922	115	3341	2,0,0	0,0,0	1,0,1	1,0,0	298	149	1	1	1.0,NA,NA	0.333,NA,1.0	0.334
3342	ENSMUSG00000018433	Nol11	chr11	-	107184739	107184888	150	107183572	107183630	59	107186634	107186691	58	3342	170167145	2,0,4	111,76,131	2,6,2	298	149	0.0685587	0.630071	0.977,1.0,0.948	0.965,0.864,0.97	0.042
3343	ENSMUSG00000018433	Nol11	chr11	-	107186634	107186691	58	107181738	107181883	146	107186808	107186922	115	3343	19,20,18	0,0,0	17,12,26	1,0,0	206	149	1	1	1.0,1.0,1.0	0.925,1.0,1.0	0.025
3344	ENSMUSG00000018433	Nol11	chr11	-	107186634	107186691	58	107184739	107184888	150	107186808	107186922	115	3344	108,93,88	0,0,0	89,45,97	1,0,0	206	149	1	1	1.0,1.0,1.0	0.985,1.0,1.0	0.005
3345	ENSMUSG00000040481	Bptf	chr11	-	107040225	107040412	188	107033080	107035839	2760	107042674	107042759	86	3345	23,22,18	0,1,0	25,23,13	0,0,0	298	149	1	1	1.0,0.917,1.0	1.0,1.0,1.0	-0.028
3346	ENSMUSG00000040481	Bptf	chr11	-	107043632	107043825	194	107042674	107042759	86	107046999	107047343	345	3346	15,17,23	2,2,0	20,24,17	0,2,0	298	149	0.252562	1	0.789,0.81,1.0	1.0,0.857,1.0	-0.086
3347	ENSMUSG00000040481	Bptf	chr11	-	107044491	107044665	175	107043632	107043825	194	107046999	107047343	345	3347	6,9,5	11,4,20	10,10,0	5,15,14	298	149	0.722947	1	0.214,0.529,0.111	0.5,0.25,0.0	0.035
3348	ENSMUSG00000040481	Bptf	chr11	-	107058633	107058851	219	107055871	107056106	236	107060471	107060580	110	3348	13,16,12	0,0,0	29,9,18	0,0,1	298	149	1	1	1.0,1.0,1.0	1.0,1.0,0.9	0.033
3349	ENSMUSG00000040481	Bptf	chr11	-	107062049	107062211	163	107061683	107061835	153	107062535	107062782	248	3349	0,6,0	7,2,5	14,5,0	3,4,6	298	149	0.0727112	0.656371	0.0,0.6,0.0	0.7,0.385,0.0	-0.162
3350	ENSMUSG00000040481	Bptf	chr11	-	107086711	107086897	187	107082512	107082700	189	107095001	107095190	190	3350	0,0,2	0,1,1	0,0,0	0,2,3	298	149	1	1	NA,0.0,0.5	NA,0.0,0.0	0.25
3351	ENSMUSG00000040481	Bptf	chr11	-	107086711	107086897	187	107082512	107082700	189	107095715	107095925	211	3351	0,0,2	5,11,7	0,0,0	13,13,5	298	149	1	1	0.0,0.0,0.125	0.0,0.0,0.0	0.042
3352	ENSMUSG00000040481	Bptf	chr11	-	107095001	107095190	190	107082512	107082700	189	107095715	107095925	211	3352	1,1,4	5,11,7	2,2,4	13,13,5	298	149	0.845425	1	0.091,0.043,0.222	0.071,0.071,0.286	-0.024
3354	ENSMUSG00000018363	Smurf2	chr11	-	106824608	106824810	203	106823019	106823095	77	106828503	106828624	122	3354	18,31,16	0,0,2	17,37,21	0,0,0	298	149	1	1	1.0,1.0,0.8	1.0,1.0,1.0	-0.067
3355	ENSMUSG00000018363	Smurf2	chr11	-	106828503	106828624	122	106824608	106824810	203	106830919	106831057	139	3355	24,25,22	0,1,0	21,33,13	1,0,0	270	149	1	1	1.0,0.932,1.0	0.921,1.0,1.0	0.004
3356	ENSMUSG00000018363	Smurf2	chr11	-	106833744	106833923	180	106830587	106831057	471	106836069	106836184	116	3356	14,24,27	4,0,2	25,41,36	11,2,0	298	149	0.660509	1	0.636,1.0,0.871	0.532,0.911,1.0	0.021
3357	ENSMUSG00000018363	Smurf2	chr11	-	106856180	106856264	85	106852446	106852649	204	106859711	106859796	86	3357	6,6,8	1,0,0	2,7,4	0,0,0	233	149	1	1	0.793,1.0,1.0	1.0,1.0,1.0	-0.069
3359	ENSMUSG00000018363	Smurf2	chr11	-	106868996	106869108	113	106868534	106868668	135	106871501	106871610	110	3359	0,1,1	2,0,0	0,0,0	0,3,4	261	149	1	1	0.0,1.0,1.0	NA,0.0,0.0	0.667
3361	ENSMUSG00000018372	Cep95	chr11	+	106804992	106805121	130	106801462	106801578	117	106806235	106806429	195	3361	4,3,3	0,0,2	0,3,7	1,0,0	278	149	0.706148	1	1.0,1.0,0.446	0.0,1.0,1.0	0.149
3362	ENSMUSG00000040356	Skiv2l	chr17	-	34839690	34839831	142	34839243	34839605	363	34839996	34840215	220	3362	3,0,0	0,0,0	0,2,0	2,0,0	290	149	1	1	1.0,NA,NA	0.0,1.0,NA	0.5
3364	ENSMUSG00000020719	Ddx5	chr11	-	106784100	106784162	63	106782468	106784018	1551	106784413	106784524	112	3364	193248189	0,2,0	131,94,152	0,0,2	211	149	1	1	1.0,0.989,1.0	1.0,1.0,0.982	0.002
3365	ENSMUSG00000020719	Ddx5	chr11	-	106786225	106786359	135	106786066	106786132	67	106786447	106786544	98	3365	242280198	0,1,0	141,70,167	0,0,0	283	149	1	1	1.0,0.993,1.0	1.0,1.0,1.0	-0.002
3366	ENSMUSG00000020719	Ddx5	chr11	-	106786225	106786359	135	106786066	106786132	67	106786908	106787074	167	3366	133,139,99	0,1,0	62,37,81	0,2,0	283	149	1	1	1.0,0.987,1.0	1.0,0.907,1.0	0.027
3367	ENSMUSG00000020719	Ddx5	chr11	-	106786447	106786544	98	106786066	106786132	67	106786908	106787074	167	3367	92,90,61	0,1,0	52,22,56	0,2,0	246	149	1	1	1.0,0.982,1.0	1.0,0.869,1.0	0.038
3368	ENSMUSG00000020719	Ddx5	chr11	-	106786447	106786544	98	106786066	106786132	67	106788272	106788459	188	3368	0,1,1	0,0,0	0,0,0	2,0,0	246	149	1	1	NA,1.0,1.0	0.0,NA,NA	1
3369	ENSMUSG00000020719	Ddx5	chr11	-	106786447	106786544	98	106786225	106786359	135	106786908	106787074	167	3369	195230159	0,2,0	131,54,141	0,0,2	246	149	1	1	1.0,0.986,1.0	1.0,1.0,0.977	0.003
3370	ENSMUSG00000020719	Ddx5	chr11	-	106786908	106787074	167	106786066	106786132	67	106788272	106788459	188	3370	48,76,71	0,0,0	65,14,55	2,0,0	298	149	1	1	1.0,1.0,1.0	0.942,1.0,1.0	0.019
3371	ENSMUSG00000020719	Ddx5	chr11	-	106786908	106787074	167	106786447	106786544	98	106788272	106788459	188	3371	161192145	0,0,1	127,39,127	0,0,0	298	149	1	1	1.0,1.0,0.986	1.0,1.0,1.0	-0.005
3372	ENSMUSG00000020719	Ddx5	chr11	-	106788272	106788459	188	106786908	106787074	167	106788698	106788883	186	3372	49,76,72	0,0,0	66,12,56	1,0,0	298	149	1	1	1.0,1.0,1.0	0.971,1.0,1.0	0.01
3373	ENSMUSG00000020719	Ddx5	chr11	-	106788272	106788459	188	106786908	106787074	167	106789015	106789185	171	3373	50,78,72	0,1,0	67,12,55	0,0,0	298	149	1	1	1.0,0.975,1.0	1.0,1.0,1.0	-0.008
3374	ENSMUSG00000024533	Spire1	chr18	-	67501067	67501241	175	67497176	67497314	139	67503430	67503573	144	3374	0,0,0	10,3,11	2,0,0	8,10,4	298	149	1	1	0.0,0.0,0.0	0.111,0.0,0.0	-0.037
3376	ENSMUSG00000020718	Polg2	chr11	-	106772651	106772752	102	106768252	106768471	220	106773384	106773465	82	3376	8,12,4	0,0,0	3,3,4	0,1,0	250	149	1	1	1.0,1.0,1.0	1.0,0.641,1.0	0.12
3377	ENSMUSG00000020718	Polg2	chr11	-	106778716	106778807	92	106777434	106777561	128	106779083	106779502	420	3377	0,0,0	0,2,0	1,0,0	0,0,0	240	149	1	1	NA,0.0,NA	1.0,NA,NA	-1
3379	ENSMUSG00000020717	Pecam1	chr11	-	106671741	106671798	58	106654217	106655162	946	106679548	106679611	64	3379	0,1,3	0,1,0	0,3,0	0,0,0	206	149	1	1	NA,0.42,1.0	NA,1.0,NA	-0.29
3381	ENSMUSG00000020715	Ern1	chr11	-	106414350	106414469	120	106411622	106411814	193	106418823	106418989	167	3381	3,0,4	0,0,0	2,10,3	0,2,0	268	149	1	1	1.0,NA,1.0	1.0,0.735,1.0	0.088
3382	ENSMUSG00000020715	Ern1	chr11	-	106421705	106421967	263	106420018	106420097	80	106423386	106423488	103	3382	7,2,9	0,0,0	3,2,11	1,0,0	298	149	1	1	1.0,1.0,1.0	0.6,1.0,1.0	0.133
3383	ENSMUSG00000020715	Ern1	chr11	-	106437089	106437123	35	106434680	106434987	308	106458907	106459028	122	3383	8,3,12	0,0,0	5,4,3	0,2,0	183	149	1	1	1.0,1.0,1.0	1.0,0.62,1.0	0.127
3388	ENSMUSG00000020708	Psmc5	chr11	+	106256847	106256919	73	106256153	106256214	62	106260852	106260922	71	3388	37,17,9	0,0,2	17,8,22	0,0,0	221	149	1	1	1.0,1.0,0.752	1.0,1.0,1.0	-0.083
3389	ENSMUSG00000020708	Psmc5	chr11	+	106261184	106261282	99	106260852	106260922	71	106261422	106261710	289	3389	68,38,29	0,0,0	34,31,43	0,1,0	247	149	1	1	1.0,1.0,1.0	1.0,0.949,1.0	0.017
3390	ENSMUSG00000069631	Strada	chr11	-	106170953	106171077	125	106168308	106168480	173	106171155	106171264	110	3390	9,13,8	0,0,0	8,1,14	0,2,0	273	149	0.453786	1	1.0,1.0,1.0	1.0,0.214,1.0	0.262
3392	ENSMUSG00000069631	Strada	chr11	-	106184561	106184619	59	106173678	106173781	104	106187100	106187180	81	3392	1,0,0	0,0,0	4,0,2	1,2,0	207	149	1	1	1.0,NA,NA	0.742,0.0,1.0	0.419
3393	ENSMUSG00000069631	Strada	chr11	-	106184561	106184619	59	106173678	106173781	104	106187124	106187180	57	3393	2,0,0	0,0,0	2,0,1	1,0,0	207	149	1	1	1.0,NA,NA	0.59,NA,1.0	0.205
3397	ENSMUSG00000020700	Map3k3	chr11	+	106148813	106148906	94	106148564	106148632	69	106149481	106149673	193	3397	3,2,5	0,0,0	0,0,0	0,0,2	242	149	1	1	1.0,1.0,1.0	NA,NA,0.0	1
3398	ENSMUSG00000020700	Map3k3	chr11	+	106151008	106151140	133	106150269	106150418	150	106151617	106151747	131	3398	1,5,0	0,0,0	3,2,2	2,0,0	281	149	1	1	1.0,1.0,NA	0.443,1.0,1.0	0.186
3399	ENSMUSG00000020700	Map3k3	chr11	+	106151617	106151747	131	106150269	106150418	150	106152216	106152394	179	3399	4,3,2	0,2,0	3,0,2	2,0,1	279	149	1	1	1.0,0.445,1.0	0.445,NA,0.516	0.335
3406	ENSMUSG00000020694	Tlk2	chr11	+	105209793	105209837	45	105208851	105208921	71	105221185	105221353	169	3406	7,6,7	0,0,0	5,5,5	0,3,0	193	149	0.431665	1	1.0,1.0,1.0	1.0,0.563,1.0	0.146
3407	ENSMUSG00000020694	Tlk2	chr11	+	105210544	105210640	97	105209793	105209837	45	105221185	105221353	169	3407	16,31,19	2,1,0	15,5,17	2,3,0	245	149	0.0768941	0.679852	0.83,0.95,1.0	0.82,0.503,1.0	0.152
3408	ENSMUSG00000020694	Tlk2	chr11	+	105240360	105240456	97	105221185	105221353	169	105241568	105241661	94	3408	26,26,30	0,0,0	20,17,14	2,0,0	245	149	1	1	1.0,1.0,1.0	0.859,1.0,1.0	0.047
3409	ENSMUSG00000020694	Tlk2	chr11	+	105246773	105246884	112	105241568	105241661	94	105247458	105247595	138	3409	23,22,19	2,2,2	15,9,31	0,0,0	260	149	0.00285872	0.0670592	0.868,0.863,0.845	1.0,1.0,1.0	-0.141
3410	ENSMUSG00000020694	Tlk2	chr11	+	105267152	105267242	91	105260260	105260352	93	105269625	105269795	171	3410	32,33,26	0,0,0	33,38,52	2,0,0	239	149	1	1	1.0,1.0,1.0	0.911,1.0,1.0	0.03
3413	ENSMUSG00000020691	Mettl2	chr11	+	105128740	105129075	336	105126775	105126867	93	105130446	105130496	51	3413	28,26,20	0,0,2	15,6,9	0,0,0	298	149	1	1	1.0,1.0,0.833	1.0,1.0,1.0	-0.056
3414	ENSMUSG00000018412	Kansl1	chr11	-	104342858	104343047	190	104342362	104342511	150	104343490	104343673	184	3414	2,1,9	1,2,1	2,1,3	0,2,3	298	149	0.476601	1	0.5,0.2,0.818	1.0,0.2,0.333	-0.005
3415	ENSMUSG00000018412	Kansl1	chr11	-	104368679	104368778	100	104357480	104357596	117	104378684	104378826	143	3415	9,6,14	0,1,2	7,12,8	4,6,6	248	149	0.000149377	0.00759657	1.0,0.783,0.808	0.513,0.546,0.445	0.362
3416	ENSMUSG00000018412	Kansl1	chr11	-	104426423	104426468	46	104424936	104425293	358	104467638	104467991	354	3416	0,0,2	0,1,0	0,0,0	0,0,1	194	149	1	1	NA,0.0,1.0	NA,NA,0.0	0.5
3425	ENSMUSG00000018411	Mapt	chr11	+	104318156	104318249	94	104310268	104310534	267	104321350	104321432	83	3425	0,0,0	0,0,2	0,1,0	0,0,0	242	149	1	1	NA,NA,0.0	NA,1.0,NA	-1
3427	ENSMUSG00000062421	Arf2	chr11	+	103972952	103973063	112	103969078	103969245	168	103981693	103981818	126	3427	81,56,31	0,0,0	21,10,36	1,0,0	260	149	1	1	1.0,1.0,1.0	0.923,1.0,1.0	0.026
3428	ENSMUSG00000020946	Gosr2	chr11	-	103683791	103683932	142	103676848	103679397	2550	103686581	103686714	134	3428	16,8,16	2,0,0	6,11,6	0,2,0	290	149	1	1	0.804,1.0,1.0	1.0,0.739,1.0	0.022
3430	ENSMUSG00000034247	Plekhm1	chr11	-	103386957	103387348	392	103380033	103380352	320	103394687	103395314	628	3430	2,2,0	0,0,0	4,9,7	0,0,1	298	149	1	1	1.0,1.0,NA	1.0,1.0,0.778	0.074
3433	ENSMUSG00000022564	Grina	chr15	+	76248448	76248649	202	76248258	76248368	111	76248771	76248900	130	3433	0,0,2	0,0,0	3,3,1	1,0,0	298	149	1	1	NA,NA,1.0	0.6,1.0,1.0	0.133
3441	ENSMUSG00000020936	Nmt1	chr11	+	103052205	103052324	120	103046378	103046523	146	103055197	103055289	93	3441	5,7,7	0,0,0	12,6,10	2,0,0	268	149	1	1	1.0,1.0,1.0	0.769,1.0,1.0	0.077
3448	ENSMUSG00000018677	Slc25a39	chr11	-	102403632	102403713	82	102402984	102403535	552	102403790	102403872	83	3448	0,1,5	0,0,0	10,18,5	0,7,0	230	149	1	1	NA,1.0,1.0	1.0,0.625,1.0	0.125
3449	ENSMUSG00000018677	Slc25a39	chr11	-	102404451	102404625	175	102404017	102404140	124	102404794	102404919	126	3449	5,6,4	0,0,0	13,18,5	0,2,0	298	149	1	1	1.0,1.0,1.0	1.0,0.818,1.0	0.061
3451	ENSMUSG00000018677	Slc25a39	chr11	-	102405692	102405802	111	102405011	102405079	69	102406205	102406250	46	3451	4,5,3	0,0,0	1,0,5	0,0,2	259	149	1	1	1.0,1.0,1.0	1.0,NA,0.59	0.205
3452	ENSMUSG00000018677	Slc25a39	chr11	-	102405692	102405826	135	102405011	102405079	69	102406205	102406250	46	3452	6,9,4	0,0,0	4,6,8	0,0,2	283	149	1	1	1.0,1.0,1.0	1.0,1.0,0.678	0.107
3453	ENSMUSG00000020923	Ubtf	chr11	-	102310925	102311036	112	102310442	102310576	135	102311379	102311500	122	3453	3,6,13	0,2,0	6,6,1	3,1,1	260	149	0.00551366	0.106316	1.0,0.632,1.0	0.534,0.775,0.364	0.32
3467	ENSMUSG00000034931	Dhx8	chr11	+	101738129	101738561	433	101737656	101737766	111	101739703	101739848	146	3467	34,36,25	0,0,3	17,18,13	0,0,0	298	149	0.778639	1	1.0,1.0,0.806	1.0,1.0,1.0	-0.065
3468	ENSMUSG00000034931	Dhx8	chr11	+	101750877	101751072	196	101749884	101750066	183	101752010	101752196	187	3468	100,88,99	0,0,0	86,83,115	0,0,2	298	149	1	1	1.0,1.0,1.0	1.0,1.0,0.966	0.011
3469	ENSMUSG00000034931	Dhx8	chr11	+	101764777	101764957	181	101764144	101764341	198	101766639	101766807	169	3469	49,70,31	0,2,0	66,78,61	0,0,1	298	149	1	1	1.0,0.946,1.0	1.0,1.0,0.968	-0.007
3470	ENSMUSG00000010362	Rdm1	chr11	+	101630819	101630979	161	101630237	101630360	124	101633801	101633832	32	3470	15,21,21	8,7,8	12,14,9	7,2,4	298	149	0.770566	1	0.484,0.6,0.568	0.462,0.778,0.529	-0.039
3471	ENSMUSG00000010362	Rdm1	chr11	+	101633014	101633142	129	101630819	101630979	161	101633801	101633900	100	3471	1,0,0	10,11,15	0,0,0	7,10,6	277	149	1	1	0.051,0.0,0.0	0.0,0.0,0.0	0.017
3472	ENSMUSG00000034947	Tmem106a	chr11	+	101584445	101584509	65	101583557	101583784	228	101586238	101586392	155	3472	0,1,2	2,0,1	0,1,0	2,0,0	213	149	1	1	0.0,1.0,0.583	0.0,1.0,NA	0.028
3475	ENSMUSG00000017119	Nbr1	chr11	+	101556174	101556291	118	101555809	101555875	67	101559518	101559545	28	3475	11,23,21	0,2,1	17,7,12	0,0,0	266	149	0.501539	1	1.0,0.866,0.922	1.0,1.0,1.0	-0.071
3477	ENSMUSG00000017119	Nbr1	chr11	+	101560432	101560451	20	101559518	101559581	64	101562296	101562319	24	3477	8,15,19	0,0,2	6,11,7	1,0,0	168	149	1	1	1.0,1.0,0.894	0.842,1.0,1.0	0.017
3478	ENSMUSG00000017119	Nbr1	chr11	+	101564628	101564826	199	101561785	101562319	535	101565703	101565781	79	3478	28,28,27	0,0,2	27,18,18	0,0,0	298	149	1	1	1.0,1.0,0.871	1.0,1.0,1.0	-0.043
3479	ENSMUSG00000017119	Nbr1	chr11	+	101572461	101572572	112	101571901	101571977	77	101572807	101572972	166	3479	0,0,0	0,2,2	0,2,0	4,2,0	260	149	1	1	NA,0.0,0.0	0.0,0.364,NA	-0.182
3480	ENSMUSG00000017119	Nbr1	chr11	+	101573102	101573177	76	101572807	101572972	166	101574998	101575115	118	3480	4,10,5	0,1,0	3,4,1	0,1,0	224	149	1	1	1.0,0.869,1.0	1.0,0.727,1.0	0.047
3482	ENSMUSG00000017119	Nbr1	chr11	+	101577193	101577251	59	101576302	101576409	108	101580584	101581951	1368	3482	9,5,4	0,0,0	1,0,5	2,0,0	207	149	1	1	1.0,1.0,1.0	0.265,NA,1.0	0.367
3483	ENSMUSG00000017119	Nbr1	chr11	+	101577931	101578037	107	101576302	101576409	108	101580584	101581012	429	3483	5,4,6	0,0,0	2,6,4	2,0,0	255	149	0.61458	1	1.0,1.0,1.0	0.369,1.0,1.0	0.21
3484	ENSMUSG00000017119	Nbr1	chr11	+	101577931	101578037	107	101577193	101577251	59	101580584	101581012	429	3484	10,4,9	3,4,2	5,6,4	0,0,3	255	149	0.0285931	0.34353	0.661,0.369,0.724	1.0,1.0,0.438	-0.228
3486	ENSMUSG00000063316	Rpl27	chr11	+	101443954	101443999	46	101443611	101443670	60	101445219	101445330	112	3486	0,0,1	296207200	0,0,0	225228183	194	149	1	1	0.0,0.0,0.004	0.0,0.0,0.0	0.001
3488	ENSMUSG00000078652	Psme3	chr11	+	101320210	101320279	70	101319833	101320024	192	101320396	101320464	69	3488	30,20,26	0,0,0	21,49,8	1,2,0	218	149	0.248814	1	1.0,1.0,1.0	0.935,0.944,1.0	0.04
3489	ENSMUSG00000078622	Ccdc47	chr11	-	106203537	106203623	87	106202727	106202786	60	106204385	106204428	44	3489	12,5,10	0,0,3	3,5,5	0,0,0	235	149	0.535146	1	1.0,1.0,0.679	1.0,1.0,1.0	-0.107
3491	ENSMUSG00000006920	Ezh1	chr11	-	101208121	101208285	165	101207337	101207429	93	101209379	101209482	104	3491	7,5,4	0,0,0	1,7,11	0,2,0	298	149	1	1	1.0,1.0,1.0	1.0,0.636,1.0	0.121
3492	ENSMUSG00000006920	Ezh1	chr11	-	101209379	101209482	104	101207337	101207429	93	101210546	101210578	33	3492	3,2,3	4,0,0	1,6,3	0,0,0	252	149	0.0722595	0.653623	0.307,1.0,1.0	1.0,1.0,1.0	-0.231
3493	ENSMUSG00000006920	Ezh1	chr11	-	101213723	101213844	122	101210546	101210723	178	101215182	101215302	121	3493	8,3,3	2,0,0	6,7,10	0,0,0	270	149	1	1	0.688,1.0,1.0	1.0,1.0,1.0	-0.104
3494	ENSMUSG00000035172	Plekhh3	chr11	-	101164012	101164471	460	101163505	101163697	193	101164658	101164791	134	3494	0,2,0	0,0,0	0,0,0	0,1,0	298	149	1	1	NA,1.0,NA	NA,0.0,NA	1
3496	ENSMUSG00000045007	Tubg2	chr11	+	101156447	101156560	114	101155906	101156168	263	101156752	101156920	169	3496	21,25,20	0,2,1	37,29,40	2,0,1	262	149	0.592973	1	1.0,0.877,0.919	0.913,1.0,0.958	-0.025
3497	ENSMUSG00000045007	Tubg2	chr11	+	101157782	101157862	81	101157451	101157520	70	101159008	101159135	128	3497	40,54,34	0,0,0	55,44,52	0,0,1	229	149	1	1	1.0,1.0,1.0	1.0,1.0,0.971	0.01
3498	ENSMUSG00000035198	Tubg1	chr11	+	101120830	101120998	169	101120546	101120659	114	101122672	101122741	70	3498	46,47,40	1,4,2	43,15,27	4,0,0	298	149	0.398741	1	0.958,0.855,0.909	0.843,1.0,1.0	-0.04
3499	ENSMUSG00000035198	Tubg1	chr11	+	101122672	101122741	70	101120546	101120659	114	101123413	101123493	81	3499	13,16,9	0,0,0	8,6,8	0,0,1	218	149	1	1	1.0,1.0,1.0	1.0,1.0,0.845	0.052
3500	ENSMUSG00000035198	Tubg1	chr11	+	101125202	101125364	163	101124969	101125122	154	101126031	101126419	389	3500	59,46,47	0,0,0	44,40,45	1,2,0	298	149	0.437483	1	1.0,1.0,1.0	0.957,0.909,1.0	0.045
3503	ENSMUSG00000017802	Fam134c	chr11	-	101102882	101103009	128	101102005	101102090	86	101103889	101103920	32	3503	0,0,3	0,0,1	2,0,0	0,0,0	276	149	1	1	NA,NA,0.618	1.0,NA,NA	-0.382
3504	ENSMUSG00000017802	Fam134c	chr11	-	101117185	101117300	116	101106306	101106413	108	101119540	101119765	226	3504	0,2,0	1,0,1	0,0,0	5,0,0	264	149	1	1	0.0,1.0,0.0	0.0,NA,NA	0.333
3509	ENSMUSG00000004040	Stat3	chr11	-	100894700	100894836	137	100894163	100894216	54	100895063	100895162	100	3509	0,0,2	0,0,0	4,6,1	1,0,0	285	149	1	1	NA,NA,1.0	0.677,1.0,1.0	0.108
3510	ENSMUSG00000020918	Kat2a	chr11	-	100706082	100706197	116	100705958	100705995	38	100706349	100706493	145	3510	8,8,9	2,2,1	12,7,5	0,3,1	264	149	0.689544	1	0.693,0.693,0.836	1.0,0.568,0.738	-0.028
3511	ENSMUSG00000034714	Ttyh2	chr11	+	114696588	114696809	222	114690238	114690350	113	114701780	114701876	97	3511	3,7,2	1,1,0	4,3,7	0,0,2	298	149	1	1	0.6,0.778,1.0	1.0,1.0,0.636	-0.086
3512	ENSMUSG00000034714	Ttyh2	chr11	+	114696588	114696809	222	114690238	114690350	113	114707335	114707405	71	3512	4,4,0	0,0,2	3,3,5	0,0,0	298	149	0.218102	1	1.0,1.0,0.0	1.0,1.0,1.0	-0.333
3513	ENSMUSG00000020917	Acly	chr11	-	100493883	100494080	198	100493536	100493618	83	100495859	100495964	106	3513	4,2,3	0,2,0	11,0,2	0,0,0	298	149	1	1	1.0,0.333,1.0	1.0,NA,1.0	-0.222
3514	ENSMUSG00000020917	Acly	chr11	-	100503159	100503189	31	100498620	100498762	143	100504202	100504293	92	3514	0,2,0	0,0,1	0,0,1	0,0,1	179	149	1	1	NA,1.0,0.0	NA,NA,0.454	0.046
3515	ENSMUSG00000017176	Nt5c3b	chr11	-	100440039	100440086	48	100436154	100436240	87	100440184	100440254	71	3515	0,0,0	2,0,0	0,0,7	0,2,0	196	149	1	1	0.0,NA,NA	NA,0.0,1.0	-0.5
3517	ENSMUSG00000063952	Brpf3	chr17	+	28823972	28824066	95	28821085	28821592	508	28828343	28828441	99	3517	0,0,0	0,0,1	0,3,2	0,0,0	243	149	1	1	NA,NA,0.0	NA,1.0,1.0	-1
3518	ENSMUSG00000063952	Brpf3	chr17	+	28831313	28831411	99	28828081	28828441	361	28835761	28835916	156	3518	0,0,2	0,0,0	0,2,0	0,2,4	247	149	1	1	NA,NA,1.0	NA,0.376,0.0	0.812
3519	ENSMUSG00000035530	Eif1	chr11	+	100320665	100320829	165	100319884	100320160	277	100320947	100320989	43	3519	182712671291	0,0,0	170618491627	1,0,0	298	149	1	1	1.0,1.0,1.0	0.999,1.0,1.0	0
3520	ENSMUSG00000023905	Tnfrsf12a	chr17	-	23676138	23676273	136	23675446	23676046	601	23676518	23676623	106	3520	154,134,95	0,1,0	79,67,63	0,0,3	284	149	1	1	1.0,0.986,1.0	1.0,1.0,0.917	0.023
3521	ENSMUSG00000023905	Tnfrsf12a	chr17	-	23676138	23676273	136	23675446	23676046	601	23677326	23677449	124	3521	73,63,42	2,0,0	25,36,31	0,0,0	284	149	1	1	0.95,1.0,1.0	1.0,1.0,1.0	-0.017
3522	ENSMUSG00000023905	Tnfrsf12a	chr17	-	23676518	23676623	106	23675446	23676046	601	23677326	23677449	124	3522	24,14,18	2,0,0	5,3,9	0,0,0	254	149	1	1	0.876,1.0,1.0	1.0,1.0,1.0	-0.041
3523	ENSMUSG00000023905	Tnfrsf12a	chr17	-	23676518	23676623	106	23676138	23676273	136	23677326	23677449	124	3523	105,85,69	0,3,0	58,32,38	0,0,0	254	149	1	1	1.0,0.943,1.0	1.0,1.0,1.0	-0.019
3527	ENSMUSG00000020914	Top2a	chr11	-	98993763	98993935	173	98992942	98993413	472	98994206	98994406	201	3527	37,66,51	0,0,0	48,67,67	0,1,0	298	149	1	1	1.0,1.0,1.0	1.0,0.971,1.0	0.01
3528	ENSMUSG00000020914	Top2a	chr11	-	98993763	98993935	173	98993070	98993325	256	98994206	98994406	201	3528	20,38,37	0,1,0	40,32,45	0,0,0	298	149	1	1	1.0,0.95,1.0	1.0,1.0,1.0	-0.017
3529	ENSMUSG00000020914	Top2a	chr11	-	98995680	98995724	45	98995243	98995375	133	98995849	98995973	125	3529	9,15,20	0,0,0	14,11,7	2,0,0	193	149	1	1	1.0,1.0,1.0	0.844,1.0,1.0	0.052
3530	ENSMUSG00000020914	Top2a	chr11	-	99010905	99011063	159	99010473	99010599	127	99012020	99012159	140	3530	62,40,46	0,0,0	46,33,48	2,0,0	298	149	1	1	1.0,1.0,1.0	0.92,1.0,1.0	0.027
3531	ENSMUSG00000020914	Top2a	chr11	-	99012020	99012159	140	99010905	99011063	159	99014414	99014552	139	3531	51,30,48	0,0,0	39,24,37	2,0,0	288	149	1	1	1.0,1.0,1.0	0.91,1.0,1.0	0.03
3532	ENSMUSG00000020914	Top2a	chr11	-	99018795	99018941	147	99016429	99016527	99	99021710	99021774	65	3532	53,46,47	5,1,2	18,15,35	0,2,4	295	149	0.922772	1	0.843,0.959,0.922	1.0,0.791,0.815	0.039
3536	ENSMUSG00000017221	Psmd3	chr11	+	98693310	98693497	188	98690915	98691019	105	98693578	98693698	121	3536	15,33,18	0,0,0	43,10,5	1,0,0	298	149	1	1	1.0,1.0,1.0	0.956,1.0,1.0	0.015
3537	ENSMUSG00000017221	Psmd3	chr11	+	98693382	98693497	116	98690462	98691019	558	98693578	98693698	121	3537	37,52,36	0,0,0	76,22,19	1,0,0	264	149	1	1	1.0,1.0,1.0	0.977,1.0,1.0	0.008
3543	ENSMUSG00000032900	Tex43	chr18	+	56589457	56589582	126	56588388	56588470	83	56592376	56592485	110	3543	0,0,1	11,12,3	1,0,0	11,10,6	274	149	1	1	0.0,0.0,0.153	0.047,0.0,0.0	0.035
3544	ENSMUSG00000003119	Cdk12	chr11	+	98249709	98250100	392	98245216	98245669	454	98263469	98263570	102	3544	7,3,1	0,2,0	2,4,3	0,0,0	298	149	0.683131	1	1.0,0.429,1.0	1.0,1.0,1.0	-0.19
3545	ENSMUSG00000003119	Cdk12	chr11	+	98264193	98264307	115	98263469	98263570	102	98267751	98267858	108	3545	8,9,14	0,0,0	0,2,6	0,4,0	263	149	1	1	1.0,1.0,1.0	NA,0.221,1.0	0.389
3546	ENSMUSG00000018160	Med1	chr11	-	98173220	98173292	73	98171695	98171770	76	98179111	98179140	30	3546	49,42,18	4,0,0	26,15,19	0,0,0	221	149	0.750722	1	0.892,1.0,1.0	1.0,1.0,1.0	-0.036
3547	ENSMUSG00000018160	Med1	chr11	-	98180016	98180149	134	98179111	98179140	30	98180253	98180308	56	3547	44,54,31	0,1,0	37,20,16	2,0,0	282	149	1	1	1.0,0.966,1.0	0.907,1.0,1.0	0.02
3548	ENSMUSG00000020883	Fbxl20	chr11	-	98090657	98090870	214	98082555	98089698	7144	98092144	98092201	58	3548	46,52,50	0,2,0	50,30,50	0,0,0	298	149	1	1	1.0,0.929,1.0	1.0,1.0,1.0	-0.024
3549	ENSMUSG00000020883	Fbxl20	chr11	-	98099982	98100109	128	98098419	98098494	76	98101700	98101796	97	3549	30,30,33	7,10,0	31,9,17	5,2,4	276	149	0.733884	1	0.698,0.618,1.0	0.77,0.708,0.696	0.047
3551	ENSMUSG00000020883	Fbxl20	chr11	-	98115392	98115447	56	98113220	98113295	76	98128314	98128376	63	3551	22,4,7	5,4,0	12,11,6	7,5,2	204	149	0.278647	1	0.763,0.422,1.0	0.556,0.616,0.687	0.109
3552	ENSMUSG00000017400	Stac2	chr11	-	98039618	98039756	139	98036622	98038070	1449	98040097	98040149	53	3552	3,1,3	2,3,1	5,0,8	4,0,3	287	149	1	1	0.438,0.148,0.609	0.394,NA,0.581	-0.089
3554	ENSMUSG00000070336	Fbxo47	chr11	-	97855352	97855512	161	97853825	97854488	664	97856155	97856298	144	3554	33,27,46	0,0,0	18,12,15	0,1,0	298	149	1	1	1.0,1.0,1.0	1.0,0.857,1.0	0.048
3555	ENSMUSG00000070336	Fbxo47	chr11	-	97856155	97856298	144	97855352	97855512	161	97863358	97863535	178	3555	13,22,21	2,0,0	10,3,7	0,0,0	292	149	1	1	0.768,1.0,1.0	1.0,1.0,1.0	-0.077
3556	ENSMUSG00000070336	Fbxo47	chr11	-	97857667	97857814	148	97856155	97856298	144	97863358	97863535	178	3556	19,30,22	0,4,0	14,9,5	0,0,0	296	149	0.323906	1	1.0,0.791,1.0	1.0,1.0,1.0	-0.07
3557	ENSMUSG00000070336	Fbxo47	chr11	-	97863358	97863535	178	97857667	97857814	148	97865058	97865167	110	3557	34,35,24	0,0,0	26,9,17	2,0,0	298	149	1	1	1.0,1.0,1.0	0.867,1.0,1.0	0.044
3558	ENSMUSG00000070336	Fbxo47	chr11	-	97865058	97865167	110	97857667	97857814	148	97868591	97868669	79	3558	22,7,17	0,0,0	6,1,2	0,0,1	258	149	1	1	1.0,1.0,1.0	1.0,1.0,0.536	0.155
3559	ENSMUSG00000071415	Rpl23	chr11	-	97778264	97778378	115	97777526	97778164	639	97781333	97781462	130	3559	180414361383	0,1,0	113114511104	0,4,0	263	149	1	1	1.0,0.999,1.0	1.0,0.995,1.0	0.001
3560	ENSMUSG00000071415	Rpl23	chr11	-	97781333	97781462	130	97778264	97778378	115	97781805	97781889	85	3560	167513691323	2,0,0	112113571042	0,0,0	278	149	1	1	0.998,1.0,1.0	1.0,1.0,1.0	-0.001
3561	ENSMUSG00000071415	Rpl23	chr11	-	97781805	97781889	85	97781333	97781462	130	97782343	97782437	95	3561	470431430	0,1,0	359375350	2,4,2	233	149	1	1	1.0,0.996,1.0	0.991,0.984,0.991	0.01
3562	ENSMUSG00000071415	Rpl23	chr11	-	97781805	97782041	237	97781403	97781462	60	97782343	97782382	40	3562	346340309	0,1,0	270276265	2,4,2	298	149	0.858007	1	1.0,0.994,1.0	0.985,0.972,0.985	0.017
3563	ENSMUSG00000018543	1700001P01Rik	chr11	-	97772715	97772815	101	97771480	97771737	258	97775651	97775918	268	3563	9,2,1	0,0,2	0,1,1	0,0,0	249	149	1	1	1.0,1.0,0.23	NA,1.0,1.0	-0.257
3574	ENSMUSG00000001441	Npepps	chr11	-	97222950	97223170	221	97218507	97218650	144	97224658	97224761	104	3574	24,12,17	0,0,0	9,21,3	0,1,0	298	149	1	1	1.0,1.0,1.0	1.0,0.913,1.0	0.029
3575	ENSMUSG00000001441	Npepps	chr11	-	97224658	97224793	136	97222950	97223170	221	97226728	97226868	141	3575	17,8,16	0,0,0	18,19,5	0,5,0	284	149	0.0352733	0.395972	1.0,1.0,1.0	1.0,0.666,1.0	0.111
3579	ENSMUSG00000001441	Npepps	chr11	-	97263895	97264026	132	97258048	97258351	304	97267594	97267623	30	3579	0,2,0	2,0,2	0,0,0	1,0,0	280	149	1	1	0.0,1.0,0.0	0.0,NA,NA	0.333
3580	ENSMUSG00000022540	Rogdi	chr16	-	5009900	5009950	51	5009477	5009604	128	5010039	5010153	115	3580	3,0,2	0,0,0	3,1,3	0,1,0	199	149	1	1	1.0,NA,1.0	1.0,0.428,1.0	0.191
3584	ENSMUSG00000038534	Osbpl7	chr11	+	97067664	97067787	124	97067433	97067560	128	97067941	97068271	331	3584	2,3,0	0,1,0	0,4,0	0,0,0	272	149	1	1	1.0,0.622,NA	NA,1.0,NA	-0.189
3585	ENSMUSG00000078700	D030028A08Rik	chr11	+	96952580	96952728	149	96944844	96945093	250	96959553	96959615	63	3585	0,0,4	0,0,0	0,0,2	0,0,2	297	149	1	1	NA,NA,1.0	NA,NA,0.334	0.666
3586	ENSMUSG00000018669	Cdk5rap3	chr11	-	96913005	96913054	50	96912216	96912395	180	96913381	96913482	102	3586	0,0,1	0,0,0	0,0,0	0,0,2	198	149	1	1	NA,NA,1.0	NA,NA,0.0	1
3589	ENSMUSG00000038615	Nfe2l1	chr11	-	96821250	96821409	160	96817413	96820516	3104	96822103	96822319	217	3589	10,20,29	2,0,0	10,24,26	1,0,0	298	149	1	1	0.714,1.0,1.0	0.833,1.0,1.0	-0.04
3590	ENSMUSG00000018666	Cbx1	chr11	+	96806615	96806764	150	96802727	96802822	96	96808183	96808640	458	3590	8,4,4	2,1,0	4,0,3	0,0,0	298	149	1	1	0.667,0.667,1.0	1.0,NA,1.0	-0.222
3591	ENSMUSG00000020876	Snx11	chr11	-	96775373	96775433	61	96774440	96774495	56	96776967	96777061	95	3591	3,1,0	3,2,1	2,0,0	0,0,1	209	149	1	1	0.416,0.263,0.0	1.0,NA,0.0	-0.274
3592	ENSMUSG00000057058	Skap1	chr11	+	96723349	96723397	49	96713016	96713202	187	96731124	96731225	102	3592	0,1,0	3,2,6	2,0,0	0,8,4	197	149	0.350216	1	0.0,0.274,0.0	1.0,0.0,0.0	-0.242
3594	ENSMUSG00000006056	Calcoco2	chr11	-	96103216	96103350	135	96102647	96102752	106	96107430	96107604	175	3594	91,78,74	1,0,0	39,37,64	0,0,0	283	149	1	1	0.98,1.0,1.0	1.0,1.0,1.0	-0.007
3595	ENSMUSG00000006056	Calcoco2	chr11	-	96103457	96103560	104	96103216	96103350	135	96107430	96107604	175	3595	153,66,92	0,2,0	75,55,104	2,0,0	252	149	1	1	1.0,0.951,1.0	0.957,1.0,1.0	-0.002
3596	ENSMUSG00000006057	Atp5g1	chr11	-	96073961	96074039	79	96073522	96073701	180	96074986	96075033	48	3596	573504417	0,0,0	386329347	0,3,1	227	149	1	1	1.0,1.0,1.0	1.0,0.986,0.996	0.006
3597	ENSMUSG00000006058	Snf8	chr11	+	96039278	96039417	140	96035318	96035369	52	96041624	96041729	106	3597	33,25,27	0,2,0	21,10,8	0,0,0	288	149	1	1	1.0,0.866,1.0	1.0,1.0,1.0	-0.045
3598	ENSMUSG00000006058	Snf8	chr11	+	96043403	96043476	74	96041624	96041729	106	96045160	96045302	143	3598	46,38,28	8,2,2	17,23,16	0,10,7	222	149	0.0951581	0.791934	0.794,0.927,0.904	1.0,0.607,0.605	0.138
3599	ENSMUSG00000006058	Snf8	chr11	+	96045160	96045302	143	96041624	96041729	106	96046279	96046354	76	3599	40,26,31	0,1,0	26,23,30	0,0,0	291	149	1	1	1.0,0.93,1.0	1.0,1.0,1.0	-0.023
3600	ENSMUSG00000006058	Snf8	chr11	+	96045160	96045302	143	96041624	96041729	106	96047194	96047430	237	3600	17,4,8	0,0,2	5,23,12	0,3,0	291	149	0.578875	1	1.0,1.0,0.672	1.0,0.797,1.0	-0.042
3601	ENSMUSG00000006058	Snf8	chr11	+	96046279	96046354	76	96041624	96041729	106	96047194	96047319	126	3601	13,11,9	0,0,2	8,8,7	0,3,0	224	149	0.568859	1	1.0,1.0,0.75	1.0,0.639,1.0	0.037
3602	ENSMUSG00000006058	Snf8	chr11	+	96046279	96046354	76	96044823	96045302	480	96047194	96047319	126	3602	44,32,37	9,2,6	28,20,25	6,13,5	224	149	0.058292	0.564653	0.765,0.914,0.804	0.756,0.506,0.769	0.151
3605	ENSMUSG00000038909	Kat7	chr11	-	95276442	95276549	108	95274258	95275887	1630	95277468	95277615	148	3605	9,7,6	4,3,7	15,1,7	10,3,6	256	149	0.493324	1	0.567,0.576,0.333	0.466,0.162,0.404	0.148
3606	ENSMUSG00000038909	Kat7	chr11	-	95291519	95291609	91	95289771	95289870	100	95294562	95294645	84	3606	17,7,12	9,8,4	7,2,7	18,2,14	239	149	0.00494252	0.0979973	0.541,0.353,0.652	0.195,0.384,0.238	0.243
3607	ENSMUSG00000038909	Kat7	chr11	-	95303132	95303309	178	95299978	95300218	241	95306048	95306196	149	3607	10,8,12	0,0,1	6,2,19	0,0,0	298	149	1	1	1.0,1.0,0.857	1.0,1.0,1.0	-0.048
3608	ENSMUSG00000038909	Kat7	chr11	-	95306048	95306144	97	95303171	95303309	139	95310034	95310246	213	3608	1,2,5	0,0,0	2,0,12	1,0,0	245	149	1	1	1.0,1.0,1.0	0.549,NA,1.0	0.226
3609	ENSMUSG00000038909	Kat7	chr11	-	95306048	95306196	149	95303132	95303309	178	95310034	95310201	168	3609	7,6,6	0,0,0	16,2,10	1,0,0	297	149	1	1	1.0,1.0,1.0	0.889,1.0,1.0	0.037
3615	ENSMUSG00000021282	Eif5	chr12	+	111538354	111538548	195	111538100	111538239	140	111539407	111539687	281	3615	219145158	0,1,0	132107112	0,0,1	298	149	1	1	1.0,0.986,1.0	1.0,1.0,0.982	0.001
3616	ENSMUSG00000021282	Eif5	chr12	+	111539407	111539687	281	111538354	111538548	195	111539800	111539882	83	3616	423349352	0,0,3	272241249	0,0,0	298	149	1	1	1.0,1.0,0.983	1.0,1.0,1.0	-0.006
3617	ENSMUSG00000021282	Eif5	chr12	+	111539800	111539882	83	111539407	111539687	281	111540129	111540302	174	3617	421386358	11,17,4	281257260	10,11,7	231	149	0.446445	1	0.961,0.936,0.983	0.948,0.938,0.96	0.011
3618	ENSMUSG00000021282	Eif5	chr12	+	111542679	111542841	163	111542151	111542310	160	111543099	111543264	166	3618	355474290	24,30,25	175211244	26,15,17	298	149	0.231763	1	0.881,0.888,0.853	0.771,0.876,0.878	0.032
3619	ENSMUSG00000021282	Eif5	chr12	+	111543099	111543264	166	111542679	111542841	163	111543526	111543661	136	3619	442560326	0,0,0	218229296	2,0,2	298	149	1	1	1.0,1.0,1.0	0.982,1.0,0.987	0.01
3620	ENSMUSG00000039055	Eme1	chr11	-	94647290	94647406	117	94645815	94646005	191	94647627	94647748	122	3620	10,7,4	0,0,0	4,3,5	1,4,0	265	149	0.00345243	0.0764231	1.0,1.0,1.0	0.692,0.297,1.0	0.337
3621	ENSMUSG00000039055	Eme1	chr11	-	94650222	94651023	802	94650007	94650138	132	94653695	94653964	270	3621	13,6,7	0,0,0	10,0,4	0,1,0	298	149	1	1	1.0,1.0,1.0	1.0,0.0,1.0	0.333
3631	ENSMUSG00000020865	Abcc3	chr11	-	94364351	94364439	89	94364041	94364108	68	94364772	94364919	148	3631	0,0,0	0,1,0	0,2,0	0,0,0	237	149	1	1	NA,0.0,NA	NA,1.0,NA	-1
3634	ENSMUSG00000020863	Luc7l3	chr11	-	94299955	94300060	106	94297758	94297920	163	94301504	94301579	76	3634	34,33,22	1,0,4	19,30,23	0,0,0	254	149	0.105977	0.858906	0.952,1.0,0.763	1.0,1.0,1.0	-0.095
3636	ENSMUSG00000054079	Utp18	chr11	-	93861958	93862101	144	93860793	93860837	45	93866345	93866520	176	3636	90,68,62	1,0,0	25,55,47	0,0,0	292	149	1	1	0.979,1.0,1.0	1.0,1.0,1.0	-0.007
3640	ENSMUSG00000033983	Coil	chr11	+	88981068	88982167	1100	88973863	88974202	340	88982288	88982375	88	3640	12,16,14	4,0,0	12,3,13	0,0,2	298	149	0.371621	1	0.6,1.0,1.0	1.0,1.0,0.765	-0.055
3641	ENSMUSG00000000278	Scpep1	chr11	-	88934577	88934671	95	88933447	88933561	115	88935822	88935951	130	3641	68,61,33	2,0,0	45,45,53	0,0,0	243	149	1	1	0.954,1.0,1.0	1.0,1.0,1.0	-0.015
3642	ENSMUSG00000000278	Scpep1	chr11	-	88944374	88944530	157	88943796	88943871	76	88947144	88947234	91	3642	26,50,34	0,1,2	57,10,51	0,0,0	298	149	0.514729	1	1.0,0.962,0.895	1.0,1.0,1.0	-0.048
3643	ENSMUSG00000000278	Scpep1	chr11	-	88947144	88947234	91	88944374	88944530	157	88952405	88952554	150	3643	19,23,16	0,0,0	14,4,13	2,0,0	239	149	1	1	1.0,1.0,1.0	0.814,1.0,1.0	0.062
3653	ENSMUSG00000020485	Supt4a	chr11	+	87740504	87740646	143	87738166	87738273	108	87742795	87742851	57	3653	114,89,69	625453422	118,89,70	472408396	291	149	0.163695	1	0.085,0.091,0.077	0.113,0.1,0.083	-0.014
3654	ENSMUSG00000020485	Supt4a	chr11	+	87742707	87742851	145	87738166	87738273	108	87743057	87743111	55	3654	268192182	9,2,0	164152136	0,1,0	293	149	0.0282576	0.342298	0.938,0.98,1.0	1.0,0.987,1.0	-0.023
3655	ENSMUSG00000020485	Supt4a	chr11	+	87742707	87742851	145	87738166	87738273	108	87743245	87743623	379	3655	3,5,0	1,2,0	0,0,1	0,0,0	293	149	1	1	0.604,0.56,NA	NA,NA,1.0	-0.418
3656	ENSMUSG00000020485	Supt4a	chr11	+	87742795	87742851	57	87738166	87738273	108	87743057	87743111	55	3656	823598563	9,2,0	590522496	0,1,0	205	149	1	1	0.985,0.995,1.0	1.0,0.997,1.0	-0.006
3657	ENSMUSG00000020485	Supt4a	chr11	+	87742795	87742851	57	87738166	87738273	108	87743245	87743617	373	3657	179133129	1,2,0	164129129	0,0,0	205	149	1	1	0.992,0.98,1.0	1.0,1.0,1.0	-0.009
3658	ENSMUSG00000020485	Supt4a	chr11	+	87743057	87743111	55	87738166	87738273	108	87743245	87743617	373	3658	233229129	1,2,0	150140124	0,0,0	203	149	1	1	0.994,0.988,1.0	1.0,1.0,1.0	-0.006
3659	ENSMUSG00000020485	Supt4a	chr11	+	87743057	87743111	55	87742707	87742851	145	87743245	87743617	373	3659	888703571	0,1,1	597555511	3,6,1	203	149	1	1	1.0,0.998,0.998	0.993,0.985,0.997	0.007
3669	ENSMUSG00000010342	Tex14	chr11	+	87542489	87542567	79	87538995	87539070	76	87543283	87543377	95	3669	0,0,4	0,1,0	0,0,0	1,0,0	227	149	1	1	NA,0.0,1.0	0.0,NA,NA	0.5
3671	ENSMUSG00000007646	Rad51c	chr11	-	87388247	87388327	81	87380831	87380892	62	87388618	87388679	62	3671	0,4,0	0,1,3	0,0,0	1,1,3	229	149	1	1	NA,0.722,0.0	0.0,0.0,0.0	0.361
3674	ENSMUSG00000018548	Trim37	chr11	+	87143126	87143214	89	87140484	87140601	118	87145463	87145586	124	3674	5,2,0	2,0,0	0,0,2	0,0,0	237	149	1	1	0.611,1.0,NA	NA,NA,1.0	-0.195
3675	ENSMUSG00000018548	Trim37	chr11	+	87201317	87201626	310	87196820	87197015	196	87205932	87206055	124	3675	7,13,15	0,0,0	6,5,5	1,0,0	298	149	1	1	1.0,1.0,1.0	0.75,1.0,1.0	0.083
3676	ENSMUSG00000018548	Trim37	chr11	+	87205932	87206055	124	87201317	87201626	310	87206763	87206953	191	3676	8,10,14	0,1,0	13,1,5	2,1,0	272	149	0.598106	1	1.0,0.846,1.0	0.781,0.354,1.0	0.237
3677	ENSMUSG00000020492	Ska2	chr11	+	87116103	87116190	88	87109233	87109304	72	87117667	87117844	178	3677	60,49,85	16,10,18	53,45,73	22,12,14	236	149	0.42045	1	0.703,0.756,0.749	0.603,0.703,0.767	0.045
3678	ENSMUSG00000020492	Ska2	chr11	+	87116103	87116190	88	87109233	87109304	72	87121933	87124635	2703	3678	2,1,1	0,0,0	7,0,3	2,1,2	236	149	0.00062673	0.0223277	1.0,1.0,1.0	0.688,0.0,0.486	0.609
3679	ENSMUSG00000020492	Ska2	chr11	+	87116144	87116190	47	87109250	87109304	55	87117667	87117844	178	3679	36,19,41	16,10,18	17,16,15	22,12,14	195	149	0.00731626	0.129803	0.632,0.592,0.635	0.371,0.505,0.45	0.178
3681	ENSMUSG00000020492	Ska2	chr11	+	87117667	87117844	178	87109233	87109304	72	87121933	87122107	175	3681	118106144	0,0,0	116103111	2,1,2	298	149	0.530144	1	1.0,1.0,1.0	0.967,0.981,0.965	0.029
3682	ENSMUSG00000020492	Ska2	chr11	+	87117667	87117844	178	87115868	87116190	323	87121933	87122107	175	3682	164153217	0,0,0	146137171	4,0,0	298	149	1	1	1.0,1.0,1.0	0.948,1.0,1.0	0.017
3683	ENSMUSG00000020493	Prr11	chr11	-	87096962	87097059	98	87089152	87091865	2714	87097134	87097194	61	3683	85,65,49	2,5,0	49,62,48	1,6,0	246	149	0.86553	1	0.963,0.887,1.0	0.967,0.862,1.0	0.007
3684	ENSMUSG00000020493	Prr11	chr11	-	87103539	87103690	152	87103186	87103309	124	87106008	87106141	134	3684	32,26,35	0,0,0	35,15,41	0,2,0	298	149	1	1	1.0,1.0,1.0	1.0,0.789,1.0	0.07
3685	ENSMUSG00000061666	Gdpd1	chr11	-	87063898	87063941	44	87059424	87059560	137	87073835	87074062	228	3685	5,2,6	0,0,0	2,4,1	2,0,0	192	149	0.701763	1	1.0,1.0,1.0	0.437,1.0,1.0	0.188
3686	ENSMUSG00000047126	Cltc	chr11	-	86701060	86701081	22	86697264	86697340	77	86702208	86702430	223	3686	4,0,1	13,36,18	0,0,0	36,22,26	170	149	0.205818	1	0.212,0.0,0.046	0.0,0.0,0.0	0.086
3687	ENSMUSG00000072582	Ptrh2	chr11	+	86688035	86688129	95	86683984	86684123	140	86689558	86692457	2900	3687	6,0,0	39,32,34	0,0,0	39,21,14	243	149	0.420096	1	0.086,0.0,0.0	0.0,0.0,0.0	0.029
3688	ENSMUSG00000018068	Ints2	chr11	-	86222105	86222231	127	86217735	86217934	200	86224942	86225144	203	3688	3,2,2	0,0,0	9,6,7	2,1,0	275	149	0.809839	1	1.0,1.0,1.0	0.709,0.765,1.0	0.175
3690	ENSMUSG00000018068	Ints2	chr11	-	86256421	86256497	77	86256025	86256329	305	86257203	86257518	316	3690	2,1,3	0,3,0	1,0,2	0,0,0	225	149	1	1	1.0,0.181,1.0	1.0,NA,1.0	-0.273
3693	ENSMUSG00000000804	Usp32	chr11	-	84987268	84987361	94	84984441	84986583	2143	84988333	84988758	426	3693	53,51,50	1,2,0	23,18,23	3,5,0	242	149	0.00232935	0.0574051	0.97,0.94,1.0	0.825,0.689,1.0	0.132
3696	ENSMUSG00000000804	Usp32	chr11	-	85039200	85039341	142	85036479	85036639	161	85042487	85042680	194	3696	8,6,2	0,0,0	1,0,2	2,0,0	290	149	1	1	1.0,1.0,1.0	0.204,NA,1.0	0.398
3698	ENSMUSG00000020526	Znhit3	chr11	-	84913221	84913302	82	84910949	84911648	700	84914210	84914285	76	3698	846664574	0,1,0	474461441	0,2,0	230	149	1	1	1.0,0.998,1.0	1.0,0.993,1.0	0.002
3699	ENSMUSG00000020526	Znhit3	chr11	-	84913221	84913436	216	84911504	84911648	145	84914210	84914285	76	3699	397335290	0,1,0	240182213	0,2,0	298	149	1	1	1.0,0.994,1.0	1.0,0.978,1.0	0.005
[truncated: 11,408 more rows]

## Sheet: RI
ID	GeneID	geneSymbol	chr	strand	riExonStart_0base	riExonEnd	upstreamES	upstreamEE	downstreamES	downstreamEE	ID	IJC_SAMPLE_1	SJC_SAMPLE_1	IJC_SAMPLE_2	SJC_SAMPLE_2	IncFormLen	SkipFormLen	PValue	FDR	IncLevel1	IncLevel2	IncLevelDifference
0	ENSMUSG00000024975	Pdcd4	chr19	+	53929082	53929861	53929082	53929192	53929716	53929861	0	30,40,23	2,0,0	12,12,12	0,0,0	298	149	1	1	0.882,1.0,1.0	1.0,1.0,1.0	-0.039
4	ENSMUSG00000025159	Mms19	chr19	-	41945732	41947103	41945732	41945815	41946916	41947103	4	1,2,3	0,3,2	3,0,0	1,2,0	298	149	1	1	1.0,0.25,0.429	0.6,0.0,NA	0.26
5	ENSMUSG00000025159	Mms19	chr19	-	41949454	41949837	41949454	41949581	41949768	41949837	5	0,1,1	4,3,1	2,0,0	7,0,0	298	149	1	1	0.0,0.143,0.333	0.125,NA,NA	0.034
6	ENSMUSG00000024695	Zfp91	chr19	-	12775994	12776462	12775994	12776073	12776411	12776462	6	0,2,1	8,1,3	0,0,2	2,4,0	298	149	0.657854	1	0.0,0.5,0.143	0.0,0.0,1.0	-0.119
8	ENSMUSG00000010110	Stx5a	chr19	+	8743079	8743423	8743079	8743135	8743352	8743423	8	1,5,4	45,29,32	5,2,0	14,11,10	298	149	0.492452	1	0.011,0.079,0.059	0.152,0.083,0.0	-0.029
9	ENSMUSG00000010110	Stx5a	chr19	+	8748654	8748888	8748654	8748711	8748806	8748888	9	7,5,7	30,28,12	0,12,7	31,12,21	244	149	0.900566	1	0.125,0.098,0.263	0.0,0.379,0.169	-0.021
18	ENSMUSG00000024807	Syvn1	chr19	+	6048454	6048743	6048454	6048607	6048694	6048743	18	2,0,5	0,3,3	1,0,0	8,0,4	236	149	1	1	1.0,0.0,0.513	0.073,NA,0.0	0.468
20	ENSMUSG00000024906	Mus81	chr19	-	5483454	5483665	5483454	5483558	5483634	5483665	20	2,0,2	2,0,1	0,2,0	2,0,0	225	149	1	1	0.398,NA,0.57	0.0,1.0,NA	-0.016
22	ENSMUSG00000024858	Adrbk1	chr19	-	4287557	4287985	4287557	4287694	4287822	4287985	22	5,0,0	0,4,1	1,0,0	6,0,2	277	149	1	1	1.0,0.0,0.0	0.082,NA,0.0	0.292
23	ENSMUSG00000024858	Adrbk1	chr19	-	4291238	4291641	4291238	4291330	4291589	4291641	23	2,0,0	2,3,3	0,0,0	4,1,1	298	149	1	1	0.333,0.0,0.0	0.0,0.0,0.0	0.111
25	ENSMUSG00000037916	Ndufv1	chr19	-	4011101	4011424	4011101	4011272	4011345	4011424	25	0,0,0	2,1,1	0,1,1	0,0,1	222	149	1	1	0.0,0.0,0.0	NA,1.0,0.402	-0.701
26	ENSMUSG00000024843	Chka	chr19	+	3889879	3892213	3889879	3889988	3892106	3892213	26	9,9,5	81,86,85	8,3,11	99,104,74	298	149	0.696194	1	0.053,0.05,0.029	0.039,0.014,0.069	0.003
30	ENSMUSG00000024516	Sec11c	chr18	+	65812664	65814957	65812664	65812814	65814837	65814957	30	0,2,0	3,7,2	0,0,0	1,6,4	298	149	1	1	0.0,0.125,0.0	0.0,0.0,0.0	0.042
40	ENSMUSG00000014504	Srp19	chr18	+	34331749	34334364	34331749	34331825	34334292	34334364	40	2,2,1	41,26,20	1,0,2	6,12,16	298	149	0.957771	1	0.024,0.037,0.024	0.077,0.0,0.059	-0.017
41	ENSMUSG00000024792	Zfpl1	chr19	-	6082180	6082471	6082180	6082327	6082398	6082471	41	2,0,3	4,7,2	2,0,1	12,6,2	220	149	0.107575	0.674741	0.253,0.0,0.504	0.101,0.0,0.253	0.134
42	ENSMUSG00000069049	Eif2s3y	chrY	+	1016056	1017508	1016056	1016191	1017363	1017508	42	0,2,3	0,0,0	1,0,4	11,0,8	298	149	1	1	NA,1.0,1.0	0.043,NA,0.2	0.879
48	ENSMUSG00000042625	Safb2	chr17	-	56562938	56563431	56562938	56563243	56563361	56563431	48	5,1,2	10,5,9	0,0,3	12,13,25	267	149	0.00479336	0.0941156	0.218,0.1,0.11	0.0,0.0,0.063	0.122
51	ENSMUSG00000033475	Tomm6	chr17	-	47686739	47687288	47686739	47687062	47687187	47687288	51	26,18,17	5,4,6	8,13,13	11,4,6	274	149	0.0509456	0.420101	0.739,0.71,0.606	0.283,0.639,0.541	0.197
53	ENSMUSG00000034729	Mrps10	chr17	+	47372426	47372645	47372426	47372491	47372575	47372645	53	2,1,0	0,2,0	0,1,0	1,0,2	233	149	1	1	1.0,0.242,NA	0.0,1.0,0.0	0.288
56	ENSMUSG00000002763	Pex6	chr17	+	46723673	46724027	46723673	46723735	46723918	46724027	56	0,0,1	2,0,0	0,0,0	0,0,1	298	149	1	1	0.0,NA,1.0	NA,NA,0.0	0.5
59	ENSMUSG00000032842	Abcc10	chr17	-	46304156	46304475	46304156	46304254	46304329	46304475	59	0,0,1	0,0,0	0,0,0	0,3,0	224	149	1	1	NA,NA,1.0	NA,0.0,NA	1
64	ENSMUSG00000023960	Enpp5	chr17	+	44080646	44081510	44080646	44080774	44080937	44081510	64	2,3,5	0,0,2	4,0,6	0,2,0	298	149	0.31445	1	1.0,1.0,0.556	1.0,0.0,1.0	0.185
65	ENSMUSG00000023960	Enpp5	chr17	+	44082743	44086567	44082743	44082920	44085204	44086567	65	1,1,2	0,1,4	0,0,0	2,2,6	298	149	0.172146	0.85199	1.0,0.333,0.2	0.0,0.0,0.0	0.511
67	ENSMUSG00000024446	Rpp21	chr17	-	36257441	36257706	36257441	36257524	36257605	36257706	67	2,4,0	3,0,5	0,0,0	2,7,2	230	149	0.00395331	0.0894437	0.302,1.0,0.0	0.0,0.0,0.0	0.434
79	ENSMUSG00000040482	Dxo	chr17	+	34838547	34838907	34838547	34838683	34838812	34838907	79	2,0,3	11,18,7	2,0,3	3,3,4	278	149	0.302053	1	0.089,0.0,0.187	0.263,0.0,0.287	-0.091
80	ENSMUSG00000040482	Dxo	chr17	+	34838812	34839137	34838812	34838907	34838986	34839137	80	7,11,5	7,4,8	2,3,10	4,4,10	228	149	0.408465	1	0.395,0.642,0.29	0.246,0.329,0.395	0.119
89	ENSMUSG00000024338	Psmb8	chr17	+	34200140	34200915	34200140	34200270	34200710	34200915	89	0,0,1	0,0,1	0,0,0	0,0,1	298	149	1	1	NA,NA,0.333	NA,NA,0.0	0.333
93	ENSMUSG00000042099	Kank3	chr17	+	33822285	33822917	33822285	33822375	33822674	33822917	93	2,2,2	0,0,2	0,0,4	0,0,0	298	149	1	1	1.0,1.0,0.333	NA,NA,1.0	-0.222
94	ENSMUSG00000059208	Hnrnpm	chr17	-	33666493	33666685	33666493	33666529	33666646	33666685	94	34,24,11	27,26,13	24,20,27	19,7,14	266	149	0.0664364	0.501041	0.414,0.341,0.322	0.414,0.615,0.519	-0.157
97	ENSMUSG00000024026	Glo1	chr17	-	30592865	30594226	30592865	30593074	30594114	30594226	97	23,29,35	5,2,3	23,21,18	2,6,1	298	149	0.80813	1	0.697,0.879,0.854	0.852,0.636,0.9	0.014
101	ENSMUSG00000037805	Rpl10a	chr17	+	28328966	28329522	28328966	28329047	28329373	28329522	101	47,49,34	159113118	64,32,50	129,94,126	298	149	0.179104	0.859609	0.129,0.178,0.126	0.199,0.145,0.166	-0.026
102	ENSMUSG00000037805	Rpl10a	chr17	+	28328966	28329522	28328966	28329280	28329373	28329522	102	27,21,15	11,14,6	45,21,22	13,9,11	242	149	0.43767	1	0.602,0.48,0.606	0.681,0.59,0.552	-0.045
106	ENSMUSG00000024190	Dusp1	chr17	-	26506984	26507719	26506984	26507204	26507573	26507719	106	0,0,0	2,4,5	1,0,0	5,3,2	298	149	1	1	0.0,0.0,0.0	0.091,0.0,0.0	-0.03
107	ENSMUSG00000024188	Luc7l	chr17	+	26253973	26255125	26253973	26254044	26255030	26255125	107	10,9,13	32,9,27	5,0,7	20,8,18	298	149	0.0695049	0.511993	0.135,0.333,0.194	0.111,0.0,0.163	0.129
108	ENSMUSG00000025728	Pigq	chr17	-	25931673	25932231	25931673	25931827	25932104	25932231	108	1,1,0	2,1,1	1,0,0	2,0,0	298	149	1	1	0.2,0.333,0.0	0.2,NA,NA	-0.022
121	ENSMUSG00000044533	Rps2	chr17	+	24720272	24720731	24720272	24720452	24720533	24720731	121	4,7,7	124,92,79	0,0,5	3,43,36	230	149	0.327725	1	0.02,0.047,0.054	0.0,0.0,0.083	0.013
122	ENSMUSG00000019320	Noxo1	chr17	+	24699543	24700015	24699543	24699657	24699897	24700015	122	0,0,0	0,1,0	0,1,0	2,0,0	298	149	1	1	NA,0.0,NA	0.0,1.0,NA	-0.5
124	ENSMUSG00000024118	1600002H07Rik	chr17	-	24219730	24220310	24219730	24220133	24220251	24220310	124	3,9,9	15,4,5	3,0,14	2,4,2	267	149	0.856333	1	0.1,0.557,0.501	0.456,0.0,0.796	-0.031
125	ENSMUSG00000024118	1600002H07Rik	chr17	-	24220251	24220615	24220251	24220310	24220516	24220615	125	6,1,7	16,6,5	3,0,2	1,2,7	298	149	0.435511	1	0.158,0.077,0.412	0.6,0.0,0.125	-0.026
126	ENSMUSG00000024118	1600002H07Rik	chr17	-	24220251	24220615	24220251	24220310	24220521	24220615	126	6,2,7	0,2,0	3,0,2	2,0,0	298	149	1	1	1.0,0.333,1.0	0.429,NA,1.0	0.063
132	ENSMUSG00000041319	Thoc6	chr17	-	23668975	23669306	23668975	23669110	23669195	23669306	132	1,2,1	5,7,3	0,0,0	5,6,6	234	149	0.0250858	0.289525	0.113,0.154,0.175	0.0,0.0,0.0	0.147
133	ENSMUSG00000041319	Thoc6	chr17	-	23670192	23670552	23670192	23670241	23670448	23670552	133	2,2,0	0,0,0	11,1,4	0,2,0	298	149	1	1	1.0,1.0,NA	1.0,0.2,1.0	0.267
136	ENSMUSG00000014767	Tbp	chr17	+	15501153	15501357	15501153	15501202	15501311	15501357	136	2,4,4	2,2,16	5,2,2	1,4,5	258	149	0.631432	1	0.366,0.536,0.126	0.743,0.224,0.188	-0.042
137	ENSMUSG00000096780	Tmem181b-ps	chr17	-	6447344	6448616	6447344	6447402	6448524	6448616	137	0,0,0	3,3,3	1,0,0	2,0,0	298	149	1	1	0.0,0.0,0.0	0.2,NA,NA	-0.2
138	ENSMUSG00000022948	Setd4	chr16	-	93585178	93586317	93585178	93585302	93586236	93586317	138	1,3,1	4,10,4	2,4,1	11,7,14	298	149	0.404318	1	0.111,0.13,0.111	0.083,0.222,0.034	0.004
139	ENSMUSG00000109841	RP23-299N4.1	chr16	-	78250860	78251888	78250860	78251568	78251772	78251888	139	17,24,16	3,7,8	28,7,10	9,12,6	298	149	0.106873	0.674741	0.739,0.632,0.5	0.609,0.226,0.455	0.194
140	ENSMUSG00000064061	Dzip3	chr16	-	48935498	48937073	48935498	48935586	48936969	48937073	140	0,2,0	3,3,2	0,1,0	1,2,2	298	149	1	1	0.0,0.25,0.0	0.0,0.2,0.0	0.017
141	ENSMUSG00000043065	Spice1	chr16	+	44369879	44370378	44369879	44370019	44370237	44370378	141	0,0,1	2,2,2	0,0,0	0,0,2	298	149	1	1	0.0,0.0,0.2	NA,NA,0.0	0.067
147	ENSMUSG00000022884	Eif4a2	chr16	+	23108587	23108851	23108587	23108633	23108718	23108851	147	12,16,15	87,65,84	13,8,15	98,33,75	234	149	0.841752	1	0.081,0.136,0.102	0.078,0.134,0.113	-0.002
148	ENSMUSG00000022884	Eif4a2	chr16	+	23109984	23110343	23109984	23110153	23110233	23110343	148	18,27,19	107,112,97	15,15,24	80,35,69	229	149	0.111859	0.691344	0.099,0.136,0.113	0.109,0.218,0.185	-0.055
149	ENSMUSG00000022884	Eif4a2	chr16	+	23110579	23111263	23110579	23110723	23111125	23111263	149	25,29,20	117,93,103	17,19,25	72,47,90	298	149	0.343253	1	0.097,0.135,0.088	0.106,0.168,0.122	-0.025
150	ENSMUSG00000022884	Eif4a2	chr16	+	23111125	23111592	23111125	23111263	23111502	23111592	150	21,27,28	131132137	24,30,25	114,55,97	298	149	0.0272637	0.293156	0.074,0.093,0.093	0.095,0.214,0.114	-0.054
159	ENSMUSG00000006998	Psmd2	chr16	+	20659678	20660102	20659678	20659780	20659956	20660102	159	0,0,2	7,14,14	1,0,0	16,5,6	298	149	1	1	0.0,0.0,0.067	0.03,0.0,0.0	0.012
160	ENSMUSG00000005262	Ufd1l	chr16	+	18826254	18827106	18826254	18826302	18827017	18827106	160	2,0,1	7,8,4	0,0,2	4,3,3	298	149	0.611899	1	0.125,0.0,0.111	0.0,0.0,0.25	-0.005
164	ENSMUSG00000022761	Lztr1	chr16	+	17525422	17526331	17525422	17525503	17525676	17526331	164	0,1,0	1,4,1	0,1,1	0,0,2	298	149	1	1	0.0,0.111,0.0	NA,1.0,0.2	-0.563
165	ENSMUSG00000041774	Ydjc	chr16	+	17146966	17147392	17146966	17147146	17147232	17147392	165	0,5,5	17,4,2	3,2,3	3,0,7	235	149	0.426398	1	0.0,0.442,0.613	0.388,1.0,0.214	-0.182
166	ENSMUSG00000041774	Ydjc	chr16	+	17147597	17148846	17147597	17147697	17148155	17148846	166	6,3,4	8,3,1	7,2,6	4,5,1	298	149	0.715256	1	0.273,0.333,0.667	0.467,0.167,0.75	-0.037
168	ENSMUSG00000022681	Ntan1	chr16	+	13826882	13827125	13826882	13826985	13827059	13827125	168	0,6,3	0,2,1	2,0,0	3,0,3	223	149	1	1	NA,0.667,0.667	0.308,NA,0.0	0.513
171	ENSMUSG00000004071	Cdip1	chr16	-	4768744	4769795	4768744	4769018	4769639	4769795	171	3,2,2	30,5,7	3,1,0	28,7,22	298	149	0.147601	0.783594	0.048,0.167,0.125	0.051,0.067,0.0	0.074
174	ENSMUSG00000001289	Pfdn5	chr15	+	102326432	102326849	102326432	102326535	102326817	102326849	174	23,12,10	106,74,61	12,19,4	57,85,44	298	149	0.826966	1	0.098,0.075,0.076	0.095,0.101,0.043	0.003
178	ENSMUSG00000033237	Arid2	chr15	+	96391103	96392478	96391103	96391189	96392354	96392478	178	1,3,1	10,19,12	1,2,2	16,20,19	298	149	0.776706	1	0.048,0.073,0.04	0.03,0.048,0.05	0.011
180	ENSMUSG00000022613	Miox	chr15	+	89335487	89335907	89335487	89335650	89335839	89335907	180	5,7,4	14,15,14	7,7,1	15,17,11	298	149	0.748076	1	0.152,0.189,0.125	0.189,0.171,0.043	0.021
185	ENSMUSG00000036046	5031439G07Rik	chr15	-	84950611	84953321	84950611	84950774	84953129	84953321	185	0,0,0	5,0,0	1,0,0	1,0,0	298	149	1	1	0.0,NA,NA	0.333,NA,NA	-0.333
186	ENSMUSG00000022394	L3mbtl2	chr15	+	81667158	81668763	81667158	81667396	81668629	81668763	186	2,2,0	18,11,19	1,6,2	23,5,7	298	149	0.051062	0.420101	0.053,0.083,0.0	0.021,0.375,0.125	-0.128
188	ENSMUSG00000055024	Ep300	chr15	+	81639740	81640141	81639740	81639891	81639994	81640141	188	1,1,4	11,4,9	1,1,3	9,17,10	252	149	0.427768	1	0.051,0.129,0.208	0.062,0.034,0.151	0.047
190	ENSMUSG00000042303	Sgsm3	chr15	+	81008288	81008908	81008288	81008434	81008683	81008908	190	0,2,0	1,0,0	6,1,0	0,0,0	298	149	1	1	0.0,1.0,NA	1.0,1.0,NA	-0.5
191	ENSMUSG00000060036	Rpl3	chr15	-	80079689	80080552	80079689	80079850	80080365	80080552	191	2,2,1	41,54,48	0,3,1	32,35,28	298	149	0.662413	1	0.024,0.018,0.01	0.0,0.041,0.018	-0.002
192	ENSMUSG00000060036	Rpl3	chr15	-	80080895	80081783	80080895	80081031	80081614	80081783	192	11,33,21	88,66,47	17,11,29	32,44,69	298	149	0.472613	1	0.059,0.2,0.183	0.21,0.111,0.174	-0.018
193	ENSMUSG00000060036	Rpl3	chr15	-	80080895	80081783	80080895	80081211	80081614	80081783	193	9,17,9	20,21,22	12,4,21	14,9,16	298	149	0.176367	0.858821	0.184,0.288,0.17	0.3,0.182,0.396	-0.079
195	ENSMUSG00000009585	Apobec3	chr15	+	79905443	79906602	79905443	79905600	79906340	79906602	195	0,0,0	0,2,0	0,0,1	1,0,4	298	149	1	1	NA,0.0,NA	0.0,NA,0.111	-0.056
198	ENSMUSG00000005354	Txn2	chr15	-	77915046	77915857	77915046	77915236	77915704	77915857	198	25,37,34	0,0,0	35,48,34	0,0,1	298	149	1	1	1.0,1.0,1.0	1.0,1.0,0.944	0.019
202	ENSMUSG00000022550	Adck5	chr15	+	76593937	76594447	76593937	76594051	76594152	76594447	202	0,2,0	1,0,0	0,0,0	0,0,3	250	149	1	1	0.0,1.0,NA	NA,NA,0.0	0.5
203	ENSMUSG00000022550	Adck5	chr15	+	76594152	76594447	76594152	76594284	76594363	76594447	203	0,0,0	1,0,0	1,0,0	0,0,3	228	149	1	1	0.0,NA,NA	1.0,NA,0.0	-0.5
204	ENSMUSG00000022550	Adck5	chr15	+	76594528	76594752	76594528	76594610	76594673	76594752	204	0,0,0	1,0,0	0,0,1	0,0,0	212	149	1	1	0.0,NA,NA	NA,NA,1.0	-1
205	ENSMUSG00000022558	Mroh1	chr15	+	76407891	76408528	76407891	76408043	76408387	76408528	205	0,0,0	0,0,2	2,0,0	0,0,0	298	149	1	1	NA,NA,0.0	1.0,NA,NA	-1
210	ENSMUSG00000022553	Maf1	chr15	+	76353137	76353460	76353137	76353259	76353340	76353460	210	0,1,0	4,3,2	0,0,0	0,1,0	230	149	1	1	0.0,0.178,0.0	NA,0.0,NA	0.059
219	ENSMUSG00000022283	Pabpc1	chr15	-	36597972	36598312	36597972	36598127	36598201	36598312	219	6,10,8	102,80,102	7,12,13	85,84,83	223	149	0.155675	0.803756	0.038,0.077,0.05	0.052,0.087,0.095	-0.023
222	ENSMUSG00000071644	Eef1g	chr19	+	8969161	8969506	8969161	8969225	8969363	8969506	222	0,1,1	8,17,8	0,0,0	6,14,9	287	149	1	1	0.0,0.03,0.061	0.0,0.0,0.0	0.03
231	ENSMUSG00000067212	H2-T23	chr17	-	36030821	36031913	36030821	36031097	36031637	36031913	231	0,0,0	0,1,0	0,1,0	0,2,0	298	149	1	1	NA,0.0,NA	NA,0.2,NA	-0.2
237	ENSMUSG00000010608	Rbm25	chr12	+	83660594	83664259	83660594	83660678	83663978	83664259	237	0,6,6	10,21,23	3,5,11	7,16,10	298	149	0.0361969	0.351194	0.0,0.125,0.115	0.176,0.135,0.355	-0.142
238	ENSMUSG00000034761	Map4k5	chr12	-	69807197	69809282	69807197	69807253	69809211	69809282	238	0,0,0	8,6,9	1,0,1	14,15,1	298	149	1	1	0.0,0.0,0.0	0.034,0.0,0.333	-0.122
239	ENSMUSG00000022253	Nadk2	chr15	+	9100105	9100202	9100105	9100145	9100146	9100202	239	0,0,0	0,0,4	1,0,0	0,2,1	150	149	1	1	NA,NA,0.0	1.0,0.0,0.0	-0.333
241	ENSMUSG00000047534	Mis18bp1	chr12	-	65152687	65153893	65152687	65152830	65153805	65153893	241	4,1,0	13,8,7	0,8,1	3,2,0	298	149	0.324302	1	0.133,0.059,0.0	0.0,0.667,1.0	-0.492
242	ENSMUSG00000001627	Ifrd1	chr12	-	40217157	40217482	40217157	40217242	40217377	40217482	242	0,4,4	95,95,77	4,2,0	62,28,40	284	149	0.8371	1	0.0,0.022,0.027	0.033,0.036,0.0	-0.007
243	ENSMUSG00000047446	Arl4a	chr12	-	40006699	40009820	40006699	40006793	40009701	40009820	243	13,8,3	0,1,2	0,0,8	2,0,0	298	149	1	1	1.0,0.8,0.429	0.0,NA,1.0	0.243
244	ENSMUSG00000002997	Prkar2b	chr12	-	31958475	31960522	31958475	31958721	31960381	31960522	244	7,24,20	0,1,2	9,11,16	0,1,2	298	149	0.751767	1	1.0,0.923,0.833	1.0,0.846,0.8	0.037
245	ENSMUSG00000020669	Sh3yl1	chr12	+	30941966	30942868	30941966	30942129	30942789	30942868	245	0,0,1	6,11,3	0,0,0	8,9,4	298	149	1	1	0.0,0.0,0.143	0.0,0.0,0.0	0.048
249	ENSMUSG00000055762	Eef1d	chr15	-	75896242	75896740	75896242	75896464	75896639	75896740	249	10,12,14	118,82,81	6,7,5	57,38,46	298	149	0.830676	1	0.041,0.068,0.08	0.05,0.084,0.052	0.001
256	ENSMUSG00000079179	Rab10os	chr12	+	3235525	3237412	3235525	3235929	3237284	3237412	256	2,2,3	38,34,10	3,1,1	39,29,27	298	149	0.401603	1	0.026,0.029,0.13	0.037,0.017,0.018	0.038
257	ENSMUSG00000036372	Tmem258	chr19	+	10206423	10207300	10206423	10206533	10207163	10207300	257	1,4,0	49,36,34	3,1,0	38,47,24	298	149	0.654222	1	0.01,0.053,0.0	0.038,0.011,0.0	0.005
258	ENSMUSG00000094870	Zfp131	chr13	-	119775766	119776449	119775766	119775989	119776091	119776449	258	20,24,13	35,19,24	26,30,31	14,8,23	251	149	0.00312141	0.0807107	0.253,0.429,0.243	0.524,0.69,0.444	-0.244
260	ENSMUSG00000021639	Gtf2h2	chr13	-	100486070	100486524	100486070	100486125	100486473	100486524	260	0,2,0	20,11,7	0,0,2	7,16,13	298	149	1	1	0.0,0.083,0.0	0.0,0.0,0.071	0.004
262	ENSMUSG00000038679	Trps1	chr15	-	50830828	50831958	50830828	50831006	50831606	50831958	262	5,0,0	0,0,0	0,2,2	0,2,0	298	149	1	1	1.0,NA,NA	NA,0.333,1.0	0.334
265	ENSMUSG00000038812	Trmt112	chr19	+	6910583	6911028	6910583	6910673	6910751	6911028	265	7,4,9	111,120,76	11,9,1	57,86,40	227	149	0.126609	0.725479	0.04,0.021,0.072	0.112,0.064,0.016	-0.02
267	ENSMUSG00000021461	Fancc	chr13	-	63330538	63331893	63330538	63330620	63331840	63331893	267	0,1,0	1,1,0	0,0,0	0,0,2	298	149	1	1	0.0,0.333,NA	NA,NA,0.0	0.167
270	ENSMUSG00000021557	Agtpbp1	chr13	-	59473687	59474712	59473687	59473817	59474531	59474712	270	0,0,0	8,4,11	0,0,1	9,10,3	298	149	1	1	0.0,0.0,0.0	0.0,0.0,0.143	-0.048
271	ENSMUSG00000024725	Ostf1	chr19	-	18584641	18586625	18584641	18584743	18586546	18586625	271	1,0,0	9,4,9	0,0,0	5,0,8	298	149	1	1	0.053,0.0,0.0	0.0,NA,0.0	0.018
272	ENSMUSG00000021493	Pdlim7	chr13	-	55506305	55507366	55506305	55506367	55507329	55507366	272	0,2,0	3,0,0	0,3,2	0,0,0	298	149	1	1	0.0,1.0,NA	NA,1.0,1.0	-0.5
273	ENSMUSG00000021493	Pdlim7	chr13	-	55507329	55507624	55507329	55507366	55507487	55507624	273	0,1,0	5,2,2	0,0,2	0,2,0	270	149	1	1	0.0,0.216,0.0	NA,0.0,1.0	-0.428
275	ENSMUSG00000021453	Gadd45g	chr13	+	51847351	51847769	51847351	51847453	51847555	51847769	275	3,0,2	4,15,6	0,3,0	2,11,0	251	149	1	1	0.308,0.0,0.165	0.0,0.139,NA	0.088
277	ENSMUSG00000037933	Bicd2	chr13	+	49383042	49387025	49383042	49383253	49384970	49387025	277	4,0,0	2,0,0	2,6,4	6,7,0	298	149	1	1	0.5,NA,NA	0.143,0.3,1.0	0.019
278	ENSMUSG00000038683	Pak1ip1	chr13	+	41008885	41009364	41008885	41008938	41009218	41009364	278	4,3,5	46,40,26	0,0,0	11,7,20	298	149	0.00332517	0.0842598	0.042,0.036,0.088	0.0,0.0,0.0	0.055
279	ENSMUSG00000038683	Pak1ip1	chr13	+	41009447	41011282	41009447	41009545	41011182	41011282	279	7,6,7	80,59,44	4,2,7	33,15,32	298	149	0.506391	1	0.042,0.048,0.074	0.057,0.062,0.099	-0.018
284	ENSMUSG00000025144	Stra13	chr11	-	120711702	120711895	120711702	120711756	120711843	120711895	284	0,0,0	16,9,5	0,0,1	14,12,15	236	149	1	1	0.0,0.0,0.0	0.0,0.0,0.04	-0.013
285	ENSMUSG00000025138	Sirt7	chr11	-	120618371	120620269	120618371	120619049	120620162	120620269	285	1,3,1	29,20,15	3,4,4	7,5,23	298	149	0.00948712	0.152154	0.017,0.07,0.032	0.176,0.286,0.08	-0.141
286	ENSMUSG00000025138	Sirt7	chr11	-	120620423	120620883	120620423	120620504	120620646	120620883	286	0,3,2	21,25,13	2,0,2	10,5,8	291	149	0.893105	1	0.0,0.058,0.073	0.093,0.0,0.113	-0.025
287	ENSMUSG00000025138	Sirt7	chr11	-	120620423	120621055	120620423	120620883	120620956	120621055	287	3,4,2	26,11,19	3,3,9	8,3,10	222	149	0.00391981	0.0894437	0.072,0.196,0.066	0.201,0.402,0.377	-0.215
288	ENSMUSG00000025137	Pcyt2	chr11	-	120612000	120612601	120612000	120612083	120612462	120612601	288	5,1,0	4,3,3	11,0,4	3,0,3	298	149	1	1	0.385,0.143,0.0	0.647,NA,0.4	-0.348
291	ENSMUSG00000025792	Slc25a10	chr11	+	120497013	120497461	120497013	120497106	120497383	120497461	291	0,0,0	2,2,6	0,1,0	2,1,0	298	149	1	1	0.0,0.0,0.0	0.0,0.333,NA	-0.167
298	ENSMUSG00000025578	Cbx8	chr11	-	119039931	119040159	119039931	119039998	119040093	119040159	298	0,0,0	0,4,3	0,0,2	0,1,2	244	149	1	1	NA,0.0,0.0	NA,0.0,0.379	-0.19
302	ENSMUSG00000090266	Mettl23	chr11	+	116848900	116849300	116848900	116849138	116849215	116849300	302	3,0,4	2,0,2	0,4,0	0,0,0	226	149	1	1	0.497,NA,0.569	NA,1.0,NA	-0.467
303	ENSMUSG00000020812	1810032O08Rik	chr11	+	116674299	116675798	116674299	116674375	116675507	116675798	303	1,1,0	1,4,8	1,4,0	2,3,1	298	149	0.0353659	0.351194	0.333,0.111,0.0	0.2,0.4,0.0	-0.052
307	ENSMUSG00000020752	Recql5	chr11	-	115893946	115894718	115893946	115894037	115894206	115894718	307	0,0,0	3,0,1	0,0,2	0,1,2	298	149	1	1	0.0,NA,0.0	NA,0.0,0.333	-0.167
311	ENSMUSG00000047798	Cd300lf	chr11	-	115124247	115126452	115124247	115124356	115126110	115126452	311	0,2,0	0,1,0	0,0,1	0,0,0	298	149	1	1	NA,0.5,NA	NA,NA,1.0	-0.5
313	ENSMUSG00000024845	Tmem134	chr19	+	4125959	4126200	4125959	4126040	4126041	4126200	313	0,1,0	3,1,0	0,0,1	11,2,5	150	149	1	1	0.0,0.498,NA	0.0,0.0,0.166	0.194
314	ENSMUSG00000024845	Tmem134	chr19	+	4127549	4127836	4127549	4127639	4127759	4127836	314	1,1,3	8,12,8	2,0,1	12,9,10	269	149	0.33997	1	0.065,0.044,0.172	0.085,0.0,0.052	0.048
317	ENSMUSG00000018433	Nol11	chr11	-	107180041	107181101	107180041	107180118	107180912	107181101	317	5,2,7	68,43,84	2,5,8	57,31,51	298	149	0.332434	1	0.035,0.023,0.04	0.017,0.075,0.073	-0.022
323	ENSMUSG00000024019	Cmtr1	chr17	+	29698637	29699288	29698637	29698729	29699219	29699288	323	0,1,3	8,10,3	0,1,1	3,5,2	298	149	0.414523	1	0.0,0.048,0.333	0.0,0.091,0.2	0.03
324	ENSMUSG00000020719	Ddx5	chr11	-	106782468	106784018	106782468	106782693	106783958	106784018	324	17,16,17	153192119	13,9,14	128,89,136	298	149	0.756763	1	0.053,0.04,0.067	0.048,0.048,0.049	0.005
325	ENSMUSG00000020708	Psmc5	chr11	+	106262403	106262691	106262403	106262502	106262580	106262691	325	8,4,3	41,42,30	2,6,3	34,24,20	227	149	0.914844	1	0.114,0.059,0.062	0.037,0.141,0.09	-0.011
337	ENSMUSG00000020918	Kat2a	chr11	-	100705958	100706493	100705958	100705995	100706349	100706493	337	0,0,0	2,2,1	1,0,0	0,3,1	298	149	1	1	0.0,0.0,0.0	1.0,0.0,0.0	-0.333
339	ENSMUSG00000017221	Psmd3	chr11	+	98690462	98691019	98690462	98690653	98690915	98691019	339	0,2,0	9,21,8	2,2,1	22,11,17	298	149	0.33122	1	0.0,0.045,0.0	0.043,0.083,0.029	-0.037
340	ENSMUSG00000020883	Fbxl20	chr11	-	98095132	98097059	98095132	98095193	98096928	98097059	340	7,3,1	20,21,18	6,3,4	24,12,15	298	149	0.521332	1	0.149,0.067,0.027	0.111,0.111,0.118	-0.032
342	ENSMUSG00000006058	Snf8	chr11	+	96046279	96047430	96046279	96046354	96047194	96047430	342	4,6,4	32,26,26	6,2,9	21,14,21	298	149	0.163142	0.821783	0.059,0.103,0.071	0.125,0.067,0.176	-0.045
345	ENSMUSG00000054079	Utp18	chr11	-	93869805	93870580	93869805	93869896	93870479	93870580	345	9,3,3	69,56,42	2,8,5	31,19,31	298	149	0.105674	0.673555	0.061,0.026,0.034	0.031,0.174,0.075	-0.053
353	ENSMUSG00000018068	Ints2	chr11	-	86242912	86244629	86242912	86243038	86244402	86244629	353	9,1,2	1,4,0	3,3,4	0,0,0	298	149	0.00459634	0.0941156	0.818,0.111,1.0	1.0,1.0,1.0	-0.357
354	ENSMUSG00000020527	Myo19	chr11	+	84905539	84907402	84905539	84905643	84907235	84907402	354	2,1,1	7,8,4	0,0,3	6,7,7	298	149	0.755853	1	0.125,0.059,0.111	0.0,0.0,0.176	0.04
355	ENSMUSG00000038762	Abcf1	chr17	-	35963125	35963392	35963125	35963236	35963320	35963392	355	12,4,4	12,7,6	2,2,1	5,11,1	233	149	0.0268215	0.292956	0.39,0.268,0.299	0.204,0.104,0.39	0.086
358	ENSMUSG00000017686	Rhot1	chr11	+	80242020	80242681	80242020	80242119	80242572	80242681	358	2,0,0	26,33,27	0,0,0	22,12,24	298	149	1	1	0.037,0.0,0.0	0.0,0.0,0.0	0.012
363	ENSMUSG00000010277	2610507B11Rik	chr11	+	78272777	78273299	78272777	78272969	78273096	78273299	363	0,0,2	3,0,0	0,4,2	8,1,0	276	149	1	1	0.0,NA,1.0	0.0,0.683,1.0	-0.061
364	ENSMUSG00000020832	Eral1	chr11	-	78074279	78074627	78074279	78074360	78074477	78074627	364	2,1,5	2,6,5	3,5,4	5,0,1	266	149	0.0369805	0.352963	0.359,0.085,0.359	0.252,1.0,0.691	-0.38
365	ENSMUSG00000037791	Phf12	chr11	+	78024812	78025086	78024812	78024867	78024960	78025086	365	2,0,1	0,0,0	9,2,2	0,0,1	242	149	1	1	1.0,NA,1.0	1.0,1.0,0.552	0.149
366	ENSMUSG00000037791	Phf12	chr11	+	78024812	78025086	78024812	78024929	78025023	78025086	366	13,6,3	0,0,0	20,16,11	0,2,0	243	149	1	1	1.0,1.0,1.0	1.0,0.831,1.0	0.056
371	ENSMUSG00000011877	Git1	chr11	+	77505503	77505753	77505503	77505590	77505679	77505753	371	0,0,0	0,1,2	0,1,0	1,0,4	238	149	1	1	NA,0.0,0.0	0.0,1.0,0.0	-0.333
372	ENSMUSG00000020745	Pafah1b1	chr11	-	74673948	74679614	74673948	74677742	74679457	74679614	372	3,5,1	33,17,20	3,7,3	19,24,23	298	149	0.299081	1	0.043,0.128,0.024	0.073,0.127,0.061	-0.022
373	ENSMUSG00000020745	Pafah1b1	chr11	-	74684405	74686064	74684405	74684508	74685895	74686064	373	1,1,1	36,30,45	1,2,3	31,25,26	298	149	0.401304	1	0.014,0.016,0.011	0.016,0.038,0.055	-0.023
376	ENSMUSG00000040463	Mybbp1a	chr11	+	72442569	72442853	72442569	72442644	72442745	72442853	376	3,3,0	27,25,7	5,2,6	18,17,40	250	149	0.148431	0.783594	0.062,0.067,0.0	0.142,0.066,0.082	-0.054
377	ENSMUSG00000040463	Mybbp1a	chr11	+	72445893	72446257	72445893	72446061	72446157	72446257	377	0,1,0	0,5,0	0,1,0	6,6,8	245	149	1	1	NA,0.108,NA	0.0,0.092,0.0	0.077
378	ENSMUSG00000040463	Mybbp1a	chr11	+	72447552	72447882	72447552	72447639	72447729	72447882	378	1,1,2	6,3,5	1,1,1	12,3,12	239	149	0.208061	0.921726	0.094,0.172,0.2	0.049,0.172,0.049	0.065
380	ENSMUSG00000040599	Mis12	chr11	+	71019610	71020189	71019610	71019723	71020005	71020189	380	18,7,9	2,0,2	13,18,4	0,0,0	298	149	0.125437	0.725479	0.818,1.0,0.692	1.0,1.0,1.0	-0.163
383	ENSMUSG00000020817	Rabep1	chr11	+	70934404	70935182	70934404	70934594	70935126	70935182	383	2,0,1	11,21,15	0,0,0	6,5,10	298	149	0.680437	1	0.083,0.0,0.032	0.0,0.0,0.0	0.038
384	ENSMUSG00000040746	Rnf167	chr11	+	70649674	70650017	70649674	70649765	70649911	70650017	384	11,7,6	41,43,42	6,0,2	38,21,16	295	149	0.0568187	0.452763	0.119,0.076,0.067	0.074,0.0,0.059	0.043
385	ENSMUSG00000040746	Rnf167	chr11	+	70649674	70650219	70649674	70649765	70650125	70650219	385	8,10,7	0,0,0	5,1,3	0,2,0	298	149	0.436887	1	1.0,1.0,1.0	1.0,0.2,1.0	0.267
[truncated: 1,124 more rows]

## Sheet: MXE
ID	GeneID	geneSymbol	chr	strand	1stExonStart_0base	1stExonEnd	2ndExonStart_0base	2ndExonEnd	upstreamES	upstreamEE	downstreamES	downstreamEE	ID	IJC_SAMPLE_1	SJC_SAMPLE_1	IJC_SAMPLE_2	SJC_SAMPLE_2	IncFormLen	SkipFormLen	PValue	FDR	IncLevel1	IncLevel2	IncLevelDifference
[truncated: 1,412 more rows]

[truncated: 2 more sheets: A5SS, A3SS]
