# Supplementary material for: U2AF1 modulates alternative exon selection and guards zygotic splicing activation in mouse preimplantation embryogenesis
Source: Cell Mol Life Sci. 2026 Apr 16;83(1):226. doi: 10.1007/s00018-026-06197-y (PMC13199581; doi:10.1007/s00018-026-06197-y)
Supplement: Supplementary file 6 — Supplementary Material 6 (XLSX 42.5 MB) [file 18_2026_6197_MOESM6_ESM.xlsx]

## Sheet: Inclusive-exon 0
GeneID	geneSymbol	chr	strand	exon0_Start	exon0_end	exon0_predicted PPT
ENSMUSG00000026034	Clk1	chr1	-	58420120	58420211	TGCCGCCCACTTGACGTGTCC
ENSMUSG00000026034	Clk1	chr1	-	58420120	58420211	CTGGTGCCGCCCACTTGACGTGTCC
ENSMUSG00000026554	Dcaf8	chr1	+	172186854	172186912	CCTCTTTCTTTCTATTTATCTCTGTCTCT
ENSMUSG00000026554	Dcaf8	chr1	+	172186854	172186912	TCTGCTCCTTATT
ENSMUSG00000099519	Gm29253	chr1	-	75174138	75174224	CTGGCTGTGTTCTCC
ENSMUSG00000026239	Pde6d	chr1	-	86545701	86545807	CTTTTCCTTCTTCCTTC
ENSMUSG00000026667	Uhmk1	chr1	-	170208654	170208749	TTTCTCCTTCT
ENSMUSG00000020166	Cnot2	chr10	-	116527826	116527949	TATTTTTGTCT
ENSMUSG00000019891	Dcbld1	chr10	+	52290850	52290923	TTTTTTTTTCC
ENSMUSG00000019891	Dcbld1	chr10	+	52290850	52290923	CCATATCATTTTTTTTTCC
ENSMUSG00000059474	Mbtd1	chr11	+	93887021	93887073	TCCTGACATTT
ENSMUSG00000059474	Mbtd1	chr11	+	93887021	93887073	TTCCACCATCCGTACGTTCTCCTTTGT
ENSMUSG00000040599	Mis12	chr11	+	71020005	71020189	CCTCTCATGTTTATCTTC
ENSMUSG00000020430	Pes1	chr11	+	3973436	3973538	CTGTTCTCCCTCCCTCCCC
ENSMUSG00000020430	Pes1	chr11	+	3973436	3973538	CCCTGGTCCTGCCCTGTCACTCCTTGGCTTTCATCCTGTTCTCCCTCCCTCCCC
ENSMUSG00000072791	Abcb5	chr12	-	118919821	118919992	CTTTTTCCTCTCTATATCTCATT
ENSMUSG00000052593	Adam17	chr12	-	21345620	21345710	CTTCACCTTTTCTATCC
ENSMUSG00000041323	Ak7	chr12	+	105747185	105747315	CCTGATTACCCTCGT
ENSMUSG00000021235	Coq6	chr12	+	84372138	84372341	CTGATGGCGTGC
ENSMUSG00000021235	Coq6	chr12	+	84372138	84372341	TCCCACTGTTT
ENSMUSG00000021235	Coq6	chr12	+	84372138	84372341	TTTTTATTTGTTTGCTGGTCACT
ENSMUSG00000021235	Coq6	chr12	+	84368585	84368709	CTTTACTCTGTTTTC
ENSMUSG00000021235	Coq6	chr12	+	84368585	84368709	CTGTGTCCCCCTTCTTT
ENSMUSG00000004788	Eif2b2	chr12	+	85223380	85223518	CTTTTCTCCTCCC
ENSMUSG00000002679	Med6	chr12	-	81574524	81574552	CTTTTCCCTCTTTTGTTCCCCATTTCCTATTTTTC
ENSMUSG00000002679	Med6	chr12	-	81574524	81574552	CTTTTCCCTCTTTTGTTCCCCATTTCCTATTTTTCAAATCCT
ENSMUSG00000035597	Prpf39	chr12	+	65055433	65055533	CTATATCTGTTGCATT
ENSMUSG00000020954	Strn3	chr12	-	51629373	51629507	TTTTGTTCTTT
ENSMUSG00000059669	Taf1b	chr12	+	24504946	24505034	CCTGTCTGTGTTTCCT
ENSMUSG00000059669	Taf1b	chr12	+	24504946	24505034	TTTCCTCCTCATGGCCTGTCTGTGTTTCCT
ENSMUSG00000012609	Ttll5	chr12	+	85857379	85857462	CTCCTTCTTTTCTTTGTTTTGTTTTTCTCTTTCCTCTTT
ENSMUSG00000012609	Ttll5	chr12	+	85857379	85857462	TCTCCCAATATTTT
ENSMUSG00000021115	Vrk1	chr12	+	106073618	106073678	TTCTGATTTTCTTT
ENSMUSG00000021115	Vrk1	chr12	+	106070524	106070615	CTTTGTTTCCTATGT
ENSMUSG00000021115	Vrk1	chr12	+	106070524	106070615	TTTCTCTCTTTTTCTCTTGTTTTTT
ENSMUSG00000037851	Iars	chr13	+	49708409	49708479	TTCCTGTCGTCTTCGGTTTTT
ENSMUSG00000021635	Rad17	chr13	-	100636941	100637098	TTTGTATTTGGTTTT
ENSMUSG00000021635	Rad17	chr13	-	100636941	100637098	TTGTTTTTAATT
ENSMUSG00000021481	Zfp346	chr13	+	55130533	55130627	CTCTCTTCATTTTGATGTGTGTTTC
ENSMUSG00000021481	Zfp346	chr13	+	55130533	55130627	CTCTCTTCATTTT
ENSMUSG00000021820	Camk2g	chr14	-	20745791	20745860	TCATGTTTTCTTGTCTC
ENSMUSG00000006289	Osgep	chr14	-	50917231	50917310	TGCTTTTATTCATTTCT
ENSMUSG00000006289	Osgep	chr14	-	50917231	50917310	CTTTTATTCATTTCT
ENSMUSG00000042323	Pbrm1	chr14	+	31045329	31045425	TTTTTTTTTATTTTATTTTATTTATTTT
ENSMUSG00000042323	Pbrm1	chr14	+	31045329	31045425	TTTTTTTTTATTTTATTTTATTTATTTTATCTTT
ENSMUSG00000042323	Pbrm1	chr14	+	31056235	31056280	CTGTTTGTTTCTGCTTTCCC
ENSMUSG00000042323	Pbrm1	chr14	+	31056235	31056280	CCCTCTAATGTTGCTTGTTTTATTTCTCTTC
ENSMUSG00000071262	Zfp957	chr14	-	79223378	79223876	TCTTTTTTTTTTTTTTTTTT
ENSMUSG00000023272	Creld2	chr15	+	88820528	88820639	TTGTGTTTC
ENSMUSG00000000884	Gnb1l	chr16	+	18552366	18552582	CCACTGTGCCATTCCCC
ENSMUSG00000071669	Snx29	chr16	+	11395218	11395399	CCCACTGCTCCTTCTCTCCCC
ENSMUSG00000004864	Mapk13	chr17	+	28775553	28775583	TCTCTCTCTCTCTCTCATTCTCTCTCTCTCTCTCTCTCTCTCTCCCTCCCTCCCTCCCTCCCTCCCTCCCTTTC
ENSMUSG00000041881	Ndufa7	chr17	+	33825600	33825650	CTTCTTCTCTCCTCCC
ENSMUSG00000041881	Ndufa7	chr17	+	33825600	33825650	TTCCCTAGTTTCT
ENSMUSG00000024082	Ndufaf7	chr17	+	78942068	78942282	CTTCTTTCCTTTTTTATTTTTTTATTTATTTTTTTTATTTT
ENSMUSG00000002500	Rpl3l	chr17	+	24735721	24735841	TCTCTTCTCTCTT
ENSMUSG00000002500	Rpl3l	chr17	+	24735721	24735841	CCCTCTGTCCTTGACATCTCTTCTCTCTT
ENSMUSG00000015126	Tsr3	chr17	+	25240443	25240663	CCTTCTCTCTCTCCTTGT
ENSMUSG00000047989	Ino80c	chr18	-	24111714	24111782	TTTTCTTTTCTTTCTTTT
ENSMUSG00000047989	Ino80c	chr18	-	24112660	24112772	CCTTCCTTTAATTC
ENSMUSG00000025217	Btrc	chr19	+	45423132	45423240	TTGTCCTCTCTCTGC
ENSMUSG00000025217	Btrc	chr19	+	45423132	45423240	TCTGTGCCATCCTGTCTCATACTGTCCCATCTCATAGTTGTCCTCTCTCT
ENSMUSG00000035173	Ccdc186	chr19	-	56810238	56810365	TCTTATTTCCCTTTTATATTT
ENSMUSG00000035173	Ccdc186	chr19	-	56810238	56810365	TTTCGTATCTTATTTCCCTTTTATATTT
ENSMUSG00000035173	Ccdc186	chr19	-	56812994	56813689	TTTGATTTCTT
ENSMUSG00000035173	Ccdc186	chr19	-	56812994	56813689	TTTTTTAAATTTGATTTCTT
ENSMUSG00000034321	Exosc1	chr19	-	41926531	41926565	TTTGTTTGTTTGTTTGTTT
ENSMUSG00000034321	Exosc1	chr19	-	41926531	41926565	CTACTCTTACTTTCTTTGTTTT
ENSMUSG00000096370	Gm21992	chr19	-	4787360	4788042	TTTC
ENSMUSG00000096370	Gm21992	chr19	-	4787360	4788042	TTATGCCTTTGTACACAT
ENSMUSG00000024949	Sf1	chr19	+	6375657	6375862	CTTCTTTACTACCCC
ENSMUSG00000038671	Arfrp1	chr2	-	181361390	181361472	CCTCTCGCCCCAGCTTTATCCTCTTCCTTCT
ENSMUSG00000038671	Arfrp1	chr2	-	181364604	181364698	CCGATGCCCCCGGTACACACATTGACATCTCTC
ENSMUSG00000038671	Arfrp1	chr2	-	181364604	181364711	TTGACATCTCTC
ENSMUSG00000026987	Baz2b	chr2	-	59983781	59983970	TTTTTTTCCCCTCCC
ENSMUSG00000002109	Ddb2	chr2	-	91216665	91216808	CTTTTCACTTTGTC
ENSMUSG00000034278	Dnajc17	chr2	-	119179351	119179462	CTGGATACTCTGTTT
ENSMUSG00000034278	Dnajc17	chr2	-	119179351	119179462	CCCCTTAGACCTGGATT
ENSMUSG00000087056	Gm14004	chr2	-	125131940	125132104	TTTTACTTTCCATT
ENSMUSG00000036890	Gtdc1	chr2	-	44571212	44571283	TCCTCCTGTCCTCTCTCTGACATTTCTGC
ENSMUSG00000036890	Gtdc1	chr2	-	44571212	44571283	CCTGCTGTCCTCCTGTCCTCTCTCTGACATTTCTGC
ENSMUSG00000027018	Hat1	chr2	+	71420174	71420354	TTTTTATCCTTTGTTCTCTATTCCTC
ENSMUSG00000017861	Mybl2	chr2	+	163074381	163074804	CCTTTAACCTCCCTCTCT
ENSMUSG00000025817	Nudt5	chr2	+	5848107	5848190	TTTTTTTTAT
ENSMUSG00000036504	Phpt1	chr2	-	25574187	25574449	TCTTCTTCCTCCCGTTCATCTTTTTGCC
ENSMUSG00000027423	Snx5	chr2	-	144270376	144270459	CCTCTTCTTTCCTCGC
ENSMUSG00000000827	Tpd52l2	chr2	+	181511573	181511615	TTCTTGCTTCCTTCTCTGCTTTC
ENSMUSG00000038766	Gabpb2	chr3	-	95208839	95208936	TTTTCTGTCTT
ENSMUSG00000038766	Gabpb2	chr3	-	95208839	95208936	TTTTTGTACTATGTCC
ENSMUSG00000069041	Slc25a31	chr3	+	40716515	40716643	TTTATGCGTTCAATTCTAT
ENSMUSG00000069041	Slc25a31	chr3	+	40720490	40720608	CTTTTTAAATTTGTGTTTT
ENSMUSG00000027940	Tpm3	chr3	+	90091012	90091091	TTCCTGTGCCTGTCC
ENSMUSG00000027940	Tpm3	chr3	+	90091012	90091091	CCTTTCACTTTATCCCCTCCATCATCCCT
ENSMUSG00000025437	Usp33	chr3	+	152381714	152381884	CGTTGTCCTC
ENSMUSG00000025437	Usp33	chr3	+	152381714	152381884	CTCATGCTGTTAGTTTATTGT
ENSMUSG00000028878	Fam76a	chr4	-	132910691	132910778	TCTCTCTCTTTCTCTCTCTTTGCCATC
ENSMUSG00000028483	Snapc3	chr4	+	83460162	83460359	CTTACTTTCTTC
ENSMUSG00000028233	Tgs1	chr4	+	3594934	3595032	TTGTGTTTTGTTTTT
ENSMUSG00000028232	Tmem68	chr4	-	3562019	3562146	TCTTACTTTCTTTCATCACT
ENSMUSG00000034636	Zyg11b	chr4	-	108272217	108272383	TTCCTTTTATGTTTCTTCCTGCATTCC
ENSMUSG00000029177	Cenpa	chr5	+	30667580	30667687	CTTTCTAACTCCTACTCTTTATTATTTATTT
ENSMUSG00000037426	Depdc5	chr5	+	32864009	32864312	CCCGACTCTTCTT
ENSMUSG00000029470	P2rx4	chr5	+	122727398	122727464	CTTTGGTTCTCCTCCTGTCTTCCGCC
ENSMUSG00000050017	Pitpnb	chr5	+	111349490	111349574	CTTTCTGTTTCTC
ENSMUSG00000039968	Rsbn1l	chr5	-	20905779	20905922	TTATTTATTTCT
ENSMUSG00000029422	Rsrc2	chr5	-	123746771	123746870	CTAATCTTCCC
ENSMUSG00000029422	Rsrc2	chr5	-	123746771	123746870	CTTCCTTTATTTTGGTACTTATTTTCT
ENSMUSG00000029422	Rsrc2	chr5	-	123742778	123742856	TCATACTC
ENSMUSG00000029422	Rsrc2	chr5	-	123742778	123742856	CTATTTTGTTTAGCTC
ENSMUSG00000005378	Wbscr22	chr5	-	135056338	135056384	CTGCCCCCTTGTTTC
ENSMUSG00000005378	Wbscr22	chr5	-	135056338	135056384	CTTCCTACTGCCCCCTTGTTTC
ENSMUSG00000030284	Creld1	chr6	+	113492123	113492258	CCTGTTCCCCTCCCCCACCCCC
ENSMUSG00000052337	Immt	chr6	+	71853172	71853268	TTCACTTTTGCT
ENSMUSG00000052337	Immt	chr6	+	71853172	71853268	TTTGCTTTCCTCTTGTTCACTTTT
ENSMUSG00000091625	Lsm5	chr6	-	56703005	56703409	TTACCCTTTTCCTTCC
ENSMUSG00000030327	Necap1	chr6	+	122881500	122881582	TCCCTCCTCCTC
ENSMUSG00000005893	Nr2c2	chr6	+	92152314	92152417	CTGTTTGTTTGCC
ENSMUSG00000030231	Plekha5	chr6	+	140580346	140580535	CTATTCTACAATCTTT
ENSMUSG00000030353	Tead4	chr6	-	128243369	128243509	TTCCATGTGTCTCTCTCCCTTCAT
ENSMUSG00000030353	Tead4	chr6	-	128243369	128243509	TTCCATGTGTCTCTCTCCCTTCATGT
ENSMUSG00000030353	Tead4	chr6	-	128247959	128248088	CTCCCTTCCCATGTCTCCCC
ENSMUSG00000030353	Tead4	chr6	-	128247959	128248088	CGCCTCCCCTGAGCCTGGTTGGTGGCCCTGCTC
ENSMUSG00000030924	2610020H08Rik	chr7	+	119802740	119802837	TTTATTAATATATTTT
ENSMUSG00000030924	2610020H08Rik	chr7	+	119802740	119802837	TTTTGTCTGTTTTC
ENSMUSG00000030924	2610020H08Rik	chr7	+	119801229	119801356	TTTTTTTTTTTTTTTCC
ENSMUSG00000030924	2610020H08Rik	chr7	+	119801229	119801356	TTTGATTTTTTTTTTTTTTTCC
ENSMUSG00000035642	Aamdc	chr7	-	97558130	97558226	CCTTTCTGCTCTCTCCTCCATATCC
ENSMUSG00000039361	Picalm	chr7	+	90182218	90182368	TTACTTCCTTTCTTCATTTTGCT
ENSMUSG00000025495	Ptdss2	chr7	+	141154352	141154467	CTGCTGGCTCTCTGGTTCCC
ENSMUSG00000030714	Sgf29	chr7	+	126671768	126671880	CCATTCCAGCCTC
ENSMUSG00000030714	Sgf29	chr7	+	126671768	126671880	CTTTCTCTACAGGCCCCCACCCCTCTGT
ENSMUSG00000030714	Sgf29	chr7	+	126671733	126671880	CTTTCTCT
ENSMUSG00000047554	Tmem41b	chr7	-	109978709	109978814	CTTCTTGTTTTCC
ENSMUSG00000014402	Tsg101	chr7	-	46901026	46901118	TTTGGTGTTCTTTTCT
ENSMUSG00000014402	Tsg101	chr7	-	46901026	46901118	TCATCTTTACATTTGGTGTTCTTTTCT
ENSMUSG00000031441	Atp11a	chr8	+	12861639	12861724	CTCCGGACTGCGGCCT
ENSMUSG00000025316	Banp	chr8	+	121989954	121990071	TTCTTTTGTTTC
ENSMUSG00000025316	Banp	chr8	+	121989954	121990071	TCTTCTTTTTCTTGT
ENSMUSG00000031631	Cfap97	chr8	+	46164761	46164896	TTTTATTCTGTTT
ENSMUSG00000060038	Dhps	chr8	+	85073502	85073599	TGCCCGCATGGCTCCCATTTCC
ENSMUSG00000060038	Dhps	chr8	+	85073502	85073599	TCCCCGTGACCCATGCCCGC
ENSMUSG00000031657	Heatr3	chr8	+	88161877	88161966	CATTTTGTGTTTT
ENSMUSG00000031657	Heatr3	chr8	+	88161877	88161966	CTTCATCTTTGTGTTTTT
ENSMUSG00000003848	Nob1	chr8	-	107424751	107424870	CTGGGCCGGTCTGTCCC
ENSMUSG00000031860	Pbx4	chr8	+	69870028	69870182	TCCATCTATCC
ENSMUSG00000059820	AU019823	chr9	-	50612376	50612477	TTTTGTTTCTTTTTTT
ENSMUSG00000101867	C78334	chr9	-	96019330	96019487	CCCCCATTCATTCATTT
ENSMUSG00000032076	Cadm1	chr9	+	47829376	47829409	TCCTCTGTTCCTGTCT
ENSMUSG00000032076	Cadm1	chr9	+	47829376	47829409	TTCCTCCTGTTTCTTCCCTT CCTCC
ENSMUSG00000019659	Ccdc12	chr9	+	110692315	110692383	CTTTTCTTTCTTTCTTT
ENSMUSG00000054836	Elp6	chr9	+	110313975	110314094	CTCTGCTCTTTGTCTTGTCT
ENSMUSG00000054836	Elp6	chr9	+	110313975	110314094	TTCACTCTGCTCTTTGTCTTGTCT
ENSMUSG00000050471	Fam118b	chr9	-	35244613	35244706	TCTATTTT
ENSMUSG00000050471	Fam118b	chr9	-	35244613	35244706	TTTAATCTATTTT
ENSMUSG00000104614	Fbxw27	chr9	-	109770052	109770177	TGTTCTTT
ENSMUSG00000104614	Fbxw27	chr9	-	109770052	109770177	CTCCAGTCTACTTACATTT
ENSMUSG00000062270	Morf4l1	chr9	-	90097863	90097889	TTTTTGTTTTCCTCTCTTCCC
ENSMUSG00000032311	Nrg4	chr9	-	55249095	55249169	CTTCTTTTGTC
ENSMUSG00000032228	Tcf12	chr9	-	71868998	71869070	CTTTGCCTCCTGTTCTGTCTT
ENSMUSG00000032228	Tcf12	chr9	-	71868998	71869070	CTTTGCC
ENSMUSG00000009741	Ubp1	chr9	+	113970141	113970260	TCTTCTGATT
ENSMUSG00000009741	Ubp1	chr9	+	113970141	113970260	CTTACCCTCACAGTCTCATT
ENSMUSG00000041718	Alg13	chrX	+	144355583	144355652	TTATATTTCTGTATT
ENSMUSG00000041718	Alg13	chrX	+	144355583	144355652	TTTCTTTTGGTTTCTTAGTTTCCCTT
ENSMUSG00000031229	Atrx	chrX	-	105884306	105884420	TTTTTTAAATGAAATCATTCT
ENSMUSG00000031171	Ftsj1	chrX	-	8250395	8250486	TGTGCTATCC
ENSMUSG00000031171	Ftsj1	chrX	-	8250395	8250486	TCCGATGCTGACATGTGCTATCCAC
ENSMUSG00000031245	Hmgn5	chrX	-	109011421	109011445	TCCTCTTTCTTTCTTTCTTTCTTTCTTTCTTTCTTTCTTTCTTTCTTTCTTTCTTTCTTTCTTTCTTTCTTTCTTTTTTTTTTTTTTCTCCCCCT
ENSMUSG00000016308	Ube2a	chrX	+	36875166	36875192	CTCTTGTTTTTGTTTTTATTCTGTGTT
ENSMUSG00000001134	Uxt	chrX	-	20961679	20961786	CCCCCCCCTTTACTCCCCC

## Sheet: Inclusive-exon +1
GeneID	geneSymbol	chr	strand	exon+1_Start	exon+1_end	exon+1_predicted PPT
ENSMUSG00000026034	Clk1	chr1	-	58419666	58419733	TTATTCCTCTTTTTT
ENSMUSG00000026554	Dcaf8	chr1	+	172187352	172187460	TCCCAGACCATCTCCCATTCCCCC
ENSMUSG00000026554	Dcaf8	chr1	+	172187352	172187460	TCCCTGCACTTTTC
ENSMUSG00000026554	Dcaf8	chr1	+	172187352	172187460	CTCTTCCCTTCATT
ENSMUSG00000099519	Gm29253	chr1	-	75173861	75173919	TTCACCACCCTCGCTT
ENSMUSG00000026239	Pde6d	chr1	-	86542993	86543583	CCCTCTTGGTTCTTTCCC
ENSMUSG00000026239	Pde6d	chr1	-	86542993	86543583	CTCTCTTTACCCTCTTGGTTCTTTCCC
ENSMUSG00000026667	Uhmk1	chr1	-	170207345	170207422	CTGTTGTGTTTT
ENSMUSG00000020166	Cnot2	chr10	-	116499341	116499466	TTTTCTGGATTCTTTTCATT
ENSMUSG00000019891	Dcbld1	chr10	+	52304586	52304720	TCACTCTGTTTC
ENSMUSG00000059474	Mbtd1	chr11	+	93905158	93905358	TCATGTCACTGGTTTCTTCTAC
ENSMUSG00000040599	Mis12	chr11	+	71024549	71024711	CTTGTTATACTCCT
ENSMUSG00000020430	Pes1	chr11	+	3975528	3975645	TGCCTGTCTCATATCTCC
ENSMUSG00000072791	Abcb5	chr12	-	118911422	118911563	TTCTTCATT
ENSMUSG00000072791	Abcb5	chr12	-	118911422	118911563	TGCACATTCTTCATT
ENSMUSG00000072791	Abcb5	chr12	-	118911422	118911563	TGTACACTCTTCCTTT
ENSMUSG00000052593	Adam17	chr12	-	21342863	21342977	TATGTTCTCTCTT
ENSMUSG00000041323	Ak7	chr12	+	105761467	105761596	TTTTGTTCCTGTTTCTT
ENSMUSG00000021235	Coq6	chr12	+	84372418	84372534	TGTTGCTTTGTTCTT
ENSMUSG00000021235	Coq6	chr12	+	84372418	84372534	CCACTGCTTTCTGTGTTTGCT
ENSMUSG00000021235	Coq6	chr12	+	84370255	84370354	TTTGCTTCCTTCTTTTCTCCT
ENSMUSG00000021235	Coq6	chr12	+	84370255	84370354	CTTGCCCTCTCTTTGACCCACCTTTCT
ENSMUSG00000004788	Eif2b2	chr12	+	85224554	85224621	TTTTTTTCTTTTGTCT
ENSMUSG00000002679	Med6	chr12	-	81573556	81573960	TTCCTGCTTTTGCTGTCT
ENSMUSG00000035597	Prpf39	chr12	+	65055637	65055764	TTTCCTGTTTTTTGTATGT
ENSMUSG00000020954	Strn3	chr12	-	51627704	51627880	TTTTTCGTTTT
ENSMUSG00000059669	Taf1b	chr12	+	24509453	24509549	CTTGTTTCCTTCCTTCTT
ENSMUSG00000012609	Ttll5	chr12	+	85863563	85863633	TTCCTTTCTGTTTACTC
ENSMUSG00000021115	Vrk1	chr12	+	106075006	106077410	CTTTCTCTGATTCCTTTTC
ENSMUSG00000037851	Iars	chr13	+	49709578	49709773	CTTTTCTGTTTGTC
ENSMUSG00000021635	Rad17	chr13	-	100633862	100633999	TTTCCTTTC
ENSMUSG00000021635	Rad17	chr13	-	100633862	100633999	TATATTTCCTTTC
ENSMUSG00000021481	Zfp346	chr13	+	55132306	55132356	CCCTGTGTCTGTGTTTTC
ENSMUSG00000021820	Camk2g	chr14	-	20744603	20744648	TTTTTGTCTTCTCTC
ENSMUSG00000006289	Osgep	chr14	-	50916799	50916865	TCGCTGCCCCTTTAATT
ENSMUSG00000042323	Pbrm1	chr14	+	31046331	31046423	TGTTCTGTTTTCTAATTGCTTGTTTTTCTTT
ENSMUSG00000042323	Pbrm1	chr14	+	31061468	31061745	CCTTGTTTTTCCCCTTTTCTACCTTCCCCTC
ENSMUSG00000071262	Zfp957	chr14	-	79212352	79214469	CTCCCTTGCCCTTCCACCTTCTGCC
ENSMUSG00000023272	Creld2	chr15	+	88821134	88821226	TTTCAAAACCCTC
ENSMUSG00000023272	Creld2	chr15	+	88821134	88821226	CCCTC
ENSMUSG00000000884	Gnb1l	chr16	+	18564034	18564538	TTCTTGTTCTGCTTGTTC
ENSMUSG00000071669	Snx29	chr16	+	11399764	11399835	TCCCGTCTCTTTTTGCTTTT
ENSMUSG00000004864	Mapk13	chr17	+	28776134	28776182	TTCCCTTTCCGTCGTCCCCTCCC
ENSMUSG00000041881	Ndufa7	chr17	+	33829666	33829816	TTTTTTTCCCTC
ENSMUSG00000024082	Ndufaf7	chr17	+	78943252	78943311	CTGTATTTTTCTTGTACTTGT
ENSMUSG00000024082	Ndufaf7	chr17	+	78943252	78943311	TTGTTTGTTTTGAAATGCC
ENSMUSG00000002500	Rpl3l	chr17	+	24735999	24736143	TCTCATCTTGTCTCCTCACCTT
ENSMUSG00000015126	Tsr3	chr17	+	25241063	25241257	CCTACCCTACACTCTCT
ENSMUSG00000047989	Ino80c	chr18	-	24104756	24106658	CTTTCTGTCCTTCCCTCTTCCTGTTTCTCACCC
ENSMUSG00000047989	Ino80c	chr18	-	24111714	24111782	TTTTCTTTTCTTTCTTTT
ENSMUSG00000025217	Btrc	chr19	+	45456532	45456610	CTTACTTTCTTTCAC
ENSMUSG00000035173	Ccdc186	chr19	-	56809192	56809321	TCATTCTTTTT
ENSMUSG00000034321	Exosc1	chr19	-	41925188	41925239	TCTCACCAGCCCTCCTTTTTGTTTTTT
ENSMUSG00000096370	Gm21992	chr19	-	4785151	4785567	CCTTTTAAAGTTT
ENSMUSG00000024949	Sf1	chr19	+	6376295	6376512	CCGGGCCGCC
ENSMUSG00000024949	Sf1	chr19	+	6376295	6376512	CTCCCTCTGCCTCTCCCC
ENSMUSG00000038671	Arfrp1	chr2	-	181357689	181359561	CCCTGTCTCACACATACTGTCTCCAC
ENSMUSG00000038671	Arfrp1	chr2	-	181357689	181359561	TCTTACTCTGCAGAGTCTTCAGGGCC
ENSMUSG00000038671	Arfrp1	chr2	-	181364310	181364398	CCCCCTCTCTTTTTTTCCTC
ENSMUSG00000038671	Arfrp1	chr2	-	181364310	181364398	CTATCAACCCCCTCTCTTTTTTTCCTC
ENSMUSG00000026987	Baz2b	chr2	-	59978674	59978707	TCCTTCCTGTTGCTCTGCTTGGTTTT
ENSMUSG00000002109	Ddb2	chr2	-	91212449	91212614	CCTCTCTGTTTCCT
ENSMUSG00000034278	Dnajc17	chr2	-	119172499	119172685	CTCCTGTCTCTTCTGTCCCC
ENSMUSG00000087056	Gm14004	chr2	-	125129648	125129741	TCCCTTTCT
ENSMUSG00000036890	Gtdc1	chr2	-	44570418	44570510	TCTGTTTTTCCTGC
ENSMUSG00000036890	Gtdc1	chr2	-	44570418	44570510	TTTTTGTTTCATT
ENSMUSG00000027018	Hat1	chr2	+	71420589	71420711	CTTTTCCTGGCTTTTTCCCT
ENSMUSG00000017861	Mybl2	chr2	+	163075635	163075775	TGTCCTCTCTCTTTCCT
ENSMUSG00000025817	Nudt5	chr2	+	5854815	5854918	CCTCACTCACTTCCTTAC
ENSMUSG00000036504	Phpt1	chr2	-	25573501	25573699	TCATCCTTTCTCT
ENSMUSG00000027423	Snx5	chr2	-	144261919	144262024	TGTATTTC
ENSMUSG00000000827	Tpd52l2	chr2	+	181513038	181513056	CCAACATCTCCCTCCTCTCTTT
ENSMUSG00000038766	Gabpb2	chr3	-	95206462	95206602	TTCCCCCTGTGTTT
ENSMUSG00000069041	Slc25a31	chr3	+	40721506	40721661	TTTCCAATGCTTTATTTT
ENSMUSG00000027940	Tpm3	chr3	+	90098374	90098783	CCTCCCCTTTTCTCTCTCTCCTCCTGTTCTCCTTTCCTCTTCCCCTCTCTGTT
ENSMUSG00000027940	Tpm3	chr3	+	90099527	90100896	CTTCTCTTCTTTATTTC
ENSMUSG00000025437	Usp33	chr3	+	152391649	152391718	TCTTTTTATCCTTTTGACTT
ENSMUSG00000028878	Fam76a	chr4	-	132903897	132904033	TTTCCCTCTTCCTCTTCTCTCC
ENSMUSG00000028483	Snapc3	chr4	+	83465964	83466137	CTTTTTGTTCTTTC
ENSMUSG00000028233	Tgs1	chr4	+	3595356	3595657	TTTGTGTTTGTTATGGTATCTT
ENSMUSG00000028233	Tgs1	chr4	+	3595356	3595657	TTCTATTTTCTTT
ENSMUSG00000028232	Tmem68	chr4	-	3560498	3560692	TGTTTTTTAC
ENSMUSG00000034636	Zyg11b	chr4	-	108265817	108266572	CTGCTTATTTTTCCCC
ENSMUSG00000029177	Cenpa	chr5	+	30668998	30669052	CACCCTGTCTCTGTATTCC
ENSMUSG00000037426	Depdc5	chr5	+	32864576	32864699	TTTTTATTTGTGTTTC
ENSMUSG00000029470	P2rx4	chr5	+	122727744	122727840	TCCTGGTTTATTCTGTGCT
ENSMUSG00000029470	P2rx4	chr5	+	122727744	122727840	TCCTGGTTTATTCTGTGCTAAATC
ENSMUSG00000050017	Pitpnb	chr5	+	111371311	111371389	CTGTTTTGCATT
ENSMUSG00000050017	Pitpnb	chr5	+	111371311	111371389	TCTCTGGTTTTCTTCTTCATCTCT
ENSMUSG00000039968	Rsbn1l	chr5	-	20902287	20902455	TCTCTTTCT
ENSMUSG00000029422	Rsrc2	chr5	-	123745496	123745589	CTTGATGTTTCC
ENSMUSG00000029422	Rsrc2	chr5	-	123740671	123740884	CTATTTTCCT
ENSMUSG00000029422	Rsrc2	chr5	-	123740671	123740884	CCCATACTAACTCTTTTTGTT
ENSMUSG00000005378	Wbscr22	chr5	-	135056027	135056086	CTGCGTTTCCTGC
ENSMUSG00000030284	Creld1	chr6	+	113492686	113493338	CGCACCTCCTCT
ENSMUSG00000052337	Immt	chr6	+	71856911	71857048	CTGTTCTTTCCTTTTTC
ENSMUSG00000091625	Lsm5	chr6	-	56702095	56702168	CTCCATTTAATCTATCTTTTT
ENSMUSG00000030327	Necap1	chr6	+	122882267	122882376	TTCTTATTTCCCC
ENSMUSG00000005893	Nr2c2	chr6	+	92154334	92154514	CTCATTCACTTCCCTTC
ENSMUSG00000030231	Plekha5	chr6	+	140581967	140582088	TGTCTTCCATTC
ENSMUSG00000030353	Tead4	chr6	-	128230591	128230732	TCTCCCCCTGTCTCC
ENSMUSG00000030353	Tead4	chr6	-	128246817	128246861	CTTTTTTTTTTTCTCTCCAC
ENSMUSG00000030353	Tead4	chr6	-	128246817	128246861	TCTATACTTTTTTTTTTTCTCTCCAC
ENSMUSG00000030924	2610020H08Rik	chr7	+	119805142	119805286	CCTTGTGTTGTTTC
ENSMUSG00000030924	2610020H08Rik	chr7	+	119805142	119805286	CCCTCCTGCTGGCCCTCCTT
ENSMUSG00000030924	2610020H08Rik	chr7	+	119802740	119802837	TTTATTAATATATTTT
ENSMUSG00000030924	2610020H08Rik	chr7	+	119802740	119802837	TATTTTGTCTGTTTTCAAGCATTT
ENSMUSG00000035642	Aamdc	chr7	-	97550330	97550741	CTCCTGTCCCCCTTCTTATCCATCTCCTTTCCTTCTTTTC
ENSMUSG00000039361	Picalm	chr7	+	90189149	90189257	TTTGCTTCCTCTT
ENSMUSG00000025495	Ptdss2	chr7	+	141154556	141154702	CCTTCTTCCGTCCCCT
ENSMUSG00000025495	Ptdss2	chr7	+	141154556	141154702	CTGACCTTCTTCCGTCCCCT
ENSMUSG00000030714	Sgf29	chr7	+	126672037	126672073	CTGTTTCCCTTCTGTTTGCCCAC
ENSMUSG00000047554	Tmem41b	chr7	-	109972186	109974951	CTGTTGTCTTGTTTTTTGTTCT
ENSMUSG00000014402	Tsg101	chr7	-	46892357	46892560	TTTGTGCATTATCTCCT
ENSMUSG00000031441	Atp11a	chr8	+	12861911	12862202	CTTTGTCTTCCTCC
ENSMUSG00000025316	Banp	chr8	+	121991527	121991586	TTTGTTTCCCGCC
ENSMUSG00000031631	Cfap97	chr8	+	46169558	46170440	CTTTCCCCTTTT
ENSMUSG00000060038	Dhps	chr8	+	85073680	85073767	CGATATTCTCTCCC
ENSMUSG00000031657	Heatr3	chr8	+	88164887	88165031	TATTTCTGTTCTCTC
ENSMUSG00000003848	Nob1	chr8	-	107421481	107421612	TCTCTTGTTTGCTTGC
ENSMUSG00000031860	Pbx4	chr8	+	69870577	69870638	CTGCCCATTTCTC
ENSMUSG00000059820	AU019823	chr9	-	50610299	50610449	TTTGTCTGTTTTCATTTAT
ENSMUSG00000101867	C78334	chr9	-	96017941	96018255	CTTATTTTCTGCTT
ENSMUSG00000032076	Cadm1	chr9	+	47848166	47848298	TCCCTGTTCCTCTTCTGATTTC
ENSMUSG00000019659	Ccdc12	chr9	+	110708445	110708525	CCTGTGTTCTGCTCTC
ENSMUSG00000054836	Elp6	chr9	+	110319569	110319572	TTTCCTTCTTGTGTGTGATAC
ENSMUSG00000050471	Fam118b	chr9	-	35235230	35235483	CTTTTCCTTTTTC
ENSMUSG00000104614	Fbxw27	chr9	-	109766044	109766210	TTTTGTTGTTGTTTTTTTTTTTTATCGTT
ENSMUSG00000062270	Morf4l1	chr9	-	90096502	90096604	CCTTTACTTTTCCTGTTT
ENSMUSG00000032311	Nrg4	chr9	-	55242060	55242207	CTTTTATTCT
ENSMUSG00000032311	Nrg4	chr9	-	55242060	55242207	TCTTTATCT
ENSMUSG00000032228	Tcf12	chr9	-	71868071	71868278	TTGTTTTCAACCCTT
ENSMUSG00000032228	Tcf12	chr9	-	71868071	71868278	CTCCTCTCCTCCCCCGT
ENSMUSG00000009741	Ubp1	chr9	+	113972750	113972893	CTATCTTTCTCTTTTTC
ENSMUSG00000041718	Alg13	chrX	+	144356795	144356961	TCGTTCTTCCACTT
ENSMUSG00000041718	Alg13	chrX	+	144356795	144356961	TTCTAATCGTTCTTCCACTT
ENSMUSG00000031229	Atrx	chrX	-	105879908	105880015	TCATTCTTTGCTCCT
ENSMUSG00000031171	Ftsj1	chrX	-	8248521	8249057	CTGTTCACCCCCCTTTCTCC
ENSMUSG00000031245	Hmgn5	chrX	-	109010856	109010886	CTATTTTTTTTTCACTTCC
ENSMUSG00000031245	Hmgn5	chrX	-	109010856	109010886	TTCTTTTGGCTATTTTTTTTTCACTTCC
ENSMUSG00000016308	Ube2a	chrX	+	36881656	36881746	TTCTCCCCTTCTTACCTCC
ENSMUSG00000001134	Uxt	chrX	-	20959937	20960019	TTCACTGTTGTATTTCT

## Sheet: Exclusive-exon 0
GeneID	geneSymbol	chr	strand	exon0_Start	exon0_end	exon0_predicted PPT
ENSMUSG00000052423	B4galt3	chr1	+	171274265	171274388	TCTTTTTGTCCTT
ENSMUSG00000037474	Dtl	chr1	-	191558060	191558134	TTTCCTTTTTTCTTTCTT
ENSMUSG00000037474	Dtl	chr1	-	191558060	191558134	TTTCCTTTTTTCTTTCTTGTGCTATT
ENSMUSG00000022995	Enah	chr1	-	181911596	181911659	TTTTTCCCCTTC
ENSMUSG00000053332	Gas5	chr1	+	161037123	161037164	TTTTCTTTTAATTCT
ENSMUSG00000053332	Gas5	chr1	+	161036207	161036244	TCCCCCCCCCC
ENSMUSG00000053332	Gas5	chr1	+	161036548	161036579	CTTTAACTATTTGTTTGTTGT
ENSMUSG00000053332	Gas5	chr1	+	161036207	161036579	TCCCCCCCCCC
ENSMUSG00000079455	Gm16026	chr1	+	85281484	85281562	TTCCGTTTCTTTT
ENSMUSG00000099693	Gm29284	chr1	-	84992389	84992532	CCTGTCTTTTTCTT
ENSMUSG00000089716	Gm6264	chr1	+	85192501	85192579	CCATATTATTATTA
ENSMUSG00000004880	Lbr	chr1	-	181839699	181839802	CTTTCTCCTTAATTCCAC
ENSMUSG00000026568	Mpc2	chr1	+	165474953	165474994	TTTTTCTTTCTTTTATATTTC
ENSMUSG00000026568	Mpc2	chr1	+	165474953	165474994	TTATTTCTCAATTTTTCTTTCTTTT
ENSMUSG00000026173	Plcd4	chr1	+	74565031	74565181	TTCTTTTATTTCTATCTCCATTTC
ENSMUSG00000026173	Plcd4	chr1	+	74565031	74565181	TCTGTTCTTTTATTTCTATCTCCATTTC
ENSMUSG00000026238	Ptma	chr1	+	86529455	86529552	TGTGTTTTCTGTTA
ENSMUSG00000070732	Rbm44	chr1	+	91168692	91168838	TCTCATTTGTCT
ENSMUSG00000070732	Rbm44	chr1	+	91168692	91168838	CTCTTCTTTGGCTTATATTTTC
ENSMUSG00000026511	Srp9	chr1	+	182128683	182128752	TATTTTTATT
ENSMUSG00000026511	Srp9	chr1	+	182128683	182128752	CCCTCTGTCTGTTGCTGCTTTT
ENSMUSG00000026049	Tex30	chr1	-	44093263	44093317	TCTTGTCCTTTCTTT
ENSMUSG00000026492	Tfb2m	chr1	-	179532064	179532127	TCTGTTTTTCTTCCTCT
ENSMUSG00000026353	Ubxn4	chr1	+	128256154	128256237	TTTCTTT
ENSMUSG00000026353	Ubxn4	chr1	+	128256154	128256237	TTCCATCCAGTTTCTTT
ENSMUSG00000038733	Wdr26	chr1	-	181180465	181180648	TTTTTATTTTCATTTT
ENSMUSG00000025393	Atp5b	chr10	+	128084296	128084471	TTAATGCTGATT
ENSMUSG00000025393	Atp5b	chr10	+	128084296	128084471	TTTTGGTGCTTAT
ENSMUSG00000003072	Atp5d	chr10	+	80145218	80145307	CCCTCTCCTCC
ENSMUSG00000003072	Atp5d	chr10	+	80145218	80145307	CTCAGACCCTCTCCTCC
ENSMUSG00000037608	Bclaf1	chr10	+	20334498	20334645	CCTTTGATTGCATT
ENSMUSG00000055531	Cpsf6	chr10	-	117362013	117362187	TTTGGATGTTT
ENSMUSG00000055531	Cpsf6	chr10	-	117362013	117362187	TGCTACTTATGAGTGTTT
ENSMUSG00000089994	Gm16239	chr10	-	99180091	99182084	CTGCCTTTCT
ENSMUSG00000075706	Gpx4	chr10	+	80054699	80054844	CTCTTTCTCTCTCCC
ENSMUSG00000075706	Gpx4	chr10	+	80054699	80054844	CTTCATTCCC
ENSMUSG00000020064	Herc4	chr10	+	63315659	63315843	CTTTTATTTCT
ENSMUSG00000020248	Nfyb	chr10	-	82754964	82755095	CTTTCTTT
ENSMUSG00000020248	Nfyb	chr10	-	82754964	82755095	TCTCTCCAGCCCCT
ENSMUSG00000025404	R3hdm2	chr10	+	127465130	127465184	CTCTTGTTTTGTTTTGTTTTTT
ENSMUSG00000001783	Rtcb	chr10	-	85946190	85946350	TTCTTGTATTTAC
ENSMUSG00000001783	Rtcb	chr10	-	85941898	85942018	TTCCTGTCCTTGCTCCTTTCTCATTCT
ENSMUSG00000001783	Rtcb	chr10	-	85941898	85942018	TTTATTCCTGTCCTTGCTCCTTTCTCATTCT
ENSMUSG00000061904	Slc25a3	chr10	-	91121921	91122043	TGTGTCTTGTCTTATTAC
ENSMUSG00000061904	Slc25a3	chr10	-	91122107	91122331	TTGATCTTTTTTCTTC
ENSMUSG00000061904	Slc25a3	chr10	-	91122206	91122331	TTGATCTTTTTTCTTC
ENSMUSG00000061904	Slc25a3	chr10	-	91122107	91122331	TTTTTTTTTTTCCTTCCCCTCGACTTCCTTAGTCTCT
ENSMUSG00000061904	Slc25a3	chr10	-	91122206	91122331	TTTTTTTTTTTCCTTCCCCTCGACTTCCTTAGTCTCT
ENSMUSG00000006736	Tspan31	chr10	-	127068268	127068382	TTCTCTATATATGTCTGTTAC
ENSMUSG00000025142	Aspscr1	chr11	+	120704071	120704124	CCCCCTCTCTCC
ENSMUSG00000025372	Baiap2	chr11	+	120003037	120003085	CCTTGTGTTTCCTT
ENSMUSG00000025372	Baiap2	chr11	+	120003037	120003085	CTGCTCTAGCTTTACC
ENSMUSG00000059439	Bcas3	chr11	+	85361023	85361062	TTTGTCACATTTATC
ENSMUSG00000034329	Brip1	chr11	-	86196253	86196299	TTTAACATTTATACCT
ENSMUSG00000049957	Ccdc137	chr11	+	120462005	120462085	CTTCTGTTCACTGTCTCTCC
ENSMUSG00000000318	Clec10a	chr11	+	70168585	70168696	TCCCCTTCTCTTTC
ENSMUSG00000000318	Clec10a	chr11	+	70168585	70168696	CCCCGTTCTTCTCCCTTCTGCCTCTTACAGTCTGGATCCT
ENSMUSG00000000318	Clec10a	chr11	+	70168582	70168696	TCCCCTTCTCTTTC
ENSMUSG00000000318	Clec10a	chr11	+	70168582	70168696	CCCCGTTCTTCTCCCTTCTGCCTCTTACAGTCTGGATCCT
ENSMUSG00000000318	Clec10a	chr11	+	70170159	70170266	CCCTTTTCTTTCTTT
ENSMUSG00000000318	Clec10a	chr11	+	70170159	70170266	CCATGCCCTTTTCTTTCTTT
ENSMUSG00000020385	Clk4	chr11	+	51270536	51270595	TCCCCTCTCTCCCCC
ENSMUSG00000020385	Clk4	chr11	+	51270536	51270595	TTATTTAGCTGATTTGTCTGACT
ENSMUSG00000020706	Ftsj3	chr11	-	106250347	106250433	TCTATCTCCTC
ENSMUSG00000001105	Ift20	chr11	+	78538509	78538738	TTCACGTGTCTGTTTTCCTCC
ENSMUSG00000018412	Kansl1	chr11	-	104368679	104368778	CTGTTTTTCTACTCTTTGTCCT
ENSMUSG00000059474	Mbtd1	chr11	+	93891338	93891388	TCTTACTCTTTTC
ENSMUSG00000059474	Mbtd1	chr11	+	93891338	93891388	CTTTGATCTCTTCATCT
ENSMUSG00000018761	Mpdu1	chr11	-	69657724	69657843	CTCCTTGTCTCCCTGACCCCC
ENSMUSG00000036860	Mrpl55	chr11	+	59204555	59204757	TGCCTGCACGTCTGTCC
ENSMUSG00000036860	Mrpl55	chr11	+	59204555	59204757	CCATCTGCTGCACTACCATCTATC
ENSMUSG00000037857	Nufip2	chr11	+	77688286	77688331	TTTTGTTTTGTTTTGTTTTGTTTTT
ENSMUSG00000025137	Pcyt2	chr11	-	120611347	120611413	CTGTGTTTCC
ENSMUSG00000025137	Pcyt2	chr11	-	120611347	120611413	CTTCACTGGCTGTGTTTCC
ENSMUSG00000041958	Pigs	chr11	+	78340008	78340109	CCTCATTCCCCATTTTC
ENSMUSG00000020528	Prpsap2	chr11	-	61755409	61755462	TTCTGTTGCCTTCTCAGCTTTTCCCCCTTTCTCTTCTCT
ENSMUSG00000020528	Prpsap2	chr11	-	61755409	61755462	TTTTCCCCCTTTCTCTTCTCT
ENSMUSG00000017428	Psmd11	chr11	+	80438520	80438630	TTTCTCTTTGTT
ENSMUSG00000017428	Psmd11	chr11	+	80438520	80438630	TCAGTTTCTCTTTGTT
ENSMUSG00000037533	Rapgef6	chr11	+	54561324	54561394	TTGTTTTTCTGTTTTT
ENSMUSG00000020492	Ska2	chr11	+	87116103	87116190	CTGGTTTTTT
ENSMUSG00000020492	Ska2	chr11	+	87116103	87116190	TTTAATAATATATTTTTGTTTACT
ENSMUSG00000000384	Tbrg4	chr11	-	6619971	6620143	CCACCTCAGCTGATCCCT
ENSMUSG00000000384	Tbrg4	chr11	-	6619971	6620143	CCCCTGCCCCCAGCTCATCCC
ENSMUSG00000000384	Tbrg4	chr11	-	6619971	6620221	CCCAGTTGCTGTCTC
ENSMUSG00000018752	Tnfsfm13	chr11	-	69684217	69684336	CCTGCACACTCCTCACCTCT
ENSMUSG00000083844	Ube2d-ps	chr11	+	5769166	5769243	TCTTCCTCTGTCTTGTCCTTCC
ENSMUSG00000020290	Xpo1	chr11	+	23284241	23284380	TTTCTTTACTGGCTTATT
ENSMUSG00000020290	Xpo1	chr11	+	23284241	23284380	CCTCTCACCCTATATTT
ENSMUSG00000020290	Xpo1	chr11	+	23278142	23278324	TTTCATTTTTAATTTT
ENSMUSG00000017421	Zfp207	chr11	+	80393083	80393176	TTCATTGTTTCCTTTCTTTTAT
ENSMUSG00000072791	Abcb5	chr12	-	118901356	118901440	TTCCCTTCTCTCT
ENSMUSG00000072791	Abcb5	chr12	-	118901356	118901440	CCTCTCTAATTGTATGCC
ENSMUSG00000055884	Fancm	chr12	+	65092355	65092488	TGTTTCTTGC
ENSMUSG00000055884	Fancm	chr12	+	65092355	65092488	TTGTCATTTCTTCTCTGGATAAATTT
ENSMUSG00000001627	Ifrd1	chr12	-	40204296	40204425	TTTTGGCTCCTCTGTT
ENSMUSG00000020572	Nampt	chr12	+	32846705	32846846	TCTTTGTTTTTAATCTTCT
ENSMUSG00000021115	Vrk1	chr12	+	106071569	106071641	CTTCCCTCCCTGTCTTGTTCATTTTGTT
ENSMUSG00000042472	Zfp410	chr12	+	84329801	84329952	TGTCCCTTGTTAC
ENSMUSG00000042472	Zfp410	chr12	+	84329801	84329952	CTTTCCCTGAGTTAT
ENSMUSG00000021669	Col4a3bp	chr13	+	96616993	96617071	TTTTTTTCTTTGTCTGTCTCT
ENSMUSG00000025873	Faf2	chr13	+	54648291	54648430	TTCCTTCCTCCCC
ENSMUSG00000025873	Faf2	chr13	+	54648291	54648430	TTCATGTGATATTT
ENSMUSG00000000253	Gmpr	chr13	+	45542478	45542638	CCCTGTCCTTCTGTCCACTCGTT
ENSMUSG00000032745	Gpbp1	chr13	-	111453023	111453247	TTACTTTACTGTTATC
ENSMUSG00000021149	Gtpbp4	chr13	-	8991931	8992035	TTTCATTTTTTCATT
ENSMUSG00000035834	Polr3g	chr13	-	81699743	81699893	TTGTGTCTTTC
ENSMUSG00000035834	Polr3g	chr13	-	81699743	81699893	TCTTACCCACT
ENSMUSG00000035958	Tdp2	chr13	+	24838146	24838265	CTTCCTTCCCTATACTTTTTTCCACAAATGTTT
ENSMUSG00000021820	Camk2g	chr14	-	20764860	20764955	TTCTGTCTCGC
ENSMUSG00000021820	Camk2g	chr14	-	20764860	20764955	CCTGTGTGTTCTGTCTCGC
ENSMUSG00000046753	Ccdc66	chr14	-	27505637	27505663	TTTTATTTTCTTTTGT
ENSMUSG00000046753	Ccdc66	chr14	-	27505637	27505663	TTTTATAGTTTAGT
ENSMUSG00000022013	Dnajc15	chr14	-	77856938	77856990	TTTTCCTCCGC
ENSMUSG00000097743	Gm16973	chr14	-	56699148	56699306	CTTCTGTCCTTCCCACCTGTCCT
ENSMUSG00000060373	Hnrnpc	chr14	-	52098014	52098040	TTTTTATTTTTGTTTTTTT
ENSMUSG00000060373	Hnrnpc	chr14	-	52098014	52098040	TTTTTATTTTTGTTTTTTTAC
ENSMUSG00000004561	Mettl17	chr14	+	51891366	51891547	CCCCTGTGTTCTTCTTCT
ENSMUSG00000019297	Nop9	chr14	+	55746160	55746610	CCCCATTTTTTTTTTTT
ENSMUSG00000022407	Adsl	chr15	+	80956212	80956292	TCTTTCTTGT
ENSMUSG00000022407	Adsl	chr15	+	80956212	80956292	TTCACCCTCTTTCCACCACAT
ENSMUSG00000023021	Cers5	chr15	-	99740943	99741036	CTGCTCTTCTCTCTTCC
ENSMUSG00000023021	Cers5	chr15	-	99740943	99741036	TTCTGACTGCTCTTCTCTCTTCC
ENSMUSG00000023021	Cers5	chr15	-	99741608	99741659	TTATGTTTTTTTCTT
ENSMUSG00000046434	Hnrnpa1	chr15	+	103242921	103243080	CTTGTATTCTTAT
ENSMUSG00000046434	Hnrnpa1	chr15	+	103242921	103243080	CTTTTGTCTTATT
ENSMUSG00000046434	Hnrnpa1	chr15	+	103242921	103243080	TTTTTCCTGTT
ENSMUSG00000004187	Kifc2	chr15	+	76666446	76666570	CCCACCCTCTCTCACC
ENSMUSG00000023755	Rhebl1	chr15	-	98879007	98879055	CTGCTTTGTCATCCC
ENSMUSG00000023051	Tarbp2	chr15	+	102522848	102523050	CTGCTTTCTCACTCTTATCTCATT
ENSMUSG00000041852	Tcf20	chr15	-	82814480	82814603	TCCCTTTTGTCTTGTCTCTT
ENSMUSG00000041852	Tcf20	chr15	-	82814480	82814603	TCCCTTTTGTCTTGTCTCTTGGCTTT
ENSMUSG00000033088	Triobp	chr15	+	78960948	78961105	CTCTTTTCTCTTT
ENSMUSG00000022841	Ap2m1	chr16	+	20541209	20541351	CTCCCTGTTTCTCTGTTCTGTCACC
ENSMUSG00000000028	Cdc45	chr16	-	18808731	18808869	CCTCGTCCTGTTTTTC
ENSMUSG00000022884	Eif4a2	chr16	+	23110233	23110343	TGACTTTCTTATT
ENSMUSG00000035578	Iqcg	chr16	-	33035540	33035622	TTCTTACCTCTTCT
ENSMUSG00000035578	Iqcg	chr16	-	33035540	33035622	CTCCGTTCTTACCGTTCTTACCTCTTCT
ENSMUSG00000035578	Iqcg	chr16	-	33035540	33035622	CCCCTACATATTCCCCCAGTATCCCCTCCCTGCCTCCACT
ENSMUSG00000023791	Pigx	chr16	-	32096999	32097063	TTTCTCTCCCTGTGTGTATTTT
ENSMUSG00000039738	Slx4	chr16	-	3995693	3995877	TGCTTCTCCACTCC
ENSMUSG00000022808	Snx4	chr16	+	33291740	33291886	TGTTTCTGTTTCCCTGT
ENSMUSG00000022808	Snx4	chr16	+	33291740	33291886	TTCATGTGTTTCTGTTTCCCTGT
ENSMUSG00000022982	Sod1	chr16	+	90224355	90224425	CTGCTGGTTTCT
ENSMUSG00000022982	Sod1	chr16	+	90222779	90222876	TCTTCATTTTTGTATTTTTTT
ENSMUSG00000043065	Spice1	chr16	+	44375641	44375792	TTTTCTTT
ENSMUSG00000043065	Spice1	chr16	+	44375641	44375792	TGTGTGGTTTTCTTT
ENSMUSG00000022964	Tmem50b	chr16	-	91581694	91581762	TTGGCTGATCTTGTCT
ENSMUSG00000022964	Tmem50b	chr16	-	91581694	91581762	CTCATTGGCTGATCTTGTCT
ENSMUSG00000022964	Tmem50b	chr16	-	91583275	91583388	CCGTCTTGGGCTCT
ENSMUSG00000022964	Tmem50b	chr16	-	91583275	91583388	TTTCAAGTCCTGCCGTCTT
ENSMUSG00000022964	Tmem50b	chr16	-	91580201	91580294	CCCCTGTCCCCCGC
ENSMUSG00000002625	Akap8l	chr17	-	32321895	32321991	CCCTGTCTGCCCTGCCC
ENSMUSG00000002625	Akap8l	chr17	-	32321895	32321991	CCTCACCAGCCCTGTCTGCCCTGCCC
ENSMUSG00000024132	Eci1	chr17	+	24437219	24437341	TTCTTTTCTCTCT
ENSMUSG00000024132	Eci1	chr17	+	24437219	24437341	CACCTCCTGACC
ENSMUSG00000024132	Eci1	chr17	+	24436177	24436324	CCCCACCCTGCCTTCTCCCCGC
ENSMUSG00000059714	Flot1	chr17	+	35830942	35831107	CTATCTCTGCCTACC
ENSMUSG00000024145	Pigf	chr17	-	87021858	87021950	TCTTCTCATTTCTCTCTT
ENSMUSG00000025728	Pigq	chr17	-	25931673	25932231	TCCCCCCCTGCTCCCTGTCCCTGC
ENSMUSG00000025728	Pigq	chr17	-	25931461	25931673	CTTCTATGTCTAC
ENSMUSG00000025728	Pigq	chr17	-	25931461	25931673	TCATCGCCCTTCTCACCTTCCACATCTATT
ENSMUSG00000002372	Ranbp3	chr17	+	56701448	56701541	TCCACTGTGTTCC
ENSMUSG00000004865	Srpk1	chr17	-	28606306	28606394	CTGTCTTTTTTT
ENSMUSG00000004865	Srpk1	chr17	-	28608645	28608764	TTATTGTTTCTT
ENSMUSG00000068039	Tcp1	chr17	+	12917797	12917883	TTTTCACTGTTCATCT
ENSMUSG00000068039	Tcp1	chr17	+	12917797	12917883	TTTATGTGTTGTTCTAATTAGTTTTC
ENSMUSG00000061613	U2af1	chr17	-	31651645	31651712	TTGTTGCGTTTTGTATTTC
ENSMUSG00000036315	Znrd1	chr17	-	36957900	36957932	CTTTTTACTTCCTGT
ENSMUSG00000036315	Znrd1	chr17	-	36957900	36957932	CTGT TTCTACTGTTATT
ENSMUSG00000003778	Brd8	chr18	-	34602202	34602247	TATTTGTTTGTCCTCT
ENSMUSG00000024563	Smad2	chr18	+	76302078	76302216	CTTTGTTTT
ENSMUSG00000024563	Smad2	chr18	+	76302078	76302216	CCTGTCTTTGTTTT
ENSMUSG00000071653	1810009A15Rik	chr19	+	8889636	8889727	TTTTTTTTTTTTTTTTTTTTTC
ENSMUSG00000034108	Ccs	chr19	-	4825769	4825873	CTGTTGTTTCCCTTC
ENSMUSG00000024843	Chka	chr19	+	3875734	3875788	TTTGCTTTTTCTCATTC
ENSMUSG00000034321	Exosc1	chr19	-	41933048	41933164	CCCGTGGCTGAGGCAGCTTGTCTTCT
ENSMUSG00000055933	Oosp3	chr19	+	11699351	11699530	TTGTTTTTTCGTCTCTTTC
ENSMUSG00000071662	Polr2g	chr19	-	8797235	8797395	CTGTCTTCTTTCATTTTT
ENSMUSG00000071662	Polr2g	chr19	-	8794479	8794530	TCATCCATTTTCCTTTT
ENSMUSG00000024824	Rad9a	chr19	-	4197670	4197780	TCTGTCCTTGTC
ENSMUSG00000037451	Slc22a20	chr19	-	5971398	5971605	TCTTCACTTCTC
ENSMUSG00000042410	Agps	chr2	+	75900181	75900251	TTTGTTCCTTATTT
ENSMUSG00000033096	Apmap	chr2	-	150585762	150585955	TTTTTTTTCTATTTCTCATT
ENSMUSG00000033096	Apmap	chr2	-	150585762	150585955	CATGTTTTTC
ENSMUSG00000038671	Arfrp1	chr2	-	181364013	181364398	CCCCCTCTCTTTTTTTCCTC
ENSMUSG00000038671	Arfrp1	chr2	-	181364013	181364398	CTATCAACCCCCTCTCTTTTTTTCCTC
ENSMUSG00000038671	Arfrp1	chr2	-	181364310	181364398	CTATCAACCCCCTCTCTTTTTTTCCTC
ENSMUSG00000038671	Arfrp1	chr2	-	181364310	181364398	CCCCCTCTCTTTTTTTCCTC
ENSMUSG00000038671	Arfrp1	chr2	-	181364013	181364096	CTCTTTCTGTACTCTTTCC
ENSMUSG00000027104	Atf2	chr2	-	73870622	73870685	TTTTAATTTGTATCTATTT
ENSMUSG00000027244	Atg13	chr2	-	91679919	91679997	CTTTCCTCCTTTCTCTCTTC
ENSMUSG00000027244	Atg13	chr2	-	91686500	91686541	TCACTTCTTTTTTTCATTCCCTAC
ENSMUSG00000093752	Gm20716	chr2	-	168217680	168217776	TTTTCCTCTTTCTTTTTCTCTTT
ENSMUSG00000093752	Gm20716	chr2	-	168217680	168217776	TTTTCCTCTTTCTTTTTCTCTTTAC
ENSMUSG00000027346	Gpcpd1	chr2	-	132553956	132554080	TTATCCTTCTTATTTATCCCTCC
ENSMUSG00000059005	Hnrnpa3	chr2	+	75662844	75662925	CTGTTATGTGTTATTTCC
ENSMUSG00000059005	Hnrnpa3	chr2	+	75662844	75662925	CATATTCCGTATATTC
ENSMUSG00000026857	Ntmt1	chr2	+	30815358	30815498	TCTCTCCTTCCCTTCGCTCTCTTT
ENSMUSG00000027306	Nusap1	chr2	+	119635477	119635587	TTCTCATGCTTTGGAATGTTCT
ENSMUSG00000027306	Nusap1	chr2	+	119635477	119635587	CTTTTCTCTTACT
ENSMUSG00000036992	Nxt1	chr2	+	148674463	148674598	TCTTTTCCCAT
ENSMUSG00000027222	Pex16	chr2	+	92377429	92377563	CTCCCTGACCTCTGGGCTTCTTGC
ENSMUSG00000027620	Rbm39	chr2	-	156178879	156178952	TGCCCATCTATCTCTCTTT
ENSMUSG00000025816	Sec61a2	chr2	-	5879616	5879700	CCCATTTGTGTCTTTTC
ENSMUSG00000025816	Sec61a2	chr2	-	5882580	5882690	CTCCTTTTTTGTC
ENSMUSG00000025816	Sec61a2	chr2	-	5877854	5878008	TTTCTTTCCCC
ENSMUSG00000017707	Serinc3	chr2	-	163636810	163637004	TTCCTTGCCTCCTC
ENSMUSG00000017707	Serinc3	chr2	-	163636810	163637004	TTCTCATT
ENSMUSG00000039536	Stau1	chr2	-	166952325	166952472	TCTTTGTTGGTGTTTT
ENSMUSG00000033808	Tmem87a	chr2	-	120362878	120362940	TTTACATATATATGTTT
ENSMUSG00000033808	Tmem87a	chr2	-	120362878	120362940	TCTGCCTGTCTGTCTATGTTTGTGTGTT
ENSMUSG00000000827	Tpd52l2	chr2	+	181501904	181502053	TTATATCCCTAGCCCTGCTTCTTTT
ENSMUSG00000000827	Tpd52l2	chr2	+	181502875	181502935	CTTTCTGTTTCT
ENSMUSG00000027365	Trpm7	chr2	-	126800288	126800337	TCCTTTCTTTGCATGACATATT
ENSMUSG00000036352	Ubac1	chr2	-	26006526	26006613	CCTGTTCTTCCCTCTT
ENSMUSG00000036352	Ubac1	chr2	-	26006526	26006613	TGTCCTCTCCCGAGGTTCTGACC
ENSMUSG00000036352	Ubac1	chr2	-	26005325	26005464	TTCTTGGGTTTTT
ENSMUSG00000036352	Ubac1	chr2	-	26005325	26005464	CCTTTTGTACTT
ENSMUSG00000039671	Zmynd8	chr2	-	165787163	165787247	CCTGTGCTCTCTTC
ENSMUSG00000098912	1500004A13Rik	chr3	-	88825131	88825414	TCTTCGTATTTGCC
ENSMUSG00000037818	Abhd18	chr3	+	40910502	40910603	CCTCCATTTTCTTTTCCTTT
ENSMUSG00000037818	Abhd18	chr3	+	40910502	40910603	CCCTCTATCTTAGTCTACTTTGT
ENSMUSG00000074212	Dnajb14	chr3	+	137905884	137906057	TCATCCATCTCTTTT
ENSMUSG00000027695	Pld1	chr3	+	27955713	27955769	CTTCTTCCT
ENSMUSG00000027695	Pld1	chr3	+	27955713	27955769	TCATCTCTCCAGCTCCCAAGTTATTTCCT
ENSMUSG00000028106	Rprd2	chr3	-	95786319	95786451	TTTTTTCATGCTACAACTTT
ENSMUSG00000068739	Sars	chr3	-	108427860	108427932	CTTTGTTTTCCTTAACTCC
ENSMUSG00000068739	Sars	chr3	-	108427860	108427932	CTTTTCTCTCTTTGGCTTTGTTTTCCTTAACTCC
ENSMUSG00000028132	Tmem56	chr3	-	121228309	121228404	CCTCACTTTTCTTTCTT
ENSMUSG00000025437	Usp33	chr3	+	152384115	152384224	CTTCATGCTT
ENSMUSG00000025437	Usp33	chr3	+	152384115	152384224	TTGTGACTTTGTCCT
ENSMUSG00000027667	Zfp639	chr3	+	32515283	32515352	TGTTCTTCATTTTTT
ENSMUSG00000027667	Zfp639	chr3	+	32515283	32515352	GTTATTGTACCATGTTTGTT
ENSMUSG00000028608	0610037L13Rik	chr4	+	107895550	107895586	TCTACTTTCCTTCTCTTTCACTCCC
ENSMUSG00000038024	Dennd4c	chr4	+	86813781	86813928	CATTGTCCTTATCTTT
ENSMUSG00000028410	Dnaja1	chr4	+	40723972	40724150	TGTCCTTTTCT
ENSMUSG00000028410	Dnaja1	chr4	+	40723972	40724150	TTGTTTCTAAT
ENSMUSG00000028601	Echdc2	chr4	+	108172088	108172175	CTTGCCCTCT
ENSMUSG00000028758	Kif17	chr4	+	138298205	138298326	CCCACCGTGGCTGTCCCTC
ENSMUSG00000003731	Kpna6	chr4	-	129653437	129653516	CTGCTCTTCCTCTGT
ENSMUSG00000003731	Kpna6	chr4	-	129653437	129653516	CTGTCTCTCCACTGAT
ENSMUSG00000028708	Mknk1	chr4	+	115848051	115848362	CTGATTTTTTTTTTTTTAATTC
ENSMUSG00000028708	Mknk1	chr4	+	115848051	115848362	TTTTTTTTTTTTT
ENSMUSG00000028708	Mknk1	chr4	+	115848219	115848362	CTCTCTCTCCTTCCTCTTCTT
ENSMUSG00000032897	Nfyc	chr4	-	120781471	120781543	CCTCTTATTGCTCATTTC
ENSMUSG00000032897	Nfyc	chr4	-	120781471	120781543	CTACTTTGTTGCCCACTCCACACTC
ENSMUSG00000028964	Park7	chr4	-	150905249	150905309	TGTTTCCTTTTATTTCCCAACTC
ENSMUSG00000028744	Pqlc2	chr4	-	139302424	139302554	TCCCCTCCTCTTCC
ENSMUSG00000028580	Pum1	chr4	+	130772628	130772750	TTTTTTTTGCTTCTC
ENSMUSG00000028580	Pum1	chr4	+	130772628	130772750	TTTTTTTATGTATTTTTTTCTTTGTTTTTGTTTTTTTCCTGTTTTTTTTGCTTCTC
ENSMUSG00000051557	Pusl1	chr4	-	155889668	155889723	CTGTCTGTGTTCCT
ENSMUSG00000051557	Pusl1	chr4	-	155889668	155889723	CCTGCCCTTAGCTT
ENSMUSG00000028676	Srsf10	chr4	+	135858304	135858471	TTTTTTCATGATGTTTT
ENSMUSG00000028676	Srsf10	chr4	+	135863522	135863576	TTTGCTTTTTCTGGTATGCTTTTT
ENSMUSG00000028676	Srsf10	chr4	+	135863525	135863576	CTGTTTGCTTTTTCTGGTATGCTTTTT
ENSMUSG00000008305	Tle1	chr4	-	72169121	72169196	CTTTTTTCTCCTTGTTTT
ENSMUSG00000070867	Trabd2b	chr4	+	114599872	114599963	CCACACTGCATCTTATGTTCT
ENSMUSG00000070867	Trabd2b	chr4	+	114599872	114599963	CCATCTATCTTTT
ENSMUSG00000023286	Ube2j2	chr4	+	155955421	155955560	TCACTTTCTTTC
ENSMUSG00000028684	Urod	chr4	-	116991231	116991298	CTCTGCTTCC
ENSMUSG00000043411	Usp48	chr4	+	137639205	137639310	CTCCTCTTTCTGCTTCTGGTGTGTT
ENSMUSG00000057375	Yipf1	chr4	+	107350413	107350538	CTCCCTCCTGTGTCTCCTTTCCT
ENSMUSG00000057375	Yipf1	chr4	+	107335008	107335119	TTTACCTCCTATTC
ENSMUSG00000040025	Ythdf2	chr4	-	132205513	132205715	TCTGCCTTTTTTCCTTCC
ENSMUSG00000028772	Zcchc17	chr4	-	130349264	130349322	TTGATTTTTTATTTTGTCTTTAT
ENSMUSG00000043872	Zmym1	chr4	-	127050743	127050872	TTTTGTTTATTTTTGTC
ENSMUSG00000038199	4931409K22Rik	chr5	-	24553535	24553655	CCCTCCTTCTCCCCCCCACCCCCCCATTGT
ENSMUSG00000029089	5730480H06Rik	chr5	+	48377074	48377165	CTTTTGTATTTT
ENSMUSG00000025533	Asl	chr5	-	130019661	130019856	TCTGTTTTGTTCTGTCCTCTT
ENSMUSG00000025533	Asl	chr5	-	130019661	130019856	TCTGTTTTGTTCTGTCCTCTTGGCC
ENSMUSG00000029433	Diablo	chr5	-	123523254	123523381	TTTTGACTTATGTTTCC
ENSMUSG00000029463	Fam216a	chr5	-	122370514	122370573	TGTTCTTTGCT
ENSMUSG00000029463	Fam216a	chr5	-	122370514	122370573	TTACATTATGCGTGTTCTTTGCT
ENSMUSG00000029464	Gpn3	chr5	+	122379980	122380177	CTCCCCCTGC
ENSMUSG00000029464	Gpn3	chr5	+	122379980	122380177	CTGCTGTCGTGTGCTCCCCCTGC
ENSMUSG00000000568	Hnrnpd	chr5	-	99963730	99963877	CCTATTAATGTGCT
ENSMUSG00000000568	Hnrnpd	chr5	-	99963730	99963877	TCTTTGCTGATCTGACTTTAG
ENSMUSG00000019179	Mdh2	chr5	+	135784183	135784267	TATTCTTCC
ENSMUSG00000019179	Mdh2	chr5	+	135784183	135784267	CACTGCCCT
ENSMUSG00000038126	Mphosph9	chr5	-	124316081	124316171	TTCTTTACAATTTCTC
ENSMUSG00000054280	Prr14l	chr5	-	32851881	32851998	TTCTTCTTTTTCTGTCCCTC
ENSMUSG00000039968	Rsbn1l	chr5	-	20927619	20927730	TTTTTTTGCCTTTC
ENSMUSG00000038095	Sbno1	chr5	-	124419810	124419887	TCTTTCTGTATTCTC
ENSMUSG00000029141	Slc4a1ap	chr5	+	31546179	31546266	CACTGCTTTTT
ENSMUSG00000029141	Slc4a1ap	chr5	+	31543669	31543913	TTTTATTTCCCAT
ENSMUSG00000036817	Sun1	chr5	+	139233470	139233569	TCTTCTCTGCCAC
ENSMUSG00000036817	Sun1	chr5	+	139229752	139229944	TTTTCTACT
ENSMUSG00000025747	Tyms	chr5	-	30071633	30071707	CTGTTTTTC
ENSMUSG00000025747	Tyms	chr5	-	30069833	30071707	TTTTCCCACGTTTT
ENSMUSG00000041264	Uspl1	chr5	+	149187707	149187876	CTTTTTTTTTCC
ENSMUSG00000035851	Ythdc1	chr5	+	86809304	86809340	TTACCTTCTCTGTTTT
ENSMUSG00000051391	Ywhag	chr5	-	135932516	135932642	TTTTCCCCTATTTCT
ENSMUSG00000056586	Zar1l	chr5	-	150516967	150517060	CTCTTCTTCTCCT
ENSMUSG00000056586	Zar1l	chr5	-	150516967	150517060	TACTTCCATTT
ENSMUSG00000056586	Zar1l	chr5	-	150516967	150517060	TTTCTTTTC
ENSMUSG00000053581	Zfand2a	chr5	-	139473729	139473795	TCTGACTTTCTCT
ENSMUSG00000038784	Cnot4	chr6	-	35024127	35024340	TCTTTCATTTTTTGTT
ENSMUSG00000029687	Ezh2	chr6	-	47541844	47541970	TCATTTCCCATCTCCCT
ENSMUSG00000004980	Hnrnpa2b1	chr6	-	51467390	51467426	TTTTTTTTCTCCCCCCC
ENSMUSG00000004980	Hnrnpa2b1	chr6	-	51464427	51464547	CTTTGGTTTTGGGGATTCTC
ENSMUSG00000068011	Mkrn2os	chr6	-	115589344	115589394	TACCCCTCTGTTTC
ENSMUSG00000012483	Rpa3	chr6	-	8257686	8257761	TTTCCTTTTTT
ENSMUSG00000012483	Rpa3	chr6	-	8257686	8257761	CTTTTTGTCTT
ENSMUSG00000023403	Stk31	chr6	+	49457655	49457778	CTGTTTCTGT
ENSMUSG00000023403	Stk31	chr6	+	49457655	49457778	CCCCAAACCTTCATTGTTT
ENSMUSG00000045411	2410002F23Rik	chr7	+	44247909	44248059	TGTGTGTCTTTGC
ENSMUSG00000045411	2410002F23Rik	chr7	+	44247909	44248059	CCCCCATAGTTCTCCCACCAGGCTCCTC
ENSMUSG00000035642	Aamdc	chr7	-	97575587	97575691	TTTTGTTTCTTTTC
ENSMUSG00000035642	Aamdc	chr7	-	97569686	97569774	TCTCCTGCTTCTGTTTTTTTTTTTTTCCTAT
ENSMUSG00000035642	Aamdc	chr7	-	97565150	97565300	CCTTTCTCTTTTAATTTC
ENSMUSG00000047721	Bola2	chr7	+	126696182	126696280	TCTTCTGCCCGCT
ENSMUSG00000047721	Bola2	chr7	+	126696220	126696280	CCGTTGCGCGACC
ENSMUSG00000038187	Btbd10	chr7	-	113351780	113351938	TCAACACTACTCTTTTAT
ENSMUSG00000070777	Ceacam20	chr7	+	19977788	19977906	TCTTGATTTTATTCTT
ENSMUSG00000001827	Folr1	chr7	-	101868397	101868554	TATTTGTGTCTGTTTTCCGC
ENSMUSG00000001827	Folr1	chr7	-	101868397	101868551	TATTTGTGTCTGTTTTCCGC
ENSMUSG00000001827	Folr1	chr7	-	101868397	101868467	TTGTATTTTACCC
ENSMUSG00000085601	Gm4969	chr7	-	19106933	19107045	CCCTGTCTCTGT
ENSMUSG00000085601	Gm4969	chr7	-	19106933	19107045	TGTGTCCCACTTTC
ENSMUSG00000025133	Ints4	chr7	+	97506063	97506135	TCTGGATTCTCTCTTT
ENSMUSG00000030556	Lrrc28	chr7	-	67559857	67560064	CCTTTGGTTTTGGTT
ENSMUSG00000093584	Obox3-ps2	chr7	-	14801284	14801484	TCTTGTTTCCATCTTCCC
ENSMUSG00000038943	Prc1	chr7	+	80313526	80313568	TCGTCTTAATTCTTTGTTCTT
ENSMUSG00000063179	Pstk	chr7	+	131384798	131384864	CCTTTCTTTCACT
ENSMUSG00000063179	Pstk	chr7	+	131384798	131384864	TCGTTTTTCTCGTCCTTACTGAT
ENSMUSG00000025495	Ptdss2	chr7	+	141151649	141151784	CTCTGCTTTGC
ENSMUSG00000109336	Samd4b	chr7	-	28403619	28403743	CTTTCTCCCCCTGTTTAT
ENSMUSG00000006335	Tfpt	chr7	-	3628827	3629086	CTTCTTGGCCCT
ENSMUSG00000006335	Tfpt	chr7	-	3628827	3629086	CTCCTAAAACTTCTTGGCCCT
ENSMUSG00000006335	Tfpt	chr7	-	3624598	3624669	TTGCCATTTCTTCTGCCTCCTTGC
ENSMUSG00000013091	Tmem190	chr7	+	4783933	4784018	CTTCCTCCTCCCCTTTTCT
ENSMUSG00000047554	Tmem41b	chr7	-	109978709	109978814	CTTCTTGTTTTCC
ENSMUSG00000070828	Zscan4f	chr7	+	11398089	11398219	TCTGTGTGTTTATTT
ENSMUSG00000058028	Zscan5b	chr7	+	6233814	6233968	TTGTTCTTAATTGTCCTCTGTC
ENSMUSG00000058028	Zscan5b	chr7	+	6233814	6233968	CTTTCTGTGCTCCATCTCTCCGT
ENSMUSG00000058355	Abce1	chr8	-	79701773	79701891	TTGTTTTTGTTTTGTTTTCCTATATT
ENSMUSG00000031508	Ankrd10	chr8	-	11628438	11628530	TTCTGTTTTTC
ENSMUSG00000006589	Aprt	chr8	-	122575401	122575535	CCTTCCCTCCTTACCCT
ENSMUSG00000031575	Ash2l	chr8	-	25839742	25839888	TTGCCCTGTGGCTCC
ENSMUSG00000031575	Ash2l	chr8	-	25839742	25839888	TTCTCTTATTGCCCTGTGGCTCC
ENSMUSG00000036810	Cnep1r1	chr8	+	88125081	88125155	TTTTGTGTTTATCTCTC
ENSMUSG00000031889	D230025D16Rik	chr8	+	105240840	105240938	TTCTTGCCTTGTTT
ENSMUSG00000060038	Dhps	chr8	+	85073294	85073416	TGTTGCCTGCGACCGACC
ENSMUSG00000036180	Gatad2a	chr8	-	69912163	69912238	CCTTTCAATCCCATTTGT
ENSMUSG00000031729	Ist1	chr8	-	109677485	109677686	CCTCCTTTTCTT
ENSMUSG00000071078	Nr2c2ap	chr8	+	70132411	70132517	TCCCTCTGCTTCC
ENSMUSG00000031697	Orc6	chr8	+	85305208	85305321	TTTATGAAATTGTTTTTT
ENSMUSG00000052926	Rnaseh2a	chr8	-	84959775	84959863	CTCTAAGCTACTGTCTTGCCCGC
ENSMUSG00000011306	Sugp1	chr8	+	70070330	70070437	CTCACTCATCTTCCTCTCCTCTCT
ENSMUSG00000052906	Ubxn8	chr8	-	33629236	33629374	TTGTTTTTGACC
ENSMUSG00000052906	Ubxn8	chr8	-	33629236	33629374	TTTTTTTGGTTGTTTTT
ENSMUSG00000038250	Usp38	chr8	-	81001052	81001154	TCCTCTCTCATATGCTGCTT
ENSMUSG00000064145	Arih2	chr9	-	108629288	108629334	CTACCACCTGTATTTTTTC
ENSMUSG00000032359	Ctsh	chr9	+	90074867	90074993	TTTCATTTTCTTTTCC
ENSMUSG00000032359	Ctsh	chr9	+	90064506	90064593	CTCTGTGTGTTCTCTCT
ENSMUSG00000032359	Ctsh	chr9	+	90064506	90064593	TTCATTGACTCCCTCT
ENSMUSG00000054836	Elp6	chr9	+	110315750	110315952	CTTTTCCCTATGTTTCT
ENSMUSG00000054836	Elp6	chr9	+	110315750	110315952	CTTTGGTGACTTTTCCCTATGTTTCT
ENSMUSG00000054836	Elp6	chr9	+	110315796	110315952	TCACTGTATACGTTTATTC
ENSMUSG00000032463	Faim	chr9	+	98990914	98990971	TTTCTGCTTTTCTCTCTTCT
ENSMUSG00000032463	Faim	chr9	+	98990914	98990971	CTTCCAACCTCTCCCTGCT
ENSMUSG00000066456	Hmgn3	chr9	-	83110787	83110874	TCCCCCACCC
ENSMUSG00000066456	Hmgn3	chr9	-	83110787	83110874	CACACTGTCAGT
ENSMUSG00000025245	Lztfl1	chr9	-	123715299	123715424	TTCTCTCTTTTTC
ENSMUSG00000025245	Lztfl1	chr9	-	123715299	123715424	CCAGTTCTCTCTTTTTC
ENSMUSG00000025245	Lztfl1	chr9	-	123715299	123715420	TTCTCTCTTTTTC
ENSMUSG00000025245	Lztfl1	chr9	-	123715299	123715420	CCAGTTCTCTCTTTTTC
ENSMUSG00000043289	Mei4	chr9	+	81979125	81979257	TCTCACTCAGTTTCCTTTGT
ENSMUSG00000059741	Myl3	chr9	+	110766620	110766770	CTGTCCTTTCCC
ENSMUSG00000032580	Rbm5	chr9	-	107755852	107755913	CTTTTTTTTTTCC
ENSMUSG00000074476	Spc24	chr9	-	21757116	21757193	TCTTCTCTCCCTTCCCCTCGTTCTACCT
ENSMUSG00000032116	Stt3a	chr9	-	36759202	36759324	TTCTTTTCTTTCTTGCTCT
ENSMUSG00000035769	Xylb	chr9	+	119361113	119361183	CCTGTTCTCCCTGC
ENSMUSG00000046774	8030474K03Rik	chrX	+	101798101	101798165	TTTGTTTGTTTGTTTGTTTGTTTGTTTC
ENSMUSG00000031266	Gla	chrX	-	134596274	134596449	CTGTCTGAATTTCTTTTTC
ENSMUSG00000031266	Gla	chrX	-	134592064	134592226	TTGTATCTTTTTAC
ENSMUSG00000072944	Nup62cl	chrX	-	140027567	140027702	CTTGTTTTATTC
ENSMUSG00000072944	Nup62cl	chrX	-	140027567	140027702	TTCGCCCTTCTGTT
ENSMUSG00000031154	Otud5	chrX	+	7873839	7873953	CCCTACCTCTGATTGTCCATCTGCCTC
ENSMUSG00000035725	Prkx	chrX	-	77773115	77773235	TTCATGCTTTTGTTACCCCC
ENSMUSG00000031107	Rbmx2	chrX	+	48697400	48697452	TGTGTGTTTTCTTCC
ENSMUSG00000031387	Renbp	chrX	-	73922350	73922438	CTGTCATTGTCTCTTTATTCT
ENSMUSG00000009995	Taz	chrX	+	74288661	74288714	CTTTCTATCCACTGT
ENSMUSG00000009995	Taz	chrX	+	74288661	74288714	CCCTGCTTCTCCC
ENSMUSG00000031310	Zmym3	chrX	-	101416166	101416461	CCCCGCCTACTCCCAC
ENSMUSG00000031310	Zmym3	chrX	-	101416166	101416461	TCTTTTCTCACT
ENSMUSG00000069049	Eif2s3y	chrY	+	1016589	1016684	TTCTTCTCTTTCTT
ENSMUSG00000069044	Usp9y	chrY	-	1444502	1444615	TCTTGTTTTTTTTTTATTTTTTTTATTTTACTTCCTTTT

## Sheet: Exclusive-exon +1
GeneID	geneSymbol	chr	strand	exon+1_Start	exon+1_end	exon+1_predicted PPT
ENSMUSG00000052423	B4galt3	chr1	+	171275881	171275986	CTCCCTCACTTTTCTC
ENSMUSG00000037474	Dtl	chr1	-	191556783	191556887	TTTGTCTTGATTTTT
ENSMUSG00000022995	Enah	chr1	-	181908297	181908376	TTTCTTTTGT
ENSMUSG00000053332	Gas5	chr1	+	161037287	161037315	CCTTAAATTTTTTTC
ENSMUSG00000053332	Gas5	chr1	+	161036819	161036852	CTCTTTAATGTTTTTTTCT
ENSMUSG00000079455	Gm16026	chr1	+	85282728	85282809	CTTTGTTTTCTTTTCTTCTT
ENSMUSG00000099693	Gm29284	chr1	-	84990637	84990691	CCTCTTCTCTTTC
ENSMUSG00000089716	Gm6264	chr1	+	85192769	85192913	CTATTTCCCTCACC
ENSMUSG00000004880	Lbr	chr1	-	181838377	181838556	CTTTTTTTCCTT
ENSMUSG00000026568	Mpc2	chr1	+	165478220	165478305	TGTCTTAATGTCTATT
ENSMUSG00000026568	Mpc2	chr1	+	165478220	165478305	TCTCCCTCCTGAGGCCCCACC
ENSMUSG00000026173	Plcd4	chr1	+	74565259	74565301	TTCTTCTGCCCATTTCC
ENSMUSG00000026238	Ptma	chr1	+	86529730	86529745	TGTGTTTTCTGTTA
ENSMUSG00000070732	Rbm44	chr1	+	91170087	91170795	TTTTTCTCCTGTTCTTGATCCT
ENSMUSG00000026511	Srp9	chr1	+	182131335	182132407	TCTTTCCTTTCTCT
ENSMUSG00000026049	Tex30	chr1	-	44091360	44091591	CTCTTATTCTCTCGAATTTT
ENSMUSG00000026049	Tex30	chr1	-	44091360	44091591	TTTGTTACTCTTATTCTCTC
ENSMUSG00000026492	Tfb2m	chr1	-	179531303	179531464	TTTTTCTTTCTGTCT
ENSMUSG00000026492	Tfb2m	chr1	-	179531303	179531464	TTATTTTTCTTTCTGTCT
ENSMUSG00000026353	Ubxn4	chr1	+	128258831	128259003	TTTGTTTTCTCCC
ENSMUSG00000026353	Ubxn4	chr1	+	128258831	128259003	TTTTAATTTGTTTTCTCCC
ENSMUSG00000038733	Wdr26	chr1	-	181177674	181177831	TCTTCATTC
ENSMUSG00000038733	Wdr26	chr1	-	181177674	181177831	TCTTTTTCTCTCTTTTTCCCTGCACATTTCATCC
ENSMUSG00000025393	Atp5b	chr10	+	128085441	128085626	TATTTCTTCTT
ENSMUSG00000003072	Atp5d	chr10	+	80145422	80145813	CCCACTCCTCT
ENSMUSG00000037608	Bclaf1	chr10	+	20339708	20339921	CTGTTTTATTGATGTTTCTTTTT
ENSMUSG00000055531	Cpsf6	chr10	-	117360855	117361360	TTTTTTTTTCCTTTTCTCTATTTT
ENSMUSG00000089994	Gm16239	chr10	-	99179183	99179582	CTTTTTCATTCTC
ENSMUSG00000089994	Gm16239	chr10	-	99179183	99179582	TTGATTTGCTCTATGTT
ENSMUSG00000075706	Gpx4	chr10	+	80054967	80055107	TGTTGCTTCCT
ENSMUSG00000020064	Herc4	chr10	+	63316699	63316802	TTGTATTACTTTT
ENSMUSG00000020248	Nfyb	chr10	-	82749286	82752604	CTTCTTTTCTTC
ENSMUSG00000025404	R3hdm2	chr10	+	127471767	127472000	CCACTGTGGTTTCTGC
ENSMUSG00000025404	R3hdm2	chr10	+	127471767	127472000	TCCTCTGACCACT
ENSMUSG00000001783	Rtcb	chr10	-	85943814	85943990	TTCTGTTGC
ENSMUSG00000001783	Rtcb	chr10	-	85943814	85943990	TTTATTT
ENSMUSG00000001783	Rtcb	chr10	-	85938636	85939119	TTCCTTCTCTGT
ENSMUSG00000001783	Rtcb	chr10	-	85938636	85939119	TTTCCTTTTGGTGGATTTTACAGTGTTC
ENSMUSG00000061904	Slc25a3	chr10	-	91119526	91119706	TTTTCCCATTTT
ENSMUSG00000061904	Slc25a3	chr10	-	91119526	91119706	CTAATTCTTTTATATT
ENSMUSG00000006736	Tspan31	chr10	-	127067316	127068190	CCTTTCTCTCTTCCTCTCCC
ENSMUSG00000006736	Tspan31	chr10	-	127067316	127068190	CCTTTCTCTCTTCCTCTCCCGT
ENSMUSG00000025142	Aspscr1	chr11	+	120708657	120708709	CCTCCCTGCTTCCTGCCCTCCTT
ENSMUSG00000025372	Baiap2	chr11	+	120006358	120006782	CTCTTCTTTCCCC
ENSMUSG00000025372	Baiap2	chr11	+	120006358	120006782	CTGCTCTTCTTTCCCC
ENSMUSG00000059439	Bcas3	chr11	+	85365551	85365627	TTTCTGTTTAATTT
ENSMUSG00000034329	Brip1	chr11	-	86195032	86195167	CCTTTTTTTCT
ENSMUSG00000034329	Brip1	chr11	-	86195032	86195167	CTTTAGCCTTTTTTTCT
ENSMUSG00000049957	Ccdc137	chr11	+	120462264	120464358	CCTTCTCTCTCTTCCTC
ENSMUSG00000000318	Clec10a	chr11	+	70169128	70169224	CCTTGGTTCTGATCATCCTGTTGTCCTTATC
ENSMUSG00000000318	Clec10a	chr11	+	70170417	70170470	TGTGTGTTTGTTC
ENSMUSG00000020385	Clk4	chr11	+	51271799	51272019	TCCTTTAATGTGTTC
ENSMUSG00000020706	Ftsj3	chr11	-	106250154	106250254	CTTTTTTTTTGTCTTTACCTCTCT
ENSMUSG00000020706	Ftsj3	chr11	-	106250154	106250254	CTTTGACTTTTTTTTTGTCTTT
ENSMUSG00000001105	Ift20	chr11	+	78539959	78540045	TGTTTTGTTCTTTTCCTC
ENSMUSG00000018412	Kansl1	chr11	-	104357480	104357596	TTTTGTCTCTTTTCTTTACTC
ENSMUSG00000059474	Mbtd1	chr11	+	93905158	93905343	TCATGTCACTGGTTTCTTCTAC
ENSMUSG00000018761	Mpdu1	chr11	-	69657419	69657530	TGTCTCCTCT
ENSMUSG00000036860	Mrpl55	chr11	+	59205648	59206002	CCGCTCTCTCTCCCC
ENSMUSG00000037857	Nufip2	chr11	+	77691541	77691920	CCTTATCCTTGGACCCC
ENSMUSG00000025137	Pcyt2	chr11	-	120611112	120611178	TCTCCTGACCTTGCTCCCTTTCC
ENSMUSG00000041958	Pigs	chr11	+	78341224	78341435	CCTTGGTCTTCCTGTGCCCCCC
ENSMUSG00000020528	Prpsap2	chr11	-	61752866	61752933	TCTTCCCTCCTTTTCCCTTT
ENSMUSG00000020528	Prpsap2	chr11	-	61752866	61752933	TTTTAACATTTTGAACTATATCTTCCCTCCTTTTCCCTTT
ENSMUSG00000017428	Psmd11	chr11	+	80438250	80438375	TTTTATTTTCTGAATTGCCATCC
ENSMUSG00000017428	Psmd11	chr11	+	80438250	80438375	TTTTGTTTCT
ENSMUSG00000037533	Rapgef6	chr11	+	54568352	54568496	CATGTATTTC
ENSMUSG00000037533	Rapgef6	chr11	+	54568352	54568496	CTGGATATTTAATC
ENSMUSG00000020492	Ska2	chr11	+	87121933	87124635	TTTTGTTATTTGTTTTTCT
ENSMUSG00000000384	Tbrg4	chr11	-	6619555	6619713	TCTGCTCCTCCCC
ENSMUSG00000018752	Tnfsfm13	chr11	-	69683853	69683992	CTCTTTGCTTGTTTGTCTCT
ENSMUSG00000083844	Ube2d-ps	chr11	+	5780205	5780311	CTTCATGTCTTGTTTT
ENSMUSG00000020290	Xpo1	chr11	+	23284547	23284729	TTTTTTTTTTTTGT
ENSMUSG00000020290	Xpo1	chr11	+	23278675	23278724	TTTTGTTTTGTTTTTTTTTC
ENSMUSG00000020290	Xpo1	chr11	+	23278675	23278724	CTTTGTTTTGTTTTGTTTTTTTTTC
ENSMUSG00000020290	Xpo1	chr11	+	23278675	23278724	TTTATGTCGTCCCTCCTTTCT
ENSMUSG00000017421	Zfp207	chr11	+	80394285	80394531	TCGTTACTTTAT
ENSMUSG00000017421	Zfp207	chr11	+	80394285	80394531	TATTGACATTTTACT
ENSMUSG00000072791	Abcb5	chr12	-	118890550	118890754	TCTGACTCT
ENSMUSG00000072791	Abcb5	chr12	-	118890550	118890754	TTTAACTCCCCACTCC
ENSMUSG00000055884	Fancm	chr12	+	65093652	65093769	CCTTTTCATATCTCCTT
ENSMUSG00000055884	Fancm	chr12	+	65093652	65093769	CTGTTCTTATTT
ENSMUSG00000001627	Ifrd1	chr12	-	40203918	40204014	CCTTACCTCTTTCATTTC
ENSMUSG00000020572	Nampt	chr12	+	32848616	32848751	TTTGGATTTCTC
ENSMUSG00000020572	Nampt	chr12	+	32848616	32848751	CTTACCATTTGTCTCTTAATTTGGATTTCTC
ENSMUSG00000021115	Vrk1	chr12	+	106075006	106077410	CTTTCTCTGATTCCTTTTC
ENSMUSG00000042472	Zfp410	chr12	+	84337615	84337741	CTGCCCAGTCTTAACGTGGTTCCCTTT
ENSMUSG00000021669	Col4a3bp	chr13	+	96624694	96624790	TTATTTTCCTTTTC
ENSMUSG00000025873	Faf2	chr13	+	54649977	54650063	TCTTTTGTCTCTCT
ENSMUSG00000000253	Gmpr	chr13	+	45545872	45545898	CCCCTCTCCTTTCCCTCCTC
ENSMUSG00000000253	Gmpr	chr13	+	45545872	45545898	TTCCTCCTTACCCCTCTCCTTTCCCTCCTC
ENSMUSG00000032745	Gpbp1	chr13	-	111448932	111448999	TTTAATTTTCTTTT
ENSMUSG00000021149	Gtpbp4	chr13	-	8991714	8991851	TTACTTTCTCTTTTTCT
ENSMUSG00000035834	Polr3g	chr13	-	81694282	81694777	CTTTGTCTCTTACGTT
ENSMUSG00000035958	Tdp2	chr13	+	24840387	24840558	TTTCTCTGTTTT
ENSMUSG00000021820	Camk2g	chr14	-	20764145	20764268	TTTCCTGTCTCCCTTTTCCCTGTTCCCGCTCCTC
ENSMUSG00000046753	Ccdc66	chr14	-	27500240	27500682	CTTGTGTCTT
ENSMUSG00000022013	Dnajc15	chr14	-	77852897	77852971	TTTGTTCTCCTTACTGTTT
ENSMUSG00000022013	Dnajc15	chr14	-	77852897	77852971	TTTGTATTTGTTCTCCTTACTGTTT
ENSMUSG00000097743	Gm16973	chr14	-	56697346	56698038	CTTTGTCTCTTAC
ENSMUSG00000097743	Gm16973	chr14	-	56697346	56698038	CCATTCCCATTTATT
ENSMUSG00000060373	Hnrnpc	chr14	-	52084114	52084391	CTTCTCTTTCATTCC
ENSMUSG00000004561	Mettl17	chr14	+	51891626	51891793	TGCCTCTCTCTCGTGCC
ENSMUSG00000004561	Mettl17	chr14	+	51891626	51891793	TCTAATGCCTCTCTCTCGTGCC
ENSMUSG00000019297	Nop9	chr14	+	55749331	55749442	TTCTTGGTCTTTCTTT
ENSMUSG00000019297	Nop9	chr14	+	55749331	55749442	TCTCATTGTTGTTCATGTTCTTGGTCTTTCTTT
ENSMUSG00000022407	Adsl	chr15	+	80960394	80960566	CCTCTGTTCTTTGTGCTCCCTTC
ENSMUSG00000023021	Cers5	chr15	-	99739601	99739730	CCATCTCCATCTCTCCATCCCT
ENSMUSG00000023021	Cers5	chr15	-	99739601	99739730	CCTGCCCTGTGCTGCCTGCCATCTCCATCTCTCCATCCCT
ENSMUSG00000046434	Hnrnpa1	chr15	+	103243958	103244028	TTGTCTTAATTCTAC
ENSMUSG00000004187	Kifc2	chr15	+	76667203	76668196	TTCCCCTCTCTTGT
ENSMUSG00000023755	Rhebl1	chr15	-	98878452	98878534	TCTGCTTCC
ENSMUSG00000023755	Rhebl1	chr15	-	98878452	98878534	TCTGCTTTCCATCTTGGTGTGTTCC
ENSMUSG00000023051	Tarbp2	chr15	+	102523184	102523219	CCTCCCTTCTCTTTCTTGGTTTCC
ENSMUSG00000041852	Tcf20	chr15	-	82808628	82809787	CCTACTGTTTGTTTTCC
ENSMUSG00000033088	Triobp	chr15	+	78966293	78968586	TCTTCATTTCTCTCC
ENSMUSG00000022841	Ap2m1	chr16	+	20541746	20541866	CTCTGCTTCCGTTT
ENSMUSG00000000028	Cdc45	chr16	-	18807279	18807423	TTTTGTTTT
ENSMUSG00000022884	Eif4a2	chr16	+	23110579	23110650	CATTTTATTTTTT
ENSMUSG00000035578	Iqcg	chr16	-	33030774	33030936	CCTGGCCTTCTCTCTGC
ENSMUSG00000023791	Pigx	chr16	-	32092343	32092485	TTTACTTTAAATATCCTTATCTT
ENSMUSG00000039738	Slx4	chr16	-	3994707	3994920	TTTACTGACTTCCT
ENSMUSG00000022808	Snx4	chr16	+	33294640	33294755	TTTTTATTTT
ENSMUSG00000022808	Snx4	chr16	+	33294640	33294755	CTCTGTATTTTTATTTT
ENSMUSG00000022982	Sod1	chr16	+	90225144	90225262	CTGTTTTAATGTT
ENSMUSG00000043065	Spice1	chr16	+	44376797	44377022	TCCTCTTATCTTTCTC
ENSMUSG00000043065	Spice1	chr16	+	44376797	44377022	TCCTTTCTGTTCCTTTCATGTT
ENSMUSG00000022964	Tmem50b	chr16	-	91574502	91576158	CTTTACCCATCCCTTTCC
ENSMUSG00000002625	Akap8l	chr17	-	32321424	32321785	TCTCTATCCATCTCT
ENSMUSG00000024132	Eci1	chr17	+	24437431	24437610	TGTCTTCATT
ENSMUSG00000024132	Eci1	chr17	+	24437431	24437610	TCCCCTCATGGCTC
ENSMUSG00000059714	Flot1	chr17	+	35832506	35832610	TCTTTTCTTTCCTCT
ENSMUSG00000024145	Pigf	chr17	-	87020400	87020517	TGTTTTGTTTTTTTCTCCT
ENSMUSG00000025728	Pigq	chr17	-	25930957	25931038	TCCTTTTTCCCT
ENSMUSG00000002372	Ranbp3	chr17	+	56702762	56702890	CCTGTCCACTCTCTTTCCTTTTT
ENSMUSG00000004865	Srpk1	chr17	-	28602547	28602853	CTCCTGCTTTATTCTCACTT
ENSMUSG00000068039	Tcp1	chr17	+	12918042	12918114	CCACTTATTCCTTCATATTTCTT
ENSMUSG00000061613	U2af1	chr17	-	31648844	31648894	TGTCTTTGACTGC
ENSMUSG00000036315	Znrd1	chr17	-	36957565	36957675	CCCTTCTGTCTCTTCCT
ENSMUSG00000003778	Brd8	chr18	-	34598614	34600241	TGTTCTTCCTTTCTTT
ENSMUSG00000024563	Smad2	chr18	+	76302382	76302527	TTTTACTGTTTCTCAATTTT
ENSMUSG00000071653	1810009A15Rik	chr19	+	8890002	8890100	TTTTTTGTTTCCTGTCACTC
ENSMUSG00000034108	Ccs	chr19	-	4825365	4825664	CTGATCACACATCCTTCC
ENSMUSG00000024843	Chka	chr19	+	3885859	3885864	TTCCTGATTCCTGTTTCC
ENSMUSG00000034321	Exosc1	chr19	-	41931355	41931430	CCTTTCTATTTTCTCC
ENSMUSG00000055933	Oosp3	chr19	+	11700913	11701011	TTTTCTC
ENSMUSG00000055933	Oosp3	chr19	+	11700913	11701011	TCCATTTGTATACTTC
ENSMUSG00000071662	Polr2g	chr19	-	8794301	8794367	CCTTTGTGTCAATTTCCTTCT
ENSMUSG00000024824	Rad9a	chr19	-	4197476	4197586	CTCCTCTTGTGCCTGCC
ENSMUSG00000024824	Rad9a	chr19	-	4197476	4197586	CCTTAACTCCTCTTGTGCCTGCC
ENSMUSG00000037451	Slc22a20	chr19	-	5970233	5970553	TTTCTATTTACCTTT
ENSMUSG00000042410	Agps	chr2	+	75902917	75902979	TTTGTGTGTCTTT
ENSMUSG00000033096	Apmap	chr2	-	150583079	150584188	CTTCTCTTCC
ENSMUSG00000038671	Arfrp1	chr2	-	181359638	181359739	TCTCACTTTCCCTGCC
ENSMUSG00000027104	Atf2	chr2	-	73862968	73863238	CCTCATTCTTGATTTGTGCTTTGTT
ENSMUSG00000027244	Atg13	chr2	-	91679312	91679429	TCTATACTGACCGCCTTATTCT
ENSMUSG00000027244	Atg13	chr2	-	91685150	91685249	CTGTATTGTGCTTCTTGCATT
ENSMUSG00000027244	Atg13	chr2	-	91685150	91685249	CTGTATTGTGCTTCTTGCATTAC
ENSMUSG00000093752	Gm20716	chr2	-	168212959	168213028	TCTGATTAATTT
ENSMUSG00000027346	Gpcpd1	chr2	-	132550313	132550554	CCTCATTTTCTCTTGT
ENSMUSG00000059005	Hnrnpa3	chr2	+	75663570	75663714	CTTTCTATGTGGTTTTCTTTGC
ENSMUSG00000026857	Ntmt1	chr2	+	30819628	30819832	CCCTGCTCACCCTGCCTCTTCCGTGTTC
ENSMUSG00000027306	Nusap1	chr2	+	119638447	119638563	TTTATTCTTCTTTTC
ENSMUSG00000036992	Nxt1	chr2	+	148675281	148676027	CCTTTGCTGTCCT
ENSMUSG00000036992	Nxt1	chr2	+	148675281	148676027	TTCACTTGTGTTCACTT
ENSMUSG00000027222	Pex16	chr2	+	92377690	92377791	TCCCCACCCC
ENSMUSG00000027222	Pex16	chr2	+	92377690	92377791	CCTTGCTACCTGCTTTCTAACCGCTTTCCCCT
ENSMUSG00000027620	Rbm39	chr2	-	156177160	156177385	TGCAGATCTATGTT
ENSMUSG00000025816	Sec61a2	chr2	-	5877854	5878008	CGTTTCTTTCCC
ENSMUSG00000025816	Sec61a2	chr2	-	5877854	5878008	TCCGCCCCCTCCTGAGTGTTTCTT
ENSMUSG00000025816	Sec61a2	chr2	-	5876840	5877001	TTCCGTTTTGCTTTCTC
ENSMUSG00000025816	Sec61a2	chr2	-	5876840	5877001	TTCATTCCGTTTTGCTTTCTC
ENSMUSG00000017707	Serinc3	chr2	-	163634434	163634514	TTTATTTT
ENSMUSG00000039536	Stau1	chr2	-	166951270	166951346	CCATTTTTCTTTCTT
ENSMUSG00000033808	Tmem87a	chr2	-	120360038	120360091	CTGATATGTATATGTTCCC
ENSMUSG00000033808	Tmem87a	chr2	-	120360038	120360091	TTATTTATTGGTATGTTTT
ENSMUSG00000000827	Tpd52l2	chr2	+	181508165	181508267	TGTGTCTTTTTCCT
ENSMUSG00000027365	Trpm7	chr2	-	126799312	126799363	TTTATTTACAATTTT
ENSMUSG00000036352	Ubac1	chr2	-	25998542	25999067	CTACCACTCAGCTCTGTCGTCTTCCCAC
ENSMUSG00000036352	Ubac1	chr2	-	25998542	25999067	CTCTGTCGTCTTCCCAC
ENSMUSG00000039671	Zmynd8	chr2	-	165784151	165785738	CTGCCTTTCCTTCAC
ENSMUSG00000098912	1500004A13Rik	chr3	-	88811213	88811369	CGTTTGTTCTTTCC
ENSMUSG00000037818	Abhd18	chr3	+	40916685	40916764	TCTCATTTTTTT
ENSMUSG00000037818	Abhd18	chr3	+	40916685	40916764	TTTATGGTTAATTTTCATTTAT
ENSMUSG00000074212	Dnajb14	chr3	+	137908345	137916557	TTTTTAACTAGCAAATATTT
ENSMUSG00000027695	Pld1	chr3	+	27957144	27957400	TTTGTCCTGCTTGATTTT
ENSMUSG00000028106	Rprd2	chr3	-	95785053	95785106	TTTTAATTTCATTC
ENSMUSG00000068739	Sars	chr3	-	108427259	108427389	CCTGCTCTTCC
ENSMUSG00000068739	Sars	chr3	-	108427259	108427389	CTTTAATCTTCCCCGT
ENSMUSG00000028132	Tmem56	chr3	-	121211297	121211371	TTTCTGTCTCTCATCC
ENSMUSG00000028132	Tmem56	chr3	-	121211297	121211371	TCCCTGACCCTGTTTCTGTCTCTCATCC
ENSMUSG00000025437	Usp33	chr3	+	152391649	152391718	TCTTTTTATCCTTTTGACTT
ENSMUSG00000027667	Zfp639	chr3	+	32517028	32517139	TTGTCTTCATTTTGTTTGCATTC
ENSMUSG00000028608	0610037L13Rik	chr4	+	107896870	107899384	CTGCCTTCTTATTTC
ENSMUSG00000038024	Dennd4c	chr4	+	86819861	86819981	CATGCATCTTTT
ENSMUSG00000028410	Dnaja1	chr4	+	40726104	40726180	TCTTCCATTATCCTTTGCCATTTTT
ENSMUSG00000028410	Dnaja1	chr4	+	40726104	40726180	TGTTTTATTCT
ENSMUSG00000028601	Echdc2	chr4	+	108173986	108174174	CTCACTGCTCTCACCTCCACCCT
ENSMUSG00000028758	Kif17	chr4	+	138301248	138301492	CCCTCTGCTTCTTCTCC
ENSMUSG00000003731	Kpna6	chr4	-	129651587	129651713	TTTCTTATGCTTTTGTGTTTT
ENSMUSG00000028708	Mknk1	chr4	+	115857031	115857097	TTTCCCTTATGTCCTCTCTTTGTATCCC
ENSMUSG00000028708	Mknk1	chr4	+	115857031	115857133	TTTCCCTTATGTCCTCTCTTTGTATCCC
ENSMUSG00000032897	Nfyc	chr4	-	120773671	120773767	CTTTGTTTTTCTTTGTT
ENSMUSG00000032897	Nfyc	chr4	-	120773671	120773767	TTTTTAACTTTGTTTTTCTTTGTT
ENSMUSG00000028964	Park7	chr4	-	150901007	150901094	TCTTCTTCCT
ENSMUSG00000028964	Park7	chr4	-	150901007	150901094	TTCTCTCTCCCCTCTCATCT
ENSMUSG00000028744	Pqlc2	chr4	-	139294028	139294592	CTATCTGTGTACCTC
ENSMUSG00000028744	Pqlc2	chr4	-	139294028	139294592	TTTTTTTTTTTTTTTTTTTCT
ENSMUSG00000028580	Pum1	chr4	+	130774411	130774604	TTGTTTTTCTCCATTTGTCTCAT
ENSMUSG00000028580	Pum1	chr4	+	130774411	130774604	TTTTCTGATTGTTTTTCTCCATTTGTCTCAT
ENSMUSG00000051557	Pusl1	chr4	-	155889433	155889596	CCTGAGCTCTCTGCTGC
ENSMUSG00000028676	Srsf10	chr4	+	135863039	135863202	TATTTCTATTCTGTTTCCT
ENSMUSG00000028676	Srsf10	chr4	+	135863039	135863202	TTTTAATTTTTCT
ENSMUSG00000028676	Srsf10	chr4	+	135863039	135863202	TTATTCTTTTTTTTTTTTTTTTTTTTTTTTTTTT
ENSMUSG00000028676	Srsf10	chr4	+	135867125	135868382	CCTTCTTTTATTT
ENSMUSG00000008305	Tle1	chr4	-	72157579	72158417	CCCTTCTCTTCCTCCTCCTCCTCCAACCACTGCC
ENSMUSG00000008305	Tle1	chr4	-	72157579	72158417	CCTCCTCCTCCTCTTACTCCTCTTCTTTCTCCTGTTTCTCCTTTTCCTCCTCCTCTTCTTCCTTTTACTTCTCT
ENSMUSG00000070867	Trabd2b	chr4	+	114602742	114603015	TTCTGTTCCCCTTTGC
ENSMUSG00000070867	Trabd2b	chr4	+	114602742	114603015	TCCCCTCTGCGTTCCCTTGTACACAT
ENSMUSG00000023286	Ube2j2	chr4	+	155956367	155956400	TTCCCTTCTCTTTCTTCCT
ENSMUSG00000028684	Urod	chr4	-	116989964	116990448	CCCTCTTGGTTCTCT
ENSMUSG00000043411	Usp48	chr4	+	137644342	137644498	CTTTCTCTTTGGCATCTT
ENSMUSG00000057375	Yipf1	chr4	+	107359606	107359822	CCTCACTTTTTGTTTTTGTTTTTGTTTTTC
ENSMUSG00000057375	Yipf1	chr4	+	107336113	107336194	TTTCATTTCCCCTCT
ENSMUSG00000040025	Ythdf2	chr4	-	132186687	132186947	TTTTAACTCTTTTTCTTACCTCCTT
ENSMUSG00000040025	Ythdf2	chr4	-	132186687	132186947	CTGTTTTAACTCTTTTTCTTACCTCCTT
ENSMUSG00000028772	Zcchc17	chr4	-	130338483	130338584	TTTTTCTTTCTCACCTC
ENSMUSG00000043872	Zmym1	chr4	-	127050563	127050601	CTTTCATTTGTCTC
ENSMUSG00000038199	4931409K22Rik	chr5	-	24552572	24552758	CTTACTGTTCTTTTTGTCCCTGTTGT
ENSMUSG00000038199	4931409K22Rik	chr5	-	24552572	24552758	CTCCCTCCCAGCTTACTGTTCTTTTTGTCCCTGTTGT
ENSMUSG00000029089	5730480H06Rik	chr5	+	48379329	48379464	TTTCTGTGTTTGTATTTTCTTT
ENSMUSG00000025533	Asl	chr5	-	130018832	130018916	TTGCTGCTACCTTGTTC
ENSMUSG00000029433	Diablo	chr5	-	123520040	123520172	TTTGTCTTTC
ENSMUSG00000029463	Fam216a	chr5	-	122369516	122369638	TTAATGTCTTTGCCT
ENSMUSG00000029464	Gpn3	chr5	+	122381189	122381305	TCGTTTGTGTTCTTTGCTTCTCC
ENSMUSG00000000568	Hnrnpd	chr5	-	99962282	99962612	TTATTTT
ENSMUSG00000000568	Hnrnpd	chr5	-	99962282	99962612	CTTCTAACACTTTCTTT
ENSMUSG00000019179	Mdh2	chr5	+	135783304	135783473	TCTCTCTGCTTTTTTCT
ENSMUSG00000038126	Mphosph9	chr5	-	124315372	124315896	CTTTTCTTTACCCTCTTTGTTCTC
ENSMUSG00000054280	Prr14l	chr5	-	32844043	32844564	TCCCTTCCTTTGATTTGTGTC
ENSMUSG00000039968	Rsbn1l	chr5	-	20919524	20920162	TTTTTCCC
ENSMUSG00000038095	Sbno1	chr5	-	124414398	124414527	TTTTTCACTTTTTTCTT
ENSMUSG00000029141	Slc4a1ap	chr5	+	31548613	31548681	CTGTGTATACTTTACCTT
ENSMUSG00000029141	Slc4a1ap	chr5	+	31548610	31548681	CTGTGTATACTTTACCTT
ENSMUSG00000036817	Sun1	chr5	+	139233900	139233994	CCCCTTGCTCTCCTCTCTT
ENSMUSG00000025747	Tyms	chr5	-	30064084	30064186	TTCTCCTGACAATTCT
ENSMUSG00000041264	Uspl1	chr5	+	149188344	149188473	TTTGCTTTTTTCTCTTTT
ENSMUSG00000035851	Ythdc1	chr5	+	86815628	86815730	TTTTATTTTTAATTTT
ENSMUSG00000035851	Ythdc1	chr5	+	86815628	86815730	TTTTATTTTTAATTTTGC
ENSMUSG00000051391	Ywhag	chr5	-	135910986	135911651	CTCGGTCCTTCCTCCTCC
ENSMUSG00000056586	Zar1l	chr5	-	150512868	150512943	CTAATTTCTCTTT
ENSMUSG00000053581	Zfand2a	chr5	-	139471210	139473554	TTCTGTCTCTTCC
ENSMUSG00000038784	Cnot4	chr6	-	35022070	35023432	CTACCATTTTCTTTTTGTCTCCTGTTTCCTCT
ENSMUSG00000029687	Ezh2	chr6	-	47540676	47540855	TTTGTGGTTTCCTGCTTCCTTGTT
ENSMUSG00000029687	Ezh2	chr6	-	47540676	47540855	TACATTTATCCCT
ENSMUSG00000004980	Hnrnpa2b1	chr6	-	51467184	51467295	TTTCCCTTTGC
ENSMUSG00000004980	Hnrnpa2b1	chr6	-	51464088	51464211	TTCCAATTCTTTTAC
ENSMUSG00000068011	Mkrn2os	chr6	-	115585121	115585569	TCTCCCTCGTTCCTTC
ENSMUSG00000012483	Rpa3	chr6	-	8256694	8256803	TTTTGTTCAATGTTT
ENSMUSG00000023403	Stk31	chr6	+	49465468	49465537	CCTTTTCACTTTTGTGTTCTTTT
ENSMUSG00000045411	2410002F23Rik	chr7	+	44248251	44248295	TCCTTTCGGTATTAC
ENSMUSG00000035642	Aamdc	chr7	-	97550541	97550741	CTCCTGTCCCCCTTCTTATCCATCTCCTTTCCTTCTTTTC
ENSMUSG00000035642	Aamdc	chr7	-	97565150	97565300	CCTTTCTCTTTTAATTTC
ENSMUSG00000035642	Aamdc	chr7	-	97550330	97550741	CTCCTGTCCCCCTTCTTATCCATCTCCTTTCCTTCTTTTC
ENSMUSG00000047721	Bola2	chr7	+	126696554	126697058	TTTCCCATTCCCTTCTCTCGCTCC
ENSMUSG00000047721	Bola2	chr7	+	126696554	126697058	CCGCTCATTTCCCATTCCCTTCTCTCGCTCC
ENSMUSG00000047721	Bola2	chr7	+	126696554	126696693	TTTCCCATTCCCTTCTCTCGCTCC
ENSMUSG00000047721	Bola2	chr7	+	126696554	126696693	CCGCTCATTTCCCATTCCCTTCTCTCGCTCC
ENSMUSG00000038187	Btbd10	chr7	-	113335321	113335518	TTTTCTTTTCTAACCTATC
ENSMUSG00000038187	Btbd10	chr7	-	113335321	113335518	TCCTTTTTTTTCCCTGCTTTTAT
ENSMUSG00000070777	Ceacam20	chr7	+	19978121	19978210	TGTGTGTTTC
ENSMUSG00000001827	Folr1	chr7	-	101863924	101864094	CTTACCTTAGCTCTGCCTTC
ENSMUSG00000001827	Folr1	chr7	-	101863922	101864094	CTTACCTTAGCTCTGCCTTC
ENSMUSG00000001827	Folr1	chr7	-	101863924	101864094	TTCCACTTACCTTAGCTCTGCCTTC
ENSMUSG00000001827	Folr1	chr7	-	101863922	101864094	TTCCACTTACCTTAGCTCTGCCTTC
ENSMUSG00000001827	Folr1	chr7	-	101859365	101859554	TTTCCATCTCAC
ENSMUSG00000001827	Folr1	chr7	-	101859365	101859554	TCCTGTGATTTCCATCTCAC
ENSMUSG00000085601	Gm4969	chr7	-	19105720	19105846	CTCTCCGCTCCT
ENSMUSG00000025133	Ints4	chr7	+	97507715	97507890	TTGCTGTCATCTTCT
ENSMUSG00000030556	Lrrc28	chr7	-	67545365	67545468	CACCGCTCTCTGTGATC
ENSMUSG00000093584	Obox3-ps2	chr7	-	14800223	14800811	TGTTTGCTTTGTTTTTC
ENSMUSG00000093584	Obox3-ps2	chr7	-	14800223	14800811	TTCTTTTGATGTTTGCTTTGTTTTTC
ENSMUSG00000038943	Prc1	chr7	+	80315113	80315517	TGCTTGTTTCTC
ENSMUSG00000063179	Pstk	chr7	+	131387617	131387832	TATATGTTTTATTTT
ENSMUSG00000025495	Ptdss2	chr7	+	141152974	141152991	TTCCTCTCCTTTCCTGACCC
ENSMUSG00000109336	Samd4b	chr7	-	28401296	28401907	CCCTCCCCTCACCACCACCATTCTCTTCTCTCCCACTC
ENSMUSG00000006335	Tfpt	chr7	-	3621062	3621132	TCTCCATCCACAC
ENSMUSG00000006335	Tfpt	chr7	-	3621062	3621132	TTTTCAGTGCCTGC
ENSMUSG00000013091	Tmem190	chr7	+	4784103	4784341	TGCTCTCCCCACC
ENSMUSG00000047554	Tmem41b	chr7	-	109972186	109974951	CTGCCACTGCTCCTCACTCTCTCACTGTTGTCTTGTTTTTTGTTCT
ENSMUSG00000070828	Zscan4f	chr7	+	11398651	11398979	TTTCTTCCTTTTTT
ENSMUSG00000070828	Zscan4f	chr7	+	11398651	11398979	TTTCTTCCTTTTTTAAATTC
ENSMUSG00000058028	Zscan5b	chr7	+	6238498	6239190	TCTCTTCC
ENSMUSG00000058028	Zscan5b	chr7	+	6238498	6239190	TTTCATATTTTAAATTTT
ENSMUSG00000058355	Abce1	chr8	-	79701114	79701252	TTGTATTTCT
ENSMUSG00000058355	Abce1	chr8	-	79701114	79701252	CTGTCCCCTTTGTATTTTTATCTT
ENSMUSG00000031508	Ankrd10	chr8	-	11611582	11615910	CCTCGTTTTCT
ENSMUSG00000006589	Aprt	chr8	-	122575136	122575215	CTACTTCCTGTCT
ENSMUSG00000031575	Ash2l	chr8	-	25835999	25836088	TCTGGCCCATCC
ENSMUSG00000036810	Cnep1r1	chr8	+	88129694	88129804	CTTTTCTCTTGC
ENSMUSG00000036810	Cnep1r1	chr8	+	88129694	88129804	TCTCACACTTTTCTCTTGC
ENSMUSG00000031889	D230025D16Rik	chr8	+	105241026	105241139	TTCTGTGCCTTCTCC
ENSMUSG00000060038	Dhps	chr8	+	85073502	85073580	TGCCCGCATGGCTCCCATTTCC
ENSMUSG00000060038	Dhps	chr8	+	85073502	85073580	TCCCCGTGACCCATGCCCGC
ENSMUSG00000036180	Gatad2a	chr8	-	69911676	69911869	TCCTCTTTGACTTCT
ENSMUSG00000031729	Ist1	chr8	-	109675375	109675424	TCTTTGTTTT
ENSMUSG00000031729	Ist1	chr8	-	109675375	109675424	TTCATTGCTTTTTCCTTT
ENSMUSG00000071078	Nr2c2ap	chr8	+	70132586	70132654	TTCTTAGCCCATTTCTCCATT
ENSMUSG00000031697	Orc6	chr8	+	85306216	85306318	CCTTGAAACCAACTTTTCTTTTTCT
ENSMUSG00000052926	Rnaseh2a	chr8	-	84957666	84958089	CCATTACCTCTGTCTCCCT
ENSMUSG00000052926	Rnaseh2a	chr8	-	84957666	84958089	CCTGTCACCTGACCCCTCTGATGTTGTC
ENSMUSG00000011306	Sugp1	chr8	+	70071521	70071651	CTGCTGGTTTTCCTTCC
ENSMUSG00000011306	Sugp1	chr8	+	70071521	70071651	CCCTTCCTGTCTGTCTCATCCTGGTTCCTACTC
ENSMUSG00000052906	Ubxn8	chr8	-	33626323	33626365	TCCATTTCATATTTCTTT
ENSMUSG00000038250	Usp38	chr8	-	80995681	80995840	CTTGTCCCGGTTCTCTTTTC
ENSMUSG00000064145	Arih2	chr9	-	108620058	108620126	TTTGTTGTTTGTTTGTTGTTGTTTCTT
ENSMUSG00000032359	Ctsh	chr9	+	90075681	90075741	TCCCTTCTCTCTGCCC
ENSMUSG00000032359	Ctsh	chr9	+	90065391	90065422	TCTGTGCTTCCTCCTCT
ENSMUSG00000032359	Ctsh	chr9	+	90065391	90065422	CCTCCCAGCCATCTCCTCAC
ENSMUSG00000054836	Elp6	chr9	+	110319569	110319716	TTTCCTTCTTGTGTGTGATAC
ENSMUSG00000054836	Elp6	chr9	+	110319569	110319572	TTTCCTTCTTGTGTGTGATAC
ENSMUSG00000032463	Faim	chr9	+	98992100	98992233	TTTTATTCCTCC
ENSMUSG00000032463	Faim	chr9	+	98992100	98992233	TTTTTTGGTTTTGTT TTTTGTTTTTGTTTTTGTTTTTGTTTTCCCCATTTT
ENSMUSG00000066456	Hmgn3	chr9	-	83109947	83110429	TTGTCCTCTTTCTTCCTTCCTTCCTTCTTTCCTTCCTTTCTTTCTTATTCAC
ENSMUSG00000025245	Lztfl1	chr9	-	123712429	123712624	TACTGTTTTC
ENSMUSG00000043289	Mei4	chr9	+	82025518	82026458	TCTTATTGTTTCCTCTT
ENSMUSG00000059741	Myl3	chr9	+	110767907	110768081	CCGTCTGTCT
ENSMUSG00000059741	Myl3	chr9	+	110767907	110768081	TTACCCATCCACCCTCTAACCT
ENSMUSG00000032580	Rbm5	chr9	-	107754422	107754488	TCTCTTTTACTCCT
ENSMUSG00000032580	Rbm5	chr9	-	107754422	107754488	TCTGTCTGTCTGTCTTCATTTGTATCTCTTTTACTCCT
ENSMUSG00000074476	Spc24	chr9	-	21755441	21756295	CTTTCCTTTCATCTCGTCCTC
ENSMUSG00000032116	Stt3a	chr9	-	36758721	36758867	CTTTTTCCTGTTTC
ENSMUSG00000035769	Xylb	chr9	+	119367488	119367575	CTTGTGTTCCCTCT
ENSMUSG00000046774	8030474K03Rik	chrX	+	101798341	101798383	CCCATTTGTACTTTTGTGTTTC
ENSMUSG00000031266	Gla	chrX	-	134592064	134592226	TTGTATCTTTTTAC
ENSMUSG00000031266	Gla	chrX	-	134590945	134591143	TTATTCTACTCTTTGTCCT
ENSMUSG00000031266	Gla	chrX	-	134590945	134591143	CTATTTTTCCCATCTGAGTTATTCT
ENSMUSG00000072944	Nup62cl	chrX	-	140025228	140025340	TCTCTTGTTACTCTCTTTCACTTCCCTTT
ENSMUSG00000031154	Otud5	chrX	+	7874232	7875285	CCCCCCATCATCGTTGTCCTCTTCTCTCTCCTGCCC
ENSMUSG00000035725	Prkx	chrX	-	77771246	77771342	TCCATGCTTCTCTCTGT
ENSMUSG00000031107	Rbmx2	chrX	+	48706304	48706434	CTTTTT
ENSMUSG00000031107	Rbmx2	chrX	+	48706304	48706434	TTTACAGTATTCTTATTATGT
ENSMUSG00000031387	Renbp	chrX	-	73922120	73922263	CCCTACTCCAACGCCTT
ENSMUSG00000009995	Taz	chrX	+	74289104	74289182	CCTGCCTTCTTAC
ENSMUSG00000009995	Taz	chrX	+	74289104	74289182	TTCCTTGTCACCCTTGAT
ENSMUSG00000031310	Zmym3	chrX	-	101414928	101415938	CCTATTCCCACCTCC
ENSMUSG00000069049	Eif2s3y	chrY	+	1017363	1017508	TCATTTATTTGTTTGTTTT
ENSMUSG00000069044	Usp9y	chrY	-	1442384	1442603	TTCTTACCTATTATTTGTTC
